# Supplementary material for: Regulation of store-operated Ca2+ entry by IP3 receptors independent of their ability to release Ca2+
Source: eLife. 2023 Jul 19;12:e80447. doi: 10.7554/eLife.80447 (PMC10406432; doi:10.7554/eLife.80447)
Supplement: Figure 3—source data 1. [file elife-80447-fig3-data1.zip › Figure 3 source data/Figure 3 source data 1.xlsx]

## Sheet: Figure3B
IP3R1 shRNA+IP3R1	51.1821	40.6189	38.2873	38.7514	39.9041	37.849	37.6514	36.3785	36.6505	36.5963	36.3129	36.922	36.3816	36.1805	36.1871	36.8662	36.3064	35.836	36.5692	35.7431	35.9766	35.4768	35.4888	35.4916	35.0469	35.8056	36.0471	36.9661	38.2281	39.8131	40.3114	42.5621	43.8004	47.2758	47.8409	50.7774	50.583	53.4565	53.5128	56.0804	58.6731	61.6235	61.915	61.3001	63.6389	65.2665	65.4426	66.6795	67.4166
	33.4581	24.2404	21.7278	22.5375	22.4183	21.9403	20.9296	19.9719	20.4942	20.3731	20.2284	21.1023	20.4168	20.299	20.21	20.2444	20.332	19.5401	20.1094	20.0753	19.7822	20.7556	20.3351	20.3476	20.3511	20.8282	21.0345	21.6503	23.0482	23.1443	23.5476	24.3326	25.6154	28.3721	27.9296	29.5478	30.1383	31.8057	32.6934	34.5567	35.9964	38.7158	39.1386	39.7307	42.3549	43.5417	44.537	45.6333	47.6764
	30.6401	21.6272	19.1753	19.3786	19.5596	19.1333	18.3003	17.1072	17.7397	17.4134	17.5218	18.2697	17.8424	17.4398	17.3469	17.7622	16.6279	16.7409	16.8263	16.5606	16.679	16.4295	16.5605	16.9607	17.0191	16.9214	16.6527	16.8147	17.6376	18.5269	19.1468	19.5613	20.3532	22.3613	22.7799	24.1368	23.8078	25.8213	25.6604	27.9341	29.6274	31.5671	32.0351	32.9042	34.7094	36.2439	35.9286	37.0297	39.532
	71.0335	61.8524	59.8062	59.0539	59.7677	59.0956	59.2174	58.2685	58.3485	58.3231	58.9023	59.1897	58.6015	58.189	58.1354	59.332	58.1687	57.4597	58.7933	58.4068	58.7844	58.8589	58.5108	58.9115	58.6686	59.6177	60.2071	60.8681	62.0395	63.7364	64.7092	66.2254	67.3813	70.9012	71.4966	73.209	73.898	78.1343	78.0659	81.9164	83.9215	87.9134	89.1108	89.623	93.5697	95.627	97.1347	99.0455	101.789
	31.5102	21.9592	20.2176	19.9855	20.2537	19.5513	19.3008	17.9226	18.5809	18.3549	17.8578	18.5781	18.629	18.046	17.6734	18.4763	17.6677	17.3222	18.1911	18.1402	17.6086	18.1886	18.5044	18.2239	17.7785	19.7492	19.5669	20.1685	21.2898	22.1471	23.4675	24.5934	25.5366	29.0785	30.1277	32.7225	34.1093	37.107	39.3195	42.8336	45.6537	49.2685	51.2541	53.0608	55.888	58.0603	60.1051	62.5396	65.6862
	11.8803	2.61291	1.09852	1.02813	1.46257	0.765155	0.424551	-0.786631	-0.212362	-0.677652	-0.0767051	-0.15168	-0.522238	0.238858	-0.302033	-0.342186	-0.806538	-0.80995	-1.00083	-1.16467	-1.55192	-1.07851	-0.826029	-0.918616	-0.314604	-0.928372	-0.600517	-0.390133	0.0985779	0.283155	1.07735	2.03035	2.81054	3.98004	4.26886	5.26473	4.88793	6.21649	7.40384	8.66511	9.71468	11.1629	12.1904	12.0177	13.1649	14.1401	14.872	15.1879	17.3437
	38.1324	27.9431	26.6214	26.2312	26.7013	25.8505	25.3175	24.3607	24.5184	24.4399	24.0039	24.662	24.1083	24.1104	24.5462	24.7623	23.5732	23.3774	23.8635	23.2697	23.5733	23.9745	23.9295	23.5418	23.4077	24.0193	23.5493	24.4579	25.3184	25.7367	26.8747	27.5463	28.5713	31.2827	30.9697	32.452	32.5396	34.4783	34.7392	37.012	37.7574	39.7678	40.8315	41.5348	43.2642	44.7052	45.184	45.0202	48.2567
	27.0636	18.0983	15.94	16.4705	16.3738	15.4069	15.4023	14.6726	14.3959	14.3801	15.253	14.3675	13.698	14.2615	13.5423	14.2266	13.4241	12.8518	14.2359	13.4958	12.765	14.0447	13.1481	13.9975	13.5765	14.1097	13.6107	13.5835	14.9121	14.8494	15.7307	15.8804	16.1318	18.6771	18.5996	19.0558	19.5201	21.0543	21.4778	22.9664	23.8677	25.4411	25.8139	26.1563	28.1023	28.9686	28.3166	29.6835	31.5104
	35.7942	25.327	23.895	24.0526	23.9204	23.191	22.5235	21.8703	21.5761	21.6209	21.8806	22.1994	22.093	21.6248	21.3936	21.3665	20.8063	20.9664	21.5466	21.088	21.0548	21.6482	21.5272	21.3761	20.5223	21.9024	22.3159	22.7532	23.999	24.449	25.6548	26.341	27.1666	29.868	30.1814	32.4863	32.4711	35.4651	36.7829	39.0918	41.3081	44.3681	46.0007	46.7867	49.8825	51.9132	53.5068	55.2114	58.5268
	22.3545	11.9939	10.7153	10.158	10.5504	9.77301	9.39185	8.9335	9.04379	8.57512	9.12657	8.91949	8.79354	8.92866	8.40455	9.16438	8.30639	7.94209	8.31065	8.04328	8.02052	8.46242	8.34061	8.20579	7.84172	8.58615	8.51517	9.19135	10.1067	10.7919	11.6372	12.8771	13.3392	16.2054	16.9329	18.7225	19.2486	21.1342	22.5752	25.237	26.5105	29.6869	30.2666	31.7109	34.2935	35.894	37.3845	38.2923	40.9325
	49.6405	39.3155	37.4825	38.5229	38.6145	37.0727	36.9082	35.269	35.7138	35.9856	35.4821	36.1824	35.1429	36.3081	35.6835	36.0795	35.1934	34.6821	36.1393	35.5411	35.5993	35.607	35.3987	35.5198	34.9983	36.862	37.2769	37.9474	39.5691	40.3486	41.8173	43.3747	45.7658	48.7343	49.4453	51.4945	52.7682	56.6866	57.389	60.6306	62.4646	65.5369	68.1126	68.2282	70.8309	72.3078	75.0526	75.9433	78.576
	44.554	34.0698	32.3925	32.4302	32.6642	32.1194	31.3119	30.5071	31.2199	30.683	31.0459	31.4433	31.1956	30.7573	30.544	31.5179	30.037	30.2833	31.279	30.6934	29.9969	31.0467	30.1239	30.0828	30.2759	30.9993	31.8459	32.2652	33.5528	34.4726	36.2337	38.6067	40.774	44.1378	45.251	48.2413	49.1572	52.0386	54.1847	57.4732	60.543	63.5041	65.3146	66.2784	69.3338	71.6453	72.655	74.5542	77.5395
	46.1033	36.6862	34.544	34.9401	34.7733	34.5013	33.5646	33.0793	33.2805	32.841	33.137	33.3417	32.9095	32.8714	32.732	33.1041	32.4297	31.6262	32.3441	31.9199	32.3801	32.6326	32.1792	32.3567	31.9967	33.6695	33.3103	34.208	35.4059	36.1716	36.2312	37.5334	38.8777	41.5324	41.8162	43.7802	43.8217	45.5942	46.3226	48.7047	50.2065	53.2254	53.5107	54.3077	55.8888	57.4629	59.3074	59.5529	62.5882
	57.9426	48.4771	46.8082	46.3258	47.5766	46.0361	45.2505	44.4339	45.0006	44.1349	45.0072	45.5074	44.8232	44.241	44.1536	45.2332	44.2458	44.4604	45.3028	44.3576	44.3951	44.7518	44.0577	44.6677	44.5772	44.7888	45.6979	45.8497	47.6711	48.608	49.1959	51.2138	53.1	55.2974	55.8724	58.4853	59.3045	61.9717	62.3367	65.2388	67.0448	70.4384	70.6354	71.9136	74.3938	76.0592	77.3384	77.9082	80.1369
	51.5274	41.3716	39.0476	38.9096	39.1936	38.3989	37.9155	36.7628	37.5617	37.5617	37.7477	37.7529	37.4036	37.3077	37.3967	37.8411	36.993	36.3973	37.4943	36.8272	36.585	37.0404	37.2011	36.6561	36.7579	38.0413	37.6584	38.6867	39.241	40.7407	41.5633	42.173	43.1521	46.8339	46.4988	49.0468	48.9395	51.503	52.2082	54.5902	56.4899	59.2807	60.9533	61.1759	63.2646	64.884	66.0561	67.5677	70.0056
	55.5264	45.8977	43.5583	43.8244	43.4408	43.2046	42.9037	42.2332	41.9603	41.292	41.9848	42.1445	41.7099	41.4687	41.7008	42.1154	41.1509	39.8113	41.3143	41.5863	40.6371	41.887	41.0296	40.609	41.4777	42.1215	42.313	42.4064	44.0203	44.8803	44.6302	46.6828	48.4756	51.4686	51.3066	53.753	54.9436	57.2913	58.5501	61.035	64.0459	68.0669	69.1771	70.2801	73.2151	75.4309	77.1031	78.2651	82.0464
	61.5717	52.0909	49.7387	49.488	49.3723	48.8886	48.4052	46.803	47.7957	48.4408	47.9449	47.9539	47.1581	47.9383	47.8007	47.5156	46.5721	46.3033	47.883	47.2185	46.9419	46.6902	47.2824	47.1709	46.3768	47.6842	47.7273	48.8661	50.3926	51.6753	53.1791	54.4505	56.3159	60.506	60.1069	62.3633	63.8167	66.6084	67.8574	70.8187	73.3506	76.5931	78.7535	78.5924	81.448	83.9498	84.9711	85.9326	89.439
	41.8332	31.4682	29.7585	29.4274	29.7127	28.7985	28.6428	27.7947	27.9698	27.7256	27.7961	28.5831	27.5975	27.8051	28.0029	28.3887	27.402	27.4949	27.5783	27.3997	26.9496	27.7111	27.13	27.1407	26.5289	27.3084	27.1229	28.1064	29.0821	29.6292	30.1105	31.8038	33.2815	36.2916	36.3491	38.7745	38.7257	41.7717	43.0472	45.8892	48.9288	51.447	53.0643	55.0395	57.8275	60.0983	62.295	64.3924	67.8679
	68.79	58.0527	55.8773	55.9916	55.7382	55.3527	54.4313	53.7416	53.1878	53.3381	53.383	53.5926	53.7661	53.2506	53.0354	54.6892	53.6554	53.7831	53.9035	53.6294	53.7684	53.4881	52.9968	53.3107	53.225	54.4416	54.8056	55.098	56.9549	58.8763	59.861	61.8936	64.6743	68.6111	69.7209	72.9837	73.2117	77.8622	79.6732	82.6072	86.147	89.4413	91.5097	92.5698	95.6891	99.1473	99.6795	100.004	104.391
	67.7252	56.3247	54.916	54.863	55.4425	54.2153	54.1804	53.0607	52.9786	52.8805	53.2244	53.5019	52.8409	53.6223	52.9858	54.2499	52.6589	52.0536	53.0047	52.9322	52.6009	53.1396	51.9378	53.375	52.1746	53.6456	53.6942	54.8044	55.3993	56.8482	57.3143	57.8144	59.0106	61.4796	61.3949	62.4998	62.389	65.0535	64.7436	67.5423	69.3587	71.2471	72.7087	72.485	74.8956	75.411	76.2625	76.6273	79.0413
	65.8267	56.0426	54.0262	54.1144	54.6557	53.477	52.9622	51.6688	53.1848	52.5848	52.4873	53.5632	52.3358	52.1076	52.305	53.3289	51.6446	50.8932	52.7864	51.4638	52.0071	52.0206	52.1983	51.8369	51.6495	52.5007	52.1806	52.698	54.2033	55.3535	55.9868	57.2925	58.6049	62.0061	61.9109	64.433	65.3313	66.8563	69.5195	71.186	75.4355	76.4905	77.9466	79.9974	82.1151	84.9212	84.7641	87.1262	89.353
	73.3177	62.0222	61.0315	60.3744	60.4528	59.9025	59.1942	58.2598	59.5415	59.7395	58.7086	59.8532	58.7867	58.9075	58.1777	58.817	57.691	58.0767	57.3261	57.4212	57.834	59.3079	57.1406	57.8872	58.2265	58.1602	57.3137	57.9134	59.4914	61.5825	63.1002	63.8465	66.9707	69.6388	69.4891	72.3798	71.5213	76.4389	76.6403	79.2208	82.2397	84.726	86.2809	87.7916	90.0614	90.8774	91.7354	92.4172	95.8544
	65.1842	55.1226	53.6752	53.0986	52.9544	52.3557	52.3416	50.9254	51.2488	50.85	51.3697	52.1983	50.7648	51.3673	51.2327	51.7528	51.1832	50.4847	51.1386	50.2475	51.1288	51.1469	50.4939	50.7418	50.5717	51.692	52.253	52.5155	53.5692	54.6847	55.7602	57.3607	58.6336	61.7802	63.558	64.9592	66.0138	68.8733	69.511	72.6747	75.5208	78.7515	79.4761	81.7346	84.7521	86.4951	88.7942	90.1243	93.5094
	61.5637	51.6493	49.139	49.5082	49.3734	48.5535	48.3744	47.3203	47.6296	47.6203	48.1429	48.1955	48.2788	48.1522	47.0176	48.2851	47.3693	47.0641	46.9603	46.972	47.1912	47.2849	46.9418	47.0071	47.035	46.8413	46.897	47.8752	49.3614	50.2953	51.2883	53.4213	54.394	57.4642	57.9173	59.9963	60.6876	63.337	64.4232	67.4015	70.0905	73.681	75.4796	76.2587	79.5981	82.0634	83.2045	85.4728	89.6565
	33.4075	22.8761	21.1984	21.1502	21.3811	20.2802	20.4529	19.3742	19.5079	19.0463	19.2532	19.4198	19.0107	19.3634	19.2999	19.7207	18.5947	18.4547	19.2326	18.9504	18.7977	18.9629	18.862	19.2361	18.753	19.2662	19.6889	19.8694	21.5101	21.7768	22.7644	23.3835	25.2173	27.5626	27.9538	29.6191	30.5932	33.047	33.8459	36.3996	38.839	41.1551	43.3273	44.3819	46.9969	49.0553	50.4151	52.4603	54.9332
	33.1231	23.5881	21.4975	21.1717	21.904	20.8742	21.292	19.5342	19.2344	19.6881	19.7161	19.6394	19.0054	19.7731	19.3913	19.5827	18.879	18.1447	18.6853	19.2705	18.8521	18.8744	18.6581	18.3189	18.4752	18.6935	19.0217	19.6486	20.338	21.747	22.9642	23.6843	25.9578	28.2571	29.0949	31.5458	32.3707	35.4501	37.1092	40.2841	42.6598	46.0126	47.2606	49.4888	52.7068	54.1837	55.7806	57.812	59.4317
	56.1863	53.0508	54.0778	55.7934	58.1244	57.8008	57.6587	58.4916	58.3031	59.3542	59.691	59.3624	59.7314	60.5546	60.2401	60.1618	61.2312	61.3793	62.8805	62.1001	62.1524	62.5234	62.9668	64.2509	63.8398	66.8083	65.189	66.6409	68.1784	69.2935	70.2075	71.5534	74.8911	75.7903	76.6772	79.25	81.1068	83.3492	85.6671	85.9871	87.4692	90.0276	91.7596	93.5679	94.4112	94.4269	95.6682	99.7491	100.977
	31.4922	62.7421	63.6281	64.5914	66.2048	67.1074	66.6828	67.0184	67.7742	67.4528	67.9912	67.4185	67.7871	68.0944	68.2156	67.9405	69.4079	69.7504	69.9719	69.579	69.9458	70.3526	70.0288	71.9509	70.194	74.4163	73.3018	74.9735	76.5943	78.9317	80.7731	82.6552	85.4421	87.9026	90.0246	93.5332	95.3734	99.6871	102.517	103.246	105.589	107.579	111.032	112.977	114.362	114.672	115.709	120.294	121.544
	22.0259	51.7768	53.1369	53.4229	55.2802	55.829	55.7217	56.3383	56.2664	57.142	56.7261	56.7595	57.2208	57.6179	57.3841	57.4983	58.2581	58.268	59.0922	59.2744	58.7677	59.3551	59.7165	61.7559	59.7781	63.5465	61.7168	62.0361	63.9961	65.9897	67.1145	68.9191	70.8773	73.4237	74.3892	76.9343	79.0182	82.2986	84.4651	85.064	86.947	89.0967	90.5977	93.2443	94.3447	93.552	94.1607	97.7793	98.9386
	46.5103	77.2211	78.7291	79.1257	81.0593	81.5756	81.1475	81.1309	81.4959	82.3156	82.64	81.9321	82.6024	82.0072	81.7647	82.1255	83.2765	83.1586	83.5398	83.2855	83.1613	84.2892	83.3398	84.9692	83.6991	85.9393	83.8981	85.2615	86.6017	88.118	88.7604	91.5946	93.3296	94.7853	95.0904	97.4139	99.1687	101.839	104.552	104.169	105.816	108.144	110.601	111.477	112.623	113.158	112.99	117.489	118.251
	36.1894	66.7502	68.2118	68.9988	71.099	71.094	71.3224	72.3167	72.1616	73.128	73.2285	72.0954	72.6688	72.665	72.7489	72.2867	74.1386	74.1313	74.9781	74.2853	74.5039	75.0525	75.0582	77.6381	75.8098	78.2039	77.1428	78.634	80.0834	82.1428	83.1531	85.8929	88.5137	90.083	91.875	94.5161	97.3114	99.4168	103.371	103.902	104.49	107.886	109.335	113.159	112.859	112.954	114.523	118.248	119.409
	41.394	72.2119	74.1056	74.2409	76.78	76.8486	76.6576	76.485	77.0398	76.7875	77.1468	76.7957	77.0882	77.9684	76.9849	76.5641	78.5127	78.1988	78.7093	78.4842	78.6487	78.4335	78.889	80.2392	79.2074	81.5147	80.3444	82.2629	83.0207	85.3203	86.9424	91.5076	92.5257	95.94	98.2069	101.551	104.595	107.685	111.899	112.474	113.564	118.092	121.255	123.331	125.165	124.568	124.86	129.142	131.154
	60.7132	93.4497	94.8281	96.1947	97.1727	97.833	97.8675	98.6429	98.9187	99.1374	99.0427	99.186	99.8871	99.5987	100.387	99.7692	101.965	102.159	103.332	103.123	103.628	103.55	102.973	106.636	104.308	108.905	106.887	108.58	110.569	112.239	114.118	117.49	119.804	121.795	123.582	126.408	128.812	131.968	135.257	134.424	137.353	139.703	141.561	143.766	143.172	143.226	143.816	147.604	148.856
	18.1547	49.3179	50.2732	51.3011	53.3421	52.6545	53.074	53.6268	53.2207	53.7429	54.334	54.0332	54.1153	55.1544	54.3197	55.1535	55.919	55.8322	56.4352	56.1986	56.0989	56.9435	57.3888	58.4003	57.5644	60.3846	59.3022	59.8506	61.262	61.6852	63.252	65.7231	67.2077	68.285	68.7089	70.4115	71.9194	74.3853	75.6303	75.3726	75.8136	77.9683	79.1402	79.396	80.2825	79.5999	79.5467	83.0271	82.8082
	35.5822	66.1032	67.7494	68.2696	69.8916	70.5872	70.1404	70.9225	71.1902	70.9761	71.707	71.6304	71.7882	72.673	71.8402	73.2798	73.5775	72.9149	74.1801	74.3021	74.4708	74.5658	74.9003	76.5827	75.249	77.5168	76.6746	76.5904	77.2124	78.6721	79.5351	81.8839	82.9649	84.8346	85.9848	88.7815	90.6605	93.8516	96.1057	98.6211	98.9092	101.168	102.816	104.627	107.469	106.963	108.997	111.485	112.786
	19.2969	50.2855	51.5089	52.469	54.001	53.8047	54.2724	54.8617	54.9205	54.9159	55.002	55.1547	55.1461	56.4982	55.8139	56.1136	57.5862	57.7094	57.318	57.6972	57.4289	58.3105	58.2837	60.2508	58.275	61.0329	59.3265	61.1652	60.927	62.2676	62.622	63.5937	64.4166	65.7015	66.1351	68.0558	69.0583	71.411	72.3681	72.8939	73.7213	74.9391	77.4269	78.1273	78.8052	78.67	79.247	82.8055	83.5657
	13.3883	44.2658	45.4731	46.0674	47.5345	47.9959	48.0259	47.889	48.1008	48.6169	49.8976	48.6239	48.8832	48.6699	49.523	49.855	50.1647	50.9069	51.1197	50.3047	50.6056	51.5812	51.3078	52.3146	51.4457	53.8978	52.3392	53.2679	54.8742	55.2287	56.5694	57.8765	58.4145	61.2212	62.4837	64.1542	64.4371	67.9025	69.553	70.1325	71.8218	72.9362	74.182	75.9004	75.7661	76.2891	76.8408	80.2123	81.3355
	44.0337	74.0759	76.5196	77.7341	78.8158	79.3081	80.0057	80.4295	80.4118	80.7641	81.0233	80.4396	80.8748	81.7612	81.0578	81.1683	82.0328	82.0635	83.5688	83.6865	83.1991	83.5901	84.0766	85.8327	85.0519	86.9056	85.7242	86.6843	88.2292	90.5602	90.6068	93.2167	94.9296	96.7105	98.186	100.875	102.601	105.893	107.727	108.695	109.259	112.178	114.6	115.865	116.509	116.578	116.89	120.237	120.714
	48.5282	78.8161	81.1574	81.5973	83.1789	83.5656	84.0871	84.7576	83.8796	85.3489	85.1118	83.9122	83.9652	85.2797	85.5933	84.988	85.9678	86.3328	87.1609	87.6487	86.8868	86.2311	86.9696	89.7797	87.9241	88.7581	87.8713	88.6909	89.5824	91.2205	90.5839	93.7942	94.6171	95.4071	96.5911	98.1923	100.479	102.539	104.207	103.041	105.091	105.665	108.317	109.25	109.171	108.16	111.239	113.094	113.3
	34.0131	64.7798	66.4785	68.2473	69.6141	68.6785	69.1478	71.8806	70.2459	70.8498	70.0422	70.2721	70.7486	70.8697	69.9259	70.6093	71.9773	71.688	73.2565	72.7059	72.2646	73.2644	73.6745	75.0676	74.1909	77.9112	75.421	75.5184	77.3247	80.0028	79.7537	81.4642	82.9087	83.6436	84.9539	88.0402	88.8348	91.9598	93.4043	93.5544	94.8222	96.6532	98.8146	99.9837	100.565	100.266	101.167	104.136	104.999
	48.2534	79.8564	81.1419	82.0723	83.9928	84.4719	84.2623	84.8576	85.0729	85.1808	85.2489	85.4794	84.7958	85.4092	85.9901	85.5063	86.9498	86.6804	87.5511	87.4989	87.4217	87.4771	88.17	89.4613	88.3773	92.2685	89.6742	90.7394	91.0888	93.1239	94.9938	97.0752	97.6441	98.9944	100.601	103.271	104.248	107.11	109.292	109.414	111.55	113.07	115.407	117.473	117.574	117.387	118.149	122.307	123.188
	65.3611	98.391	98.826	100.295	103.54	102.738	102.901	104.153	104.635	104.773	105.366	105.054	106.312	106.697	106.644	105.505	108.575	108.897	109.3	109.08	109.064	110.1	110.731	112.857	110.435	120.717	118.012	120.136	121.058	125.187	125.627	128.397	131.214	133.585	136.61	139.447	142.108	145.815	149.783	150.213	153.166	155.103	157.087	159.929	161.504	161.658	161.702	166.985	168.167
	72.8472	160.263	162.849	163.797	167.47	167.463	166.687	168.626	168.81	169.089	169.817	170.306	170.195	170.814	170.086	170.423	172.199	173.051	172.733	174.236	174.335	173.995	174.249	178.264	175.178	178.474	177.08	177.254	180.75	183.215	184.688	187.96	190.919	193.628	195.699	199	201.461	206.384	210.552	209.15	212.376	214.762	217.876	220.839	221.493	221.259	221.636	226.795	226.829
	20.8924	18.1424	17.4537	17.0679	16.1382	15.3352	15.6928	15.2509	15.2509	15.2953	14.0021	12.3774	10.6172	9.72575	8.93399	8.79545	7.74984	6.8211	7.14147	7.56987	7.28087	7.48406	7.21402	7.66446	7.11465	9.31801	10.0733	10.1323	10.1378	11.3097	11.4222	12.1673	13.0303	13.6066	14.4129	15.4657	16.2078	16.4747	17.384	19.2421	20.4325	22.8603	23.7889	24.9151	26.0492	27.0695	28.8182	29.4711	30.7833
	33.846	30.6867	31.102	30.7115	29.6391	28.5259	28.9116	28.9529	28.6664	29.1518	27.1581	24.7714	22.3931	21.8274	20.9982	20.6352	20.0609	18.461	18.2293	18.6184	18.1266	18.4415	18.1708	18.6322	17.6024	19.1644	18.6469	18.4902	18.2416	19.7059	19.6504	19.7897	20.9358	21.1401	22.0231	23.2877	23.6133	23.8806	25.0674	26.6266	28.4005	30.8593	32.6017	34.3801	35.3165	37.0268	39.2521	39.8326	41.8899
	27.0065	24.2196	24.3141	23.9762	22.6992	22.7159	22.9282	22.4372	22.3478	21.8984	19.7256	17.3712	14.6988	13.2561	13.2505	11.8941	11.4955	9.84594	9.70142	9.99919	9.65273	9.43658	9.32259	9.68892	8.41751	9.12621	9.87365	10.0446	11.6625	12.1913	13.026	14.0637	16.4576	16.9384	18.466	21.0505	21.852	23.3662	25.0355	27.311	29.3944	32.915	35.3027	38.632	40.2718	42.5955	45.4604	47.3826	49.2883
	31.3916	29.6396	29.1905	28.9701	27.9989	27.7114	27.5416	27.0267	27.5578	26.7147	25.14	23.208	20.3346	18.3608	18.354	17.3841	16.9812	14.9267	14.4984	15.5424	14.9012	14.7415	14.6183	14.7051	13.8287	13.6155	13.8504	13.8866	14.2629	14.9235	14.8825	15.5087	17.672	18.0057	19.6505	21.2645	22.3387	22.9577	24.2808	26.5975	29.0081	32.8926	34.5561	37.8463	39.9547	42.0743	45.1318	47.0718	48.8642
	26.2086	23.8113	23.0447	23.0264	21.9357	21.1309	21.3506	20.8364	21.3224	21.0893	19.6907	17.5659	15.3018	14.2154	13.7368	13.2428	12.1309	10.9025	10.6679	11.2281	10.9095	10.9813	10.6017	10.7886	10.2498	11.0106	11.3562	10.9558	10.8627	11.2303	11.0668	11.1422	12.1197	12.3361	12.5336	13.8214	14.3345	14.8498	15.6245	16.0001	17.385	20.8571	21.5536	23.0544	25.4425	26.7646	28.4153	28.9068	30.652
	34.3827	31.7973	32.0115	31.7586	30.8889	30.4201	30.6092	30.071	30.8515	30.3058	28.8077	26.984	24.8297	23.1758	22.5898	21.9306	21.6066	20.2923	20.5258	20.4643	20.0907	20.1268	20.0062	20.6522	19.212	20.214	20.4686	20.951	22.0462	22.1074	22.4764	22.7981	25.0224	24.9937	26.4429	28.0563	28.2734	28.4591	30.1288	31.6498	32.3115	35.5986	37.1313	39.181	40.5386	41.7932	42.9557	43.6739	46.1001
	43.694	40.378	41.1666	40.9001	39.4701	38.4586	39.5162	38.6526	38.302	38.102	36.5351	33.8739	31.1158	29.8118	29.2363	29.3176	28.5831	26.6859	26.6764	27.6251	27.3223	27.1981	26.6108	27.0268	26.5241	27.4602	27.5916	27.1061	27.327	27.3672	27.3078	27.0766	28.4598	29.1896	29.987	31.0109	31.6891	31.8473	32.6534	34.902	36.0499	39.6675	40.7837	43.8295	43.9002	45.7995	48.4683	48.6231	51.0169
	37.4647	34.2227	34.847	34.1477	32.8146	32.2141	32.8347	32.2807	32.1054	31.8137	30.1001	28.2899	25.3109	24.0722	23.1855	23.0829	22.7126	21.3424	21.1899	21.2178	20.5932	20.7111	20.7415	21.2297	20.1876	20.6312	20.6735	20.8819	20.3222	21.1319	21.1585	21.2969	22.139	22.6067	23.3402	24.2585	25.4174	25.5111	26.1941	27.9965	29.491	32.4172	33.4619	35.0887	36.1079	37.7554	38.8802	39.6214	41.8173
	35.2933	32.8422	32.4778	31.6045	31.2609	30.5014	30.7499	29.9545	29.9937	30.1438	28.3774	25.9156	23.6463	22.3691	21.8548	21.3282	21.0875	19.5288	18.9717	19.6401	19.9306	19.3953	20.1782	20.3626	19.4881	20.7742	21.0393	20.1748	20.4366	21.5217	21.5059	21.7621	23.047	22.7614	23.8683	25.0378	25.7484	25.9733	26.4867	28.5817	29.8011	32.6901	34.2128	35.6254	36.9731	38.9069	40.6192	41.0473	43.201
	39.7059	37.7875	37.8644	37.519	36.7909	36.2321	36.2171	35.6441	35.7734	36.5354	33.8045	31.7582	27.7694	27.176	26.9775	26.9709	25.5909	24.7618	23.9788	25.2431	24.2049	23.4377	24.2435	24.303	23.4041	23.499	24.1402	22.7659	23.1878	23.8852	23.52	24.8549	26.6703	24.1734	26.0107	27.8059	28.1875	27.5776	28.9635	30.7484	31.1931	33.9631	36.3272	38.2642	39.5393	40.1897	42.356	42.8083	44.8066
	17.9236	14.905	14.6032	15.0708	13.6885	12.7023	13.2532	12.4351	12.6194	12.0378	10.2775	7.86825	4.90883	3.78286	3.04711	2.32596	1.62313	0.44855	0.192617	0.481503	0.0988263	-0.245443	0.198691	0.571935	-0.281167	-0.322677	0.236005	0.619861	1.6805	1.63657	2.51657	3.1605	4.89104	5.67942	6.59603	8.57804	9.78253	10.7951	11.7129	13.8636	14.7915	18.4187	20.6267	22.8361	24.188	25.7093	27.7447	28.1608	31.1767
	46.251	43.632	43.8867	43.5828	42.2903	41.461	41.07	41.0517	41.0896	41.0064	38.6045	35.7301	32.0677	30.4419	30.2465	29.8761	28.8455	27.5162	27.0814	27.0888	26.5641	26.6119	26.3811	27.0743	25.9071	26.1338	26.5173	26.8434	28.2469	28.3652	29.3386	31.4223	33.3997	33.6432	35.8027	38.3357	39.5033	40.3192	42.3708	45.1246	46.5478	51.0211	54.0751	57.2789	58.4576	60.1612	63.0191	63.9446	67.0251
	28.8704	26.1543	26.0925	25.617	24.5512	24.1356	23.8991	23.2219	24.1321	23.4773	21.5025	18.9548	15.7399	14.6708	14.2856	13.523	13.0658	11.456	10.5833	11.0171	11.0521	10.9317	10.41	11.062	9.90873	10.4006	10.1514	10.5064	10.5308	11.6329	11.5194	12.4022	13.9275	14.2336	16.0439	17.5085	19.4647	20.0295	21.75	23.6238	26.8369	30.2038	33.6803	36.7389	38.8505	41.5821	44.4048	45.4676	48.916
	36.0547	32.4949	33.0058	32.4101	31.6993	30.715	31.0744	30.8118	30.544	30.4354	28.3733	25.5552	22.8091	21.0848	19.8982	19.254	18.8812	17.1475	16.9145	17.5043	16.07	16.2117	16.0959	16.8282	15.7405	16.7925	16.8832	16.3673	18.5137	17.6036	17.7073	17.8741	19.9116	20.2539	21.6683	23.5976	24.205	24.8272	26.5852	28.1809	29.7847	34.2927	35.3908	38.6562	39.2599	41.2244	44.0231	44.7634	46.2687
	15.4098	12.476	13.0293	12.6313	12.0812	10.9795	11.9056	10.6009	11.3399	11.3348	9.26431	6.79987	4.81609	3.06843	2.92069	2.36167	1.64039	0.330573	0.170388	-0.195312	-0.37871	-0.378024	-0.553252	-0.793381	-1.28116	-1.50036	-1.12634	-0.894372	1.80066	0.645953	2.61946	3.29271	5.76988	6.02684	7.03967	8.69264	10.7406	11.1222	11.8803	13.7706	14.8398	18.2946	20.2968	22.8343	24.0465	25.4605	26.4852	27.7057	29.9166
	19.2785	16.5323	15.8446	15.4593	14.531	13.7291	14.0862	13.6449	13.6449	13.6892	12.3979	10.7755	9.01775	8.12754	7.3369	7.19855	6.15442	5.22699	5.5469	5.9747	5.68611	5.88901	5.61935	6.06916	5.52013	7.72038	13.8125	13.4803	13.5193	13.6229	14.0785	13.7971	14.3352	13.6331	15.574	15.8868	16.8405	17.3366	17.6669	17.2939	17.9811	19.6423	19.821	19.7614	20.3901	21.5127	21.0486	22.0335	22.1649
	32.2138	29.059	29.4737	29.0837	28.0128	26.9012	27.2864	27.3277	27.0415	27.5262	25.5353	23.152	20.7771	20.2122	19.3842	19.0216	18.4481	16.8505	16.6191	17.0076	16.5165	16.8311	16.5607	17.0214	15.9931	17.5529	14.3764	13.7851	13.9017	13.8806	14.0422	14.2296	14.3774	13.8491	15.101	15.5993	16.518	16.7706	16.6084	15.878	17.0307	18.1279	18.1622	18.554	19.0846	19.7375	19.9845	20.4204	20.4957
	27.0065	24.2196	24.3141	23.9762	22.6992	22.7159	22.9282	22.4372	22.3478	21.8984	19.7256	17.3712	14.6988	13.2561	13.2505	11.8941	11.4955	9.84594	9.70142	9.99919	9.65273	9.43658	9.32259	9.68892	8.41751	9.12621	-11.8243	-12.4522	-12.0955	-12.1447	-11.8458	-11.899	-11.6952	-11.1141	-10.9513	-11.4683	-10.5886	-10.5819	-10.1114	-10.8908	-10.4208	-8.94549	-9.04306	-9.0931	-8.57429	-8.02948	-7.81587	-7.87899	-7.5924
	31.3916	29.6396	29.1905	28.9701	27.9989	27.7114	27.5416	27.0267	27.5578	26.7147	25.14	23.208	20.3346	18.3608	18.354	17.3841	16.9812	14.9267	14.4984	15.5424	14.9012	14.7415	14.6183	14.7051	13.8287	13.6155	-12.1871	-12.9188	-12.3976	-12.4715	-11.8415	-11.5113	-11.9556	-12.2138	-10.464	-10.717	-10.075	-9.86314	-9.55808	-10.376	-9.49411	-8.27936	-7.69327	-7.53173	-6.77683	-5.97518	-5.93125	-5.56149	-5.68085
	26.2086	23.8113	23.0447	23.0264	21.9357	21.1309	21.3506	20.8364	21.3224	21.0893	19.6907	17.5659	15.3018	14.2154	13.7368	13.2428	12.1309	10.9025	10.6679	11.2281	10.9095	10.9813	10.6017	10.7886	10.2498	11.0106	22.8784	22.7338	23.0766	23.5357	24.0683	24.5533	25.0895	25.157	26.0139	26.771	27.4458	28.0285	28.7376	27.8212	29.0511	30.8316	30.8172	30.9656	31.9941	32.9726	33.0582	33.6706	33.514
	34.3827	31.7973	32.0115	31.7586	30.8889	30.4201	30.6092	30.071	30.8515	30.3058	28.8077	26.984	24.8297	23.1758	22.5898	21.9306	21.6066	20.2923	20.5258	20.4643	20.0907	20.1268	20.0062	20.6522	19.212	20.214	21.9102	22.2168	21.9938	22.3104	22.3026	22.7281	23.1191	22.0849	23.8387	24.1227	25.0628	25.0918	25.0694	24.7999	25.4766	26.6632	27.3146	26.8936	27.4375	28.4161	28.4368	29.2321	28.7815
	43.694	40.378	41.1666	40.9001	39.4701	38.4586	39.5162	38.6526	38.302	38.102	36.5351	33.8739	31.1158	29.8118	29.2363	29.3176	28.5831	26.6859	26.6764	27.6251	27.3223	27.1981	26.6108	27.0268	26.5241	27.4602	9.87365	9.35652	9.37135	9.29052	9.51651	9.51708	9.74441	11.0535	10.4334	10.7482	11.3107	11.6151	11.8845	11.2627	12.1465	13.354	13.4388	13.4768	14.1315	14.9945	14.9355	15.4199	15.33
	37.4647	34.2227	34.847	34.1477	32.8146	32.2141	32.8347	32.2807	32.1054	31.8137	30.1001	28.2899	25.3109	24.0722	23.1855	23.0829	22.7126	21.3424	21.1899	21.2178	20.5932	20.7111	20.7415	21.2297	20.1876	20.6312	28.4251	27.6388	27.2816	27.8388	28.3817	27.8419	28.468	28.3409	29.5551	29.1822	30.6711	30.0794	31.0685	29.9715	30.4167	32.8792	32.5685	33.0946	33.988	34.7056	34.6664	35.6566	35.557
	35.2933	32.8422	32.4778	31.6045	31.2609	30.5014	30.7499	29.9545	29.9937	30.1438	28.3774	25.9156	23.6463	22.3691	21.8548	21.3282	21.0875	19.5288	18.9717	19.6401	19.9306	19.3953	20.1782	20.3626	19.4881	20.7742	32.0628	31.4395	31.6548	31.9093	32.1597	32.4799	32.6599	33.4118	33.8251	34.2485	35.0958	35.0155	35.7766	35.0166	35.4698	37.6052	37.614	38	38.4022	39.9253	40.5151	40.937	41.1458
	39.7059	37.7875	37.8644	37.519	36.7909	36.2321	36.2171	35.6441	35.7734	36.5354	33.8045	31.7582	27.7694	27.176	26.9775	26.9709	25.5909	24.7618	23.9788	25.2431	24.2049	23.4377	24.2435	24.303	23.4041	23.499	-9.33031	-9.84859	-9.50191	-9.02443	-8.32207	-7.77912	-7.40226	-7.63443	-5.65579	-5.3295	-4.02091	-3.2065	-2.24065	-3.04275	-2.08183	0.00249687	0.22646	0.683476	2.25529	3.4943	3.83992	5.51866	5.51847
	17.9236	14.905	14.6032	15.0708	13.6885	12.7023	13.2532	12.4351	12.6194	12.0378	10.2775	7.86825	4.90883	3.78286	3.04711	2.32596	1.62313	0.44855	0.192617	0.481503	0.0988263	-0.245443	0.198691	0.571935	-0.281167	-0.322677	-8.47857	-9.17964	-8.75947	-8.02995	-7.36369	-6.98824	-5.80639	-7.40225	-5.34768	-5.42869	-4.12645	-3.25974	-3.05353	-3.35018	-2.3659	-0.0958393	-0.353773	1.46125	2.15982	2.6672	3.54592	3.95856	5.3023
	46.251	43.632	43.8867	43.5828	42.2903	41.461	41.07	41.0517	41.0896	41.0064	38.6045	35.7301	32.0677	30.4419	30.2465	29.8761	28.8455	27.5162	27.0814	27.0888	26.5641	26.6119	26.3811	27.0743	25.9071	26.1338	55.8198	55.0335	55.2788	54.8798	56.2063	54.2848	55.0883	54.9317	56.6649	55.5151	56.4719	56.238	57.8133	54.4635	55.791	58.7203	58.0371	57.9938	58.7144	60.1274	59.3911	59.6641	60.1027
	28.8704	26.1543	26.0925	25.617	24.5512	24.1356	23.8991	23.2219	24.1321	23.4773	21.5025	18.9548	15.7399	14.6708	14.2856	13.523	13.0658	11.456	10.5833	11.0171	11.0521	10.9317	10.41	11.062	9.90873	10.4006	121.312	120.343	120.445	119.547	121.947	120.144	120.698	117.462	121.994	120.839	123.685	122.248	122.903	119.11	121.045	124.815	124.868	124.602	125.834	126.423	124.995	126.062	124.712
	36.0547	32.4949	33.0058	32.4101	31.6993	30.715	31.0744	30.8118	30.544	30.4354	28.3733	25.5552	22.8091	21.0848	19.8982	19.254	18.8812	17.1475	16.9145	17.5043	16.07	16.2117	16.0959	16.8282	15.7405	16.7925	66.2908	67.713	68.3033	67.0887	66.5859	66.8942	67.9123	65.3327	69.721	69.2838	69.3796	68.2829	70.7391	66.0239	68.2806	71.7587	70.9586	71.378	71.0489	72.0017	71.6839	72.9405	70.1463
	15.4098	12.476	13.0293	12.6313	12.0812	10.9795	11.9056	10.6009	11.3399	11.3348	9.26431	6.79987	4.81609	3.06843	2.92069	2.36167	1.64039	0.330573	0.170388	-0.195312	-0.37871	-0.378024	-0.553252	-0.793381	-1.28116	-1.50036	62.9925	62.7422	62.7969	62.9858	63.8589	62.7446	63.1237	62.8317	64.3866	63.0236	65.1661	64.7832	65.2582	62.6326	63.5897	66.5142	65.7286	65.602	65.8444	67.9232	66.1928	66.8353	66.4154
	79.2441	72.4023	71.8737	72.6162	71.6373	72.3466	71.4677	70.0621	69.3777	69.1622	69.0573	67.6275	67.9175	67.581	66.5959	66.2872	67.6175	66.7594	66.9054	66.9526	65.3557	65.8977	65.7081	65.3431	65.8803	69.0112	68.5999	68.5307	69.8509	69.8288	69.3412	70.4281	71.0439	73.9639	74.41	76.6615	78.5406	79.2382	78.5877	79.2654	79.4151	81.8462	83.1418	85.1461	85.4484	86.7538	87.2592	87.8859	87.5448
	59.5163	53.5171	53.4596	53.9714	53.2804	53.0695	52.8014	52.1021	51.5889	50.174	50.0285	49.2743	49.3084	48.4372	48.0003	47.3582	47.6017	46.8911	46.9474	46.5277	45.4423	45.5645	44.3494	45.3801	45.2433	46.9789	44.9492	45.6833	46.1234	45.7818	45.5849	46.5849	46.3664	47.9511	48.7999	50.782	52.4379	52.0274	51.396	52.0697	52.2373	54.0891	55.0002	56.9058	56.823	58.6593	58.5682	59.3846	59.7319
	77.0694	73.0475	71.5794	73.4934	73.529	72.9337	71.6713	70.8415	69.7949	68.3007	68.822	67.4975	66.8694	64.9388	65.5657	64.8413	64.0629	64.1813	63.9342	64.2113	62.3522	62.7274	62.1459	62.1755	60.9411	63.0453	61.1049	60.9813	62.5079	61.3581	61.4692	61.3133	62.6017	63.6351	65.2702	66.5977	68.1623	69.7355	68.8238	69.4471	69.7784	72.144	73.9567	75.2552	74.9768	78.2887	77.3826	78.8452	78.6864
	34.5894	28.9052	28.4781	28.3695	29.2231	28.8924	28.7376	27.2507	26.9616	26.0849	26.5894	24.9085	25.1317	25.3338	24.21	24.2732	24.5016	24.2908	24.1874	23.9842	23.5889	23.2094	23.2722	22.6712	22.8465	24.4221	23.5726	23.7439	24.3001	24.4836	23.4867	24.3862	25.2029	26.2892	26.559	28.3365	29.6572	29.8496	29.4493	29.4555	29.834	31.5048	32.6046	33.7377	33.7012	35.4931	35.2175	34.6676	35.2819
	24.2853	19.5201	18.5165	20.1268	19.5757	19.8796	19.2327	18.651	18.4194	17.6391	18.3192	17.5613	17.9106	17.6834	17.668	17.5695	16.894	17.1584	17.5999	17.3132	17.1386	16.7549	16.7108	16.5471	16.6097	19.2908	17.9603	18.434	19.2831	18.8512	18.6637	18.9659	19.6835	21.2144	21.2393	22.6283	23.7239	24.1604	24.0527	23.872	23.4516	25.3885	26.0312	27.6789	27.4813	28.5292	28.8268	28.8658	29.5127
	69.6581	64.2726	64.2292	64.5364	64.5314	65.121	64.7138	64.7609	63.8369	63.2751	63.1707	62.3656	63.0172	63.0169	62.5598	63.3607	62.7978	62.1882	62.2822	62.8777	62.6563	62.8077	61.9878	62.3337	62.4155	65.3982	63.6734	64.4162	65.9919	64.7276	64.7039	65.4991	66.5212	67.8944	67.6783	69.2117	71.3842	71.4292	71.302	71.3849	71.2064	73.1515	75.0663	76.745	76.2266	78.4303	78.3604	78.4037	79.4798
	56.5445	50.8914	50.7967	51.4336	52.4821	52.8959	52.4984	51.0031	51.234	50.7838	50.8728	49.9305	50.5438	50.1832	49.9201	49.5836	50.1626	48.9422	49.784	49.667	49.339	48.9528	48.7972	49.0056	48.6197	51.3138	49.3723	50.6867	51.1062	50.9226	50.2025	50.1021	51.2331	52.2563	53.5149	54.3192	56.2703	56.8995	55.6731	55.7942	56.0634	58.059	59.7826	61.2442	60.6136	63.2096	63.3372	63.7227	64.7617
	13.2847	7.89134	7.87332	8.52626	8.81807	8.89393	9.21263	8.57741	8.64667	8.42302	8.89201	8.07977	8.49391	8.20211	8.50681	9.15119	8.65557	8.77781	9.25486	9.43433	8.65091	8.9331	8.94169	9.12285	9.50955	12.5295	11.4613	12.2534	12.8521	12.9307	13.1751	13.8491	14.246	15.9126	16.3149	18.2995	19.6167	20.4674	20.115	20.9507	21.8659	23.7978	24.8633	26.3464	27.2017	29.207	29.9253	30.8496	31.4192
	54.9014	48.6884	48.8169	50.0001	50.4177	50.6875	50.6579	50.7442	50.5103	50.3858	51.1283	50.2441	51.3165	51.2607	51.0418	51.7629	52.4285	52.1586	52.9465	52.5463	52.7249	53.0696	52.8314	53.9345	53.851	58.5269	57.5322	59.3307	61.1202	61.8287	62.6711	65.0946	67.7098	70.4694	72.7387	76.1716	79.8465	82.4546	83.0228	85.0119	88.5601	92.6357	95.3926	99.0755	101.439	105.577	108.024	109.89	112.579
	72.0468	66.5323	66.8603	67.0625	68.9331	68.4799	69.1499	69.0855	68.9269	68.5341	68.5851	68.9202	69.1952	69.4851	69.432	69.7474	70.575	70.0632	70.4931	70.5341	70.0262	70.8194	70.6969	70.775	71.0904	76.1859	75.6696	76.2962	78.3641	77.7216	78.3242	80.2386	80.9413	84.4067	85.2776	87.6091	90.0573	91.1115	90.9232	90.8346	92.7164	95.4116	97.575	99.2293	98.8773	103.756	102.853	104.445	104.186
	22.2975	16.7213	16.8422	18.0755	17.4081	18.0283	18.1232	17.4992	17.6954	17.4176	17.6049	17.3421	17.601	17.6982	17.483	18.3505	18.1527	18.1621	17.7886	17.8455	18.3296	18.3778	18.4259	18.5885	18.3642	22.1018	20.9921	21.2465	22.2774	22.724	22.0249	21.854	23.1968	23.793	24.806	26.0186	26.7899	27.6112	26.3759	27.7226	27.6635	29.8546	30.5657	31.4954	32.269	33.6569	34.2337	34.5357	34.3025
	29.2169	24.3597	23.6985	24.9213	26.5795	27.2525	27.2105	26.7703	26.9376	26.5834	27.5078	26.6552	27.1663	27.1892	27.148	27.6844	27.9314	28.5655	28.7863	28.7834	28.9033	29.0735	29.0831	30.0052	29.3993	33.649	32.8655	33.4619	34.6864	35.3637	35.0903	37.1299	38.3664	40.6384	42.2953	44.7742	47.89	48.5515	48.6763	50.248	52.1653	55.2697	57.6996	59.9752	61.3983	64.2342	64.6294	66.7925	67.6113
	24.857	19.9897	19.782	21.1794	21.3232	21.9842	22.248	21.4458	21.8966	21.793	22.1504	21.8994	22.196	22.3024	22.0513	22.9301	23.1344	22.9314	23.5031	23.2033	23.4379	23.5235	23.2733	24.0117	24.2583	28.4797	26.9172	28.4265	29.476	29.8101	30.463	32.5346	33.7217	35.0324	37.2086	39.5932	42.1338	43.7295	44.3222	45.5984	47.6317	50.665	53.0444	56.162	57.6154	61.4153	62.3407	64.4573	65.8002
	8.90816	4.08858	4.38181	4.92117	4.86477	5.141	5.15922	5.23584	5.65855	5.32282	5.77666	5.70843	5.98299	6.1492	6.09693	6.30391	6.12578	6.42414	7.14688	6.98982	6.42059	6.95752	7.03926	7.58175	7.31948	11.251	10.4349	10.7723	11.5134	12.319	12.4948	13.1962	14.5157	16.395	17.3312	19.5848	21.3317	23.104	23.4334	24.1326	25.9338	28.2076	29.8899	31.9125	33.2986	35.0994	36.1385	37.6029	38.414
	13.2669	7.92432	8.1104	8.74928	9.11275	8.96378	9.83259	9.24366	9.40574	9.42196	9.47194	9.21022	9.19134	9.61519	9.44695	9.8069	9.61374	9.25445	10.4599	10.3439	10.1139	9.82006	10.011	10.5249	10.5729	13.7319	12.7397	13.4374	14.3525	14.1872	14.045	14.9514	15.8107	17.1213	17.9642	19.0528	20.4935	21.0195	20.8347	21.4885	22.4034	23.8795	25.1685	26.5058	27.424	29.4932	29.8274	30.3797	30.6993
	27.0925	21.9862	21.6356	22.4938	23.3972	23.3763	23.5724	22.6806	22.8929	22.6744	22.8264	22.2246	23.0171	22.4494	22.4397	23.0343	22.6209	22.6537	23.2118	23.2529	22.7739	23.0865	22.7284	23.1581	23.0621	26.2505	25.1095	25.9606	26.2389	25.9298	25.9267	26.4286	26.8582	27.8888	28.428	29.3332	30.5865	31.3565	30.5729	30.7195	31.088	32.3005	33.2152	33.9798	34.362	36.64	36.1275	36.7226	36.6226
	74.5889	67.8803	68.0235	69.2171	69.3929	69.3112	68.9629	68.6247	68.9668	68.7273	69.736	68.0612	68.315	67.8532	68.6112	69.348	69.0366	69.0837	69.1048	68.0939	69.2438	68.7373	68.1589	68.1926	69.185	73.5371	72.3257	72.644	74.1602	72.8694	74.5414	74.7092	75.2445	77.5175	77.8861	80.4033	82.4773	83.5199	83.1038	83.1585	84.6659	86.7588	87.3899	89.1031	89.4052	92.1864	91.6093	92.1753	93.5684
	36.3994	30.8234	30.8873	31.1005	31.6072	31.847	31.3506	31.799	31.3952	30.7307	31.3505	31.2316	30.8738	30.4318	30.6191	31.0429	31.2869	31.1496	31.2221	31.2498	30.7574	30.8361	30.7941	30.7394	31.4002	34.53	33.3044	33.8223	34.682	33.3527	34.0298	33.6743	34.4671	34.9927	36.2201	36.9158	37.9448	38.4034	37.9178	37.8601	38.1213	38.8266	40.1612	40.9539	40.8235	42.0151	41.9804	42.0834	42.7517
	69.6833	64.3356	64.4977	65.4897	65.1692	66.0018	66.0428	65.5847	65.15	64.6845	64.7223	64.0406	64.4685	64.424	63.9242	64.3637	64.3517	65.1341	65.2679	64.8561	64.6281	64.9414	64.969	64.4117	64.6334	68.9474	67.6202	68.7704	69.2661	69.2999	68.7385	69.3115	69.4883	71.1609	72.2047	73.0025	75.431	75.6721	74.5072	74.6413	75.3343	77.1759	78.6769	80.5786	80.2504	82.1007	83.1199	82.5561	82.9503
	69.8883	65.1975	65.8168	66.9226	68.0359	68.2088	68.022	67.4597	67.3778	66.5964	66.7625	65.8311	66.0765	66.4055	66.8279	66.7825	66.7695	67.1192	67.512	67.1814	66.775	66.2993	66.4975	66.5738	66.8585	70.2477	69.14	69.3237	70.8292	71.4617	72.1928	73.6028	75.0789	77.4363	79.213	80.9639	84.2176	86.1735	87.0641	88.7216	90.6529	94.1694	96.0502	100.13	101.589	105.733	106.248	107.829	108.838
	69.4091	64.3074	64.0702	65.5091	66.3433	65.3467	64.723	64.249	64.0419	63.5969	63.5432	62.9513	62.7362	63.7012	62.7975	63.5778	62.9849	62.2355	63.7395	62.9122	63.2203	62.5722	62.4556	62.1144	63.6658	66.4031	64.538	65.6616	66.0485	67.2465	66.8777	67.8752	68.725	71.4728	73.0861	74.8199	77.6076	79.8566	78.9147	79.8625	81.727	84.9023	86.3969	89.3096	90.6523	92.8934	92.9276	94.461	95.7144
	42.1972	36.4173	36.6428	37.7991	37.946	38.2576	37.636	36.5294	36.6923	35.8096	35.6893	34.86	35.4049	35.0962	35.6842	35.0697	35.3088	35.487	35.8433	35.4874	35.1669	35.1317	34.1708	34.9124	34.4491	37.5718	36.4607	36.9623	37.7308	38.2359	37.6007	38.1054	39.3853	40.6422	41.8819	43.4606	44.7807	45.5084	45.3494	46.6799	47.3203	49.6294	51.2338	53.1547	53.3711	56.0474	56.1624	57.1375	57.6408
	88.407	83.1928	82.9982	83.863	85.9469	84.4362	84.5742	81.8218	82.3272	81.7296	81.8842	82.0708	83.3312	82.9258	82.3506	82.7825	82.9854	83.8106	83.1991	83.7399	83.4569	82.9991	81.1409	81.7402	82.3066	84.945	83.5872	85.1954	85.7872	85.0041	85.5284	87.2292	86.4428	90.5174	91.03	93.6677	95.324	96.692	95.8069	96.7907	98.1253	102.528	104.588	105.882	106.58	110.903	110.882	113.509	111.432
	54.3351	48.8673	47.9691	48.8775	49.1463	49.1222	48.8491	47.93	47.5846	46.2409	46.973	46.3416	47.0944	45.684	45.7488	45.6662	46.215	46.358	46.3993	44.7972	45.4525	46.1634	45.6152	45.4173	45.3109	49.3617	48.0397	48.8509	50.2657	50.5711	51.0768	52.3584	51.9812	55.1669	56.3276	59.2119	60.5324	62.4912	62.368	63.3121	64.2557	68.0974	69.8144	72.5196	73.1373	75.6246	75.1703	78.129	77.7997
	81.8873	75.9334	76.4525	76.5878	77.7302	77.6113	77.7551	77.2603	76.5324	75.6774	76.1632	74.9913	75.5285	75.3612	75.0159	74.8904	75.1774	74.2552	74.8277	74.9177	73.9898	75.5064	74.6553	74.3626	74.4146	78.641	76.8866	77.7801	78.8792	77.3556	77.3081	78.2565	78.7123	79.6984	79.6941	81.9305	83.2036	84.3845	83.0995	83.2808	83.6996	85.37	87.8142	89.1389	88.399	90.4011	90.7996	91.3562	91.9853
	53.3524	48.7295	47.9251	48.2245	48.7746	48.8915	48.2261	47.9698	47.7268	47.8926	48.2991	47.4649	47.7864	47.6693	47.3078	46.9285	47.069	47.3633	48.1477	47.5996	47.4074	48.0375	47.005	47.6188	47.9465	50.5459	49.8386	49.9305	51.4332	51.6455	51.1652	51.435	52.1276	54.0797	55.0789	56.2461	58.4154	58.8751	58.3525	59.3429	59.818	62.1412	63.7988	66.1373	66.4696	68.6449	68.3382	70.4099	71.46
	63.0871	57.9782	58.3037	58.9573	59.7228	60.5752	60.5984	60.4774	60.3548	61.1549	60.1925	61.6168	60.9146	61.7375	62.5418	63.8375	63.4257	63.4066	63.788	63.9532	63.7829	64.0046	63.7262	63.6098	64.526	66.2987	68.2886	69.2175	72.5805	75.6702	78.5077	81.594	84.5851	88.0792	91.1064	94.4339	98.1589	100.645	103.625	108.148	109.439	112.38	114.646	115.995	118.947	121.019	122.911	124.624	125.755
	28.7951	24.2133	23.7571	23.8548	24.7203	25.6089	25.0416	24.8407	25.31	25.1723	25.7278	25.9931	26.6932	26.6126	26.8646	27.8885	27.7416	27.8223	27.6855	28.275	28.3773	28.1551	28.6271	28.8	29.8909	30.3385	30.5897	31.1521	31.7045	33.4446	34.8099	36.3319	37.9604	38.8126	39.7835	41.7016	42.7911	44.3646	45.3447	47.8708	48.8195	49.6182	51.0846	51.4515	52.981	54.1937	55.1258	56.1944	57.1113
	6.74654	2.20192	1.82392	2.12481	2.53533	2.97744	3.07657	2.08895	2.98512	3.05343	3.63074	3.73883	3.55712	3.83719	4.13611	4.55423	5.25087	5.29435	5.1814	5.54952	5.3884	6.04636	5.86325	5.68553	6.8991	7.40137	7.31506	7.79834	8.32095	8.83763	10.9574	11.3508	12.605	14.1483	14.5818	16.6168	17.7102	18.4256	20.2959	22.3537	23.1195	24.1413	25.4744	26.7629	27.8739	28.7002	29.8925	30.9137	31.9575
	20.5963	15.5917	15.1616	14.9509	16.2575	17.0783	16.9634	16.2231	16.5981	17.1087	17.1146	17.775	17.5578	17.54	17.6477	19.0959	19.1307	19.2507	19.8753	19.9417	19.9486	19.6707	19.4466	20.0883	20.3872	21.3178	21.3532	22.2184	23.2999	25.2372	27.1074	28.1523	30.0904	31.6061	33.0143	33.8325	36.0095	37.9005	38.6119	41.2744	41.2266	42.9893	44.2119	44.9978	46.7783	47.4606	48.7699	48.8472	50.0626
	34.3396	28.9821	28.8902	29.5477	29.9252	30.5456	30.3582	29.8852	30.7295	30.716	31.0212	31.8507	31.8847	32.0287	31.871	32.8564	32.6944	33.2167	32.4745	33.164	33.6452	32.8344	32.7644	33.3636	33.9918	34.0829	34.1699	34.5525	35.9022	38.1746	39.6211	41.2303	42.5628	44.304	45.9297	47.5813	49.2652	51.0151	52.2018	55.3301	56.0133	56.2501	58.4483	58.4034	60.16	61.1238	62.2679	63.4598	63.9367
	27.0039	21.7128	21.7243	21.8033	22.673	23.3526	23.2252	22.6755	23.0608	23.2193	23.8421	23.9161	24.5266	24.2489	25.064	25.348	25.7108	25.9666	26.1502	25.9241	26.2377	26.708	26.0712	26.3733	27.3742	27.8952	26.9112	27.1723	27.5167	28.8459	30.1265	31.0329	32.3592	33.8536	34.0729	36.2713	37.898	39.3521	41.1026	43.7074	44.6063	46.0564	48.1997	48.4995	50.8042	52.3332	53.7355	55.1977	56.184
	11.3282	5.58183	5.41726	5.02518	6.00189	5.89572	6.10056	5.41118	5.58028	5.97137	5.97459	6.54598	6.60777	6.56378	6.95247	7.32728	7.94862	8.27798	8.0682	7.84435	8.00711	8.24782	8.64682	8.30838	9.64285	9.68097	9.02785	9.0362	10.2504	11.7599	12.7757	13.98	15.0007	16.2726	17.1069	18.4322	19.6864	21.0837	22.196	24.5328	24.9085	25.2691	26.202	27.1378	28.2879	29.0886	29.569	30.3261	31.6247
	21.9825	17.5747	16.7447	17.4256	17.0011	17.7301	17.6423	17.2534	16.9376	17.8087	18.151	19.162	18.886	19.4434	18.7968	19.7023	20.3308	21.137	20.9867	21.3888	20.7968	21.2276	21.5358	22.2342	21.8143	23.4692	23.5136	24.6105	26.3265	28.1246	31.0898	32.8952	34.763	37.0192	39.2037	41.6731	43.5823	45.2507	47.1517	50.147	52.238	53.7999	55.4282	57.1765	58.7167	60.5989	61.4776	64.2119	65.2998
	32.5417	26.87	26.9098	27.1668	27.1886	27.8107	28.2398	26.7945	27.7502	27.7484	27.4712	28.4149	28.3028	28.994	28.9017	29.8628	30.2891	29.8742	30.7278	30.488	30.5008	30.9174	30.5693	30.425	31.5957	32.9286	32.2076	33.347	33.6641	36.0265	37.4041	39.1328	41.3577	42.6999	43.6446	45.2833	47.4245	48.7446	50.2576	52.3026	53.9759	54.8402	56.8774	57.8667	59.0941	60.5962	61.7561	62.9007	64.3218
	14.6364	9.71755	8.70195	9.10436	9.32948	9.87738	9.87713	9.3765	9.7191	9.70289	10.2508	10.7304	10.8455	11.0879	11.0935	11.6158	12.2598	12.5087	12.3167	12.4403	12.3136	12.7139	12.5972	13.1254	13.5711	13.5494	13.4513	13.6689	13.5659	15.6891	16.7907	18.2778	19.2284	20.8554	22.5761	24.4031	26.717	28.3615	30.8495	34.016	35.8128	37.4979	40.1907	42.2196	44.8033	46.4509	49.0076	51.1212	53.1987
	10.7677	5.12553	4.47259	5.39663	5.22021	5.09323	5.59164	4.9615	5.21689	5.29721	5.68718	5.93768	6.12752	6.57699	6.476	7.52494	8.02	7.5694	7.94668	8.18529	7.76348	8.26903	8.50119	8.40041	8.80446	9.91732	9.19592	9.29642	10.0144	11.2499	11.8738	12.8179	13.5446	15.2915	15.7115	16.6213	18.088	19.6045	21.2099	23.6451	24.5667	26.1718	28.0819	29.4369	31.1559	33.0373	34.7396	36.7422	38.1632
	6.92543	1.86047	1.74049	2.04791	2.19401	2.44333	2.26716	2.18141	2.998	2.89909	3.15566	3.53016	3.42841	3.05248	3.89453	4.89186	4.44244	4.9509	4.94391	5.37496	5.0204	4.88107	5.27214	5.85087	6.38193	7.01324	6.65789	7.34156	7.59823	9.47449	11.1106	12.1255	13.3003	14.7508	16.9387	18.0378	19.4181	21.0826	22.676	24.6456	26.2389	27.4869	29.1327	30.0384	31.9948	33.4038	34.1213	35.5835	37.1385
	11.4949	6.74825	6.29709	6.63711	6.92005	7.43533	7.15828	7.29925	7.88731	7.82568	7.75663	8.46853	8.53794	8.74729	8.86563	10.1041	10.0412	10.2242	10.764	10.8557	10.6843	10.9294	10.5266	11.152	11.9263	11.5869	11.7965	11.36	12.3101	12.6417	13.4456	13.5243	14.6925	15.4348	15.7582	16.5315	17.575	18.1258	19.0435	20.6246	21.5172	22.1787	23.4394	24.0268	25.4125	26.3692	27.459	28.5608	29.8055
	30.4459	24.9583	25.2081	25.5453	26.4207	26.9101	27.2067	27.1503	26.6198	27.36	28.0111	28.0487	28.1324	28.7099	28.9428	29.5326	29.7073	30.2711	30.4627	30.7914	30.723	30.163	30.031	31.1639	31.9014	32.0523	32.4181	32.626	33.1858	34.6496	35.9916	36.5951	37.8012	39.4947	40.3983	41.8528	43.7004	45.2218	46.0545	49.3118	50.5104	51.6904	53.8002	54.6176	56.6898	59.064	60.5207	62.1264	64.1492
	32.6748	23.6949	21.5803	22.4966	22.3126	22.3734	21.0616	20.2374	21.832	21.754	22.4895	24.4138	23.2338	22.8297	25.1787	24.5485	26.1649	25.8937	25.0765	25.8417	26.3854	25.2683	25.2776	26.6838	26.9149	30.4499	30.8373	29.1332	30.2836	32.2419	33.0902	34.7533	35.8572	39.5984	40.6702	42.8967	44.3918	46.29	47.4509	48.9487	49.4551	52.4667	53.4616	54.8794	56.5127	57.5334	59.4188	61.2513	61.1887
	14.2891	2.88684	1.29701	1.60661	1.08638	1.30063	0.236725	-0.631204	0.518642	0.554579	0.719275	3.19607	1.64874	1.45064	3.00853	3.43563	3.99307	4.33868	2.70865	3.74815	3.7406	2.90146	3.19317	3.73003	3.77304	4.56931	4.98641	3.5169	3.08078	4.43509	4.48203	5.28624	5.82674	7.55144	8.32936	10.2445	10.9989	11.6374	12.986	14.9248	15.3936	17.4802	18.6954	19.7188	21.2629	22.4628	24.4259	25.669	26.2689
	20.2827	9.5193	7.60387	8.25319	7.59764	8.03838	6.18548	5.39521	6.79372	6.85174	7.09397	9.10197	7.54379	7.34405	8.37469	8.86015	9.4838	9.37233	8.37744	9.0983	9.80428	8.43403	8.67365	9.75033	9.60046	12.2345	12.1466	10.2246	10.3179	10.9507	10.9012	11.6215	12.4845	14.2551	14.6517	16.3679	17.3085	18.6972	20.2962	22.5497	22.9927	25.2374	27.3804	28.7546	31.0289	32.4437	35.3561	37.1886	38.535
	14.8595	5.46528	3.76346	3.7367	3.85529	3.83054	2.81041	1.79754	2.6331	2.8427	3.23266	5.50578	4.22523	3.66876	5.53452	5.66502	6.25667	6.61365	5.44386	6.52734	6.6179	5.55219	6.06896	7.18133	6.98905	8.86676	9.09897	7.28698	7.16627	8.06302	7.41942	8.54111	8.37768	9.49827	10.0736	11.1763	12.0199	12.8471	14.0755	15.4238	15.3229	16.9757	17.8526	19.3909	20.954	21.4663	23.2059	24.6273	25.5417
	17.1394	7.73566	5.70125	6.40659	6.08596	6.13824	4.98468	4.14797	5.04025	5.06757	5.51837	7.57821	6.14068	5.91185	7.49597	7.8868	8.25472	8.3258	7.48905	8.36028	8.63795	7.78996	8.38686	9.30058	9.01299	11.3411	11.3911	9.49059	9.49573	10.0833	10.1094	10.8314	11.3875	12.6359	13.211	14.2952	15.557	16.0895	17.4352	19.3487	19.3007	21.2308	22.8657	24.7058	26.6932	27.3396	29.8522	31.3566	32.7643
	24.7818	15.1893	13.0373	13.9992	13.1843	13.9455	13.1819	11.8135	12.7549	13.0582	13.1568	15.4972	14.1832	14.2507	15.4862	15.6729	16.4262	16.3973	15.4379	15.812	16.3126	15.873	16.1379	17.2303	17.0944	19.0914	19.238	17.4223	17.7088	18.9474	19.2328	20.5391	21.1532	23.2466	25.1869	26.6325	28.298	29.6364	31.725	33.3792	34.3084	36.2022	37.6516	39.7442	42.0763	42.7149	45.1371	47.4714	48.3253
	31.541	21.4195	19.1287	20.3362	19.9615	20.0505	18.8455	18.6658	19.0376	19.5603	20.3775	22.5481	21.0323	20.8288	22.3753	22.4018	23.365	23.3176	22.4342	23.1264	23.0939	22.2976	22.8452	23.6739	23.809	25.6375	25.9582	23.2357	23.0508	23.5478	23.3358	23.9306	24.3078	26.4597	26.8837	27.9801	28.4328	29.9624	30.7332	32.7342	33.0166	34.9119	35.8194	37.7231	39.446	40.061	42.2113	43.8601	45.2102
	37.3234	26.5688	24.1202	24.8982	24.4046	25.3337	23.4245	22.756	23.8402	24.0615	24.8095	27.0544	25.0693	24.8702	26.6862	27.3067	27.7886	27.7251	26.8854	27.4949	28.1188	27.3681	27.539	28.6491	28.9018	30.4389	30.4835	28.0412	27.6245	27.8901	27.4077	27.7005	27.6218	29.9564	29.6846	30.6843	30.4867	31.6321	32.9709	34.2894	34.1457	35.927	36.9939	37.7357	39.3943	40.2594	41.9745	43.5331	44.5055
	31.4933	21.9302	19.2462	20.286	19.6963	20.5386	18.9585	17.1933	18.9488	18.7419	19.7319	21.5531	20.6624	20.3466	21.429	21.7493	22.162	22.3345	21.1699	22.6052	23.569	21.7912	23.4564	24.7062	23.9475	26.1184	26.1394	23.7937	24.4699	25.9723	26.6653	27.6371	28.6831	31.5769	32.8556	34.9839	35.9271	37.4019	40.1274	42.1916	42.8315	45.3321	47.2961	48.8493	51.0677	51.998	54.3299	56.2554	57.9391
	25.2063	14.7842	13.1512	14.0064	13.3614	13.5126	12.1076	11.2496	12.8939	13.3665	13.7214	15.321	14.4369	13.9844	15.6723	15.9768	17.2259	16.7043	15.1349	16.1047	17.0465	15.6346	16.3777	17.2073	17.1278	19.8622	19.8066	17.9614	18.0783	18.9965	18.9052	19.6307	19.7795	21.4705	21.7408	23.0199	23.855	23.9292	25.5483	26.0684	25.4526	27.7948	28.7182	29.5831	30.6855	31.3424	33.277	34.3414	34.2375
	13.7176	3.68969	1.89055	2.76063	2.54836	2.22151	1.05298	0.0963771	1.40369	1.59168	1.71879	3.26658	2.34331	2.17214	4.37105	4.06447	4.8815	4.83356	3.3373	4.58499	4.90292	3.61378	4.1677	4.90945	5.02322	6.63068	6.80045	5.04148	5.01235	6.28271	6.08007	7.63454	8.37385	10.4389	11.5195	13.1062	14.2617	16.4027	17.8825	20.577	20.9842	23.9146	25.065	26.8096	29.2744	29.9077	32.5839	34.04	35.3349
	35.6582	25.8842	23.3527	24.7352	23.8122	24.4389	23.1217	21.6571	23.1377	23.1953	23.4647	25.3931	24.6934	24.6591	26.2426	25.6104	26.8303	26.7617	25.8623	26.9565	26.4152	25.1729	26.9296	27.5202	28.1267	30.9996	30.1037	28.4775	28.735	28.9079	29.8105	30.6007	30.1648	32.5291	32.6933	33.8701	34.5272	34.7851	36.1258	36.9484	37.4859	38.1316	39.7316	40.2369	41.5692	42.8394	44.0278	44.3838	46.1107
	28.4749	18.6361	17.1463	17.6627	17.3577	17.8313	15.9347	15.2777	15.9333	16.3524	17.1223	18.9063	17.5773	17.2816	19.2657	18.9036	20.0078	20.3098	19.0694	20.2248	20.5424	19.8975	20.526	21.2391	21.0719	23.7564	23.9249	21.4762	21.2006	22.7301	22.3915	24.2865	24.5501	26.2731	27.4938	28.462	30.6799	31.7483	33.665	35.4067	35.5353	37.8301	39.4218	41.3466	43.2317	44.5851	47.4148	49.3641	50.0294
	37.724	35.2813	34.8579	35.1223	35.0948	35.3299	35.5867	35.5377	34.6603	34.7478	35.6885	36.2646	35.3739	34.99	35.4061	35.5134	35.3483	35.2161	34.9374	34.9058	34.7918	35.5789	35.4248	35.4746	35.231	36.7907	36.9205	37.8043	38.1194	39.5768	39.7209	40.4075	41.5393	42.3221	42.8834	43.3516	44.6418	45.9521	46.1285	46.4345	46.4166	47.1257	48.1244	49.0179	49.0908	50.3032	50.9161	51.2033	52.1219
	55.1013	52.0662	51.6404	51.5317	52.1875	52.1781	52.2493	52.6885	51.5144	51.6628	52.3298	52.846	51.9742	51.8907	52.4637	52.2671	52.1002	52.55	51.6906	51.5846	51.1916	51.8651	51.6289	51.7443	51.4864	53.0576	52.8026	54.315	54.5773	56.4413	57.3569	57.3688	59.0848	59.4112	60.3926	61.563	62.7027	64.6077	64.7749	65.0055	65.8695	66.7787	67.7911	69.1805	69.3302	70.0553	71.4626	71.6471	72.765
	34.3597	32.0618	31.6537	31.9539	32.2445	31.9502	32.4692	32.7607	31.4823	32.0419	32.2647	33.4164	32.6422	32.2053	32.9764	32.7755	32.7489	32.6273	32.1206	32.5957	31.8627	33.1306	32.562	32.6079	32.4003	35.0578	34.7529	36.7762	37.516	39.484	40.8548	42.1484	43.7982	45.1404	46.5252	48.2647	50.0634	53.019	53.8115	54.5247	56.4157	58.5987	59.5787	61.6818	62.5553	64.3542	65.3263	66.8118	68.6454
	32.4069	29.9012	30.0466	29.9375	30.3597	30.6842	30.8958	31.4988	29.9656	30.5489	31.3388	31.4851	31.1879	30.9416	31.048	30.9141	31.4829	31.4942	30.9749	31.2588	31.3461	31.9626	31.0261	31.5693	31.1345	34.8879	34.524	35.5104	36.1567	36.7093	37.4665	38.4889	39.0436	39.6918	41.5374	42.2136	43.6624	45.9681	46.3661	47.1844	47.799	50.2612	51.7044	53.2006	53.7451	55.6178	56.9579	58.2549	59.064
	33.0781	30.6627	30.2812	30.7236	31.2991	31.1423	31.2082	31.3832	30.5467	30.6819	31.0481	31.615	30.9834	30.7062	31.2115	31.1208	30.907	31.1023	30.3205	30.4921	30.1336	30.6958	30.5597	30.7473	29.8977	30.8177	30.9493	32.1237	31.9688	33.0352	33.6222	33.7281	34.5732	35.4819	35.9786	36.5504	37.5261	39.2896	39.1397	39.592	39.9978	40.81	41.8177	43.1487	43.3797	44.09	45.2173	45.9123	46.8746
	34.13	31.5437	31.1544	31.6533	32.4062	32.0756	32.5802	33.0322	32.1002	31.9462	33.0945	33.5516	32.9374	32.5298	32.7519	32.9494	32.857	32.6981	32.247	32.5648	32.3611	32.8047	32.9533	32.7941	32.4426	34.9398	34.9352	36.1428	36.2549	37.9175	38.3108	38.3843	39.6726	40.2853	41.3179	41.997	43.4208	45.5133	45.7566	47.0687	48.1448	49.57	50.8904	52.5554	53.6592	55.0018	56.3854	57.7505	59.3092
	62.1785	58.8303	59.1327	59.3046	60.3716	60.5917	61.2255	61.4242	60.215	60.4382	60.8322	61.3008	60.6227	60.1253	61.1461	60.9526	61.4077	61.1436	60.5387	60.5685	60.0079	60.5402	60.5862	60.6044	59.6787	64.8223	65.0047	66.652	67.2505	68.8997	70.4478	71.8842	73.8005	75.1271	77.3312	78.864	81.376	84.5063	85.1158	86.836	88.4535	90.3995	93.6822	95.5394	96.8272	99.69	101.525	103.818	105.73
	39.1281	36.5983	35.6684	36.5336	36.7151	36.866	37.0018	37.7169	36.3904	36.5662	36.9748	37.462	36.7088	36.6031	37.0112	36.8713	37.1597	36.3528	36.1364	36.2906	35.9535	36.3067	36.4123	35.9776	35.9706	37.3358	37.2464	38.5244	39.1775	40.5124	41.061	41.464	42.3252	43.0934	43.3407	44.9342	45.712	47.5368	47.8677	47.654	48.804	49.5122	50.2131	51.8086	52.465	52.9523	53.7005	54.5515	55.4413
	66.3634	62.5234	63.6827	64.2669	64.5889	65.3865	65.8266	66.8996	63.816	64.3136	64.4623	65.4809	64.8612	64.4354	65.6923	65.4619	65.4226	65.3412	64.9051	64.9222	63.9726	65.1318	64.5062	64.3694	63.7731	68.3898	68.29	70.2285	71.3212	73.2306	75.4953	76.4981	80.4967	81.488	82.9711	85.552	88.1153	91.0389	92.5729	93.3352	95.721	97.9072	98.8535	101.424	102.882	104.29	105.624	107.096	108.055
	62.0585	58.8007	58.9958	59.6339	59.7976	60.0401	60.8946	61.212	59.8956	59.8474	60.5327	61.0671	60.9859	60.0048	61.0902	61.2278	60.428	61.9866	60.6271	60.3665	60.1581	60.2085	60.4377	60.3065	59.1396	63.5025	63.4586	65.6499	65.6509	67.6708	68.0143	69.3526	70.3801	72.8479	73.9688	74.849	77.3809	79.2116	80.6152	81.8738	83.3713	85.0202	86.5989	88.5469	88.6883	91.042	92.4938	95.0181	95.4355
IP3R1 shRNA+IP3R1 DA	19.9059	7.15093	8.13809	8.32303	9.18902	9.22813	8.48814	7.89987	7.43078	7.92547	7.34653	7.85296	7.64788	8.02767	7.60301	8.22289	8.61777	8.54391	7.56315	7.75941	7.44323	7.63505	8.47286	7.5136	8.94093	9.59707	9.4749	9.84558	11.3198	10.8326	11.6171	11.5305	13.1428	14.439	15.853	17.3173	17.6003	19.482	20.549	22.1751	23.9005	24.7191	25.1655	25.3985	26.1763	26.5635	27.4587	27.8936	28.787
	27.622	16.0014	16.8104	16.8887	18.4385	17.9315	18.2237	16.9648	17.1829	18.1306	17.5345	17.8731	17.9722	18.8318	18.5183	18.941	19.4661	19.227	18.3309	19.4507	18.5775	19.4643	20.7322	19.6609	20.6341	21.1497	21.7639	21.9166	23.5675	23.2424	23.0049	22.4295	23.5121	23.7237	25.3931	25.9699	26.3839	27.7914	28.5439	30.1121	30.9915	31.8593	33.1894	32.7952	33.9315	34.7665	34.9777	36.405	38.0858
	19.7813	8.39655	8.54342	9.08439	10.4887	10.2314	9.37456	9.3756	8.97792	9.44069	8.96205	9.57617	9.81954	11.5571	11.192	11.5069	12.3398	12.504	12.1422	13.072	12.8323	13.5324	14.6213	13.7615	15.823	20.8065	21.4668	22.1417	23.9454	24.4459	25.7607	27.0833	29.4809	33.0712	36.9364	40.1912	42.8701	47.677	50.3314	54.5966	58.694	61.5723	64.657	67.211	70.8428	73.2609	74.334	76.4721	79.0972
	87.239	75.2628	77.8231	76.1312	79.4077	78.2593	77.4748	77.9511	77.3922	77.7757	76.2666	75.7379	76.7563	78.0776	77.098	77.9555	77.9172	79.476	77.1422	78.3426	77.6048	78.7394	79.6086	78.7867	81.0946	83.5198	81.8656	82.6355	85.0747	87.0413	89.2221	91.6349	92.6386	96.9969	102.855	108.656	109.414	116.604	119.53	125.487	132.83	135.98	140.47	142.984	150.182	151.615	151.253	152.098	157.723
	14.4609	2.5828	3.6442	3.70728	4.53981	4.10312	4.66017	3.77651	3.32954	3.72753	3.46329	3.31445	4.09515	4.48116	4.16213	4.86919	5.72092	5.10175	5.33213	5.97112	5.0671	6.08907	6.82535	6.18211	7.38697	10.9122	10.7048	10.5821	11.7313	12.4648	13.369	13.6753	15.5007	17.7844	20.4376	22.2824	24.0025	26.7666	28.4606	31.8031	34.2615	36.3372	38.3592	39.54	41.8857	43.6784	45.4143	46.9518	49.8518
	32.0035	20.0396	19.91	21.1179	21.9398	21.414	20.7931	20.6461	20.3073	20.329	19.3828	19.5161	20.6199	20.9117	20.4004	21.7217	22.4173	21.9452	20.5581	21.405	21.1031	21.0135	22.045	21.2902	22.155	23.5706	23.1355	23.8449	23.5371	24.439	25.4166	24.2734	25.6533	26.1863	27.9256	27.8096	29.3745	31.0558	31.1576	35.0297	36.1456	35.7141	38.134	38.2146	38.8213	40.6208	40.8341	41.7194	44.7998
	13.0291	2.90611	2.96801	3.23607	4.84799	4.54505	4.28204	4.1995	4.02768	4.27772	3.30777	3.94381	3.05879	4.74718	3.99592	4.80795	4.61156	4.8182	4.09346	4.73125	4.24613	4.84976	5.04727	4.70803	5.8924	7.29521	7.24389	6.84006	7.56744	8.01811	8.03201	7.65622	8.10587	9.25053	10.4788	10.5656	10.5687	12.7378	13.2698	14.1507	15.016	14.6802	15.9165	15.7713	16.151	15.8968	15.9775	17.4852	18.1853
	36.2646	24.7143	25.6201	25.4073	27.4976	26.3162	26.6211	26.4258	25.9942	26.1044	25.0295	26.0202	25.7791	27.1717	26.4532	28.3515	27.8394	27.6626	26.5661	26.7876	25.9706	27.1959	27.4819	27.0994	27.813	29.5867	29.8963	30.3237	30.9262	30.3653	31.2072	30.6301	31.6416	32.5149	34.3292	34.9023	34.957	37.0611	38.4503	39.6854	40.5704	41.5863	42.3396	41.9693	43.4416	43.8648	43.7325	45.5885	46.7036
	46.118	34.6519	35.332	35.7522	37.3837	36.5536	36.8221	35.8468	35.5271	36.5508	35.3561	35.866	35.7521	37.2307	36.3983	37.843	37.3071	37.3381	36.4118	37.1312	36.4937	37.3246	38.5083	37.8265	38.9898	39.8619	39.8458	39.0196	40.2991	40.6376	40.7653	40.4311	41.8625	43.1525	44.3778	45.8304	45.5555	47.9421	48.0934	50.5007	51.0276	51.485	52.1723	51.8606	53.0576	53.1218	53.1076	53.2998	55.0499
	30.3384	17.9132	18.2801	18.7383	20.3089	19.696	19.6609	19.2979	18.7933	19.3655	18.4684	18.7806	18.4792	19.6524	19.0013	19.3049	19.852	19.5516	19.2387	19.2528	18.663	18.9292	20.4655	18.5469	19.6758	21.1176	20.9969	21.3537	21.989	21.4282	22.0764	22.269	23.6435	24.6888	27.1745	27.53	28.1435	30.2456	30.8986	32.6931	33.6551	35.0651	36.2673	36.4188	36.9258	37.5376	37.099	38.4122	39.7032
	38.1832	27.0483	27.6752	27.555	28.9785	28.5615	27.7426	27.3346	27.9174	28.9418	28.5803	28.6813	27.2269	29.2908	28.5537	28.4954	28.9382	29.0238	27.9667	28.873	28.1236	27.9162	29.0459	28.7676	30.2304	30.7972	31.0859	30.7252	31.8662	32.7317	33.5336	32.8991	34.567	36.4324	37.8232	40.7524	40.1749	43.1816	43.6886	45.0842	48.5168	48.5975	48.9936	49.813	50.7368	51.2994	50.5309	51.9382	52.6857
	89.5681	77.9383	77.98	78.0338	80.5454	79.9543	79.1415	79.661	79.2106	80.5076	79.6866	80.7029	79.2475	81.3723	79.7381	80.8812	82.2707	81.9252	80.6506	81.4901	80.6291	81.0162	82.7527	80.5693	82.7793	85.065	85.1596	85.9096	86.8829	87.0541	87.704	88.4197	90.7586	92.9042	95.1488	96.2909	97.2704	101.055	101.407	104.805	108.47	110.438	113.073	113.629	116.971	118.924	118.312	122.245	124.27
	51.412	39.4693	39.2303	39.6235	41.0328	40.2464	40.0592	40.0012	39.5291	40.386	39.1651	40	39.4488	41.2481	40.1086	41.3393	41.1	40.8888	39.8821	41.31	40.0428	40.8992	41.8358	40.616	42.6595	42.3906	43.0656	43.5328	45.0849	45.7257	46.5404	46.4422	48.8289	51.5741	54.1839	56.992	59.4842	62.2777	65.1554	68.3777	71.4882	74.6164	77.9689	78.4539	82.0709	83.2935	84.1397	86.9841	89.2318
	19.7007	7.81809	8.06137	8.52198	8.92194	8.78388	9.09874	8.65125	7.98613	7.6045	7.15091	7.36523	7.69365	8.49122	8.0784	8.28033	8.45989	8.41281	7.87347	7.83976	7.63247	8.4617	8.66847	7.70258	8.30639	9.46933	10.206	9.7021	10.1245	9.30457	10.1162	9.57756	10.811	11.2289	12.6006	13.1522	14.1318	15.5888	15.7586	17.321	18.1401	18.6083	19.7143	19.7623	20.0827	20.6034	19.9817	21.5686	22.279
	18.2253	6.37829	7.1121	7.59109	8.53047	8.47964	8.26346	7.09109	7.45403	7.58738	6.88063	6.73639	6.95412	8.34135	7.97155	8.23688	8.55802	8.26933	7.22744	8.49619	7.5467	7.8505	8.68493	7.91393	9.36445	9.8627	10.7395	10.4291	10.8407	10.688	11.4537	10.7205	11.4868	12.4608	13.5849	15.0414	14.9206	16.4617	15.9903	18.2993	19.1204	18.5208	20.4845	20.404	20.8084	20.2078	20.4017	20.8393	21.7588
	12.9308	0.279456	0.56714	1.22544	2.32317	2.38573	1.84524	1.37802	0.724993	1.21799	0.196586	0.530843	0.498652	1.11802	0.925189	1.59427	1.83487	1.55354	0.51856	1.14554	0.134797	1.45892	1.57897	0.762716	1.42481	3.0947	3.03124	2.99539	3.19129	3.41944	4.11072	3.44938	5.05873	5.5844	6.69382	7.94242	7.99362	9.23511	9.1916	11.0435	11.93	12.7828	13.4134	13.0539	13.4174	13.7487	13.3956	14.0425	15.263
	40.7625	28.8189	28.7575	29.0624	31.2378	30.1114	30.7617	29.5577	29.4807	30.0107	29.1796	29.9144	29.7527	31.4717	30.8681	31.716	31.6084	31.5233	29.7574	31.4748	30.3166	30.9961	31.7945	31.4534	32.221	34.0352	33.4508	33.4473	34.3605	34.6455	35.6715	35.7363	36.7002	37.8588	39.7548	41.4452	41.41	43.9813	43.6961	46.2603	47.5737	47.7008	49.0307	49.0508	49.8023	49.5282	49.4627	50.4676	50.6592
	18.6172	7.7618	8.9214	8.27786	9.50141	9.4571	9.67242	9.71797	8.70023	9.55973	9.02278	8.74892	9.04379	9.4305	9.69474	10.2949	10.7283	10.1482	9.15391	9.9398	8.81929	9.84245	10.7135	9.68259	10.2837	12.6669	12.4789	11.5024	12.6768	12.4673	13.1896	13.3564	14.3772	15.5444	17.2586	18.2515	18.9161	20.739	20.5519	23.364	24.7141	25.1103	26.8258	26.5723	28.2322	28.5582	28.3283	29.4188	30.4124
	39.8534	28.6407	29.1127	29.1821	31.032	29.9008	30.6738	29.652	29.8182	30.2609	29.3626	29.1533	30.1395	31.2508	30.3615	30.9723	31.227	31.131	30.5324	31.6209	30.9366	31.1184	31.9234	31.3685	32.7967	34.3635	33.2211	33.913	34.3488	34.362	33.9226	33.4164	35.254	35.8952	37.2437	38.3449	38.1623	39.7653	39.8225	41.9849	42.9885	42.0345	44.2621	43.9678	43.6121	43.347	43.4316	43.5843	44.0598
	68.6291	56.4321	57.8321	56.5103	59.6875	58.5607	58.699	58.9497	57.7147	58.4751	57.7625	58.219	58.597	60.0075	59.8089	60.4691	61.5986	60.8092	58.7551	60.1888	59.1523	58.8344	60.9639	60.5178	61.7608	63.0327	63.1395	62.7143	64.2136	63.7458	64.8548	64.0868	64.0308	64.9709	67.2227	67.8281	67.5537	69.7572	69.0422	72.038	73.1288	73.2851	73.8661	73.0101	74.2056	74.1214	73.6644	73.7861	75.0852
	47.065	35.7761	36.8295	37.2597	38.5472	37.9002	38.8184	37.479	37.1291	37.6682	36.8207	37.1278	37.2221	38.6759	38.4106	39.1442	39.3154	38.9398	37.8011	38.998	38.4651	38.9531	39.3452	38.9415	39.6544	41.9313	41.9335	41.8112	42.3722	42.7042	43.2175	42.315	43.5295	44.4661	45.9159	46.3076	46.496	48.0967	47.7157	49.0603	50.1314	50.348	51.8383	50.6964	50.981	51.6888	50.2242	51.4319	52.1025
	50.615	38.2358	39.3065	39.8983	40.5074	40.7064	40.9279	39.8272	40.3427	41.0716	39.5626	40.4096	40.787	41.8559	41.4846	42.3139	43.3996	44.208	41.8113	42.6171	41.4906	41.7708	43.0486	42.3791	43.3845	46.1906	45.1174	45.145	45.2126	44.829	46.8773	44.9402	46.1643	47.6851	48.1081	48.3406	47.5034	50.8245	49.3821	52.154	52.3737	50.9531	52.4399	51.9651	52.1301	51.8904	49.7264	50.5049	51.4514
	54.0506	43.1723	43.5941	43.3156	45.0417	44.9903	45.2935	44.5497	44.8005	45.2942	43.3848	44.1758	44.1408	45.3427	45.8822	46.2813	46.5045	46.1746	44.9922	46.7977	45.2266	46.5416	47.5203	45.9593	48.1869	49.4483	49.9657	49.8048	50.027	50.6342	50.7082	50.0616	50.204	50.8968	52.9955	52.7591	52.5642	53.5147	54.2338	55.6595	55.983	55.8825	57.2182	55.6241	56.7545	57.6425	55.7577	56.8298	58.0373
	146.826	134.018	133.604	134.67	136.905	136.013	135.111	134.828	134.525	135.695	134.086	135.983	135.169	137.293	135.945	137.37	137.621	137.817	135.471	135.323	137.846	136.786	137.33	137.207	138.659	142.272	142.736	140.513	143.224	143.272	143.163	142.024	143.568	145.504	146.738	146.594	145.242	147.683	146.545	150.93	151.904	152.676	154.362	152.311	154.059	153.274	152.442	152.972	153.256
	85.7082	72.5011	73.2109	73.0194	75.5765	74.2392	73.8851	72.7106	73.5214	73.9295	73.5085	72.7154	72.9793	73.987	72.943	73.6353	73.577	73.9619	72.4462	73.5536	72.5287	71.831	72.8491	72.9029	75.2174	75.6423	75.2528	74.975	76.2249	76.7287	77.4834	78.036	79.5801	81.2341	84.7477	87.3044	89.0634	92.2949	93.5773	97.6111	100.243	101.839	105.807	106.014	108.422	109.649	109.19	111.772	114.445
	62.4909	48.3297	49.2464	49.6161	50.8775	49.9216	49.6626	48.7255	47.614	48.2407	48.0391	47.4674	46.5278	48.2951	46.4373	48.6101	48.3141	46.9545	45.8618	45.9967	45.9456	46.3211	45.9434	45.8954	46.7025	47.3153	46.9408	45.5865	46.9378	48.0234	48.0315	47.8938	50.2656	50.5146	53.8731	55.3096	56.0541	58.4006	59.0407	61.703	62.9054	64.6548	66.1392	65.513	66.8572	67.7408	68.3339	69.1331	70.4241
	61.3576	50.8785	50.6264	51.1538	52.9234	52.2056	52.4377	51.4236	52.1002	53.998	52.3232	52.5535	52.8383	54.5016	53.1126	54.369	53.7105	54.2117	52.3288	53.8417	53.443	53.414	54.0759	54.0391	55.138	56.6019	56.8215	56.4479	56.9335	58.3271	58.5011	57.8214	59.1326	61.139	62.7455	65.164	64.257	67.9179	67.4474	71.0746	73.0885	73.9506	74.9677	75.4329	77.125	78.3746	78.3886	79.486	82.2724
	47.5356	37.745	37.4301	37.3916	38.9738	38.9803	39.2147	38.9889	38.738	40.056	40.2584	39.5611	39.8611	41.5157	40.4339	41.554	42.0043	40.5066	39.5027	40.9568	40.7878	41.5168	41.7683	40.9965	42.5438	44.4779	44.3519	43.4913	44.1081	44.6952	44.7421	45.2494	46.1296	46.0966	48.0657	48.7935	49.8576	51.4363	51.6971	53.7957	54.5362	54.6738	56.6435	55.7373	57.0136	57.0326	56.0878	57.0947	58.1245
	47.0429	35.9731	37.2026	36.8745	38.5015	38.3588	39.7039	37.5657	38.1321	38.7323	38.0756	38.4387	38.6234	40.0572	39.1112	39.9825	40.1235	39.5411	38.9303	39.8429	39.6442	41.1256	41.5854	40.2589	40.6417	43.3178	43.6867	42.753	44.7738	44.9536	45.1669	44.7034	46.4662	47.1897	48.8963	50.2208	50.8646	52.6773	53.036	56.0821	57.1091	58.5105	60.183	59.7812	61.1291	61.678	60.8093	62.4465	64.341
	19.4402	15.1324	16.0475	17.0828	15.8188	15.8981	16.2875	17.9572	16.5252	15.9573	16.8182	17.2016	17.7757	16.8932	16.8241	15.9837	16.6733	17.7729	17.1568	18.7944	18.8399	18.9536	19.6473	18.6621	20.716	23.8961	23.2423	26.1609	28.1882	30.4312	32.0571	34.5967	37.5207	41.246	41.8004	46.8018	47.9051	49.7002	51.8122	54.011	55.3539	57.2656	59.1708	60.3311	62.578	64.126	63.6471	62.9951	66.2941
	31.8042	26.939	28.633	29.3965	28.7326	28.3302	28.4551	29.7128	28.9576	29.1176	28.8954	29.8809	30.0575	29.1342	29.0837	28.8398	28.6663	29.7084	29.1172	30.6244	30.8134	30.8496	31.5386	30.554	31.6936	36.9086	36.5306	40.1642	41.6168	44.1118	45.961	48.758	51.1773	54.213	55.4444	59.2736	61.1575	61.7211	63.2176	64.8792	66.2636	67.7735	69.8004	70.6927	72.6897	74.2581	73.631	73.4683	75.8321
	12.9954	8.57384	10.5071	10.9325	10.8118	9.71958	10.302	11.3264	10.7165	9.97057	10.0357	10.7369	11.1751	10.4763	10.5821	10.2685	11.2201	10.9988	11.7668	12.8751	12.3911	13.2134	13.9689	13.1521	13.8636	18.5199	17.4423	20.5485	22.2735	23.9449	25.7411	27.976	30.3375	32.6984	33.408	36.2488	37.6321	39.407	40.8983	42.1019	43.9951	44.6412	46.4635	48.1109	50.0521	50.847	50.5007	50.7158	52.1249
	30.0565	24.5488	26.9781	27.5131	27.1117	26.0862	26.4525	27.7734	27.3873	25.9312	26.4612	27.7597	27.5521	26.6475	27.2399	26.5156	26.7221	27.0079	28.4622	29.4806	29.1503	29.7048	29.8161	29.5803	31.0392	36.3216	34.7865	39.3427	40.7464	42.7245	44.5891	46.3655	48.7614	51.677	52.8167	56.0418	57.8313	58.6248	59.152	61.6676	63.4361	63.9804	65.8132	68.0782	70.2035	70.8802	70.1493	71.2892	72.9175
	8.83586	4.36196	5.65908	5.79659	5.44289	5.32486	5.61737	6.17186	5.6383	4.99874	5.28223	5.92051	6.78089	5.27526	5.72736	5.46895	5.66021	6.28664	6.4915	7.48357	7.39471	7.73466	8.17052	7.44386	8.42932	12.6609	12.4595	15.3461	17.0913	17.8847	18.5005	20.405	22.1826	24.0441	24.8143	27.249	28.547	28.8111	30.0165	31.1303	32.0279	33.0191	34.0376	35.3079	37.2709	37.6756	37.2044	37.4155	39.0075
	28.8213	23.1542	24.6073	24.8812	25.0236	23.999	24.1699	25.414	25.0517	24.7885	24.4126	25.2721	25.8289	24.9442	24.8585	24.8768	25.1429	25.8095	25.6236	27.4173	27.1028	28.0662	28.4584	26.486	28.3301	32.3684	31.8875	35.9168	36.3177	38.5736	38.8638	41.3277	43.1657	45.1895	45.9719	48.915	50.0858	50.591	52.0573	53.2109	55.213	55.1632	57.5079	58.341	59.9488	61.0215	59.7963	60.5799	62.8006
	99.328	90.9373	92.6484	91.7403	90.5796	89.0185	88.3823	89.5196	89.0514	86.5441	87.669	87.6415	88.5874	87.0974	86.0118	85.8057	84.2546	84.9545	84.4032	85.7945	84.5128	84.5467	84.7266	81.952	82.7655	84.036	81.9438	84.9735	86.0452	86.1349	85.8506	88.1754	90.5738	93.6152	93.0965	96.5725	98.2709	97.9071	99.7913	101.864	103.576	104.102	108.183	108.346	109.805	111.078	110.874	111.621	113.577
	35.7498	30.4152	31.7373	31.5182	31.2	31.1117	31.3875	32.4517	31.7763	30.6931	30.8415	31.8638	32.8351	32.3613	31.1331	32.3662	32.4522	32.663	32.8325	34.4401	33.9173	34.2752	35.0167	33.8241	35.5196	41.2154	40.9543	43.1217	44.8017	46.5431	48.0292	49.6574	51.2455	53.5739	53.1668	56.8801	57.6448	58.2704	59.6412	61.4175	61.3937	62.9517	64.4966	66.4838	68.3188	69.5809	69.0122	68.8523	70.712
	6.31184	1.83095	2.57607	3.06954	2.5325	2.51182	2.02042	3.20632	2.56042	1.7469	2.13652	2.71107	2.80775	1.89808	2.02951	1.98377	2.11707	2.60094	2.62749	4.27132	3.44923	4.00212	4.34906	3.77497	4.65878	7.77477	6.93763	9.27382	10.9088	12.6524	13.6363	15.3171	17.3929	19.2198	20.3474	23.6529	25.0931	26.6374	28.1353	30.6522	31.642	33.184	35.7085	37.1765	38.939	40.3125	40.7814	41.7425	43.5916
	42.8956	37.7543	39.0909	39.7641	39.4789	38.4928	38.8429	40.1974	39.8223	38.0645	38.7474	40.4852	41.1592	39.7201	39.5758	39.4404	39.7821	40.6821	41.0632	42.6607	42.5952	43.1213	43.3829	42.1659	44.156	48.5056	47.2791	50.8692	51.7835	52.4156	53.4367	55.78	57.3262	58.3094	59.6672	63.7288	64.1532	64.8735	66.0009	68.6899	69.5223	70.6998	73.2402	75.0634	76.1279	78.0464	77.3955	77.623	80.5871
	49.544	43.694	47.0061	46.5553	45.8615	45.4737	45.5518	47.3431	47.1439	45.3024	45.9159	47.5778	47.4936	46.2912	46.8245	46.0791	46.9711	47.456	47.331	49.6363	48.7834	48.9494	49.5038	48.2014	49.9961	55.4608	54.2156	58.0467	59.8328	60.5534	61.8413	63.1836	65.5217	68.4065	68.4724	72.9284	73.4855	74.9132	76.6204	77.2132	78.6112	79.6825	81.5876	83.0937	85.2353	85.4213	84.8861	85.4376	87.4643
	29.3373	22.2048	23.7143	25.1004	22.9945	23.6325	23.9269	24.626	24.9081	22.959	24.0756	24.7245	25.6569	24.8528	24.4296	24.2694	24.6571	25.5638	25.856	26.5779	26.9255	26.9069	27.2122	26.8616	28.1006	31.6616	31.6452	34.9451	35.7568	37.1971	38.5249	39.7444	41.3239	44.1707	45.2361	47.9662	48.6504	48.8435	49.3437	52.2596	52.9287	53.7008	55.9263	56.4708	57.78	57.8319	56.4283	57.8448	59.7343
	6.51049	1.68367	3.18025	2.90105	2.66899	2.98863	2.32111	3.04564	3.36818	2.17186	1.71709	3.81911	3.84588	3.22514	3.24771	3.20776	3.31471	3.36886	4.24505	5.43588	5.2098	5.93445	5.7587	4.8337	6.06579	8.06738	8.03458	10.61	11.5044	12.3494	13.0774	13.9481	15.7178	17.6913	18.7576	21.2625	22.5396	23.7243	25.2894	26.4047	28.4198	29.1847	30.3898	31.7638	34.1262	34.6971	34.6875	34.6014	37.1267
	22.2904	17.7699	19.3202	18.9792	18.68	18.8908	18.5837	19.475	19.2125	18.7133	18.6194	19.6762	19.3647	18.7412	19.2211	18.9381	19.129	19.487	19.2853	20.8731	20.7271	21.3814	21.7717	21.0731	21.8122	26.0139	25.3964	27.7259	28.5583	29.4712	29.7011	31.8529	34.0721	36.0887	36.254	39.0456	40.0139	41.8785	43.0442	44.3893	45.7851	47.2349	47.7898	49.4221	51.7349	52.1088	51.5841	52.134	54.2971
	33.169	27.962	28.858	29.795	29.0866	28.0926	28.571	28.7811	28.281	28.3586	28.1607	29.4648	29.6905	29.2707	28.7707	28.1775	28.9036	29.742	29.1539	31.3383	31.1139	31.9909	31.8746	31.6422	32.8876	35.7406	34.698	37.7494	39.0847	39.4428	40.0028	42.5166	43.4222	46.0476	47.1143	49.8047	51.1931	53.1793	55.1756	55.554	58.0827	60.48	62.1567	63.4949	66.4997	66.6778	67.1082	67.1347	70.0665
	25.3004	19.7344	22.0522	21.7931	21.0694	21.3952	21.3693	21.5778	22.151	21.1748	21.3303	22.7613	22.8297	21.5343	22.4088	22.0271	22.559	23.3918	22.9032	25.0035	25.071	25.078	25.6405	24.6334	26.4394	29.7575	28.7341	30.9248	32.693	32.6646	32.9735	34.8052	36.1061	37.8955	38.6264	41.299	42.3114	43.3596	44.8238	46.577	48.0075	49.8227	51.4187	54.2326	55.8058	57.2929	57.4992	57.6908	60.0843
	37.7602	31.5858	33.0608	33.8876	33.8624	33.4151	32.7261	33.4191	32.8819	32.2028	33.0481	33.9224	34.1676	33.6633	34.0282	33.8624	34.5417	34.3644	35.4029	36.2348	37.6765	36.7295	37.102	36.5622	38.1828	41.8827	40.4935	43.8616	44.2576	44.4769	45.8534	48.02	48.486	50.6304	51.7861	55.127	56.4756	56.2744	58.0948	59.2498	62.0991	62.4697	65.907	65.9986	69.8486	70.6795	70.8983	70.9284	73.6745
	29.5049	25.163	26.4833	26.6715	25.4682	25.1117	24.8157	25.9225	25.5053	25.0997	24.7008	25.5917	26.2511	25.2913	25.6471	25.6121	25.7571	26.4504	26.2186	27.3092	26.4437	27.4234	28.2008	26.3137	28.1043	31.941	31.5266	34.4499	35.0836	36.4236	36.7293	38.9215	40.5702	42.6449	42.3662	45.5347	46.2806	46.9901	48.2761	49.7318	50.1683	51.2391	53.5107	54.544	56.8317	58.4049	57.7196	58.3209	60.301
	18.2379	13.2335	14.4678	14.6622	14.4595	14.0002	13.8656	15.3941	14.472	13.9023	13.862	14.817	15.351	14.1019	13.5016	14.1028	15.0112	14.5065	14.5687	16.9286	15.7993	16.6252	17.1359	16.282	17.705	21.4719	21.4069	24.4405	25.8308	26.7628	28.0069	30.6862	31.6995	34.2537	34.4914	38.035	38.7087	39.2624	40.2669	42.6306	43.0648	43.9895	45.6335	46.2883	48.3688	49.3684	48.9558	48.801	50.8446
	18.3593	13.7904	15.3267	15.4043	14.886	14.3342	14.3832	15.7891	14.8837	14.4654	15.0963	15.9101	16.1293	15.1178	15.3784	14.7925	15.2372	16.084	15.9298	17.4415	17.99	17.8477	18.4437	17.2783	18.7302	23.1273	23.1181	25.9898	27.7791	29.4927	30.7275	31.7591	34.2421	36.1126	36.7409	39.5614	40.5711	41.7927	42.5305	43.1776	44.2804	45.9725	47.3477	48.1214	48.9169	49.6463	49.1329	48.5417	50.0341
	5.82827	0.912765	2.39282	2.89122	2.27582	1.85023	2.18973	2.7017	2.08117	1.72882	2.10218	2.86186	2.40569	1.90568	1.97743	1.728	1.80922	2.53563	2.81938	4.05728	3.58787	4.07232	4.22838	3.5542	4.53898	8.81828	8.55124	11.6321	12.798	14.4833	16.246	18.1769	20.7708	23.7802	25.5599	29.0948	31.792	34.2608	34.9913	37.5793	40.1617	40.8496	42.8962	44.0463	45.8016	48.3587	47.7709	47.1424	48.4709
	18.1685	13.2228	14.0936	14.7556	14.9416	13.1308	13.7784	15.0823	14.3635	13.6064	13.5014	14.8239	15.3244	14.4462	14.2264	14.7213	14.8838	14.7777	14.5585	17.0821	15.774	16.4945	17.1458	16.3238	17.5891	20.9397	19.6079	23.5176	23.4196	24.6126	26.7345	28.7282	30.3717	32.9465	35.0016	38.6294	40.5026	41.5585	43.6196	45.2983	47.5569	49.6571	51.862	53.985	55.6183	56.5705	56.8559	56.904	59.02
	14.128	9.37136	10.0608	11.2017	10.2053	10.1491	10.1396	10.8991	10.258	9.92747	10.4303	10.8757	11.7926	11.5136	10.4033	11.159	10.1496	11.3344	11.2817	12.413	12.1966	13.248	12.937	12.0338	13.6615	17.191	17.0223	19.8311	21.0951	22.7105	23.2557	26.0787	27.8645	29.8972	31.2995	34.9584	35.7733	36.8034	37.7932	39.241	39.7727	41.5999	42.7156	43.5107	45.6762	46.8495	46.1906	45.6079	47.943
	38.4285	32.6113	35.3502	35.087	35.1209	34.4515	34.3917	35.9978	35.2051	34.3342	34.3411	35.3048	35.9135	34.9123	34.7568	34.5232	34.7978	35.4171	35.7641	36.714	36.5917	37.1719	37.8834	37.0786	38.0669	42.8111	41.9835	45.3885	46.3966	48.5624	49.1125	51.3863	54.3349	56.6339	57.7373	61.3175	62.7305	64.088	66.0719	68.6409	68.8986	70.7552	72.4249	73.6776	75.1416	76.0642	75.04	76.0933	76.991
	230.072	217.185	221.056	218.859	216.865	211.119	210.93	210.415	207.149	202.699	200.029	199.531	197.166	192.539	190.352	187.116	184.48	184.642	180.317	180.357	178.029	175.618	173.594	170.279	168.024	153.866	149.289	151.427	149.771	148.549	146.839	146.706	145.981	146.648	144.267	147.471	145.172	144.163	145.892	145.816	145.621	145.09	147.854	146.426	148.722	147.714	146.65	144.755	147.043
	18.4685	14.2992	15.3584	15.7902	15.336	14.9185	15.5493	16.7259	15.8942	15.1189	15.3773	15.6307	17.0317	16.0042	16.2476	15.6188	15.9024	17.1009	16.1729	18.2279	17.162	18.6772	18.6616	16.9849	18.9203	22.824	22.0423	24.9625	27.6398	28.8203	30.1622	32.2324	34.0532	36.3199	37.3061	40.0261	41.2933	42.3625	43.8795	44.9898	45.871	47.6776	49.1776	50.5942	51.6243	52.5612	52.1983	53.8215	54.9595
	22.3323	18.0807	19.3685	19.4466	18.8783	18.9913	19.0627	20.0076	19.532	18.8208	18.8796	19.7347	20.0579	19.9376	19.2991	20.0129	19.7421	19.8808	20.3236	21.9857	21.7311	21.7392	22.0804	21.1059	22.8671	26.7792	26.3336	29.5821	30.3988	32.4171	32.816	35.8511	37.6234	40.3754	40.895	44.5644	45.4166	46.293	47.953	50.065	50.3803	51.7218	53.9898	54.746	57.2989	56.3327	57.3669	56.8211	58.3652
	31.2221	26.882	27.8753	28.6369	27.7401	27.832	27.8581	28.5877	27.8079	27.7204	27.5191	28.524	28.2835	28.7248	28.8975	27.9889	28.3459	28.4356	28.7154	29.7774	29.9076	29.7201	31.1744	30.1856	31.0128	34.2516	34.0019	35.9196	36.597	37.5844	38.1371	39.354	40.6381	41.7994	42.1405	44.6409	46.3198	46.9189	48.1104	50.3956	51.3533	52.0035	53.8184	54.7568	56.2084	57.6971	57.5279	58.0825	59.3055
	48.1698	44.5996	44.7459	46.249	45.6242	46.3111	46.9924	46.9028	47.0545	46.8194	47.353	47.443	47.4912	47.6283	46.6166	46.3706	47.5166	48.302	47.3308	48.5591	48.5848	48.4619	48.8924	46.574	48.4319	49.0595	49.4525	52.9504	54.8734	57.0197	58.5751	61.2978	63.6387	67.6317	68.7956	73.103	76.0706	78.8548	80.6429	82.7689	84.1025	85.1494	87.8726	88.6793	91.6653	92.1586	91.9351	91.6778	94.1419
	54.743	51.8323	56.6483	55.7806	57.5849	56.6415	56.7515	59.4091	58.7698	57.6546	58.6923	60.3282	59.5027	58.5976	58.6792	58.6247	58.0767	59.7014	60.1059	61.6278	60.3156	60.6035	59.7516	58.9673	60.5336	61.4662	60.0102	63.229	64.0326	65.5989	67.5317	69.6924	72.9405	76.7437	76.7337	80.6984	81.9784	83.7602	86.3689	89.85	92.0642	91.8082	94.6662	94.7084	96.2389	98.0391	97.9169	98.8933	99.7482
	17.1912	12.7248	14.4474	14.6095	14.5714	14.0865	14.4509	14.6813	14.5574	14.6917	13.595	14.8038	14.9479	14.1169	13.9487	14.0875	14.6342	14.8706	14.9442	16.7141	17.0619	17.7455	17.9704	16.6733	18.5072	21.3972	20.7776	23.0671	24.4063	25.2733	26.8239	28.4739	30.6787	33.6559	34.7005	38.8171	40.5514	41.9101	44.7025	48.0962	50.2735	52.5938	55.7831	58.3155	60.9402	63.1136	63.6472	65.5551	68.2626
	13.0189	8.60697	9.6803	10.1317	9.7668	9.66892	9.60178	10.6077	10.4244	9.90161	9.98798	10.3542	11.1528	10.2165	10.4077	10.4432	9.98323	10.4965	10.2376	11.9092	11.3683	12.186	12.2043	11.4953	13.03	17.2322	16.1637	18.4136	21.1151	22.5647	23.3112	24.8791	27.6328	29.5719	30.3679	33.2734	35.0164	35.6417	37.0629	38.2042	38.9107	39.9828	42.8099	42.8375	44.02	45.3945	44.5717	44.7805	46.8167
	15.418	11.3113	12.0867	13.3637	13.0955	12.4518	12.833	13.7908	13.221	12.6103	13.0488	14.192	14.3435	13.663	13.9018	13.7165	13.8502	14.1554	14.8209	15.5586	15.5128	16.5322	16.539	15.8279	17.0032	22.1913	21.635	24.1789	25.382	27.1377	28.1395	31.0623	32.8138	36.8224	38.7696	41.8483	45.1127	46.8122	49.2711	51.2971	53.6266	55.3932	57.9425	59.6355	62.1466	62.5507	63.1179	65.0699	67.2701
	36.9396	31.1402	33.0782	33.6372	33.3739	33.2261	33.4563	34.0862	34.4105	32.5801	32.7564	33.974	35.0956	33.9062	33.9516	33.7403	33.9209	34.6772	35.4446	36.8776	36.1541	36.8225	38.0939	37.0045	38.0336	42.272	41.3381	45.2928	45.2892	45.3325	45.9617	48.312	49.8029	51.7781	52.4645	54.7161	55.3424	56.6331	58.7308	59.8368	60.6862	62.7153	64.1793	66.476	68.7614	69.6364	69.8101	70.648	72.594
	32.9477	28.3823	29.8883	30.0115	29.5547	29.6368	29.5537	31.6	30.8545	30.6973	30.5855	31.8694	32.2905	30.9063	31.5896	30.5535	30.4052	31.7406	31.758	32.7554	32.9462	32.7386	33.342	32.9033	34.472	37.9616	35.9042	38.2939	38.4898	37.8773	38.7572	38.7645	39.2467	40.268	40.4953	42.6081	42.5716	42.6455	43.1214	44.1237	44.6529	45.3065	46.3711	47.0102	48.9692	49.8102	49.437	48.8029	50.6827
	15.9901	11.9503	12.4869	13.5349	13.2542	12.9096	12.4471	14.0002	13.7216	12.8719	13.0503	13.847	13.4811	13.8173	13.9129	13.1354	14.2885	13.9778	14.6172	16.5043	16.3809	16.7901	16.4024	16.0145	17.2356	20.5082	19.9702	22.7019	23.5151	24.3648	24.7745	26.3786	27.4641	29.4982	30.2592	32.7247	33.9017	34.528	35.6498	36.9716	38.3436	40.0133	42.5609	43.3286	45.6652	46.8914	46.5667	47.1931	49.4193
	13.5291	9.06073	10.2116	10.4739	10.2636	10.3462	10.6298	11.4462	10.8389	9.85368	10.8554	10.8888	11.1585	10.2747	10.1759	10.5127	11.217	10.9375	10.9696	12.1102	12.6014	12.8595	12.6878	12.2885	13.7419	16.8608	15.7855	18.349	19.157	19.9496	21.0684	22.3429	24.7007	25.58	26.2325	29.5886	30.7969	31.6232	32.6498	35.0854	35.8246	37.8301	39.4349	40.534	42.5096	43.5851	43.5418	44.2282	45.7269
	21.159	15.7034	17.3708	17.6704	16.9312	17.3674	17.32	18.1222	17.9978	17.1557	17.154	18.1476	18.3647	18.0349	17.31	18.1446	18.0318	18.7781	18.7938	20.531	19.9949	20.4391	20.5945	20.2596	20.832	25.5134	25.5354	29.1838	30.3853	32.0909	32.9233	35.1534	37.1464	39.6232	41.0779	44.9762	45.7642	46.5993	48.615	50.1787	52.2446	52.5485	55.3025	55.9719	58.2029	59.3029	59.6004	59.2388	61.1384
	46.2712	44.0656	42.5567	39.7622	41.2416	40.0096	40.0925	39.7241	39.8189	39.6483	36.834	37.9166	37.1118	38.3308	37.0291	36.9836	36.0051	36.8129	36.389	36.4881	36.1478	36.7846	36.3868	35.4453	35.2107	29.2679	32.3278	34.2531	33.1923	32.9853	32.6331	33.1749	32.8955	33.4641	33.3457	34.7863	35.3736	36.2906	36.9842	37.0251	38.0762	39.0639	40.69	42.5324	42.5796	45.3144	46.5932	47.7136	48.2431
	59.355	57.066	55.2258	52.3111	54.1526	53.2889	52.6935	53.25	53.6945	52.5545	50.874	51.9944	49.3671	51.3306	49.9555	49.5565	49.3503	49.2528	48.922	48.9857	48.1516	48.4331	48.5473	47.6967	46.7954	34.9534	39.6659	41.8414	41.9525	43.3657	43.3032	42.9954	43.5405	43.4125	43.7514	45.7353	44.2252	45.3102	45.3525	44.9521	45.1953	46.8033	47.3789	48.5613	48.2948	49.6332	50.262	51.0693	51.0254
	42.6413	40.9163	38.2365	35.9146	37.3631	36.1108	35.9638	35.9169	37.4148	36.2743	34.5128	36.037	33.4772	35.2751	34.1782	33.8042	32.9002	33.2676	33.1642	33.201	32.2138	32.2331	33.1311	31.5566	30.5926	20.9061	25.9053	26.2323	26.3037	27.7078	27.6627	29.0151	28.6608	27.9999	28.5909	29.9599	30.0047	31.1913	31.2678	30.9871	31.6456	32.68	34.2084	35.5664	35.3487	36.5169	37.8874	38.6908	38.394
	22.3487	20.5397	18.3757	16.4164	17.0218	15.7101	15.9406	16.2633	16.6624	16.1583	14.2147	15.3631	14.1599	15.4991	14.4362	13.7536	13.6478	13.676	13.709	13.2503	13.6817	13.5622	13.5961	12.6216	12.0337	10.4091	11.1699	12.3155	10.9703	11.1947	10.8702	11.4625	11.5805	11.4336	12.1702	13.0954	13.3026	13.5913	14.0004	14.3446	14.6983	15.4433	16.6692	18.1652	18.9251	20.4604	21.2187	22.0208	21.9276
	32.0073	29.8266	27.0304	25.276	26.088	25.7434	25.5077	25.8685	26.1638	26.042	23.8199	24.8567	23.0924	24.9368	23.8364	23.3648	22.0958	22.6742	22.8245	22.0421	22.4608	21.9523	22.5676	21.3431	20.0623	18.4901	19.2558	19.6061	18.7651	18.5739	18.0615	18.6535	18.0367	17.9969	17.6561	19.072	19.3834	20.3751	20.5517	21.0197	21.0489	22.0323	23.3495	24.8524	24.8691	26.8825	27.6935	28.4469	28.4787
	60.3016	57.4512	55.2579	53.1695	54.1129	53.6576	53.692	53.65	53.4351	52.713	51.3285	51.9232	49.6454	51.0574	50.6839	50.9718	49.6598	49.3377	49.357	49.4347	49.0461	48.9202	49.1483	47.925	47.1735	44.7911	45.1239	46.0965	45.4853	45.5233	45.0338	45.2567	45.4897	45.6011	45.3151	47.5782	47.1956	47.9335	48.2817	49.6108	48.8703	50.8352	51.8933	53.9603	53.4084	56.3697	57.5905	58.611	59.1812
	60.1124	58.5374	56.1201	53.6725	54.9592	54.1134	54.1191	55.1407	55.0746	54.8276	51.7303	53.3178	51.681	53.9209	52.8321	52.2378	51.6119	52.3722	51.7802	52.0201	51.9857	50.9654	51.894	51.1801	50.0343	48.0807	46.8016	48.6051	47.9486	48.0933	47.9711	48.735	48.3014	48.2913	49.1512	50.7563	51.0534	51.6993	53.0453	52.6433	53.4428	54.206	55.7719	58.2879	58.1873	60.5915	62.304	62.8337	64.0035
	48.7853	46.7584	44.6938	42.4691	43.1061	41.8811	42.1378	42.3468	43.0102	42.8195	40.3461	41.7589	39.608	41.2536	40.4139	40.1722	39.6856	40.3548	39.6745	39.4915	39.356	38.989	39.5123	38.0376	37.1373	37.9832	36.0686	36.6238	36.5135	36.8101	35.8734	36.2915	36.2743	36.3143	36.7742	38.4298	38.9068	38.5407	39.5104	39.1038	39.9452	41.5884	41.8649	44.5642	44.4147	45.8367	46.9155	47.8078	47.2921
	37.2828	35.5561	32.9824	30.8979	32.0056	30.8111	30.9577	31.3683	31.7356	31.5658	29.1654	30.4552	28.4845	30.0328	29.1458	28.8714	27.515	28.4255	28.3467	27.9187	27.4451	27.5053	28.0845	26.6277	25.6914	25.8449	23.9852	25.2051	24.6925	24.6941	23.7828	24.6744	23.981	23.5448	23.6021	25.0657	25.6055	25.3378	25.9073	26.0892	25.9993	26.4473	27.912	29.4266	29.07	31.0564	31.6568	32.214	32.3886
	73.2254	71.007	68.8793	66.209	66.7874	67.1542	67.1907	67.4884	67.6804	67.1398	64.997	65.7448	64.0161	65.2112	64.1387	64.0697	63.8009	63.7667	63.6777	63.5602	63.231	61.7823	63.2832	62.0492	61.0716	60.3794	58.7817	60.2329	59.9336	59.7402	59.5195	59.2378	59.0046	59.4244	59.1078	60.804	60.6882	61.6572	62.3182	62.6339	62.8763	63.5437	65.5543	66.9383	66.4812	68.9522	70.0095	70.4899	70.7489
	31.8413	30.5872	27.4891	25.7742	26.3826	25.9481	25.5564	26.1112	26.4653	26.1268	24.7409	24.6759	23.4864	24.3897	23.8991	23.8814	22.7297	23.3347	22.5598	23.5628	23.0666	22.6773	22.8195	21.9232	21.1789	21.4138	19.8415	20.3603	19.7999	20.1206	18.4744	18.7426	18.6712	18.7382	18.6799	19.8478	19.2265	19.4331	19.8256	19.4433	20.0217	20.4688	21.2336	22.2955	22.1894	23.589	24.5731	24.1031	24.3637
	43.5473	40.9243	38.7292	36.4316	37.8027	37.0458	36.7667	37.385	38.2326	37.3261	35.144	36.8449	35.3886	36.7537	35.3261	35.1096	34.6208	34.9388	34.8589	34.6847	34.5074	33.6971	34.6624	33.6063	33.0906	32.9482	30.8026	31.8016	31.0346	31.1076	30.9734	31.0482	30.1715	29.9981	29.9971	30.8227	30.8483	31.3619	31.8979	31.6216	31.5328	31.9156	32.9159	34.3409	33.3038	33.9755	34.7944	35.0895	34.5652
	22.6994	21.3579	19.0932	16.8089	17.8208	16.6824	16.6364	17.0705	17.5171	17.2573	15.088	16.128	15.0131	16.101	14.6994	14.0174	13.482	13.7754	13.4412	13.3903	13.3543	13.1598	13.4931	12.3753	12.1582	12.6838	10.8773	11.1778	10.9682	10.4381	10.155	9.72412	10.0376	9.73574	9.92158	10.7647	10.6444	11.0795	11.1349	11.3023	11.5332	12.0352	12.9297	14.0402	14.3341	15.4371	16.1805	16.3038	16.2253
	14.5059	11.9446	9.66371	8.36229	8.59383	7.8685	8.0705	8.09995	8.26847	8.42435	6.51192	7.84108	5.8292	7.19758	6.05599	5.72476	5.45258	5.45911	5.55417	5.40694	5.21825	5.03646	4.92468	3.94261	3.22041	4.45539	3.16982	3.46167	3.26884	2.18205	1.45612	1.54765	1.32424	1.1783	1.53603	2.21132	2.21437	2.80551	2.65084	1.93209	2.04172	2.39317	3.48183	3.86868	4.07378	4.08302	5.3982	4.85773	4.92578
	29.4844	27.0932	24.8498	23.3956	24.4722	23.5505	22.8612	24.4591	24.176	24.5496	22.2721	22.9778	21.8712	22.9414	22.261	22.3723	20.8918	21.4047	21.0347	20.9663	21.3678	20.3075	21.3009	19.5305	19.3091	19.3629	18.4087	18.5912	17.7672	18.4471	17.6614	17.2754	16.5857	17.0418	16.7773	18.0186	17.7732	17.8947	18.5244	17.0498	17.7442	18.3474	18.6602	19.8859	19.2881	20.252	21.3176	20.4132	20.408
	14.741	13.5814	11.2068	9.6225	10.1669	8.86746	9.45902	10.0012	10.5062	9.96935	7.47114	9.28111	8.34059	9.48964	8.22117	8.02234	7.67174	7.59899	7.14909	7.71208	7.15285	7.29259	7.80862	6.43372	5.57712	6.29944	5.46435	5.60214	5.08054	4.32444	3.71507	3.70534	2.97012	3.27848	3.13576	3.18354	3.49305	2.89338	3.57464	3.39814	2.88773	2.87046	3.22375	3.71915	4.09165	4.59481	5.09398	4.94672	4.37759
	22.94	20.686	18.2278	16.6672	17.7321	16.8479	16.5996	17.1883	18.0206	17.3641	15.4263	16.0042	15.6676	16.8697	15.2785	14.6301	14.4377	14.4706	14.5138	15.1293	14.7457	14.2153	14.2723	13.1355	12.5056	13.7255	12.0697	12.6073	12.2889	11.6674	11.2599	10.7009	10.7327	10.8295	9.80189	11.0938	11.0472	10.7288	10.8131	10.6245	10.6741	10.6499	11.5742	11.6936	12.4479	13.1432	13.4181	13.1903	12.5698
	69.5117	67.0419	64.2932	62.6911	62.5358	62.5511	62.2487	62.5377	63.385	62.7743	60.3915	61.5533	59.3822	61.8208	59.8317	60.1156	59.6898	60.1293	59.7373	60.0596	59.7057	59.7692	59.5577	58.9395	58.6332	57.6492	55.6541	56.7769	56.7712	57.2661	55.7197	56.1546	55.9079	55.9688	55.5151	56.5291	56.0388	56.8078	57.2387	56.5027	56.4397	57.3897	58.2998	59.2316	58.4233	59.8905	60.8816	61.1587	61.1821
	23.543	21.3844	19.172	17.8515	19.0062	17.5473	18.6479	18.9189	19.74	19.6046	17.7895	18.4296	17.2569	18.6923	17.8517	16.9959	16.9833	16.9023	16.8515	17.3209	17.1263	16.4602	17.1101	15.4848	15.1165	15.5045	14.1701	14.7306	14.3091	13.6005	13.2025	13.4748	12.8637	12.5714	12.585	13.2339	13.0304	12.6887	12.6773	12.4892	12.4686	12.1464	13.5811	13.6397	13.3389	14.0809	14.6705	14.6066	14.2614
	28.2179	25.9828	23.9099	21.9637	23.6019	22.8588	22.2645	23.2712	23.7528	23.3933	21.7047	22.0749	21.3282	22.5155	21.3618	20.8566	20.5477	20.5977	20.684	21.1119	20.9969	20.4594	20.7718	18.8016	17.9971	18.4839	17.4839	18.9982	18.8852	18.0068	16.9988	17.3859	17.2822	16.1519	16.6523	17.9871	16.9126	16.657	17.097	16.3541	16.4551	17.108	17.5932	18.4707	18.2959	19.4729	19.8989	20.8133	19.7665
	31.7489	29.8035	27.1738	25.5852	26.5249	25.8444	25.8556	26.7214	26.7757	26.5657	25.1829	26.3477	25.3839	26.3283	24.6928	24.6962	23.3997	24.6008	23.7508	23.5639	23.8271	23.7051	23.823	22.7609	22.6614	23.3184	22.4187	22.6765	21.6717	21.5995	20.4612	20.0694	20.0424	19.598	19.472	20.0824	19.9744	19.8268	19.8635	19.6575	19.1765	19.8182	20.0708	20.3478	20.9618	21.5804	21.6667	21.1547	20.1453
	4.83373	2.56096	0.181526	-1.63171	-0.385476	-2.13686	-2.07833	-2.40035	-2.146	-2.45141	-4.17298	-3.16315	-4.25695	-3.3988	-4.1786	-4.9994	-5.42162	-5.50726	-5.60803	-5.6054	-5.32156	-6.05527	-5.6831	-6.95336	-7.39562	-7.7915	-10.0779	-11.0107	-10.695	-10.3882	-10.5079	-10.0738	-10.3688	-10.3051	-10.2766	-9.22378	-8.86961	-8.08196	-7.78071	-7.74295	-7.19544	-6.27115	-5.48215	-3.73141	-3.63599	-2.10225	-0.801253	-0.454556	0.328159
	0.926222	-1.09474	-3.02786	-4.67182	-4.40977	-5.67764	-5.27418	-5.51737	-5.47357	-6.04399	-7.53307	-6.76706	-7.70003	-6.66255	-7.60912	-8.19164	-8.98459	-8.80487	-8.93294	-9.16616	-8.994	-9.6827	-9.44301	-10.4547	-10.981	-10.4705	-11.7347	-12.6572	-13.7419	-14.3687	-14.6219	-14.3788	-14.4217	-14.3721	-14.2888	-13.7049	-13.5321	-13.1554	-12.9608	-12.8669	-12.9743	-12.1465	-11.5014	-10.1716	-10.1898	-9.22754	-8.28985	-8.09263	-8.45111
	37.125	33.4799	33.7722	33.7993	33.6291	33.6416	34.0399	33.7105	34.2232	34.4394	34.2893	34.0468	34.1962	33.8071	33.943	34.0006	34.2069	33.9676	33.9389	33.5838	34.1568	34.1145	34.18	35.0373	35.1531	39.0623	36.555	32.4806	34.747	36.0719	37.4802	38.3775	40.7669	42.4457	43.8358	45.9847	48.0711	48.4661	50.8978	52.3537	53.4997	54.9942	57.3391	58.8546	60.6633	60.7468	63.1495	64.108	64.7593
	7.87546	4.1627	4.27585	4.60844	5.00225	5.05955	5.59475	5.38996	5.85155	5.76035	5.84167	6.1632	6.25752	5.24683	5.71258	5.98959	5.88444	6.12176	6.23645	6.22311	6.44806	6.37538	6.62353	6.95942	6.25966	9.0726	7.22053	4.27312	5.22609	6.12151	5.89789	6.36827	7.17259	8.05716	9.06476	9.75427	11.1181	11.1134	12.0178	12.5263	13.5001	14.06	14.8905	15.5646	16.3606	16.2168	17.2466	18.0171	18.2037
	17.5776	14.2166	14.7308	14.7592	15.6789	15.9582	16.0289	16.097	16.1899	16.5437	16.844	16.626	16.8239	16.8017	16.8024	16.8821	17.4182	16.8799	17.1446	16.8959	17.5135	17.7013	17.7738	18.7572	17.6886	21.3879	19.5576	16.2629	17.155	18.1888	18.4434	19.338	20.4554	21.6094	22.9272	24.3092	26.0373	26.2807	28.1353	29.4933	30.2654	31.3756	32.5892	34.9862	35.9536	36.1513	37.8674	39.1871	39.5552
	17.8406	13.1801	14.1007	14.5604	14.8446	14.6006	15.365	15.1658	15.5118	15.4518	16.4153	15.7808	15.901	15.5664	15.158	16.0486	15.5443	14.8384	15.2073	15.5017	16.6133	15.2242	16.2882	16.3239	15.7759	19.4765	17.1556	13.9301	15.644	15.7728	17.2292	17.5299	18.3067	19.1014	20.5142	21.8627	22.9743	23.2679	25.2764	26.0408	26.5794	27.9968	29.3352	30.5369	31.3769	30.4889	31.4668	33.2841	33.8526
	54.2635	50.6442	51.7459	51.5614	52.4434	52.0868	51.9273	51.4573	52.7257	53.5795	53.3649	51.9846	52.8004	52.8091	52.3506	53.8349	53.4982	52.374	52.5494	51.6621	52.5908	52.5461	52.2855	54.1575	53.049	58.4143	54.9862	49.8054	52.5912	53.4494	53.4107	54.3633	56.9411	56.5112	58.8648	59.3858	61.181	61.433	63.1527	63.9457	64.8735	65.4167	66.5818	69.1236	71.3427	69.8237	71.5561	73.0509	72.2679
	18.1843	14.5921	15.0353	14.6386	15.5705	15.3177	16.1119	16.033	16.9232	16.5119	16.3864	16.4438	16.8967	16.6671	17.0435	16.7326	16.7323	16.8074	16.6038	16.8698	17.229	17.5866	17.4901	18.6113	18.216	20.9259	18.8397	15.2379	17.2544	17.132	16.7163	17.2832	18.0584	19.2147	19.9224	20.9696	21.779	21.321	23.0854	23.644	23.3878	24.4849	25.399	26.5622	27.1991	26.3136	27.2268	27.8134	27.267
	17.7647	13.3615	13.8968	14.2112	14.3799	15.0161	15.244	15.0372	15.8001	15.9719	16.1732	16.0873	16.5064	15.8494	15.4688	15.8653	16.0504	15.6043	16.4302	16.2726	16.5159	16.4032	16.8435	17.5076	16.9957	20.4742	17.7917	14.0758	15.1933	15.78	16.1818	17.2207	18.3974	19.6412	19.5151	21.2443	22.2797	22.1469	23.5106	24.3519	25.0085	26.041	26.6909	28.525	28.8364	28.9369	30.398	30.8633	30.9528
	31.8672	28.4419	29.6402	29.0556	30.1594	30.2092	31.0609	30.3151	30.7443	31.3584	31.175	31.2182	31.6404	31.2049	31.38	31.0469	31.9613	31.1575	32.0146	31.5173	31.8273	31.7889	31.7544	32.8504	32.5189	36.4371	33.4922	29.8578	30.6892	31.4843	32.4516	32.7932	34.0983	34.3826	35.7563	36.3966	37.2971	37.5223	38.6759	39.752	40.1833	41.3048	41.8997	42.3715	43.5266	43.5307	43.8364	44.4544	44.68
	16.1686	12.5715	13.2371	13.4709	14.0843	14.2001	14.6382	14.1511	15.2522	15.0777	15.0338	14.8811	15.6648	15.4779	15.0354	14.8591	15.4103	15.0612	15.1902	15.8551	15.9646	15.8119	16.1784	16.8628	16.352	19.7214	16.8032	13.7688	14.9727	15.6623	15.9779	16.3815	17.5443	18.2069	18.6941	19.7492	20.2554	20.5	21.8036	22.2937	22.8441	23.0783	23.6091	24.9058	24.9078	25.1983	25.9302	25.9927	25.6501
	44.1652	40.5488	41.0247	41.8936	41.8299	41.8611	42.9876	43.0748	43.1765	43.0235	43.822	43.6927	43.4119	43.5232	43.4597	43.5599	43.9465	44.2834	44.2572	43.9856	44.3057	44.609	45.385	46.0262	45.1794	50.4569	47.5913	43.133	44.8329	45.8819	46.5776	47.8416	50.2644	51.9987	53.6209	55.3006	57.1786	58.4401	61.1385	62.8775	64.6383	66.0104	68.0004	70.4315	71.861	72.5004	74.8865	75.8273	77.0106
	34.1018	30.9751	31.5385	31.33	32.621	32.1301	32.7804	33.0278	33.4957	32.8057	33.7252	33.2278	33.5035	34.057	33.7118	33.9072	34.2668	33.6096	34.0959	33.683	33.696	33.9	34.8126	35.0049	35.3081	38.5108	35.1548	31.7635	33.1357	33.4688	34.6356	35.1	36.4441	38.285	40.1809	40.0876	42.6391	42.7562	43.8221	45.0562	46.5729	47.6543	48.8608	50.8724	51.5564	50.9821	52.9068	54.8816	55.0186
	19.9437	16.5211	16.9638	16.9032	17.513	17.5521	17.5353	17.5942	18.1862	17.8082	17.9432	18.1228	18.3081	18.5911	18.0987	17.8041	18.6338	18.2126	19.2207	18.8611	18.1526	18.3808	18.9321	19.2244	18.7454	22.2913	19.8257	16.6294	17.7103	18.6514	19.0624	20.1973	21.6108	23.6841	24.0729	25.4821	27.1592	27.4983	29.2236	31.1774	31.6067	33.9901	34.7618	36.9305	37.2787	37.9863	39.6569	40.774	40.4319
	16.7008	12.6929	13.5538	13.3425	13.2863	13.8555	13.6691	14.2143	14.3659	14.3013	14.423	14.4667	14.9213	14.7404	14.2269	14.3513	14.9275	14.7298	14.7328	14.847	14.8826	14.7812	15.1231	16.0737	15.4253	18.2406	15.5739	12.6226	14.5489	14.8181	15.5062	15.8371	17.3337	18.6936	19.711	20.3605	21.8589	22.2515	23.6987	25.1321	26.1359	27.2855	28.1506	29.4934	30.3787	30.6278	31.6019	32.4174	32.5964
	30.8522	26.6531	27.4428	27.6548	27.4806	28.0842	28.1153	28.0016	28.3875	29.1429	29.2086	29.4087	29.4606	28.8151	28.9241	29.426	29.6195	29.5124	29.7998	29.6414	29.2631	29.5404	30.0836	30.9308	30.2091	34.2911	31.2705	28.0256	28.7686	29.3315	29.3259	30.1195	30.6634	31.1263	31.9521	33.3493	34.2322	34.1048	35.0597	36.1272	36.5588	36.4812	37.965	37.749	38.8898	37.048	38.0162	38.9739	38.1298
	34.9885	31.455	32.4552	32.6849	32.7627	33.6722	33.9098	34.3284	34.2091	34.8769	34.9957	34.4069	35.2027	35.1894	34.8766	34.5454	35.5026	35.3135	34.9825	35.0014	35.2968	35.9312	36.5059	37.1703	36.7606	41.4563	37.9243	33.6452	35.4272	35.546	35.8806	36.8717	37.4817	38.7439	39.2543	40.2329	41.5236	41.5325	43.1747	43.7916	43.9643	44.6199	45.3246	46.2516	47.2483	46.9691	47.6478	48.3905	47.6266
	23.9398	20.4904	21.1664	21.8215	21.7737	22.1622	21.9806	21.6139	22.4976	22.6733	22.5802	22.7053	22.5676	22.4461	22.4121	22.3505	22.7522	23.5134	23.1031	22.7249	23.3005	23.0454	23.8169	23.7171	24.1752	27.0862	24.587	20.7672	22.5033	23.013	23.9701	24.9861	26.375	26.9377	28.4947	29.2179	30.4491	30.4363	32.466	32.9974	34.2031	35.031	36.2603	37.4148	38.2015	37.6756	39.2795	39.8022	39.9284
	25.6585	22.2777	22.7856	22.9991	23.6055	23.5857	23.915	24.3435	24.2717	24.0714	24.0608	24.47	24.6679	24.1549	24.051	24.3043	24.4491	24.6501	24.8403	24.802	24.815	24.8777	24.9652	26.2342	25.2089	29.28	26.5382	22.4514	24.3792	25.3413	25.8906	27.3098	28.499	29.7447	31.4919	32.4011	34.334	34.8531	36.3795	38.0775	38.7014	40.4071	41.9018	43.838	44.9476	45.2423	46.6467	48.7355	49.0288
	42.4022	38.895	39.3791	40.0083	40.0981	40.585	40.4824	39.7344	40.5609	40.6605	41.5006	40.963	41.8727	40.5542	40.9521	40.4016	41.0446	39.9755	42.0603	41.1294	41.4856	40.9656	42.1693	43.1964	42.1457	49.1219	45.9778	41.0798	44.6042	44.0529	45.8054	46.401	49.6259	50.6823	52.2371	54.6164	56.5934	56.57	59.2372	61.8959	62.97	63.802	66.7599	68.675	70.9294	70.6516	73.4754	74.5171	74.901
	19.4595	15.4173	16.0757	16.4217	16.995	17.187	17.6396	17.3977	17.6186	17.7482	17.806	17.7056	18.3027	18.2782	17.7627	18.1886	18.5545	18.5324	18.5302	18.4656	18.658	18.6032	18.9353	20.0237	19.4412	23.1689	21.1141	17.0247	18.3021	18.9218	19.7193	20.389	21.4924	22.9787	23.7667	24.9419	25.7359	26.4416	27.7312	28.9405	29.6445	31.1081	32.1751	33.4038	34.8268	34.9158	34.9931	36.7059	37.2957
	40.938	37.2344	38.2201	38.6418	38.6382	39.0478	39.548	39.6863	39.344	39.4805	40.0136	40.0005	40.4612	40.3202	40.104	40.7662	40.8264	40.9615	40.7107	41.0563	40.7907	41.2116	41.5236	42.8159	41.4514	45.8775	43.2996	40.0008	41.2747	41.8815	43.1133	44.4578	46.9199	48.9088	51.0476	52.8114	55.6392	57.2889	59.5325	61.5134	62.8098	64.9403	66.6841	68.3783	69.8946	69.9747	72.0265	73.1643	73.766
	26.9468	23.2885	23.4891	24.6906	24.8658	24.4411	25.0163	24.3916	25.4325	25.9185	26.0184	25.2896	26.3908	26.0272	25.9599	25.6065	26.1678	25.7392	25.0781	26.2211	26.2861	25.0337	26.6264	27.7419	26.555	30.6472	27.9	23.0699	25.7144	25.4173	25.246	26.9189	27.1177	28.6241	28.7396	29.9393	31.0529	30.8822	31.815	32.4993	32.4341	33.1414	33.6379	34.6075	34.7763	33.5305	35.0834	34.8612	34.5114
	27.5847	24.2691	24.5942	25.6404	25.6045	25.7663	26.2019	26.1469	26.2404	26.5779	26.8301	26.703	26.99	26.8986	26.7988	27.0936	26.5285	27.0981	27.2043	26.7734	26.9165	26.6845	27.1108	28.1474	27.7795	31.0231	28.1408	24.2753	25.938	26.3633	27.2777	27.0872	28.9346	29.7133	30.8432	31.7996	33.0104	33.4496	34.8141	35.8537	36.8634	38.1424	38.6432	40.3206	40.6513	41.0895	42.1568	42.8143	42.6908
	32.0893	24.1371	23.482	23.5967	22.4372	22.2368	22.3385	20.8597	21.7398	20.5312	21.42	21.0446	22.8629	22.2681	21.7268	22.2391	22.9147	22.6906	21.8315	22.8101	24.2065	23.6236	24.3424	23.3186	24.2213	25.3458	26.8763	27.41	28.4248	28.7663	30.482	32.1947	33.429	35.2821	37.272	39.3234	40.7783	41.8646	44.4872	45.1603	48.6622	49.0119	50.913	52.6276	54.0134	54.6388	57.4827	58.7341	59.6134
	18.2482	10.1586	9.29229	9.31775	8.60157	8.6472	8.2892	6.98594	7.90389	7.23895	8.15789	8.03406	8.79152	9.07955	8.63575	9.09644	9.49543	9.66472	8.76119	8.42869	9.42188	8.60669	9.49447	8.35314	8.83674	8.89975	9.92256	10.8828	11.3483	12.563	12.7558	15.069	16.5465	18.3464	19.5654	21.5059	22.8489	24.964	26.6725	27.3156	30.8901	31.6448	34.3287	36.0456	37.5556	39.1867	40.487	42.8465	43.3546
	14.5816	6.42473	5.6678	4.9416	4.64969	5.08681	4.49743	2.77584	3.90536	2.96863	3.4676	3.50224	4.40485	4.77595	4.32873	4.96197	5.54804	5.36701	5.33523	5.2581	5.84329	5.84693	5.95814	5.16825	5.62437	5.96951	7.39651	8.29038	9.46885	11.0493	12.5066	14.3914	16.2967	18.7412	21.1997	24.4547	26.0491	28.3988	31.3219	33.1473	37.2111	38.6288	41.5818	43.4566	46.0029	47.7386	50.4442	53.016	54.6849
	26.9951	19.2362	17.9321	17.2108	16.8149	17.2598	17.2068	16.1795	16.478	15.4539	16.6124	16.0398	17.33	17.8806	16.779	17.7965	18.9659	18.295	17.8734	17.5249	18.257	17.9948	18.3219	16.6501	18.0872	18.0559	19.4954	20.4406	20.5476	22.0024	23.6979	24.9681	26.7248	28.9814	29.4403	31.5709	33.472	35.0523	37.2228	38.0602	41.4128	42.1801	44.3722	46.327	47.3721	47.6444	49.6503	51.7041	52.0642
	37.7403	28.8953	28.0776	28.0435	27.7052	27.8696	27.3965	25.8841	26.9712	25.5396	26.6514	26.4114	26.7185	27.1629	26.4149	27.2008	28.2621	28.1855	27.5043	27.8426	29.1506	28.5931	28.9005	28.0032	28.415	27.4324	29.0212	29.7356	30.4923	31.5871	32.9076	35.0273	36.6539	38.3725	39.3832	41.623	43.7358	45.2209	46.8781	47.227	51.0457	52.2081	53.7422	55.0269	55.6235	56.5318	57.9022	59.2648	59.446
	11.2198	3.25886	2.57665	2.16057	1.8394	1.67939	1.81765	0.110762	1.24637	0.280457	0.863088	0.813082	1.33303	1.68225	1.2011	1.86251	2.78084	2.54498	2.08023	1.6186	2.38108	1.79302	2.38883	1.45104	2.10831	1.71731	2.59273	3.41493	3.98867	5.1961	6.36338	7.46126	8.58033	10.0205	10.9244	12.6085	13.7561	15.7951	16.9044	17.9955	20.6952	21.3099	23.7532	24.7009	25.8773	26.242	27.3362	28.9087	28.8388
	9.39408	1.80693	1.05714	0.661314	0.323832	0.488684	0.225158	-1.30643	-0.605979	-1.50294	-1.08997	-0.494583	0.13352	0.434132	-0.214431	0.932602	1.09437	0.881789	0.511684	0.517143	0.761871	0.599882	1.39277	0.121454	0.276056	-0.00831546	1.0344	1.81759	3.03156	4.47419	6.21151	7.9524	9.4652	10.9683	11.9903	14.3027	15.3832	16.7582	18.4981	19.1991	21.9093	22.1734	23.6647	24.4628	25.0807	25.2941	25.7901	26.4461	26.56
	74.3127	65.5394	63.2896	63.6888	64.7582	64.5256	63.752	62.3264	64.1311	62.3625	63.9111	63.7672	65.4168	65.9894	64.9989	65.1401	65.7959	65.9824	65.5082	64.9698	65.8061	67.201	67.5765	65.2815	66.4421	66.9113	70.0725	70.3356	73.3896	76.0927	80.4689	84.1352	88.8349	94.3783	99.5651	104.109	109.095	115.379	120.799	123.133	133.198	135.592	139.219	142.648	147.607	149.075	151.758	154.02	153.996
	15.8987	8.34208	7.74379	7.33112	7.1373	7.11048	6.56991	5.48714	5.98064	5.13899	5.76717	6.12896	6.49741	7.04829	6.1488	7.05738	7.82272	7.92059	7.67596	7.15025	7.65463	7.69463	8.14868	6.77302	7.30867	6.38988	7.2074	7.29233	7.34423	8.66207	9.84754	11.1895	12.145	14.371	15.3212	17.6511	19.7272	21.8172	24.2822	26.4542	29.77	31.2467	34.396	36.3484	39.0041	40.9357	43.3113	45.7347	47.5696
	13.075	5.33934	4.89564	4.19549	3.77735	3.71878	3.56427	2.42845	2.59462	1.84486	2.01014	2.20214	2.85848	3.34581	3.27958	4.17673	4.35049	4.07777	3.65363	3.70748	4.02026	4.17778	4.0755	3.35756	3.41771	3.87939	4.78879	5.38921	6.11932	7.40791	8.76044	9.8309	11.3993	13.023	14.6011	16.5848	17.2335	19.8302	21.1988	22.5416	25.3456	25.8886	28.5325	30.4052	31.5565	32.7929	34.5554	35.3236	36.4261
	24.3085	15.8929	15.5051	15.3456	14.2429	14.6841	14.3701	12.902	13.7492	12.5872	13.9052	13.1563	14.0174	14.3267	13.7418	14.1227	14.6827	14.9842	13.9949	14.2989	14.2869	14.2628	14.6559	13.5044	14.0491	13.779	15.0378	15.1703	15.1325	16.1878	17.3253	18.3321	19.6421	20.3008	21.3199	23.0957	23.7409	25.0347	26.5051	26.6758	29.7584	29.7446	30.9207	32.7918	33.4863	33.8521	35.0109	36.6114	36.5047
	15.9188	7.9882	7.05924	6.7935	6.67141	6.96446	6.43205	5.27555	5.94076	4.9985	6.22641	6.43269	7.02901	7.14054	6.81621	7.35444	8.06398	7.87707	7.15885	6.44661	7.39695	6.83422	7.12644	6.49416	7.2988	6.40471	7.74533	7.97165	8.82451	10.3672	11.9732	13.5948	15.329	17.901	19.7784	21.8468	23.8907	26.1617	28.7769	30.1027	33.3193	34.824	37.9565	39.5306	40.8896	42.297	43.6909	45.2373	45.8265
	5.7765	-1.86208	-2.54737	-3.06508	-3.26815	-3.43126	-3.42394	-4.63967	-3.744	-4.95209	-4.08837	-4.95293	-4.08292	-3.0699	-3.71882	-3.3452	-3.08324	-3.11244	-3.51336	-3.47135	-3.34538	-3.7545	-3.29163	-3.80542	-3.74686	-3.81673	-3.12975	-3.1105	-2.67489	-1.87431	-0.908878	-0.507342	0.660882	2.07115	2.75398	3.96034	4.42128	5.64601	6.81462	8.08562	9.88118	10.2455	11.7093	12.8641	14.09	14.1299	15.6293	16.6786	16.6983
	22.7244	15.2104	13.7927	13.6703	12.8049	13.1501	12.6849	10.6845	12.253	11.4273	11.669	12.1116	12.9679	13.023	12.5175	12.7932	13.771	12.7609	12.6791	13.1592	13.4002	12.7322	13.2142	12.3583	12.0759	12.1547	13.1208	13.0651	12.7702	13.3738	14.6486	15.2653	15.6152	17.6132	18.5141	20.4876	21.7247	23.6778	24.4887	25.5013	28.3048	28.0312	31.2065	32.51	34.7111	34.9125	36.5196	38.4965	39.2345
	22.7388	14.8006	13.8011	13.8588	13.5629	14.3852	13.5591	12.4032	13.4707	12.4916	13.6374	13.3729	13.9591	14.4034	14.0014	14.484	15.2912	15.8	14.8922	15.7384	17.1291	16.568	16.9822	15.9589	16.5844	16.0077	16.9334	16.9269	17.9099	18.7109	19.3328	21.9228	22.4736	24.9619	26.1005	28.5138	29.6083	31.6452	33.8185	35.3424	40.0636	41.0268	44.1245	45.2577	47.3995	48.3804	51.6704	53.814	54.1837
	12.9645	4.81219	4.28211	4.14029	3.67838	3.76891	3.53585	2.74968	2.86091	2.02778	2.76924	2.44032	2.94618	3.69327	3.14955	4.26933	4.62311	4.6213	3.81315	3.06349	3.84127	3.41253	4.30305	3.11021	3.49747	2.64909	3.47528	3.49475	3.92132	3.83064	4.33678	5.74389	6.49255	7.29967	8.17548	9.54668	10.2935	11.691	12.6564	13.4891	16.2129	16.9089	18.8262	20.4908	21.0919	22.0178	23.8452	25.2988	25.5414
	41.062	32.7994	32.6316	32.1906	31.6955	31.6111	31.4824	29.485	31.4816	29.6709	30.2843	30.3366	31.2624	31.7061	30.7157	31.5323	31.9362	31.5903	31.1111	31.1787	31.7585	31.2197	32.1695	30.8961	31.7226	31.0225	32.0555	31.774	32.2771	33.2716	33.8436	35.3251	35.685	36.9026	38.2097	40.2845	41.2192	42.5841	44.2548	44.8227	48.5368	48.0362	50.5119	52.2507	52.8605	53.1602	55.1835	56.3502	56.0789
	39.089	29.4724	28.5075	27.6967	27.9981	27.7902	27.8111	26.6513	26.6625	25.6355	26.297	26.4136	26.737	27.3357	26.7621	26.9768	27.7238	27.535	26.2844	27.3624	28.8875	27.1659	28.3198	27.404	27.4337	26.7036	26.6927	26.7499	26.799	27.256	27.0176	28.1788	28.1997	29.8136	30.4819	31.6531	32.7509	33.5895	34.9671	35.0226	37.2164	37.6483	38.4385	39.8608	40.6446	41.9924	42.241	43.4774	42.72
	9.84176	13.9698	12.9531	11.1322	5.28218	4.00592	4.97133	4.61944	4.49632	2.61319	0.709767	1.75439	1.37263	1.36904	1.32089	-0.0195944	0.145698	0.100416	-1.38028	-1.19216	-0.951248	-0.840397	-0.966945	-0.986281	-0.753689	2.60712	2.04744	2.25925	0.860938	2.12047	3.45381	4.18507	6.15287	7.50827	7.87281	9.19541	11.3476	12.2955	14.3717	15.2879	16.4054	18.209	20.0933	21.6832	23.5243	25.5943	27.3436	29.2945	30.5687
	22.7317	27.2922	26.3284	23.7106	18.6602	17.4113	17.9452	18.7805	17.6601	15.9306	13.6743	14.8897	15.6678	15.0931	14.3292	13.522	13.3428	13.789	12.8243	11.3255	12.7296	11.904	11.4978	12.1402	12.9413	17.4024	16.9096	17.3016	16.6798	18.2263	20.0939	21.0043	23.7858	25.1428	26.7318	26.6142	29.8436	31.0233	33.4377	34.2718	35.9135	37.4663	38.9997	40.727	41.9847	44.5428	46.4402	47.6481	48.7318
	59.2356	64.1494	64.1395	60.2419	54.1998	52.1726	53.2212	54.191	52.8728	52.0405	48.4874	50.8581	50.7235	50.0843	50.7293	48.7462	48.8045	49.6698	47.6462	47.4672	48.3444	48.5634	47.677	47.8302	48.583	55.523	54.5196	55.1189	53.0132	55.8717	58.1448	59.4523	62.4043	62.8679	63.9065	64.2947	67.1792	67.9213	70.9677	71.2534	72.4341	73.3807	74.3198	76.4525	78.188	79.7344	81.4655	81.4591	82.4302
	17.8074	21.8994	21.0279	19.0778	13.4306	11.9101	13.0614	13.8188	13.1553	11.3018	9.2885	10.9899	10.334	9.25633	9.3482	8.9586	8.89124	9.20356	7.80977	7.06641	8.27333	8.19926	7.28154	7.78883	7.87964	13.0749	12.2002	12.9063	11.4121	12.5694	14.5696	14.0673	16.9412	18.1585	19.2022	19.657	21.6422	22.8443	25.1078	25.2632	26.5495	28.4684	29.684	30.6928	32.8926	34.5532	36.1308	36.8803	38.0494
	29.6956	33.5828	33.2566	30.556	24.2362	23.5993	23.9403	24.3388	23.4717	21.8961	19.7691	21.0727	20.9828	20.8117	20.4342	19.4255	19.9769	20.3306	18.6524	17.6294	18.7239	18.9599	18.1377	18.1939	18.3877	23.5342	23.0929	24.8819	22.1141	24.6615	25.9151	27.5106	31.0536	32.5224	34.7172	35.0833	39.2014	40.3771	43.9163	45.2594	46.6975	48.6902	50.7651	52.1024	55.8761	58.3105	59.7521	61.7109	62.9653
	30.8974	34.3808	35.3829	33.2387	26.767	24.8346	26.0641	26.7098	25.4672	24.2353	21.5976	22.8712	22.4826	22.0737	21.8912	20.3929	21.2726	21.4998	19.6304	19.8911	21.0084	19.8336	20.0515	20.0896	21.0168	24.7164	24.6559	24.3875	22.6655	24.5411	26.0608	25.4313	28.6583	29.927	30.937	31.7658	34.8123	36.0851	38.664	39.9334	41.5843	44.4215	44.6485	47.296	49.3365	52.1737	55.6213	57.4923	58.6742
	24.9289	29.2517	28.8702	26.7479	20.3215	19.145	19.8766	20.3207	19.5058	17.8443	15.5584	17.2202	16.5528	16.4779	15.8641	14.7644	15.818	15.5511	13.6915	13.273	13.6609	13.8443	13.9183	13.2897	14.6037	20.1635	19.1119	20.4077	18.7765	21.8242	24.1952	25.2715	28.3097	30.5789	33.5903	35.5088	39.3983	39.7032	44.1361	45.4826	48.39	49.9831	52.3828	54.6471	57.7378	59.2764	61.7936	65.8586	65.2964
	22.3028	27.0745	26.6602	24.2337	18.4038	16.8881	17.667	17.8774	16.5451	15.2532	13.14	14.6772	14.9208	13.9448	14.2702	13.3219	13.3238	12.8394	11.8285	11.9751	12.2467	12.2382	12.2709	12.1315	12.0672	17.5553	15.9493	17.7819	15.9894	18.4255	19.7499	21.2945	24.2672	25.7019	27.5429	28.2934	31.7326	32.8374	35.9794	36.6425	38.2032	41.2914	41.4769	43.3423	45.9628	47.5815	49.3993	50.9578	51.7383
	25.9471	30.4513	28.8799	26.9694	21.6442	20.0681	21.3016	21.4147	20.3601	18.7671	16.2401	17.9611	17.5077	17.2228	16.5415	15.725	16.0598	15.579	14.2955	14.2758	14.1446	14.4001	15.0743	15.0904	15.1735	19.8558	19.0753	20.5096	19.4003	22.0927	24.4013	25.962	27.9715	30.6277	32.1557	33.502	37.1108	39.0742	42.6759	43.7683	45.9272	48.5924	50.5529	52.6715	55.5815	57.3042	59.4282	61.8902	62.63
	20.2298	24.2257	23.6443	21.9187	16.0362	14.8441	14.485	15.3936	14.3471	13.172	10.9144	13.0628	12.2405	12.3452	11.9306	10.4182	10.8224	10.5922	10.1287	8.65876	10.024	9.85664	9.28503	9.01635	9.56248	14.4028	13.6167	14.8844	13.6379	16.0964	17.5336	18.6503	21.4985	23.1645	25.1326	25.8895	29.4324	30.929	33.6926	34.4418	36.9495	38.6594	41.4799	43.6132	45.4994	46.7018	49.7529	50.7375	52.5027
	6.39921	10.6683	10.094	8.16009	2.68837	0.479833	1.66177	1.74658	1.18853	-0.745516	-2.38967	-0.988673	-1.19679	-2.41281	-1.3597	-2.93562	-2.97429	-2.69081	-3.77478	-3.77604	-4.08802	-4.25138	-4.27944	-4.38669	-4.29516	1.07119	0.655324	1.14074	-0.0259047	1.90355	4.11978	5.2979	7.20292	9.21312	10.4088	11.2254	13.5074	15.3265	17.3996	18.6373	19.9113	21.2225	23.3054	24.8072	27.4202	28.8444	31.1283	32.2711	32.5135
	36.3975	41.3835	40.3831	38.264	31.6222	31.1032	30.6267	30.8338	31.0098	29.0823	26.8301	28.2898	28.372	27.7131	26.9906	26.279	26.5963	27.2597	24.7584	24.9343	25.9775	26.3406	25.6776	25.9224	26.002	31.7311	30.0997	31.7724	28.9134	31.4736	33.3218	33.2554	34.6272	37.3257	38.4262	39.2476	41.9784	44.0623	46.8923	46.8178	49.3435	50.9447	53.0872	54.5913	56.3467	58.3555	60.7254	64.7817	64.7395
	92.1135	97.1	97.4732	93.9336	86.5652	85.2585	87.2886	87.6338	86.4959	85.7354	82.8502	84.7488	85.1495	84.5801	84.4681	81.7855	83.9582	83.2313	81.7555	82.2255	82.234	82.9289	81.1197	81.4421	81.6	90.3105	89.2513	90.5345	87.8748	91.5856	94.089	93.1565	96.6327	98.4087	98.9823	98.9321	102.47	103.499	105.65	106.224	107.999	109.494	111.411	110.948	113.391	115.075	116.746	117.404	118.333
	6.17348	10.3089	10.5083	7.8062	1.77334	1.16506	1.49325	2.17169	1.3738	-0.813355	-2.3241	-0.499582	-1.348	-2.63558	-1.97032	-3.4609	-2.53818	-2.75424	-4.27264	-4.15062	-3.93278	-3.78418	-4.42553	-4.63224	-3.03659	1.81144	1.09491	0.547414	-0.145618	1.80617	2.81253	3.76894	6.86209	7.77908	9.40763	10.6591	13.3655	13.8296	16.3906	17.7815	19.5486	20.3448	22.2715	24.2295	25.6636	27.1801	29.9325	31.6969	31.7218
	57.7795	62.8386	62.9771	60.0482	52.601	52.2844	52.6798	52.9977	51.4317	51.1688	48.5152	49.3937	49.7512	48.3842	49.321	46.8985	47.4145	47.3539	46.6925	46.0798	48.0102	47.4193	47.065	47.0956	45.9499	52.8203	52.5517	53.0771	50.6696	53.4534	54.6015	56.6597	59.1614	60.3354	61.2251	62.6271	66.3533	70.0656	73.69	75.4541	79.8296	81.9626	87.5414	86.5314	90.7794	94.6615	97.7636	101.239	101.684
	12.8381	16.7825	15.981	14.0672	8.54334	6.94203	6.90025	8.22803	7.20765	6.07829	3.46107	4.71143	4.59894	4.32641	3.92537	2.83315	3.1152	3.04956	2.01445	1.72978	2.04782	1.82806	1.73744	1.90714	2.17869	6.7774	6.808	7.55565	5.99934	8.00415	9.34229	10.354	12.6221	14.0619	15.774	16.05	19.5609	20.3057	22.8741	23.7942	25.2348	27.0789	29.5624	30.994	33.1271	34.6291	36.9244	38.3404	39.1914
	33.0384	37.5609	36.8492	35.2053	28.7019	26.474	27.3974	28.4245	27.787	26.3323	23.4113	25.5383	25.148	24.2623	24.3303	23.1358	23.302	24.1988	22.1699	21.9772	22.6545	22.1657	22.442	22.0537	22.4364	28.6992	28.1187	28.4206	26.8448	29.5136	30.8433	31.2724	34.1905	35.27	37.0087	37.4099	40.2602	40.7796	44.1395	44.6451	46.1153	46.9618	48.7648	50.3337	52.1002	53.3622	55.2248	56.5769	57.532
	18.3816	22.8408	22.4653	20.024	14.9941	13.2302	13.6588	14.0927	13.6058	11.6938	9.64146	11.6756	11.2622	10.8984	10.5217	9.70617	10.1072	9.84364	8.73349	7.76895	9.27589	8.44777	8.70533	8.61685	8.97977	12.0835	11.7476	12.4086	10.6224	12.3553	13.9273	14.4677	16.4486	16.9185	17.7681	18.4339	20.8929	21.3935	23.4667	24.2043	24.4944	26.1114	27.5408	28.2437	30.0939	31.7055	33.2982	33.6873	34.6177
	6.76635	5.35701	6.28283	4.83673	4.1588	4.23065	4.47287	5.1284	4.24925	5.10211	4.75284	5.15808	4.71261	4.63559	4.59452	5.73115	6.34151	6.22696	7.05318	7.03726	7.31036	7.20399	6.93933	7.3301	8.13624	14.1187	15.1345	16.0942	17.4976	17.7562	19.5761	20.6424	21.3619	22.6876	23.8875	24.3731	25.8284	26.9235	28.2242	28.25	30.1919	30.8166	32.4267	33.3132	34.1139	35.1786	36.9358	38.2634	39.8811
	3.20228	1.69095	1.2981	0.644595	-0.164762	0.511767	0.309873	0.0111359	-0.306397	0.626337	0.629179	0.751463	-0.136701	-0.240446	-0.387425	1.17961	1.4694	1.01994	1.57899	1.66229	2.13823	1.87698	1.4966	1.71641	2.06583	7.91101	7.7946	9.93624	9.96182	11.3709	12.8159	13.7748	14.5597	15.501	17.5755	17.3875	17.4868	18.6112	19.0639	19.7955	20.3848	21.8534	22.4765	23.6495	23.9232	24.3612	25.4382	26.1488	27.4139
	3.28114	1.25205	1.23403	0.167124	-0.279058	-0.066453	-0.00601141	0.0627938	-0.0512572	0.387944	0.163134	0.478817	-0.0426013	-0.236141	-0.180913	0.220152	0.729325	0.616386	1.43431	1.01039	1.14664	1.26087	1.25696	1.25118	1.9657	8.71092	9.30362	10.1115	11.3386	11.7823	12.7379	13.9705	14.6929	14.9752	16.8372	17.0786	17.629	19.0278	19.0446	19.2991	20.91	21.0523	22.5505	23.202	22.9548	23.3342	25.0898	25.9938	27.0501
	12.672	10.6196	10.4758	10.0579	9.53949	9.79786	9.93117	9.77875	9.5712	10.0924	9.54486	9.99117	9.70792	9.25985	9.74147	10.8296	10.733	11.35	11.6357	11.6159	11.7523	11.5203	11.9471	11.4149	12.5845	15.8243	15.9921	18.0001	18.5054	18.766	20.7432	21.9585	23.2243	24.463	25.5637	26.4852	26.8099	28.2315	28.645	28.8312	30.313	31.2538	33.1119	33.6681	34.0655	33.9266	36.7274	37.6438	38.1167
	34.2741	31.6057	31.9643	31.0839	30.5188	30.707	31.0242	30.9428	30.8597	31.4325	31.7522	31.2327	30.6737	30.3724	29.8052	31.5654	31.8763	32.2566	32.7025	32.7236	33.0606	32.5484	33.147	33.0786	33.7581	38.7373	39.2086	41.4311	42.9123	44.0949	46.0971	47.7353	48.7754	50.0811	51.83	52.5146	52.621	54.509	55.2348	54.9067	56.5915	56.945	59.8639	60.437	60.4684	60.507	63.5721	63.8714	64.8215
	7.96311	6.45507	6.5474	5.73827	5.26292	5.74143	5.58763	5.38593	5.05567	5.9548	6.05375	5.64106	5.70424	4.85573	5.10736	6.47706	6.53596	6.48868	6.63375	6.7488	7.42098	7.15881	7.30108	7.68124	7.51775	9.62617	10.1524	11.8191	12.6892	13.2498	14.9891	16.2005	16.8681	18.1366	19.7707	20.4508	21.6643	22.8057	24.5664	24.8713	26.9712	27.2364	29.9851	31.0594	31.7707	32.9876	35.1688	36.7011	37.8278
	19.0767	17.7512	17.8889	17.5161	16.7065	16.4333	17.0701	16.8289	16.4618	17.3253	16.8678	17.3979	16.7025	16.4391	16.2816	17.5291	17.6727	17.2097	18.2519	17.8781	19.3158	18.6255	18.5677	18.7465	19.2112	21.1399	22.1385	23.5967	24.3124	25.6908	27.6397	29.321	30.2526	31.6475	32.8146	33.3883	34.1975	35.4985	36.6488	37.1234	39.1782	39.7923	41.2439	42.3146	43.024	43.1935	45.5783	47.123	47.8153
	8.79318	6.62852	6.78201	6.18288	6.20191	6.23348	6.41982	6.20943	6.12331	6.50005	6.54399	6.49556	6.214	5.78684	5.70052	7.2673	6.47974	7.13596	7.18784	7.33759	8.54817	7.20544	7.66635	8.07762	8.57708	9.7032	10.731	12.1552	12.8994	13.6888	15.7017	16.7959	17.6868	18.9137	20.168	20.8927	21.6853	22.6926	24.1478	24.078	25.3719	26.0581	28.1676	28.7894	28.7505	29.0896	30.9825	31.853	32.7022
	37.0393	34.8055	35.9033	34.1981	33.8795	33.9078	34.6392	34.2124	34.4176	34.2447	34.0411	34.8088	33.8591	33.3956	33.736	34.6943	35.6429	35.2938	35.7649	35.5872	36.7186	35.9971	35.9538	36.8597	37.013	39.1976	40.4081	42.5597	43.8736	44.4313	46.8047	49.0212	49.2965	51.3843	53.4491	54.1392	54.9094	55.4737	56.9908	57.198	57.9013	59.3593	61.7125	62.1395	62.189	62.667	64.5826	66.3376	67.0661
	27.7607	25.7243	26.1057	24.8273	24.4771	24.3143	25.1899	24.4006	24.6481	24.9692	24.7637	24.5633	24.176	24.1259	23.7116	25.0837	25.3851	25.4938	26.2271	25.8372	26.5303	26.1571	26.7407	26.0939	27.5653	34.6899	35.8947	37.3101	38.928	40.8375	41.9188	43.9525	44.7654	46.5693	48.4549	48.5597	49.0028	50.8762	51.4508	52.1841	53.6224	53.5568	55.8567	56.215	56.7079	57.2204	59.0103	60.7209	61.8457
	12.673	10.925	11.2154	10.1044	9.87684	9.55599	9.7271	9.79122	9.62788	9.84112	9.97224	10.2313	9.97508	9.44426	9.79969	10.4227	10.8011	10.9376	11.5253	11.51	11.997	11.6399	11.8701	12.0128	12.5991	14.755	15.4932	16.3491	17.5899	18.3879	20.4146	21.2585	22.1678	23.0285	24.585	25.0413	25.652	27.1067	27.787	27.7928	29.7529	30.0948	32.062	33.5839	33.7739	34.1634	36.5181	37.6754	39.1508
	20.5899	17.934	17.7303	16.9976	16.5233	17.0355	17.2102	16.3397	16.554	17.426	17.0912	17.2134	16.2697	16.4728	16.0455	17.3975	17.55	17.602	18.3463	17.8202	18.4868	17.8466	18.7083	19.1035	19.2755	20.144	20.4387	21.6072	23.3423	24.1476	25.884	26.5148	27.6101	29.593	31.2371	31.1916	32.233	33.3794	34.7286	33.8185	35.4086	36.3686	37.9786	39.2871	39.505	39.7379	42.4234	42.357	44.1247
	11.0867	9.28908	9.94241	8.4017	8.71227	8.38739	8.59666	9.32253	8.92923	9.00586	8.87133	8.89399	8.37576	8.24083	8.18003	9.58508	9.29516	9.91321	10.3245	9.99727	10.6207	10.0367	10.6591	10.3745	11.3453	13.6123	13.9052	15.0264	16.2143	17.4761	18.7077	19.4822	20.5393	21.7316	23.0826	23.4901	23.9695	25.5074	26.8142	26.23	26.9288	28.3037	29.7088	30.2629	30.9009	31.0981	32.5837	34.1572	35.2038
	8.75084	6.96596	6.84335	5.87961	5.95532	5.23773	5.80083	6.28373	5.6506	5.91935	6.06712	6.30992	5.41538	5.70521	5.11836	7.07244	5.95032	6.55479	6.91627	6.50967	7.56794	6.87841	7.479	7.31564	8.04837	10.1601	10.1148	11.0256	12.3035	13.1694	15.092	16.2653	17.7668	18.9785	20.6026	21.872	23.0441	24.3144	26.1606	25.7475	28.284	29.1189	30.5781	31.9132	32.4774	33.327	34.8059	36.1114	37.8826
	5.67495	3.78831	4.05428	2.99297	2.74165	2.93027	2.97837	2.78138	2.24234	2.87717	2.75853	2.98376	2.79168	1.78909	2.22193	3.08836	3.73415	3.51223	4.32245	3.87104	4.29032	4.20425	4.10438	4.2694	5.05103	6.20275	6.24711	7.29019	8.12148	9.02745	10.3829	11.5794	12.3303	13.1165	14.7857	15.1764	16.387	17.6781	18.0277	18.8936	19.6878	20.9024	22.5852	23.8697	23.8183	24.3617	26.7146	28.233	28.8937
	69.2137	66.4011	66.2702	66.057	65.1673	65.0883	65.4984	64.8473	64.8626	65.6662	65.2404	65.1805	64.8515	64.4216	64.5303	66.3312	65.833	65.8118	66.2591	66.1916	66.6274	66.0973	66.9902	66.8145	68.5574	69.9585	71.673	73.6916	76.2174	78.3919	81.46	85.2321	87.1944	90.5006	94.042	96.7182	99.0456	101.269	105.053	105.947	110.319	111.285	115.081	118.568	118.616	120.515	125.119	127.305	129.199
	60.6721	59.3347	59.8225	58.5549	59.1761	58.2559	58.1948	58.6295	57.9337	58.6007	59.1358	59.6268	58.0846	57.0715	58.4441	59.1974	59.8827	59.812	60.1954	60.2199	60.8239	60.423	60.7863	61.057	61.6008	64.1642	64.8745	66.133	69.4793	70.3148	73.031	75.1418	77.7196	79.3544	81.7591	82.4277	84.436	86.6088	88.5471	88.7291	90.7587	92.006	94.1178	96.6507	97.9658	98.7825	102.817	102.724	105.192
	80.8771	78.6772	78.371	77.5105	77.0019	77.7011	78.3617	77.1679	77.3687	77.7196	77.7855	77.7926	77.7054	76.9704	76.9472	79.1965	78.6697	79.5143	80.3747	79.7668	80.2926	80.5534	80.4822	81.6937	81.9142	84.7096	85.5815	87.4005	90.3237	92.2652	95.3883	98.0866	99.9426	104.272	108.608	110.465	112.632	117.469	120.689	122.929	128.529	130.636	136.431	140.824	143.878	146.494	151.558	155.052	159.588
	34.65	32.521	32.6551	31.7716	31.4006	31.026	31.2926	31.5448	30.8202	31.7508	31.2758	31.7698	31.1965	30.6299	31.3806	32.2943	31.946	32.7136	33.3543	33.1997	33.1604	33.5953	33.2504	33.2907	33.8131	35.102	36.5479	38.0895	39.9542	41.2129	43.8001	44.9459	47.2694	50.2582	52.3478	54.1015	55.9075	58.0005	59.7335	60.571	63.1096	64.7644	67.8247	69.5522	69.452	70.5329	73.8096	74.9965	76.5483
	50.8961	55.4184	56.3741	55.6366	56.6841	56.4627	55.9603	57.5292	56.7297	58.3685	56.538	57.9561	58.66	58.7786	58.3454	58.8096	58.4522	59.0843	57.4937	59.1166	58.0826	58.8847	59.9598	59.2373	59.2213	60.2581	59.3609	61.5166	62.3678	64.2396	66.7012	70.8102	75.3085	79.1778	83.4495	88.2287	93.1196	97.9945	102.445	105.576	111.609	115.309	122.83	125.976	130.892	134.813	136.203	139.439	142.634
	79.1408	85.265	85.4182	86.2457	86.9325	88.3614	86.5394	90.6679	88.5644	92.0356	89.4765	91.7968	92.4028	92.619	91.2294	92.7502	93.0196	93.41	91.2264	93.9264	93.7897	93.9692	95.0555	95.2751	95.6512	101.029	100.53	100.889	102.251	103.728	105.197	108.426	111.099	113.642	115.105	117.677	120.274	123.985	125.688	125.466	129.955	130.633	134.286	135.906	137.34	139.565	140.026	140.968	142.083
	13.3139	16.7228	17.3564	17.2182	18.2373	18.2435	17.1155	19.7302	18.3853	19.9378	18.2675	19.3542	20.0835	19.4399	19.3068	19.8495	19.8096	19.9541	18.7925	20.3177	19.9211	19.926	20.8261	20.7684	20.6412	22.7347	22.1405	22.4308	22.7605	23.6798	24.3797	26.2816	28.0865	29.4046	30.513	32.3544	33.7817	35.7637	37.2299	38.729	40.4546	41.893	43.7652	45.9839	47.2678	48.7871	49.0848	50.2296	51.5246
	51.4511	56.4384	57.5085	57.6407	58.2251	58.3671	58.4051	60.6063	59.5642	61.3296	59.9426	60.5244	61.6783	61.6997	60.8464	60.9407	60.9584	61.809	60.4536	61.9153	60.9932	62.0193	62.5226	62.1114	62.2215	63.9102	63.3762	64.5052	65.2482	66.884	68.449	72.6693	75.2105	79.1371	82.0214	87.1507	90.3009	93.6649	97.02	99.566	104.084	108.341	112.29	115.538	118.537	121.151	122.564	123.719	126.034
	63.9924	68.5191	69.5409	69.3887	69.7929	70.143	68.9931	72.3089	71.5066	73.3098	71.1147	72.4421	72.6022	73.4636	72.573	72.7624	71.9344	73.1278	71.4444	73.8872	71.844	73.406	73.9254	73.2896	74.1195	74.3415	72.8706	74.371	74.5721	75.3824	76.3816	79.3766	81.5291	83.6835	86.3425	88.1669	90.4502	93.3719	94.3954	96.5397	100.002	102.732	105.72	108.435	109.567	112.269	113.563	115.809	119.002
	38.3817	43.6971	43.9721	43.3413	44.6128	44.2829	43.7784	45.6784	44.6612	47.1883	44.7381	45.7743	46.928	46.5183	46.9028	46.5776	46.4263	47.0052	45.6596	47.9266	46.4691	47.6532	48.218	48.374	47.8857	49.4816	48.742	50.037	49.7127	51.2154	52.0801	54.9515	57.6826	59.2925	61.3762	63.4398	65.8802	68.2688	69.4738	71.7075	73.9937	76.3685	78.4892	80.8455	82.7427	83.9085	84.0438	85.8725	86.4636
	21.9155	25.5053	26.1721	25.69	26.6286	26.7769	25.4497	27.3896	26.6933	28.2792	27.038	27.8506	27.113	27.657	27.1414	27.0261	26.4473	27.148	26.5421	27.3592	27.3066	27.561	27.6736	27.1203	27.8917	28.6228	27.9892	28.6654	28.6586	29.6345	31.3477	32.7109	34.9989	36.4678	38.5204	40.5207	42.3065	44.9953	46.7219	48.5476	51.5818	53.8188	57.5649	58.7793	60.9766	63.6975	65.1652	66.9948	68.9445
	4.45181	8.02875	7.9571	7.81312	9.03668	8.8514	7.66472	9.78369	9.11911	10.9289	9.4071	9.64696	10.461	9.67156	10.0745	9.97674	10.0064	10.5041	9.19928	10.6497	10.0543	10.7426	10.9655	10.8425	10.8153	12.1545	11.8482	13.0433	13.5818	14.6129	15.4997	17.7287	19.2911	20.745	22.8748	24.1624	25.6747	27.6306	29.1579	30.3078	31.6668	33.7065	35.6967	36.8919	38.1604	39.8751	39.7519	40.9347	41.7768
	55.6767	61.0328	60.9258	61.1974	62.4134	62.2948	60.9127	63.898	63.2707	65.2998	63.0387	63.6651	64.2643	64.4869	64.2766	64.1785	64.8938	65.0591	63.0598	65.6564	63.9662	65.4758	66.3708	65.7002	66.9318	67.6614	67.3046	69.1274	70.0043	70.3288	72.4319	76.5954	78.7977	80.6579	83.2764	86.2889	89.0664	92.0459	93.8099	94.8639	97.9018	99.4493	102.727	103.583	105.5	107.152	107.147	108.5	109.263
	71.9574	76.1529	77.2694	76.8846	78.2105	77.8925	76.5126	79.1508	78.7594	80.5167	77.5152	78.1137	78.0515	79.1344	78.5407	79.0502	79.038	78.9138	77.4533	78.9381	77.2284	78.0737	78.9307	78.2034	77.2988	77.9006	76.2658	78.8401	78.4551	80.709	81.7907	85.2727	88.1749	91.8441	92.9098	95.5371	98.7015	100.959	102.704	103.598	106.993	109.546	112.244	114.163	115.144	116.761	117.102	117.743	120.35
	48.1658	51.9467	52.5565	52.7839	54.5805	53.8584	52.4756	55.1812	54.0286	56.4353	54.1875	54.7821	55.0815	55.2743	54.6994	54.41	54.7914	54.9816	53.4687	55.4069	54.5389	55.0675	56.2781	56.1425	55.5338	57.2071	56.0633	57.1296	57.954	59.7151	61.2361	65.0731	67.0509	69.4154	72.8873	75.1271	77.8204	80.7247	82.7891	84.7431	87.7954	89.6296	93.4074	95.0452	96.854	98.8446	98.7518	100.661	102.599
	40.0259	44.1421	44.7867	44.5407	45.5937	45.6229	44.8953	46.9454	46.3202	47.8648	45.9238	46.2129	46.9572	47.5625	46.2943	47.5782	46.5581	47.0278	46.336	47.0549	47.1395	47.9212	48.4788	48.7243	47.8043	49.2305	48.4531	48.8627	49.0674	49.674	50.4744	52.5636	54.4676	56.1797	57.2633	59.5261	60.314	62.8226	63.6377	65.1201	67.2246	69.1329	70.0502	72.0391	74.0277	74.5593	74.5251	75.2251	77.7859
	36.1425	40.0039	40.3657	40.8258	41.3387	41.0488	41.1479	42.6515	42.078	43.4664	42.3547	42.6322	43.9704	43.8609	42.9624	43.4238	43.3482	43.8432	42.8567	44.1045	43.3299	43.7768	45.0185	45.0208	44.6741	45.8194	44.9494	45.0849	45.9607	45.7997	46.6538	49.218	49.9398	52.129	52.9096	54.4663	55.9358	57.6986	59.1663	60.1583	61.7482	62.8365	66.0797	65.6311	67.5579	68.46	68.8259	69.648	69.3853
IP3R1 shRNA	19.1492	5.16691	5.10577	5.80994	4.98417	4.86834	5.66118	5.87414	5.77893	5.68305	6.70947	7.64181	8.36598	8.49689	8.92857	8.96282	8.55064	9.81097	9.60854	9.93048	9.54702	9.6692	9.95545	10.2242	10.2177	10.4322	9.96374	10.0244	10.2914	10.6353	11.0619	11.2715	11.8409	12.3152	12.2524	12.8601	13.0498	13.83	13.7574	13.8123	13.711	14.3188	13.9485	13.6006	14.7652	14.7755	14.1199	15.2624	14.9946
	29.5558	15.1022	15.0984	16.0117	15.3615	15.133	15.8503	15.9696	16.0483	15.8628	16.8253	17.7886	19.0477	19.2759	19.5342	19.2075	19.4223	20.6017	19.6878	20.3504	20.2729	20.3347	20.6237	20.1605	20.8125	21.2198	20.4896	20.4039	21.0853	21.4235	21.5596	21.8968	22.2157	23.0168	23.2509	23.2623	23.5864	23.9713	23.7163	24.111	24.6138	24.1575	24.4075	24.2012	25.4013	25.296	24.8918	25.9196	25.7757
	17.5644	4.54461	4.56915	5.01619	4.15153	4.59711	5.25501	5.089	5.07451	4.91885	6.03322	6.78304	7.87366	7.96705	8.80723	8.59906	8.44581	8.96439	8.91677	8.9869	9.21493	9.50069	9.19737	9.4613	9.74303	10.3762	9.39365	9.44499	9.69847	10.3631	10.2251	11.0117	11.5101	12.1064	11.888	12.4407	12.9358	13.0692	13.2528	13.5771	13.3599	13.1626	13.4309	13.4313	14.3198	14.8436	14.1605	14.8224	14.5362
	28.1946	14.4526	14.1701	14.8781	14.1782	13.9259	14.3345	15.1131	14.4775	14.5137	15.2853	16.2489	17.3568	17.085	17.6258	17.4624	17.4007	18.4113	18.1725	18.3916	17.8881	18.2412	17.72	17.8551	17.9831	18.7748	17.8399	18.7752	18.8136	19.25	19.7606	20.0429	20.6652	21.3985	21.0309	20.9872	21.7339	21.4796	21.8681	21.7881	21.4575	21.8939	22.0488	21.8515	22.8528	22.5595	22.337	23.4886	23.0398
	24.9857	10.636	11.2174	11.5224	10.7371	10.5951	11.8426	11.5025	11.5092	11.5749	12.7979	13.5487	14.5015	14.4336	14.8166	14.5564	15.8109	15.4307	15.5946	16.5266	15.9825	15.7837	16.001	15.9108	16.047	16.3246	15.5139	15.9437	16.7985	17.0545	17.2961	17.555	17.8282	18.7143	19.3222	19.4625	19.6664	20.1658	19.9316	20.2415	20.3775	20.3007	20.4747	19.8884	21.4826	21.0419	21.1181	21.7583	21.4325
	86.7669	72.9147	72.8771	74.0043	73.3079	73.9341	74.2502	74.6306	74.7475	74.7536	75.8389	78.0616	79.6408	78.8327	80.7573	79.7996	79.7867	80.627	81.0269	80.9912	80.8629	81.3879	81.7968	81.6734	81.8381	84.3843	84.4328	83.3694	83.6032	84.4813	85.8235	86.5635	87.819	88.1785	88.1529	88.8555	89.2773	89.556	90.8188	90.7986	91.4488	90.6076	91.4934	91.4143	92.4346	93.4878	93.6426	94.6506	94.3692
	17.0692	2.54837	2.60522	3.24841	2.69693	2.62752	3.13689	3.28516	3.08233	2.89673	3.63783	4.65864	5.7471	5.6315	6.21628	6.12201	5.82485	6.23433	6.16813	6.61367	6.52977	6.60563	6.85748	6.77583	6.91252	7.4007	6.28253	7.00973	7.41428	7.61539	7.86525	8.11724	8.55297	9.06271	9.27194	9.64914	10.087	10.0376	10.3293	10.5535	10.8045	10.6691	10.6008	10.7898	11.7545	11.9241	10.7872	11.8606	11.8522
	35.2841	20.7076	20.4651	20.808	20.3804	20.048	20.1914	20.6183	20.9287	20.242	20.8517	21.8	22.8655	23.3858	23.7865	23.9214	23.6848	24.483	23.95	24.3275	24.0241	24.4818	24.3823	24.4605	24.4117	25.9163	24.3954	25.6579	25.173	25.6758	25.934	26.2947	27.704	27.483	27.1439	27.5954	27.5544	27.7004	27.5791	28.1684	28.8932	28.2817	28.145	28.5911	29.4149	29.1974	28.5457	29.3874	29.6279
	24.9247	10.0966	10.555	11.019	10.6303	10.6025	11.3349	11.3142	11.1676	11.0199	12.5016	12.8917	14.2357	13.9503	14.8387	15.0351	14.5116	15.0199	15.5972	15.2017	15.4484	15.5234	15.677	15.5982	15.9408	17.5449	15.9257	16.4045	16.6298	17.3885	17.2211	18.0319	18.5735	19.6109	19.3945	19.4851	20.4802	20.0967	20.4307	20.9179	20.6987	20.4232	20.7983	20.7611	21.5481	21.6807	21.6165	21.7296	21.5929
	34.5022	19.314	19.0538	20.1349	18.7048	18.6474	18.6183	19.0084	19.3207	19.2488	20.012	21.3118	22.191	21.7397	22.455	22.1033	22.7533	22.5791	22.2388	22.4092	22.9086	22.5777	22.9018	22.9124	22.4893	24.3188	23.0031	23.7615	23.2007	24.7086	24.5411	25.4906	26.0025	26.8045	26.3483	26.8013	26.7023	27.6708	27.7648	27.7012	27.9801	27.8147	28.1477	28.1009	28.9281	28.4838	28.3776	29.2944	28.5808
	36.139	21.8154	20.8244	22.2728	21.468	21.3946	21.8751	22.0914	21.9874	21.4898	22.0306	23.7194	24.9986	25.1475	25.6074	25.7005	25.4741	26.707	25.8784	26.5776	26.4038	26.6612	26.6149	26.7732	27.6091	28.1483	27.5177	28.3016	28.6603	28.2895	29.9622	29.7486	30.2968	30.7932	30.1181	30.0149	30.7942	31.5274	33.1007	32.4759	32.8334	32.8914	33.2751	32.4228	33.2562	34.5072	33.0469	34.3982	33.5141
	90.1478	74.0465	74.5013	75.8361	75.5594	74.6782	75.5769	76.5478	76.3207	75.7374	76.6444	79.6642	80.0457	81.3157	82.2529	81.4697	81.2512	84.0161	82.4876	83.0665	83.426	83.8779	83.3931	84.3891	84.3363	88.1921	86.7093	86.9229	87.4041	88.7101	88.0069	89.1362	89.9686	91.0372	89.9533	90.4354	91.1712	92.0621	92.1739	92.24	93.1857	92.594	92.9719	92.7192	94.0001	93.4759	93.7978	94.6487	94.2251
	23.8261	10.5892	10.8787	11.4996	10.8377	10.9135	11.6967	11.6686	11.7162	11.9046	12.4088	13.4596	14.8479	14.4493	15.2093	15.2535	15.1695	16.23	15.4636	16.0656	16.4915	16.0988	16.3767	16.0732	16.4019	17.4529	16.3854	16.9374	17.3799	17.5346	17.7227	18.6004	18.3787	19.337	19.5316	19.5617	20.0527	20.3895	20.5626	21.0022	21.5921	20.9754	21.2039	21.1624	22.2845	22.3308	21.8401	22.6893	22.458
	31.416	17.1254	17.198	17.8394	17.2832	17.4974	18.1241	18.2698	18.3394	17.7852	19.193	20.5191	21.0696	21.2158	21.4723	22.062	21.5925	22.1632	21.7402	21.7878	21.8639	22.3095	22.1155	22.5759	22.8606	24.0316	22.742	23.1114	23.5515	23.4349	24.3802	25.3627	25.489	26.5429	26.1434	26.3386	27.0291	26.9645	26.5637	27.3686	27.426	27.2134	27.818	27.0806	28.0968	28.1475	28.29	29.3026	28.6514
	65.2315	49.796	49.172	49.6015	49.1258	48.9819	49.8986	49.9081	49.5095	49.2786	50.7907	52.2398	52.942	52.6166	53.5325	53.3858	53.7672	54.2885	54.0616	54.8859	54.0069	54.398	54.2897	54.8591	55.2945	56.3133	54.8901	55.5752	56.4803	56.7932	57.4589	57.559	57.5761	59.179	59.126	59.0502	59.1191	60.096	60.58	60.3795	60.0354	61.0379	61.2021	60.2227	61.4382	61.8435	61.553	61.5084	61.6492
	26.0245	23.0124	21.034	21.0887	20.0614	19.5647	20.8602	20.2307	20.0988	20.9026	20.5422	20.4087	21.5345	20.9893	21.2247	21.561	21.5727	21.382	20.7489	20.3951	20.9067	20.5783	22.1525	22.0551	21.9557	22.6701	21.8475	24.3155	23.8157	25.3897	26.1794	27.261	28.7276	30.3807	31.3491	32.7863	33.6642	35.1042	36.7274	37.6407	38.4139	39.7603	41.6311	42.9632	44.7594	45.244	46.2381	48.7821	48.4904
	13.231	9.9046	8.29532	8.78631	7.41008	8.01151	9.16518	8.18486	8.2602	8.56731	8.38548	8.33232	9.82456	8.67263	8.97024	8.44385	9.11967	8.92474	8.60211	8.37877	8.7719	8.19707	9.5816	9.31357	9.39642	9.57334	8.47891	12.341	11.115	12.0818	12.8605	13.7044	14.4209	15.526	15.9565	17.1474	17.6926	19.2883	19.9831	20.0622	20.4307	21.5433	22.335	23.2079	24.3624	25.0312	24.5651	26.9908	27.1734
	27.2864	24.0494	22.1086	22.7565	21.2623	21.5971	22.8102	22.4083	22.2494	22.759	22.1913	23.2986	23.2207	22.9431	23.0319	24.0197	23.3143	23.0605	22.2731	22.8235	22.6708	22.5321	23.6167	24.189	24.1509	24.3175	23.4571	25.9222	26.4013	27.1414	28.1585	30.8901	32.0844	33.3318	34.4852	35.6329	36.4984	37.8854	38.2793	39.6069	40.3612	41.8567	42.7914	44.1306	45.7221	46.0546	46.6612	48.9238	49.6259
	66.8239	63.2353	60.7585	61.4935	58.9104	59.215	60.0141	59.5644	58.8551	60.1947	59.3419	60.0173	60.9406	60.6527	60.4455	60.8626	60.6618	60.3098	60.4339	59.3229	60.6446	59.6191	61.473	61.6142	61.5315	61.552	60.0877	63.2628	62.9646	63.8034	65.1241	66.3608	67.4507	69.4809	70.1355	72.0717	72.8977	74.4573	75.8993	76.5474	77.9269	79.29	81.0226	82.0111	84.5109	84.0929	85.1495	87.5196	88.3347
	64.8447	62.4628	60.8086	60.8266	58.4176	58.4655	60.1287	58.8612	59.4811	59.3483	60.131	59.3774	61.159	60.2876	60.8884	61.2461	60.4801	60.72	60.1769	59.8766	60.3	60.0082	60.7643	60.8729	61.1626	61.7044	60.3624	63.9447	64.2217	65.6052	67.2182	70.1329	72.1109	75.2467	78.1967	79.8536	82.3957	84.22	86.4355	88.356	89.9282	91.8802	94.0425	95.0546	96.6273	97.8825	99.1504	101.632	101.299
	54.7027	51.7673	50.2849	49.9615	47.4043	47.8756	48.5707	48.3404	47.3521	48.3091	48.943	49.057	48.8255	48.8672	48.8566	49.1717	48.8573	47.8267	47.9692	48.233	47.9508	47.9807	49.2573	49.0794	49.0438	48.151	47.8203	50.715	49.7069	50.9326	51.8315	53.2308	53.9153	56.2597	57.6426	58.3515	59.9672	61.1184	62.226	63.3174	64.3983	65.4872	67.1609	68.7735	69.7819	69.5581	71.6714	72.8063	72.9016
	71.8762	68.6992	66.8499	66.438	64.2971	64.8511	65.5666	64.7634	64.2034	65.422	65.5871	65.0283	66.1001	65.597	66.0455	65.8934	66.1039	65.2984	64.1429	64.5783	65.2846	64.9724	67.0207	66.9827	65.649	67.4583	65.9721	67.9522	67.9187	69.2691	70.151	72.4607	73.5842	75.8309	75.9359	77.7181	79.619	80.8517	82.1349	83.2803	84.1258	84.7337	85.9637	86.9042	89.6486	88.7693	89.7645	91.4734	91.9397
	38.3815	36.0094	34.7324	33.9294	32.0598	32.1045	32.4218	31.9219	32.4275	33.107	32.6855	33.1205	33.3553	33.6398	33.4897	34.062	33.8121	33.0032	33.3067	32.9174	33.9209	33.2758	34.909	34.5243	34.9373	35.8708	35.7327	39.279	38.3385	38.4829	40.5592	42.6606	44.0466	46.2358	47.2487	48.625	50.3719	52.3362	53.7695	54.5592	55.3673	55.5577	57.9468	58.7217	61.0507	60.9204	62.0727	63.2428	63.3785
	54.4004	52.1593	50.745	49.0004	46.7471	47.054	47.561	47.0399	46.6071	47.4602	47.5872	47.6765	48.7645	48.6009	47.8954	48.7888	48.3771	48.6349	47.6893	47.2497	47.4166	47.0251	49.5162	48.7035	48.0021	48.626	47.6464	51.6517	51.8664	52.7309	54.1117	56.5165	57.8839	61.2691	63.3666	65.326	68.2642	70.185	72.4501	74.7748	77.006	79.4772	81.3953	84.4665	86.6481	88.4301	89.5087	92.5575	92.6775
	27.1517	24.5423	22.6018	22.6943	20.9339	20.7845	21.367	21.348	21.0334	21.8852	21.8155	21.82	22.0903	22.6066	21.5466	22.3922	22.6584	21.6825	21.855	21.8083	22.0227	22.0955	23.266	23.5013	23.5758	23.9436	23.9612	25.6566	25.9427	26.8765	28.0525	29.4964	30.6198	32.6956	34.1889	35.5727	37.3922	38.9032	40.1569	42.2486	43.8496	46.2626	47.7858	49.3178	51.608	53.0072	54.5454	57.0035	57.2946
	34.7418	31.6124	29.7935	29.8929	28.1852	27.9181	29.2131	28.8228	28.2675	29.6578	29.1247	29.1506	30.0317	30.5466	30.1734	30.8901	30.1325	30.3281	29.3379	29.8169	30.2357	29.3205	30.8117	31.141	31.508	32.0999	31.7236	34.3958	34.1177	34.9574	35.8186	38.3873	39.227	41.5761	42.0227	43.3823	44.5657	45.9321	47.3997	48.3094	49.5374	50.5547	51.7832	53.3942	55.3957	56.1204	56.5176	58.5973	59.456
	17.9208	15.1867	13.8344	13.2105	12.112	11.4249	12.8598	12.1435	12.2572	13.3731	12.5093	12.4101	13.5918	12.7007	13.1048	13.6585	13.8214	12.1597	13.253	13.4746	13.0377	12.5638	14.2909	14.1093	14.211	14.5597	13.931	16.1889	16.0534	16.3034	17.8741	19.1408	19.942	21.7385	22.7787	24.5726	25.8221	26.2291	27.2362	29.0033	29.662	31.2462	32.4069	33.286	34.8099	35.6081	36.4115	38.0313	38.5727
	24.218	21.097	19.5847	19.6773	17.7927	17.8996	18.3309	17.8951	17.7581	19.0397	18.7915	18.7091	18.9816	18.8938	19.1673	19.5354	19.4938	19.3571	18.4323	18.7829	19.045	18.5262	19.4916	20.4451	20.0893	21.2498	20.4203	23.6379	23.3567	24.4102	25.3557	27.2586	28.1477	30.1603	30.8648	33.0143	33.4636	34.5222	35.5901	36.5776	37.581	38.7224	39.8971	41.1138	43.2218	43.6449	43.7702	45.953	46.402
	26.0649	23.3557	22.204	22.1553	19.9263	20.4209	20.5906	20.215	20.1002	20.8332	21.5243	21.2476	21.9194	21.6193	21.6191	21.6707	21.9407	21.4283	21.1752	21.2478	21.3714	21.6091	22.505	22.1802	22.7865	23.4094	22.6512	24.6176	24.2278	24.8793	25.6748	27.6898	27.9499	29.6554	30.1545	31.11	31.643	32.4738	33.2851	33.5815	34.0421	35.1121	36.3848	37.5698	38.4121	39.1533	39.6132	41.1396	41.513
	34.5098	31.9503	30.3083	29.9316	27.9862	27.7654	28.6544	28.4639	27.7745	28.9581	28.6568	28.9245	30.0438	29.4001	29.5794	29.8385	29.7511	28.9408	29.1415	29.1526	29.6333	29.1313	30.7253	30.6913	30.8839	30.894	30.3231	32.225	32.6705	33.5327	34.2493	35.332	36.5501	38.2466	39.1857	40.806	41.3732	42.1559	43.1161	43.9878	45.2358	45.7851	47.6761	48.6825	50.7351	50.2242	51.5403	53.6515	53.6551
	56.2517	53.5241	51.3284	51.3953	48.4359	48.0854	50.2819	48.8428	49.3992	49.1917	49.5618	49.1971	50.6062	49.7907	50.3261	50.9831	50.0767	49.3986	48.9628	49.3835	49.7955	48.7093	50.4281	51.0616	50.5932	49.8248	48.865	51.1912	51.6035	52.3895	52.8428	54.7186	55.3634	56.9252	57.974	59.0812	59.9512	61.5041	62.5091	63.256	64.1464	65.5484	67.0443	67.5034	70.2321	69.7605	71.43	73.2793	73.1377
	47.8554	45.4377	43.7856	43.8429	41.3596	41.2593	42.0171	42.1341	41.8628	42.7839	42.8845	42.8553	43.3388	43.0021	43.077	43.9747	43.7414	43.0259	42.9743	43.4253	43.2981	42.8242	44.3693	44.8803	44.4478	44.8791	43.6166	46.6964	46.5067	47.8965	48.9697	50.5604	52.0329	54.6698	55.4284	56.5578	58.1924	58.8491	61.3458	63.5891	64.0655	65.9691	68.3188	70.0079	72.9874	73.0041	74.0393	77.0267	78.4542
	40.5796	37.5027	35.6168	35.3428	33.7913	34.6777	34.9601	34.1305	34.195	35.1475	34.5708	35.3179	36.0787	35.8228	34.9535	36.4435	36.5022	36.1564	35.7055	35.2287	35.3918	35.206	36.0648	35.9501	36.4452	38.4937	37.7062	42.3801	41.4375	43.6335	45.0482	46.1031	47.5813	49.4579	51.0429	53.421	54.6077	55.4676	56.5593	57.7814	59.6459	60.983	62.0545	63.9057	65.3885	65.6582	66.8911	68.9725	69.5076
	29.1124	26.3802	24.6392	25.1678	23.7399	23.4271	24.4507	24.0899	24.8278	25.0905	25.4032	24.5247	24.4272	24.8269	26	25.5037	25.813	24.9852	23.8965	24.8896	25.8613	24.7699	26.2845	26.4395	26.7656	26.8451	25.8478	29.5357	28.7734	30.8407	32.7441	34.8436	36.7841	39.1785	41.22	43.2558	45.28	47.3377	49.3976	50.0384	52.6515	54.0309	54.9987	57.2519	60.2346	58.7514	60.688	63.1037	64.1908
	27.817	19.4817	13.2624	13.1247	13.0332	12.1485	12.9761	12.4257	11.5399	11.7817	11.3575	11.457	13.5659	12.1912	13.0618	12.5715	13.4087	12.717	11.9347	11.8442	12.469	12.1275	12.1766	11.7542	10.9099	12.4095	11.4486	13.2054	12.9932	13.9659	14.6014	15.5728	16.668	17.3016	18.9698	20.9917	21.716	23.2529	24.1985	26.1608	28.3359	29.796	30.548	33.1965	35.2436	38.1821	39.0545	40.6267	41.8106
	0.890973	-6.0947	-10.3668	-11.4123	-11.4113	-12.6902	-11.8998	-12.3751	-13.0902	-12.4604	-12.9973	-12.7472	-11.883	-12.4121	-12.0662	-12.1625	-11.7432	-12.0013	-12.7337	-12.7214	-12.5528	-12.322	-11.99	-12.7242	-13.5447	-11.866	-12.1594	-11.0576	-11.0308	-10.3225	-9.6283	-9.20845	-8.57699	-7.67459	-6.73148	-5.47082	-4.50763	-3.22	-2.00743	-0.77546	0.937487	2.02074	3.51991	5.77548	7.84386	9.67503	11.8962	12.4043	14.6217
	104.961	94.0431	83.9866	83.9844	83.2489	82.0184	83.1212	82.745	80.2353	80.7573	80.9488	80.5043	82.5027	81.0767	82.0441	81.7376	83.0527	81.2455	80.227	80.3638	80.9164	80.5714	80.3724	80.2954	78.1144	79.4476	77.8935	80.3231	80.0558	81.6663	83.0324	83.9967	84.3651	85.146	85.6866	88.6879	88.9352	90.6043	91.0117	92.34	93.8156	95.0484	95.4307	96.9129	98.6135	100.514	100.932	101.991	103.728
	16.7505	10.0266	3.87317	2.50215	3.60125	2.99477	2.72106	2.46795	1.08938	2.09953	1.51757	1.09116	2.97302	1.67334	2.65568	2.39136	2.84306	2.23448	1.67167	1.95	2.09807	2.27157	1.77298	1.69258	0.343652	2.92457	1.50089	3.45661	4.02565	4.75508	6.2552	6.98829	7.50955	9.44165	10.5874	12.5182	13.9279	15.3792	16.4674	18.7971	20.1662	21.565	22.8508	25.8077	28.3604	29.9016	30.9208	32.6232	34.8926
	18.9073	11.7104	5.16418	5.09189	5.24949	4.27615	4.83851	4.72485	4.0554	4.13346	4.29912	3.73579	5.28922	4.34445	5.66132	5.41037	6.28624	4.83789	4.3005	4.47275	4.79437	5.76557	5.02853	4.86136	3.88005	5.5494	4.50988	5.90708	6.27771	6.88864	7.51704	7.5336	8.30889	8.47076	9.12027	10.8448	11.3243	12.2134	13.0122	14.5784	15.3673	16.5921	16.6753	18.7966	20.0546	21.7963	23.4554	24.206	25.9575
	19.0116	11.5784	5.87085	5.25612	5.22604	4.08524	4.80626	4.71069	3.8858	3.96734	4.18846	3.43193	5.29425	4.12351	4.95913	4.72287	5.81562	5.23945	4.09023	4.41765	4.53267	4.22238	4.94435	3.96306	3.08173	4.60172	3.94693	5.51502	5.24439	6.51967	6.92975	7.95386	8.7159	9.82151	10.7713	12.681	13.7423	14.8214	15.9874	17.6397	19.4103	21.0409	21.8447	24.0319	26.0541	28.0154	29.5687	30.7601	32.8431
	23.1747	15.5386	9.43207	8.85945	9.35602	7.47391	8.41688	8.6102	7.47271	7.65761	7.58499	7.18705	8.89631	7.74034	8.90611	8.3102	9.34659	8.42587	7.29703	7.44918	7.9393	8.05475	8.40719	7.77935	6.72403	8.70893	7.62064	8.48243	8.17533	8.60819	9.51734	9.53995	9.86355	10.0759	10.8942	12.1878	13.1832	13.5993	14.0959	15.1481	16.0244	16.9282	17.6975	18.9086	20.9963	22.1935	23.4056	23.9147	26.2161
	66.7066	69.767	69.9096	65.3271	70.7475	70.3001	69.5723	71.7047	71.2465	71.2773	70.7137	70.7983	72.2618	70.7359	67.7727	67.8181	68.533	68.8407	69.5395	70.3495	70.0634	69.2252	69.7732	69.9674	70.2327	71.8691	72.7505	74.3742	74.9681	78.4728	79.4799	80.9139	82.9615	84.2431	87.1894	89.9703	91.9613	93.3226	93.908	96.7814	97.2368	98.2843	98.4155	101.492	101.24	102.814	102.33	104.697	105.381
	25.7873	27.6953	28.2573	25.9172	29.3046	28.7351	28.3149	29.907	29.6068	29.2616	29.6978	29.7262	30.6552	28.2662	26.4133	26.0545	26.1897	26.4035	26.2974	27.4155	27.8881	27.121	26.6147	26.7829	26.9604	28.3269	28.3491	29.3888	30.504	33.5171	34.4324	35.7553	37.2879	38.7024	41.1913	43.463	44.9966	45.5845	46.7321	49.1987	48.6596	50.405	49.6394	52.3491	52.8866	52.8194	53.2412	54.5904	55.1428
	40.6258	42.3199	42.5802	39.4193	42.9075	42.6249	42.1133	44.1924	43.7175	44.0348	43.3521	43.4634	45.2997	42.6443	40.6933	39.9088	40.7626	41.0271	41.3113	42.4431	42.261	41.6706	41.5297	41.9133	42.0263	42.7147	42.8644	43.9816	45.0371	47.7339	48.7797	50.4839	51.9441	53.5625	55.6979	58.1856	60.1778	62.1908	63.5692	66.5942	66.8676	68.6856	68.7677	72.3252	72.27	72.8533	73.5427	75.3267	75.8916
	26.6363	28.368	28.4394	25.9928	28.8579	29.4969	28.009	30.5517	30.1358	29.8263	29.5821	29.7308	31.101	29.1597	27.8229	27.0882	27.4865	27.476	28.1586	29.0068	29.4207	28.6653	28.5635	29.2269	29.5116	30.3956	30.101	31.1935	31.9501	34.4924	35.3608	36.6753	38.3793	40.3403	43.023	45.6236	48.0958	50.9171	53.0375	55.7793	56.9251	59.1742	60.8865	64.7069	65.7292	67.5446	68.462	71.0892	71.8692
	11.3236	12.5873	13.1243	10.6532	13.3172	13.6222	13.4608	14.5854	14.356	14.5239	14.4417	14.6864	15.6746	14.4203	13.3438	12.6923	12.9569	13.0774	13.9081	14.068	14.7808	14.2233	14.4117	15.2936	14.793	16.9032	17.1802	18.5727	19.8318	22.8209	24.4725	26.3639	28.6996	30.6061	33.5174	36.8239	38.8023	40.8353	42.3694	45.0378	46.0131	48.0848	48.5648	51.2502	52.3763	52.9529	54.3846	56.6613	56.8176
	10.3544	11.732	12.4939	9.95347	12.831	12.1603	11.9821	13.0634	12.9748	13.1022	13.0594	12.7899	13.591	12.2879	10.7869	9.69047	10.3543	10.3728	10.5092	10.7689	11.5007	10.8109	11.0066	11.3529	11.2233	11.2121	11.5542	12.8795	13.0782	15.2696	15.9419	17.3353	18.523	19.3489	21.7521	22.8467	24.9599	26.3258	27.3211	29.4059	29.7074	31.0898	31.4333	33.8664	34.2018	34.2773	34.8152	37.2077	37.3823
	22.9179	24.5765	25.0787	22.4535	25.6763	25.5771	24.8709	26.7581	26.23	26.8953	25.7486	26.1547	27.02	24.8318	23.0399	22.9343	23.5668	23.6587	24.0978	24.9653	25.1495	24.0718	24.352	25.2854	24.5328	25.2183	25.6747	26.7719	26.4729	29.1644	29.6899	31.3035	32.195	33.5985	34.7623	36.9841	38.8991	39.9366	40.395	42.1869	42.7279	43.9517	43.9777	45.9674	47.0544	47.1446	47.8707	49.6723	49.8857
	20.1768	21.8453	21.9032	19.1367	22.3329	22.1854	21.3791	23.0455	23.2087	22.5803	22.0551	22.5561	23.8314	21.5521	20.4481	19.9597	20.3742	20.0963	21.3565	21.6468	22.3855	20.9495	21.3372	21.2714	21.553	22.377	22.9627	24.2396	24.8159	27.4412	28.5609	29.282	31.3765	32.7599	34.9945	37.0772	39.9121	41.0502	42.1181	44.0559	45.3123	46.2534	47.6024	50.1093	50.8041	51.353	51.8311	53.986	55.0324
	1.75121	2.71659	2.81016	1.19328	3.13642	3.33282	2.74641	4.37922	4.17508	3.98101	3.66962	3.85611	4.85506	3.49239	2.32311	1.57564	1.7833	2.3877	2.79958	3.1063	3.57001	2.88421	3.09849	3.04125	3.77648	4.32299	4.45994	5.9764	6.69988	9.15887	9.87171	11.1179	12.2591	13.7015	15.7357	18.0982	19.0669	20.2962	21.3212	23.2251	23.8107	25.0311	25.3492	27.9179	28.4968	27.6418	28.5723	29.9769	30.7269
	18.4664	19.736	20.0792	17.9521	20.9597	20.4747	20.3934	21.504	21.4835	21.4152	21.3704	20.8779	22.3363	20.9426	19.2818	18.8973	19.5359	19.4922	20.1403	20.6166	21.4297	20.614	20.8653	20.7228	21.368	22.0624	22.0658	23.1369	24.1689	26.2949	27.3895	29.4714	31.2021	33.0514	36.0176	38.4201	41.2205	43.1792	45.1904	47.8972	49.2815	51.5139	52.8468	56.5986	57.727	58.8017	59.6838	62.3077	63.251
	16.7138	17.9837	17.9212	15.8268	18.4594	18.1388	17.7612	19.5261	18.9394	18.8169	18.4928	19.0566	19.0978	18.1702	16.1495	16.0932	16.3716	17.2208	17.203	17.5282	17.9089	16.9116	17.6362	17.2346	17.6806	17.8077	17.8655	18.8815	19.8484	21.8035	22.4397	24.1602	25.498	26.6131	29.0954	31.0452	33.6673	34.5309	36.1734	38.3699	39.476	41.8179	42.2055	45.8436	46.7319	47.0309	48.9944	51.5157	51.8633
	20.3596	21.7599	21.2298	18.5692	21.9329	21.5527	20.9032	22.3489	22.0728	22.1193	22.0227	21.3658	23.2125	20.8726	19.2097	18.7135	18.9508	18.9566	19.6026	20.1995	20.2555	19.9935	19.7868	19.6951	20.1016	20.0637	20.2852	22.3715	22.4167	24.9593	25.5957	27.4317	28.6233	29.9978	32.1804	34.646	36.4558	37.6075	39.5253	41.5828	42.4938	44.122	44.4274	47.5204	47.9768	48.067	48.9799	51.1926	51.928
Time (s)	0	2	4	6	8	10	12	14	16	18	20	22	24	26	28	30	32	34	36	38	40	42	44	46	48	50	52	54	56	58	60	62	64	66	68	70	72	74	76	78	80	82	84	86	88	90	92	94	96
[truncated: 275 more columns]

## Sheet: Figure3C
IP3R1 shRNA+IP3R1 DA+siNS	41.1257	41.2111	41.3954	42.7059	41.4929	40.8404	40.6285	41.0683	41.3031	40.5844	40.1857	40.7993	40.3303	40.993	40.8801	40.7348	41.6729	41.3124	42.2153	42.0415	42.6756	42.4822	43.3009	43.3987	43.9657	42.0017	44.1968	45.5579	46.892	50.5019	53.1992	55.1829	58.5148	60.5189	62.5991	64.4284	66.03	68.2109	70.2461	71.1186	73.1743	74.7371	75.6389	76.9022	76.597	77.9256	78.9556	79.7454	81.2676
	35.7802	34.341	34.8563	35.6073	35.0316	33.6497	33.8046	34.5128	34.0933	33.8611	33.4972	34.477	33.4982	34.1291	34.2025	33.9949	34.9727	35.0007	35.6934	35.9952	36.7817	36.008	36.9984	37.4859	37.8347	35.4911	37.9821	39.5984	41.6574	44.4721	47.6746	51.0759	53.7762	57.6313	60.224	63.5729	66.3043	69.2713	72.2875	74.8317	76.6233	79.41	81.6668	83.1712	86.0577	87.0807	88.7305	90.76	92.2395
	35.5168	35.126	34.775	36.1812	35.7322	34.1956	34.0678	33.5801	33.4975	33.684	33.3682	34.0901	33.6719	34.1326	34.6169	34.1673	35.3303	35.404	36.1654	36.8566	37.3885	37.3688	37.7744	38.6712	38.5494	35.7894	38.0527	39.9568	41.8485	45.1363	48.513	51.6361	54.746	58.1134	60.9952	63.1048	65.3703	68.9882	71.2004	74.0087	76.4289	77.7936	80.5979	82.1567	83.6881	84.8237	86.6937	89.108	90.9295
	31.2179	29.7156	29.6952	31.1491	29.672	29.297	29.2903	29.1694	28.7593	28.6037	28.7741	28.6713	28.8041	28.7942	28.3355	29.2521	29.4559	29.8591	30.0822	30.1827	30.7723	30.9523	31.6493	31.6234	31.9927	30.0887	31.9931	33.7828	35.9882	39.1026	42.7182	45.0637	48.6284	50.453	53.4615	55.3108	57.5567	60.4979	62.0102	65.0144	65.9089	67.4765	69.4512	70.1575	72.5942	73.2871	74.5904	75.9288	77.3986
	32.033	31.9011	31.0488	32.5804	31.1629	30.3644	30.1498	30.6909	30.3121	30.805	29.7818	30.4484	30.2381	31.1883	30.2038	31.9154	30.767	30.9287	32.6156	32.2708	32.6361	31.8463	32.8681	33.9874	33.4583	31.4546	33.618	36.3584	39.0986	42.8625	46.8667	48.4926	52.8995	56.6803	58.448	61.1154	63.187	66.1646	70.226	71.7836	73.3982	74.6625	77.4673	78.8443	80.6853	80.3899	82.738	84.3357	86.2921
	31.4767	30.5734	31.1752	31.8141	30.8228	29.8012	29.6575	29.8439	29.3609	29.6045	29.1473	29.5342	29.7179	30.2542	30.4724	30.4342	31.0863	31.0676	30.979	31.8923	32.0626	31.9409	32.3614	32.7194	32.5295	31.3233	32.8106	34.4128	35.7267	39.9078	42.1238	44.485	48.3456	50.1013	52.4585	54.8842	56.6489	59.6814	61.2794	63.1357	65.4799	66.89	68.3057	70.1918	71.8291	72.8077	74.3861	75.9371	76.923
	49.3906	48.7956	48.6262	49.1109	48.6055	47.1633	47.2068	47.5441	46.6331	47.0319	46.0569	46.295	46.2187	46.8238	46.7971	47.055	47.9687	47.2257	48.5029	48.6187	48.9005	48.6254	49.8383	49.6761	50.274	47.4607	50.2752	52.8588	55.4244	57.4965	62.076	64.8127	69.4814	72.6609	76.1317	79.2614	81.9984	84.6096	87.1164	90.0825	92.6068	93.7517	95.934	97.0015	98.2279	99.5135	101.284	102.462	102.942
	34.0651	33.5046	33.0849	34.6221	32.8555	31.9904	31.9681	31.5949	31.7118	31.4224	30.8909	31.1706	30.7927	31.5258	31.7952	31.2657	32.4955	32.2357	32.5027	33.6485	33.961	33.7493	33.9205	34.9897	34.5691	31.5907	34.1061	34.9586	36.421	40.7363	43.9593	46.947	51.3177	53.9185	57.1072	59.6532	62.957	65.3512	68.1935	69.7923	71.5666	73.9524	75.5826	77.5249	79.045	79.7075	82.4653	83.3615	86.0969
	35.4432	34.3542	34.3939	35.4007	34.2087	33.1721	33.1788	33.3278	32.82	32.5563	32.272	32.3295	32.4354	32.6278	32.4395	32.9464	33.5404	33.8813	34.1805	34.4661	34.672	35.0675	35.7226	35.2536	35.0643	32.0767	34.092	36.1745	37.0939	41.3842	44.8274	47.864	50.9865	53.9215	56.5296	59.3365	60.9763	64.3818	66.7511	69.3789	71.331	72.819	75.5611	77.3816	78.9536	80.3437	82.2466	84.3224	85.541
	32.5437	32.6311	32.3245	33.8889	31.8566	32.06	31.64	31.6392	31.0497	30.5896	29.8133	30.1727	30.5337	30.5134	30.7387	30.7897	31.2045	31.065	31.4338	31.8994	32.6206	32.2396	33.4804	33.5228	34.0058	31.472	32.7593	34.0271	34.0145	37.8272	40.6619	43.2953	46.7016	48.7005	51.3568	54.4416	56.1978	60.1767	61.6963	65.01	66.787	69.3411	71.7776	73.5346	74.3469	77.1136	78.6558	80.7765	81.6726
	30.8544	30.8176	30.5005	31.7829	30.4079	29.7341	29.2295	29.7031	29.0181	28.9794	28.7401	28.9425	29.0184	29.0058	28.7843	30.0878	29.5975	30.0503	30.2307	30.752	30.56	30.607	31.5333	32.0465	32.3197	30.3283	31.2481	32.9561	34.5157	37.421	40.5177	42.7087	45.9917	48.2907	51.4387	54.5898	56.0435	58.9819	61.7642	64.5413	67.2346	69.393	71.0673	72.7532	73.5161	74.5695	76.943	78.1429	78.3031
	30.3323	29.7643	29.5227	30.4572	29.4693	28.7643	27.8323	28.9732	28.1975	28.2191	28.0296	28.4635	28.6216	29.2711	29.2595	29.5313	30.0159	29.9988	30.9918	31.1698	31.1443	31.6568	32.6238	32.7285	32.978	30.3468	31.2304	33.2755	33.0005	38.0664	41.4076	44.6485	47.6889	50.108	52.4412	55.726	57.4534	60.3614	62.1598	65.3312	66.516	69.0659	71.0005	72.0384	74.1846	74.9914	77.216	77.7872	79.2183
	30.1806	30.3758	30.3437	30.3717	29.5546	29.3443	29.1232	29.1092	29.2438	28.5359	28.1702	28.5298	29.5064	29.642	29.2169	28.964	29.9254	30.0028	30.7539	31.1602	31.325	31.5689	32.4081	32.5037	32.54	30.6806	33.1234	35.1575	35.0282	40.6149	44.2809	46.0569	49.8463	52.2755	55.675	58.0248	61.0604	63.2974	66.6364	69.4168	72.3413	74.3875	75.9711	78.3406	79.6908	81.3953	83.4716	85.7768	88.2017
	36.2238	35.2624	35.6426	36.4297	35.3388	34.1925	33.5314	34.5254	34.1178	33.4416	32.9044	33.183	32.8079	33.7451	33.4512	34.1278	34.3075	34.7153	34.9154	35.3419	35.6615	36.7073	37.1062	37.781	37.1956	35.5213	37.4728	38.9923	39.1438	42.7244	45.4852	48.7964	51.594	53.7092	55.7575	58.86	60.3114	64.359	66.3536	68.0688	69.0512	71.8077	73.3866	74.0987	75.3569	76.1133	77.6174	78.678	79.4783
	48.7218	48.873	48.8903	49.7711	48.9055	48.0687	48.239	47.5911	47.8017	47.7738	46.2019	46.7166	46.7688	46.6499	47.2923	46.6084	47.6339	47.4524	47.7159	48.4845	48.6338	48.3169	49.3649	49.3059	50.15	48.3873	50.6165	53.099	54.8	59.0704	62.5831	65.9566	70.1607	72.7954	76.5344	78.986	81.8552	86.3597	88.0605	90.876	91.7277	93.0652	95.9061	97.598	99.351	99.0918	100.942	102.456	103.505
	40.8388	40.9494	40.2716	42.0322	41.2452	39.1459	38.718	39.2438	38.641	38.1237	37.8474	38.1058	37.4673	37.3077	36.9025	37.3306	37.6154	37.075	38.6205	37.5838	38.4287	38.3199	38.6469	38.6023	38.8137	37.306	39.3358	41.8347	41.7439	47.2246	50.5028	53.4155	56.208	59.2792	61.0531	63.9751	66.2516	68.8944	71.0315	72.969	74.7781	76.8897	79.2369	79.5955	81.3334	81.759	83.1868	84.7405	84.3734
	40.2978	40.4549	39.0682	41.3309	39.5243	38.6786	38.7088	38.9128	38.3085	38.6189	38.1815	37.889	38.8933	38.2674	39.1716	39.3512	40.0776	39.3244	40.2224	40.8641	41.2294	41.5336	42.5515	42.1597	42.8394	41.1181	43.1329	46.0647	45.4828	52.0294	55.1693	59.4924	63.5294	66.6749	70.4906	73.2783	76.2779	80.3812	83.4678	85.2756	89.029	91.646	94.3115	95.2373	97.6552	99.8742	101.215	103.075	103.453
	56.7016	55.9168	56.2905	57.3024	55.373	54.5635	54.9528	55.3825	55.3883	54.8068	54.0204	55.5582	55.8358	56.4599	55.4324	57.3431	57.2934	57.027	58.1671	57.861	59.5665	59.0892	58.9835	60.9594	61.5274	59.6846	62.0245	64.1811	67.9518	71.4973	76.1271	79.838	85.6978	88.737	93.2457	96.9443	100.517	106.251	108.925	113.051	115.112	118.121	118.914	121.315	123.485	122.711	126.061	126.717	128.044
	35.9994	35.7791	34.9978	36.873	35.1721	34.3449	34.2618	34.1468	34.0771	33.464	33.0674	33.359	33.2574	33.4894	33.4421	34.1369	34.6562	34.644	34.9105	36.0643	36.294	36.2275	37.0378	36.8321	37.0705	35.2346	36.4744	38.047	39.448	42.6639	46.0911	48.4294	51.7874	54.6157	58.5734	60.8351	63.7557	67.2634	69.662	73.1032	75.3042	77.6385	79.6421	81.0102	83.1282	84.8127	86.962	88.7095	90.1105
	29.1062	29.3736	29.1476	30.9165	28.0023	27.5932	27.1547	27.9565	27.4938	26.5938	26.5057	26.923	26.86	27.1713	26.9844	27.3551	28.0854	27.52	28.2171	29.4278	29.3849	29.3903	30.2975	30.1308	30.4017	26.8135	28.3379	29.7612	30.2297	33.3472	35.8834	37.6503	40.4811	42.6105	45.592	47.5641	49.5662	52.429	53.9501	56.421	57.5332	59.716	60.5046	61.1922	62.8849	64.4187	64.6462	65.9286	67.8552
	39.0913	38.289	38.3719	39.4576	37.6068	37.5671	37.1115	37.2414	37.2305	36.2101	36.8453	36.5294	37.0666	36.2694	36.5233	37.7592	37.8672	37.3613	38.5153	38.7735	39.6054	39.8902	40.2138	41.0504	41.1816	38.3342	40.4269	42.5348	43.1524	48.5841	52.0169	54.9673	58.811	62.1853	63.9541	66.6524	69.3446	70.9403	73.7598	76.1439	77.67	80.2157	81.5598	82.1525	84.0558	85.9284	86.6586	88.3048	89.5778
	37.4895	36.6274	36.8068	37.8258	36.4227	35.8241	35.9077	35.8855	35.5923	35.51	35.6886	35.4256	35.0979	35.2374	35.1804	36.1703	35.975	35.3665	36.314	36.4703	37.1485	37.4253	37.6114	37.9784	38.8832	34.6658	35.9646	37.6016	38.5814	41.2146	43.1283	45.9558	48.6348	50.8932	53.451	56.2967	57.1848	60.2619	62.1771	64.432	65.4697	67.2641	68.5647	70.318	71.2935	71.928	73.1195	74.5794	75.2857
	35.6255	35.3772	35.3576	37.0612	34.5237	34.0411	34.6485	33.9958	34.0401	33.374	33.0952	33.4505	32.7639	33.1531	32.9488	34.4284	34.285	33.8006	34.8264	35.0178	35.8543	35.6189	36.3144	36.7659	36.3511	35.9542	38.6215	40.198	40.5313	44.994	48.6336	50.7237	53.5807	56.2035	59.7225	61.5963	63.9156	66.7322	68.8093	70.8966	73.1696	74.9716	77.3084	78.4366	81.1575	82.9176	84.5152	86.1609	87.3231
	32.0712	31.9027	31.9824	32.8202	31.3032	31.2733	31.3274	30.3727	30.8845	30.1618	29.6434	30.0586	29.9629	29.8161	30.392	30.7579	31.529	31.0867	31.3713	32.1253	32.7806	32.8701	33.7821	33.1029	33.9133	30.43	32.7828	33.9059	33.5278	37.2859	39.2059	40.6705	43.3995	45.352	46.3814	49.2144	51.4586	53.8885	55.5997	58.1047	58.8019	60.3608	63.8463	65.4861	66.0193	68.8142	69.9263	71.9423	72.5091
	36.9587	35.7601	35.9647	37.1093	35.8246	35.3749	34.981	35.3989	34.8883	34.3927	34.2034	34.5101	34.4971	34.3353	34.5874	35.0383	35.8401	35.3031	36.5118	36.7659	37.8849	37.4329	38.289	38.4005	39.5326	35.9738	37.5921	38.7297	39.4451	42.3714	44.5594	46.4016	49.8444	50.7343	53.6046	55.7225	59.1142	61.3042	63.7081	66.2803	67.8286	69.8202	71.1543	72.5211	74.9854	75.4639	77.0899	78.243	79.7581
	26.3964	26.198	25.6361	27.2124	25.4015	25.3103	24.8166	25.2456	25.1085	23.5895	24.5047	24.8476	24.5664	24.644	24.694	25.2957	24.8978	25.4354	26.0996	26.6938	26.7086	27.1296	26.879	27.4303	27.9766	24.7038	25.5963	27.7811	28.2178	31.1657	33.9719	35.7931	39.0113	40.1566	42.382	45.0922	47.2572	48.6471	50.8327	52.345	54.0046	55.7991	56.9331	57.5122	59.3024	59.8495	61.0903	62.1084	62.0488
	29.9761	28.8919	28.9441	30.1312	28.715	27.9474	27.3969	27.184	27.3857	26.9878	26.976	27.6912	27.6787	27.3612	27.4269	27.2553	27.6432	27.2989	28.0005	28.6467	29.1364	29.5011	29.9586	30.1283	30.6744	27.3156	29.0222	30.0432	30.8163	33.4122	35.522	37.0325	39.9919	41.6728	43.6388	45.7168	47.2941	49.2817	51.639	53.2205	54.5477	55.8881	57.4303	58.999	60.0427	60.7767	61.9789	62.7038	63.7161
	39.365	38.609	38.7275	40.1536	37.9753	37.0725	37.3515	36.9536	36.8052	36.7532	35.4129	36.0187	35.9718	36.2625	36.2831	36.4693	36.7202	36.3539	37.0201	37.361	38	37.6965	39.0917	39.1955	38.5995	36.545	38.4936	39.3492	41.0194	44.4707	46.4805	49.579	52.4465	53.8874	56.732	57.985	60.5306	63.4321	65.8288	67.049	68.5329	70.555	72.306	72.6568	73.2381	74.3362	76.0706	77.1758	78.5409
	32.0851	32.2658	32.187	32.8261	31.5321	30.5716	30.0082	30.4782	29.8407	30.0395	29.7359	29.7327	29.6048	29.4983	30.0012	30.0097	29.4073	30.6201	30.9925	31.3682	32.4579	32.4704	33.1856	32.9745	33.3066	30.6479	32.4263	33.1741	33.8764	37.215	39.6922	41.9966	44.1921	46.2375	49.2934	51.6485	53.6545	56.3568	58.1352	60.4306	62.6592	64.478	66.5715	67.7283	69.8932	69.8969	72.068	74.024	75.4072
	32.9206	33.0467	32.962	34.0513	32.9791	31.3653	31.8629	31.6096	31.3038	30.838	31.4032	31.1623	31.1925	30.9412	31.304	31.671	32.7859	32.4284	33.4349	33.7448	33.2201	33.3535	34.7996	34.8772	35.4852	32.8116	33.6756	35.3464	35.7493	36.9891	38.5094	40.9249	42.8179	43.2285	45.4355	46.1478	48.2093	51.022	52.1182	53.7583	54.4746	56.3914	57.6474	58.5585	58.989	60.0405	61.1894	62.4084	62.8415
	47.2769	47.3727	47.136	48.7094	46.3722	45.3257	44.4571	45.7934	45.1611	45.2274	45.0453	43.6794	43.7149	44.0742	44.3009	43.7938	44.151	44.3581	45.0987	45.1853	45.2512	45.285	46.6693	46.4221	46.7936	45.2508	46.7143	48.0254	50.0466	53.2867	56.1931	58.4985	60.5784	62.9923	64.8495	67.3842	68.7388	72.2282	72.8886	73.8439	75.4575	76.1157	76.9905	77.9101	78.6548	79.8073	80.1917	80.8953	81.3952
	41.9961	41.5573	41.3256	42.2463	40.7828	39.8461	39.9687	39.7941	39.2647	38.92	38.7915	38.4958	38.4729	39.25	39.2697	39.062	39.2234	39.5874	40.4117	40.2526	40.9544	40.9874	41.5577	41.7708	42.0392	39.737	41.3805	42.7013	44.7156	46.5553	49.2019	50.7481	53.4106	55.0686	56.6716	58.8046	61.1866	63.7184	64.7071	66.0075	67.5761	68.8839	69.5018	70.0499	70.9676	71.2131	72.6432	72.6441	72.6955
	33.2975	32.8265	32.9531	34.1703	32.9908	32.3107	32.1608	32.0661	32.3227	31.8587	31.4056	31.4719	31.2537	31.9646	32.0288	32.2497	32.1612	32.5026	33.0814	32.8596	34.1301	34.0285	34.5576	35.0801	34.8102	32.5036	34.0165	35.9005	36.8414	39.5517	41.678	44.3043	47.3419	49.4117	51.5127	54.1157	56.2925	58.7853	60.6964	62.0148	63.5911	64.8448	66.5839	67.1038	68.803	69.2651	71.0657	71.7947	73.3736
	38.5558	38.0534	38.2687	39.8155	38.0103	37.1088	36.9522	37.8382	37.7294	37.1885	36.9815	37.076	37.1598	37.2987	37.7893	37.7219	38.2378	38.7865	39.354	38.9311	38.8988	39.6049	40.573	40.617	41.5356	39.0484	41.3349	43.2217	44.3116	49.7092	52.6803	56.1155	60.003	63.0954	66.0449	68.2483	70.3177	73.5622	75.8319	78.4255	80.7672	82.4354	85.3655	85.7784	88.2088	88.8378	89.4451	91.3526	92.2342
	42.5583	42.278	42.8292	44.1195	43.3688	41.6428	42.0285	41.5517	41.5258	40.9633	41.01	40.8801	41.1061	41.2029	41.8787	41.8821	41.8136	42.342	42.7006	43.2093	44.3961	44.0407	44.456	45.0755	45.0217	43.3334	44.205	45.725	48.2705	50.0652	53.4735	56.0455	58.6725	62.1725	64.8571	67.8753	69.5922	72.5078	76.1715	77.8519	80.5911	82.4736	84.1556	85.1213	88.282	88.8456	90.0238	91.8002	93.2405
	61.9337	60.0963	60.0089	61.2961	59.4676	58.1312	58.9219	58.8591	58.033	57.1539	56.651	56.5205	56.556	55.9416	56.71	56.1703	57.1508	56.7799	57.9445	58.2971	58.6844	58.9705	59.0528	59.8656	60.434	57.0451	58.9765	60.0694	60.8051	64.6343	66.4464	69.2847	72.0617	73.1708	75.4934	75.8063	77.9744	80.052	81.7065	84.2592	84.7327	85.1913	86.3171	87.5353	88.1451	88.1113	89.2813	88.9896	91.0018
	30.7691	30.7452	30.7323	31.9068	30.3933	29.2724	30.2263	29.6435	29.2286	29.1027	28.5786	29.1342	28.9033	28.762	29.4796	30.2	29.59	30.0477	30.3325	30.9835	31.2541	31.2296	32.0439	32.4015	32.7896	29.8817	30.9957	32.1153	32.5738	35.918	38.0894	40.2822	42.9041	44.6415	46.7625	48.6802	51.1669	52.8208	55.6214	57.1508	58.9827	60.0453	61.951	62.269	64.1554	64.7708	65.7099	67.0351	67.3889
	74.5904	74.2999	74.2363	75.9047	74.0413	72.6451	72.8198	73.8477	72.4078	71.6327	71.4925	71.3818	71.7394	71.2989	72.0975	73.3454	73.0793	72.3751	73.4933	73.5998	74.3295	73.8982	74.8345	75.1435	75.177	73.0136	75.7938	77.925	81.1357	85.5693	87.9446	92.3442	95.1143	97.6864	101.801	104.15	106.992	109.576	112.816	113.291	115.245	116.398	118.835	118.525	120.202	121.241	122.358	122.715	122.937
	87.0839	85.7911	87.0537	87.3533	83.7892	84.2992	84.3516	83.7669	83.2353	82.875	81.8165	81.9735	82.3279	82.5241	83.0665	83.4454	83.8331	82.9626	84.4208	83.9024	84.9348	85.1362	86.2704	86.1463	86.724	84.693	87.9283	89.8967	91.4903	95.3611	98.128	100.84	103.178	105.759	107.731	110.208	113.266	115.893	118.29	118.654	120.39	120.802	122.297	123.03	124.586	125.492	125.844	125.369	127.007
	43.3266	42.9078	41.9214	42.9825	42.5063	41.7134	41.366	41.2137	41.589	40.1778	40.115	40.2975	40.6387	40.4901	40.4642	40.3274	40.3175	40.9977	41.4518	41.9154	42.4802	40.4144	42.2712	42.4959	43.8496	41.2637	43.0277	44.7006	46.0177	49.8089	53.3812	56.6837	60.5436	63.9942	67.5232	70.219	73.9895	76.78	78.7817	81.7664	84.4523	86.502	87.8939	89.8964	92.4525	93.687	95.997	98.2716	98.6352
	42.2582	41.7432	41.8291	42.4032	41.4299	40.2673	40.1536	39.8431	40.2908	39.5346	39.4234	39.6075	39.3628	39.6081	39.3341	39.9399	40.2126	40.019	40.3742	41.0033	41.8783	41.8348	42.194	42.7312	43.1976	40.9668	41.5973	42.7846	43.5433	46.6508	49.6569	51.5343	55.5249	57.8552	61.339	63.9443	66.5632	69.8618	73.3377	76.0087	79.4079	81.8205	84.1292	85.4935	89.2106	89.8869	92.986	94.8447	96.6858
	40.301	40.3133	40.1359	41.6367	40.2861	39.7349	39.1322	39.5175	40.2116	38.9317	39.2012	38.4437	39.0028	38.7784	38.7315	39.6946	39.5525	41.1123	41.3771	41.2385	42.5403	42.0427	42.2496	43.3718	43.4668	41.9822	42.5301	43.933	45.277	49.0199	50.1455	51.9808	55.6118	57.463	60.3137	62.3321	63.7088	66.7033	68.2497	70.3689	71.2918	74.2932	76.0731	76.4003	76.8591	78.471	80.7426	81.8706	81.6352
	34.4915	33.7448	34.1148	34.8287	33.5847	32.8252	32.6688	32.4664	32.2486	32.3279	32.2105	31.5083	32.1586	32.2452	31.9086	32.8122	32.7624	32.7551	33.7611	34.161	34.5846	34.9479	35.5432	35.9112	36.3593	33.3723	34.7412	36.5508	36.1158	40.1393	42.8445	44.8862	47.5564	49.5603	50.7694	53.5036	54.7453	56.8454	58.5445	59.5782	61.8114	61.9538	63.1554	63.9976	64.9901	65.3444	66.1526	67.1724	67.8028
	43.0825	42.0562	42.2127	42.9574	41.7764	40.7035	40.6048	40.3131	40.6359	40.0977	39.6971	39.9725	39.8535	40.019	39.7591	40.9029	40.8584	41.3425	42.1277	42.256	42.7113	42.1302	43.44	42.8382	43.3533	40.966	42.4013	43.9255	45.0756	48.8503	52.1364	54.9117	58.4539	61.4394	64.3523	67.8476	70.4758	74.299	77.2486	80.4504	82.925	85.1367	87.9668	89.6025	92.1497	94.0176	95.5337	97.4157	98.9904
	48.79	48.5649	48.6146	50.0819	48.2603	47.4929	46.5715	46.6746	46.0664	45.5198	45.8445	46.2984	46.0941	46.1169	46.2292	46.4689	47.7278	47.4664	47.8579	48.5381	49.0656	48.0587	49.3085	49.4726	50.0903	47.9666	50.8161	53.1441	54.6903	58.6403	62.3978	65.3961	69.7585	72.973	76.1234	79.449	82.5533	86.4794	89.7646	91.7722	94.4031	96.485	98.0119	98.4317	100.13	100.731	102.674	103.471	103.652
	54.0494	52.4026	53.7707	53.6819	52.1595	52.1649	51.2949	51.2509	50.9948	50.2825	49.84	49.5876	49.2689	49.8313	50.4854	50.925	50.3097	50.4365	51.1219	51.7276	52.733	51.5106	52.3041	52.9549	52.6139	50.1299	52.6315	53.5842	55.7815	58.9036	60.8671	63.4139	66.8979	67.5546	70.395	71.1738	73.4064	77.2177	77.4889	79.8602	79.5663	80.4354	82.776	82.1725	83.7677	82.9918	84.5362	84.9158	85.1574
	34.3532	33.0795	34.2639	34.8472	34.4967	32.6283	33.7489	34.1191	32.6556	32.3086	31.6575	31.628	32.1912	31.8818	31.2625	32.2254	33.1573	32.5549	32.2331	35.0375	35.3085	35.2071	35.5255	35.4216	34.838	34.4807	37.3044	40.7924	44.2568	48.1247	54.3966	57.2582	62.7792	66.3905	69.8042	72.8371	76.4804	80.222	82.5233	85.426	86.9657	88.527	89.7658	91.3263	92.8316	93.0394	94.2843	92.8405	96.0929
	45.6678	45.3619	44.8215	45.6914	44.4111	43.4909	43.3433	42.9288	42.865	42.7961	42.0237	41.9808	41.5546	41.8644	42.1151	42.354	42.97	43.1683	43.3568	43.789	44.0733	44.4015	45.295	45.3632	45.6402	42.9337	44.578	45.8788	46.0819	48.3605	51.2329	52.8302	56.5316	57.9629	60.0879	61.9052	63.3275	65.2487	67.4969	68.7531	71.2116	71.1312	73.1101	73.8146	75.2643	75.4656	75.9537	77.0219	78.6153
	50.8961	55.4184	56.3741	55.6366	56.6841	56.4627	55.9603	57.5292	56.7297	58.3685	56.538	57.9561	58.66	58.7786	58.3454	58.8096	58.4522	59.0843	57.4937	59.1166	58.0826	58.8847	59.9598	59.2373	59.2213	60.2581	59.3609	61.5166	62.3678	64.2396	66.7012	70.8102	75.3085	79.1778	83.4495	88.2287	93.1196	97.9945	102.445	105.576	111.609	115.309	122.83	125.976	130.892	134.813	136.203	139.439	142.634
	79.1408	85.265	85.4182	86.2457	86.9325	88.3614	86.5394	90.6679	88.5644	92.0356	89.4765	91.7968	92.4028	92.619	91.2294	92.7502	93.0196	93.41	91.2264	93.9264	93.7897	93.9692	95.0555	95.2751	95.6512	101.029	100.53	100.889	102.251	103.728	105.197	108.426	111.099	113.642	115.105	117.677	120.274	123.985	125.688	125.466	129.955	130.633	134.286	135.906	137.34	139.565	140.026	140.968	142.083
	13.3139	16.7228	17.3564	17.2182	18.2373	18.2435	17.1155	19.7302	18.3853	19.9378	18.2675	19.3542	20.0835	19.4399	19.3068	19.8495	19.8096	19.9541	18.7925	20.3177	19.9211	19.926	20.8261	20.7684	20.6412	22.7347	22.1405	22.4308	22.7605	23.6798	24.3797	26.2816	28.0865	29.4046	30.513	32.3544	33.7817	35.7637	37.2299	38.729	40.4546	41.893	43.7652	45.9839	47.2678	48.7871	49.0848	50.2296	51.5246
	51.4511	56.4384	57.5085	57.6407	58.2251	58.3671	58.4051	60.6063	59.5642	61.3296	59.9426	60.5244	61.6783	61.6997	60.8464	60.9407	60.9584	61.809	60.4536	61.9153	60.9932	62.0193	62.5226	62.1114	62.2215	63.9102	63.3762	64.5052	65.2482	66.884	68.449	72.6693	75.2105	79.1371	82.0214	87.1507	90.3009	93.6649	97.02	99.566	104.084	108.341	112.29	115.538	118.537	121.151	122.564	123.719	126.034
	63.9924	68.5191	69.5409	69.3887	69.7929	70.143	68.9931	72.3089	71.5066	73.3098	71.1147	72.4421	72.6022	73.4636	72.573	72.7624	71.9344	73.1278	71.4444	73.8872	71.844	73.406	73.9254	73.2896	74.1195	74.3415	72.8706	74.371	74.5721	75.3824	76.3816	79.3766	81.5291	83.6835	86.3425	88.1669	90.4502	93.3719	94.3954	96.5397	100.002	102.732	105.72	108.435	109.567	112.269	113.563	115.809	119.002
	38.3817	43.6971	43.9721	43.3413	44.6128	44.2829	43.7784	45.6784	44.6612	47.1883	44.7381	45.7743	46.928	46.5183	46.9028	46.5776	46.4263	47.0052	45.6596	47.9266	46.4691	47.6532	48.218	48.374	47.8857	49.4816	48.742	50.037	49.7127	51.2154	52.0801	54.9515	57.6826	59.2925	61.3762	63.4398	65.8802	68.2688	69.4738	71.7075	73.9937	76.3685	78.4892	80.8455	82.7427	83.9085	84.0438	85.8725	86.4636
	21.9155	25.5053	26.1721	25.69	26.6286	26.7769	25.4497	27.3896	26.6933	28.2792	27.038	27.8506	27.113	27.657	27.1414	27.0261	26.4473	27.148	26.5421	27.3592	27.3066	27.561	27.6736	27.1203	27.8917	28.6228	27.9892	28.6654	28.6586	29.6345	31.3477	32.7109	34.9989	36.4678	38.5204	40.5207	42.3065	44.9953	46.7219	48.5476	51.5818	53.8188	57.5649	58.7793	60.9766	63.6975	65.1652	66.9948	68.9445
	4.45181	8.02875	7.9571	7.81312	9.03668	8.8514	7.66472	9.78369	9.11911	10.9289	9.4071	9.64696	10.461	9.67156	10.0745	9.97674	10.0064	10.5041	9.19928	10.6497	10.0543	10.7426	10.9655	10.8425	10.8153	12.1545	11.8482	13.0433	13.5818	14.6129	15.4997	17.7287	19.2911	20.745	22.8748	24.1624	25.6747	27.6306	29.1579	30.3078	31.6668	33.7065	35.6967	36.8919	38.1604	39.8751	39.7519	40.9347	41.7768
	55.6767	61.0328	60.9258	61.1974	62.4134	62.2948	60.9127	63.898	63.2707	65.2998	63.0387	63.6651	64.2643	64.4869	64.2766	64.1785	64.8938	65.0591	63.0598	65.6564	63.9662	65.4758	66.3708	65.7002	66.9318	67.6614	67.3046	69.1274	70.0043	70.3288	72.4319	76.5954	78.7977	80.6579	83.2764	86.2889	89.0664	92.0459	93.8099	94.8639	97.9018	99.4493	102.727	103.583	105.5	107.152	107.147	108.5	109.263
	71.9574	76.1529	77.2694	76.8846	78.2105	77.8925	76.5126	79.1508	78.7594	80.5167	77.5152	78.1137	78.0515	79.1344	78.5407	79.0502	79.038	78.9138	77.4533	78.9381	77.2284	78.0737	78.9307	78.2034	77.2988	77.9006	76.2658	78.8401	78.4551	80.709	81.7907	85.2727	88.1749	91.8441	92.9098	95.5371	98.7015	100.959	102.704	103.598	106.993	109.546	112.244	114.163	115.144	116.761	117.102	117.743	120.35
	48.1658	51.9467	52.5565	52.7839	54.5805	53.8584	52.4756	55.1812	54.0286	56.4353	54.1875	54.7821	55.0815	55.2743	54.6994	54.41	54.7914	54.9816	53.4687	55.4069	54.5389	55.0675	56.2781	56.1425	55.5338	57.2071	56.0633	57.1296	57.954	59.7151	61.2361	65.0731	67.0509	69.4154	72.8873	75.1271	77.8204	80.7247	82.7891	84.7431	87.7954	89.6296	93.4074	95.0452	96.854	98.8446	98.7518	100.661	102.599
	40.0259	44.1421	44.7867	44.5407	45.5937	45.6229	44.8953	46.9454	46.3202	47.8648	45.9238	46.2129	46.9572	47.5625	46.2943	47.5782	46.5581	47.0278	46.336	47.0549	47.1395	47.9212	48.4788	48.7243	47.8043	49.2305	48.4531	48.8627	49.0674	49.674	50.4744	52.5636	54.4676	56.1797	57.2633	59.5261	60.314	62.8226	63.6377	65.1201	67.2246	69.1329	70.0502	72.0391	74.0277	74.5593	74.5251	75.2251	77.7859
	36.1425	40.0039	40.3657	40.8258	41.3387	41.0488	41.1479	42.6515	42.078	43.4664	42.3547	42.6322	43.9704	43.8609	42.9624	43.4238	43.3482	43.8432	42.8567	44.1045	43.3299	43.7768	45.0185	45.0208	44.6741	45.8194	44.9494	45.0849	45.9607	45.7997	46.6538	49.218	49.9398	52.129	52.9096	54.4663	55.9358	57.6986	59.1663	60.1583	61.7482	62.8365	66.0797	65.6311	67.5579	68.46	68.8259	69.648	69.3853
	11.2198	3.25886	2.57665	2.16057	1.8394	1.67939	1.81765	0.110762	1.24637	0.280457	0.863088	0.813082	1.33303	1.68225	1.2011	1.86251	2.78084	2.54498	2.08023	1.6186	2.38108	1.79302	2.38883	1.45104	2.10831	1.71731	2.59273	3.41493	3.98867	5.1961	6.36338	7.46126	8.58033	10.0205	10.9244	12.6085	13.7561	15.7951	16.9044	17.9955	20.6952	21.3099	23.7532	24.7009	25.8773	26.242	27.3362	28.9087	28.8388
	9.39408	1.80693	1.05714	0.661314	0.323832	0.488684	0.225158	-1.30643	-0.605979	-1.50294	-1.08997	-0.494583	0.13352	0.434132	-0.214431	0.932602	1.09437	0.881789	0.511684	0.517143	0.761871	0.599882	1.39277	0.121454	0.276056	-0.00831546	1.0344	1.81759	3.03156	4.47419	6.21151	7.9524	9.4652	10.9683	11.9903	14.3027	15.3832	16.7582	18.4981	19.1991	21.9093	22.1734	23.6647	24.4628	25.0807	25.2941	25.7901	26.4461	26.56
	74.3127	65.5394	63.2896	63.6888	64.7582	64.5256	63.752	62.3264	64.1311	62.3625	63.9111	63.7672	65.4168	65.9894	64.9989	65.1401	65.7959	65.9824	65.5082	64.9698	65.8061	67.201	67.5765	65.2815	66.4421	66.9113	70.0725	70.3356	73.3896	76.0927	80.4689	84.1352	88.8349	94.3783	99.5651	104.109	109.095	115.379	120.799	123.133	133.198	135.592	139.219	142.648	147.607	149.075	151.758	154.02	153.996
	15.8987	8.34208	7.74379	7.33112	7.1373	7.11048	6.56991	5.48714	5.98064	5.13899	5.76717	6.12896	6.49741	7.04829	6.1488	7.05738	7.82272	7.92059	7.67596	7.15025	7.65463	7.69463	8.14868	6.77302	7.30867	6.38988	7.2074	7.29233	7.34423	8.66207	9.84754	11.1895	12.145	14.371	15.3212	17.6511	19.7272	21.8172	24.2822	26.4542	29.77	31.2467	34.396	36.3484	39.0041	40.9357	43.3113	45.7347	47.5696
	13.075	5.33934	4.89564	4.19549	3.77735	3.71878	3.56427	2.42845	2.59462	1.84486	2.01014	2.20214	2.85848	3.34581	3.27958	4.17673	4.35049	4.07777	3.65363	3.70748	4.02026	4.17778	4.0755	3.35756	3.41771	3.87939	4.78879	5.38921	6.11932	7.40791	8.76044	9.8309	11.3993	13.023	14.6011	16.5848	17.2335	19.8302	21.1988	22.5416	25.3456	25.8886	28.5325	30.4052	31.5565	32.7929	34.5554	35.3236	36.4261
	24.3085	15.8929	15.5051	15.3456	14.2429	14.6841	14.3701	12.902	13.7492	12.5872	13.9052	13.1563	14.0174	14.3267	13.7418	14.1227	14.6827	14.9842	13.9949	14.2989	14.2869	14.2628	14.6559	13.5044	14.0491	13.779	15.0378	15.1703	15.1325	16.1878	17.3253	18.3321	19.6421	20.3008	21.3199	23.0957	23.7409	25.0347	26.5051	26.6758	29.7584	29.7446	30.9207	32.7918	33.4863	33.8521	35.0109	36.6114	36.5047
	15.9188	7.9882	7.05924	6.7935	6.67141	6.96446	6.43205	5.27555	5.94076	4.9985	6.22641	6.43269	7.02901	7.14054	6.81621	7.35444	8.06398	7.87707	7.15885	6.44661	7.39695	6.83422	7.12644	6.49416	7.2988	6.40471	7.74533	7.97165	8.82451	10.3672	11.9732	13.5948	15.329	17.901	19.7784	21.8468	23.8907	26.1617	28.7769	30.1027	33.3193	34.824	37.9565	39.5306	40.8896	42.297	43.6909	45.2373	45.8265
	5.7765	-1.86208	-2.54737	-3.06508	-3.26815	-3.43126	-3.42394	-4.63967	-3.744	-4.95209	-4.08837	-4.95293	-4.08292	-3.0699	-3.71882	-3.3452	-3.08324	-3.11244	-3.51336	-3.47135	-3.34538	-3.7545	-3.29163	-3.80542	-3.74686	-3.81673	-3.12975	-3.1105	-2.67489	-1.87431	-0.908878	-0.507342	0.660882	2.07115	2.75398	3.96034	4.42128	5.64601	6.81462	8.08562	9.88118	10.2455	11.7093	12.8641	14.09	14.1299	15.6293	16.6786	16.6983
	22.7244	15.2104	13.7927	13.6703	12.8049	13.1501	12.6849	10.6845	12.253	11.4273	11.669	12.1116	12.9679	13.023	12.5175	12.7932	13.771	12.7609	12.6791	13.1592	13.4002	12.7322	13.2142	12.3583	12.0759	12.1547	13.1208	13.0651	12.7702	13.3738	14.6486	15.2653	15.6152	17.6132	18.5141	20.4876	21.7247	23.6778	24.4887	25.5013	28.3048	28.0312	31.2065	32.51	34.7111	34.9125	36.5196	38.4965	39.2345
	22.7388	14.8006	13.8011	13.8588	13.5629	14.3852	13.5591	12.4032	13.4707	12.4916	13.6374	13.3729	13.9591	14.4034	14.0014	14.484	15.2912	15.8	14.8922	15.7384	17.1291	16.568	16.9822	15.9589	16.5844	16.0077	16.9334	16.9269	17.9099	18.7109	19.3328	21.9228	22.4736	24.9619	26.1005	28.5138	29.6083	31.6452	33.8185	35.3424	40.0636	41.0268	44.1245	45.2577	47.3995	48.3804	51.6704	53.814	54.1837
	12.9645	4.81219	4.28211	4.14029	3.67838	3.76891	3.53585	2.74968	2.86091	2.02778	2.76924	2.44032	2.94618	3.69327	3.14955	4.26933	4.62311	4.6213	3.81315	3.06349	3.84127	3.41253	4.30305	3.11021	3.49747	2.64909	3.47528	3.49475	3.92132	3.83064	4.33678	5.74389	6.49255	7.29967	8.17548	9.54668	10.2935	11.691	12.6564	13.4891	16.2129	16.9089	18.8262	20.4908	21.0919	22.0178	23.8452	25.2988	25.5414
	41.062	32.7994	32.6316	32.1906	31.6955	31.6111	31.4824	29.485	31.4816	29.6709	30.2843	30.3366	31.2624	31.7061	30.7157	31.5323	31.9362	31.5903	31.1111	31.1787	31.7585	31.2197	32.1695	30.8961	31.7226	31.0225	32.0555	31.774	32.2771	33.2716	33.8436	35.3251	35.685	36.9026	38.2097	40.2845	41.2192	42.5841	44.2548	44.8227	48.5368	48.0362	50.5119	52.2507	52.8605	53.1602	55.1835	56.3502	56.0789
	39.089	29.4724	28.5075	27.6967	27.9981	27.7902	27.8111	26.6513	26.6625	25.6355	26.297	26.4136	26.737	27.3357	26.7621	26.9768	27.7238	27.535	26.2844	27.3624	28.8875	27.1659	28.3198	27.404	27.4337	26.7036	26.6927	26.7499	26.799	27.256	27.0176	28.1788	28.1997	29.8136	30.4819	31.6531	32.7509	33.5895	34.9671	35.0226	37.2164	37.6483	38.4385	39.8608	40.6446	41.9924	42.241	43.4774	42.72
	9.84176	13.9698	12.9531	11.1322	5.28218	4.00592	4.97133	4.61944	4.49632	2.61319	0.709767	1.75439	1.37263	1.36904	1.32089	-0.0195944	0.145698	0.100416	-1.38028	-1.19216	-0.951248	-0.840397	-0.966945	-0.986281	-0.753689	2.60712	2.04744	2.25925	0.860938	2.12047	3.45381	4.18507	6.15287	7.50827	7.87281	9.19541	11.3476	12.2955	14.3717	15.2879	16.4054	18.209	20.0933	21.6832	23.5243	25.5943	27.3436	29.2945	30.5687
	22.7317	27.2922	26.3284	23.7106	18.6602	17.4113	17.9452	18.7805	17.6601	15.9306	13.6743	14.8897	15.6678	15.0931	14.3292	13.522	13.3428	13.789	12.8243	11.3255	12.7296	11.904	11.4978	12.1402	12.9413	17.4024	16.9096	17.3016	16.6798	18.2263	20.0939	21.0043	23.7858	25.1428	26.7318	26.6142	29.8436	31.0233	33.4377	34.2718	35.9135	37.4663	38.9997	40.727	41.9847	44.5428	46.4402	47.6481	48.7318
	59.2356	64.1494	64.1395	60.2419	54.1998	52.1726	53.2212	54.191	52.8728	52.0405	48.4874	50.8581	50.7235	50.0843	50.7293	48.7462	48.8045	49.6698	47.6462	47.4672	48.3444	48.5634	47.677	47.8302	48.583	55.523	54.5196	55.1189	53.0132	55.8717	58.1448	59.4523	62.4043	62.8679	63.9065	64.2947	67.1792	67.9213	70.9677	71.2534	72.4341	73.3807	74.3198	76.4525	78.188	79.7344	81.4655	81.4591	82.4302
	17.8074	21.8994	21.0279	19.0778	13.4306	11.9101	13.0614	13.8188	13.1553	11.3018	9.2885	10.9899	10.334	9.25633	9.3482	8.9586	8.89124	9.20356	7.80977	7.06641	8.27333	8.19926	7.28154	7.78883	7.87964	13.0749	12.2002	12.9063	11.4121	12.5694	14.5696	14.0673	16.9412	18.1585	19.2022	19.657	21.6422	22.8443	25.1078	25.2632	26.5495	28.4684	29.684	30.6928	32.8926	34.5532	36.1308	36.8803	38.0494
	29.6956	33.5828	33.2566	30.556	24.2362	23.5993	23.9403	24.3388	23.4717	21.8961	19.7691	21.0727	20.9828	20.8117	20.4342	19.4255	19.9769	20.3306	18.6524	17.6294	18.7239	18.9599	18.1377	18.1939	18.3877	23.5342	23.0929	24.8819	22.1141	24.6615	25.9151	27.5106	31.0536	32.5224	34.7172	35.0833	39.2014	40.3771	43.9163	45.2594	46.6975	48.6902	50.7651	52.1024	55.8761	58.3105	59.7521	61.7109	62.9653
	30.8974	34.3808	35.3829	33.2387	26.767	24.8346	26.0641	26.7098	25.4672	24.2353	21.5976	22.8712	22.4826	22.0737	21.8912	20.3929	21.2726	21.4998	19.6304	19.8911	21.0084	19.8336	20.0515	20.0896	21.0168	24.7164	24.6559	24.3875	22.6655	24.5411	26.0608	25.4313	28.6583	29.927	30.937	31.7658	34.8123	36.0851	38.664	39.9334	41.5843	44.4215	44.6485	47.296	49.3365	52.1737	55.6213	57.4923	58.6742
	24.9289	29.2517	28.8702	26.7479	20.3215	19.145	19.8766	20.3207	19.5058	17.8443	15.5584	17.2202	16.5528	16.4779	15.8641	14.7644	15.818	15.5511	13.6915	13.273	13.6609	13.8443	13.9183	13.2897	14.6037	20.1635	19.1119	20.4077	18.7765	21.8242	24.1952	25.2715	28.3097	30.5789	33.5903	35.5088	39.3983	39.7032	44.1361	45.4826	48.39	49.9831	52.3828	54.6471	57.7378	59.2764	61.7936	65.8586	65.2964
	22.3028	27.0745	26.6602	24.2337	18.4038	16.8881	17.667	17.8774	16.5451	15.2532	13.14	14.6772	14.9208	13.9448	14.2702	13.3219	13.3238	12.8394	11.8285	11.9751	12.2467	12.2382	12.2709	12.1315	12.0672	17.5553	15.9493	17.7819	15.9894	18.4255	19.7499	21.2945	24.2672	25.7019	27.5429	28.2934	31.7326	32.8374	35.9794	36.6425	38.2032	41.2914	41.4769	43.3423	45.9628	47.5815	49.3993	50.9578	51.7383
	25.9471	30.4513	28.8799	26.9694	21.6442	20.0681	21.3016	21.4147	20.3601	18.7671	16.2401	17.9611	17.5077	17.2228	16.5415	15.725	16.0598	15.579	14.2955	14.2758	14.1446	14.4001	15.0743	15.0904	15.1735	19.8558	19.0753	20.5096	19.4003	22.0927	24.4013	25.962	27.9715	30.6277	32.1557	33.502	37.1108	39.0742	42.6759	43.7683	45.9272	48.5924	50.5529	52.6715	55.5815	57.3042	59.4282	61.8902	62.63
	20.2298	24.2257	23.6443	21.9187	16.0362	14.8441	14.485	15.3936	14.3471	13.172	10.9144	13.0628	12.2405	12.3452	11.9306	10.4182	10.8224	10.5922	10.1287	8.65876	10.024	9.85664	9.28503	9.01635	9.56248	14.4028	13.6167	14.8844	13.6379	16.0964	17.5336	18.6503	21.4985	23.1645	25.1326	25.8895	29.4324	30.929	33.6926	34.4418	36.9495	38.6594	41.4799	43.6132	45.4994	46.7018	49.7529	50.7375	52.5027
	6.39921	10.6683	10.094	8.16009	2.68837	0.479833	1.66177	1.74658	1.18853	-0.745516	-2.38967	-0.988673	-1.19679	-2.41281	-1.3597	-2.93562	-2.97429	-2.69081	-3.77478	-3.77604	-4.08802	-4.25138	-4.27944	-4.38669	-4.29516	1.07119	0.655324	1.14074	-0.0259047	1.90355	4.11978	5.2979	7.20292	9.21312	10.4088	11.2254	13.5074	15.3265	17.3996	18.6373	19.9113	21.2225	23.3054	24.8072	27.4202	28.8444	31.1283	32.2711	32.5135
	36.3975	41.3835	40.3831	38.264	31.6222	31.1032	30.6267	30.8338	31.0098	29.0823	26.8301	28.2898	28.372	27.7131	26.9906	26.279	26.5963	27.2597	24.7584	24.9343	25.9775	26.3406	25.6776	25.9224	26.002	31.7311	30.0997	31.7724	28.9134	31.4736	33.3218	33.2554	34.6272	37.3257	38.4262	39.2476	41.9784	44.0623	46.8923	46.8178	49.3435	50.9447	53.0872	54.5913	56.3467	58.3555	60.7254	64.7817	64.7395
	92.1135	97.1	97.4732	93.9336	86.5652	85.2585	87.2886	87.6338	86.4959	85.7354	82.8502	84.7488	85.1495	84.5801	84.4681	81.7855	83.9582	83.2313	81.7555	82.2255	82.234	82.9289	81.1197	81.4421	81.6	90.3105	89.2513	90.5345	87.8748	91.5856	94.089	93.1565	96.6327	98.4087	98.9823	98.9321	102.47	103.499	105.65	106.224	107.999	109.494	111.411	110.948	113.391	115.075	116.746	117.404	118.333
	6.17348	10.3089	10.5083	7.8062	1.77334	1.16506	1.49325	2.17169	1.3738	-0.813355	-2.3241	-0.499582	-1.348	-2.63558	-1.97032	-3.4609	-2.53818	-2.75424	-4.27264	-4.15062	-3.93278	-3.78418	-4.42553	-4.63224	-3.03659	1.81144	1.09491	0.547414	-0.145618	1.80617	2.81253	3.76894	6.86209	7.77908	9.40763	10.6591	13.3655	13.8296	16.3906	17.7815	19.5486	20.3448	22.2715	24.2295	25.6636	27.1801	29.9325	31.6969	31.7218
	57.7795	62.8386	62.9771	60.0482	52.601	52.2844	52.6798	52.9977	51.4317	51.1688	48.5152	49.3937	49.7512	48.3842	49.321	46.8985	47.4145	47.3539	46.6925	46.0798	48.0102	47.4193	47.065	47.0956	45.9499	52.8203	52.5517	53.0771	50.6696	53.4534	54.6015	56.6597	59.1614	60.3354	61.2251	62.6271	66.3533	70.0656	73.69	75.4541	79.8296	81.9626	87.5414	86.5314	90.7794	94.6615	97.7636	101.239	101.684
	12.8381	16.7825	15.981	14.0672	8.54334	6.94203	6.90025	8.22803	7.20765	6.07829	3.46107	4.71143	4.59894	4.32641	3.92537	2.83315	3.1152	3.04956	2.01445	1.72978	2.04782	1.82806	1.73744	1.90714	2.17869	6.7774	6.808	7.55565	5.99934	8.00415	9.34229	10.354	12.6221	14.0619	15.774	16.05	19.5609	20.3057	22.8741	23.7942	25.2348	27.0789	29.5624	30.994	33.1271	34.6291	36.9244	38.3404	39.1914
	33.0384	37.5609	36.8492	35.2053	28.7019	26.474	27.3974	28.4245	27.787	26.3323	23.4113	25.5383	25.148	24.2623	24.3303	23.1358	23.302	24.1988	22.1699	21.9772	22.6545	22.1657	22.442	22.0537	22.4364	28.6992	28.1187	28.4206	26.8448	29.5136	30.8433	31.2724	34.1905	35.27	37.0087	37.4099	40.2602	40.7796	44.1395	44.6451	46.1153	46.9618	48.7648	50.3337	52.1002	53.3622	55.2248	56.5769	57.532
	18.3816	22.8408	22.4653	20.024	14.9941	13.2302	13.6588	14.0927	13.6058	11.6938	9.64146	11.6756	11.2622	10.8984	10.5217	9.70617	10.1072	9.84364	8.73349	7.76895	9.27589	8.44777	8.70533	8.61685	8.97977	12.0835	11.7476	12.4086	10.6224	12.3553	13.9273	14.4677	16.4486	16.9185	17.7681	18.4339	20.8929	21.3935	23.4667	24.2043	24.4944	26.1114	27.5408	28.2437	30.0939	31.7055	33.2982	33.6873	34.6177
IP3R1 shRNA+IP3R1 DA+siOrai1	33.05	33.0441	32.9993	33.9681	33.9369	34.3723	33.8033	33.1787	35.0326	35.3628	34.9967	34.7237	34.8554	34.417	34.4112	34.5196	33.8439	33.148	33.2761	32.9027	33.114	32.7323	32.89	33.0986	33.9689	38.337	40.2486	43.4611	45.7979	48.4327	51.3148	54.4957	57.3717	59.8706	62.5678	65.4109	67.9206	70.6729	73.3342	75.0341	78.0477	80.7958	82.4491	85.565	88.3448	90.78	91.8762	93.4543	94.9914
	32.8724	33.1114	33.7224	34.3883	34.9574	35.5023	36.071	34.7214	36.3335	36.1814	35.9527	35.6196	35.4434	35.1301	34.6311	35.3007	34.3687	33.0331	32.5212	32.1158	32.1827	31.9468	31.5406	31.9308	31.6766	33.5382	34.8226	36.3249	38.4445	40.3482	42.4747	44.5114	47.0435	49.4336	52.0829	55.0517	57.4861	59.5346	61.6895	64.0415	66.5976	68.9239	71.6306	73.5134	75.4605	77.0261	78.7271	80.0153	81.4125
	25.435	25.6954	26.0964	27.0122	27.1415	27.1436	27.9633	26.4516	27.8391	27.726	27.9359	27.8594	28.0058	27.1115	26.9046	26.9885	26.7505	25.9218	25.2261	25.2352	24.719	24.9811	25.3108	25.0115	25.1415	27.4897	28.2166	29.5708	30.185	31.8626	33.1071	34.7626	37.098	38.644	40.6088	42.7464	45.2658	46.7502	48.3745	50.7483	52.8258	54.8164	56.7474	58.3815	60.0799	61.8778	62.5451	64.6964	65.7539
	26.4024	26.8945	26.6185	27.9035	27.8822	28.1609	28.8633	27.633	28.8105	29.2612	28.9945	29.0308	28.6168	28.7425	28.2413	28.4306	28.2448	27.1051	26.6925	26.7737	26.7325	26.7987	26.5967	27.1764	27.339	30.5992	31.7063	32.6903	33.9795	35.6941	37.8523	40.2218	42.9003	45.3837	47.8124	50.8324	54.0936	56.0758	58.3741	61.4519	64.0788	66.8915	69.1953	71.6416	74.0229	76.5703	78.3481	79.6669	82.0873
	32.9167	33.6888	33.4955	34.402	34.4944	35.2729	35.041	35.0059	36.9473	36.8995	36.82	36.8693	36.8222	36.0839	35.2981	35.4521	35.4776	34.363	33.8249	34.2934	33.3051	33.1771	33.2777	33.8198	33.528	37.0703	38.5343	40.3339	42.6021	44.4643	47.8178	50.6345	53.9942	56.0606	60.1869	63.2561	67.6393	70.1102	73.1556	76.726	79.5288	82.8798	85.0532	88.2872	90.7033	93.3083	95.1797	96.4711	97.5798
	33.2619	34.1315	33.5177	34.5562	34.7164	35.51	35.4127	34.069	35.6828	36.1252	36.3759	35.8122	35.8499	35.4752	34.9364	35.5454	34.7886	33.5223	32.9649	33.3513	32.8639	32.7734	33.0662	33.8873	33.9526	37.1457	38.5657	39.476	41.5595	43.208	46.0222	48.3954	51.0947	53.2144	55.7562	58.6634	60.953	63.4723	66.5108	68.7571	71.7809	73.9902	76.6477	78.7961	80.9192	83.183	84.1648	86.0738	88.1242
	40.6491	41.1753	40.509	41.5594	40.7895	42.1716	42.0019	40.8573	41.8749	42.102	42.2969	42.5211	42.1692	42.3659	41.3588	41.4614	40.9126	40.2443	39.9796	39.6791	39.8579	39.695	40.1975	40.4455	40.7662	46.8072	48.7831	51.9914	55.1951	58.6963	62.6225	66.4925	72.2454	75.4175	80.9837	86.1658	89.9251	92.8306	98.2005	101.362	105.121	107.825	110.811	114.519	117.313	120.746	122.533	123.802	126.25
	26.6997	27.3723	27.326	27.958	28.4879	29.2763	29.2725	28.3519	29.5167	30.1526	30.1461	29.9923	29.7603	30.0862	29.1889	29.4154	29.3875	28.8617	28.5916	28.3151	28.429	28.1227	28.981	28.8339	29.1955	33.0055	33.8182	35.6139	36.9831	38.2674	40.6004	42.444	45.8538	47.7155	50.19	53.1341	55.608	57.8324	60.0224	61.9965	65.0967	67.3187	69.5254	72.4	73.7142	76.4136	77.7264	79.1891	81.0979
	31.4185	32.0095	32.0243	32.9772	32.7666	33.2011	33.1716	31.3645	33.0258	33.6046	33.8419	33.371	33.6652	32.8267	32.885	33.7128	33.5603	33.1896	33.3859	33.9045	34.2455	34.5686	35.3433	35.5196	35.9527	42.58	44.4208	46.631	48.8106	50.7098	52.8386	54.7708	57.6813	59.077	61.1205	64.1705	66.4702	68.9128	70.7526	72.5102	75.5055	77.7939	79.2066	81.9129	83.2369	85.143	85.8338	87.2787	88.5365
	28.9257	28.9098	29.2631	29.921	30.174	30.4373	30.6942	29.8059	30.9342	31.8903	31.1599	30.6633	30.8165	30.6499	30.2202	31.0773	30.8211	29.9395	29.557	29.2725	29.4246	29.4318	29.3555	29.6996	30.2519	32.8833	34.4774	35.8666	37.2692	39.4389	41.8199	43.4089	45.2328	47.1992	49.086	51.2697	52.8704	54.3214	56.8579	57.494	59.3553	61.4124	62.4683	63.5679	65.096	67.0098	66.7927	67.3011	68.2357
	18.8805	19.0589	19.3499	20.0525	20.1505	20.4447	20.5862	19.2801	20.7036	21.2399	21.3152	21.1302	20.479	20.9355	20.422	21.0054	20.618	19.3334	18.8948	18.9489	18.7203	19.1493	19.0166	18.6644	19.4774	22.2283	22.6184	23.4425	23.6228	24.413	25.6845	26.7298	28.2511	29.3394	30.3429	31.3981	33.0357	33.6358	34.8178	35.9779	37.3621	38.7976	39.6426	40.5737	42.3874	42.9421	43.2245	44.2226	44.9441
	25.8519	25.9944	25.9286	26.9657	27.1223	27.5045	27.288	26.5113	27.9303	28.2753	28.0553	27.6277	27.8896	27.39	27.3064	28.0292	27.3234	26.4244	25.873	25.841	25.7248	25.8664	26.249	25.9793	26.8482	29.4018	29.6603	30.991	31.4796	32.7815	34.2537	35.7044	37.8831	39.189	40.1383	41.5714	43.1537	44.5682	45.9618	47.511	49.0174	49.9413	51.0791	52.5797	53.0454	55.2052	55.5578	56.9471	58.0035
	26.5967	26.8147	26.7811	27.8024	28.027	28.1586	28.3052	27.1668	28.7091	29.5221	29.5018	28.9868	28.6608	28.7094	28.4261	28.9586	28.3621	27.5966	27.547	27.0355	27.2984	27.7698	28.2446	28.1735	28.4292	31.4442	31.9885	33.2506	33.985	35.7136	36.9943	38.2797	40.4778	41.8069	43.1111	44.9705	47.5487	49.0459	51.1122	52.2734	54.404	56.305	57.582	59.0967	60.2111	61.7679	63.1951	64.4568	65.4401
	21.3866	22.2093	21.5468	22.7334	22.7974	23.588	23.1883	22.3109	23.9031	23.8035	24.1902	23.8523	23.2967	23.6064	23.6097	23.8409	23.6137	22.7644	22.3978	21.9597	22.0679	21.7133	22.5912	22.4814	22.5771	26.646	27.2582	28.4969	29.6493	30.7438	31.9867	33.2405	34.2256	35.5658	36.6664	38.0607	39.0985	40.1672	41.3974	42.5646	44.0902	45.0901	45.8752	47.1603	47.8933	48.6294	48.5292	49.2347	49.5381
	33.8252	33.8989	33.8741	35.3197	36.0879	36.5153	36.5378	36.203	37.958	38.3565	38.3985	38.1686	38.45	37.8395	37.3337	37.9613	37.9049	36.6624	35.7176	35.3371	35.5779	35.2222	34.7761	35.2701	36.0986	40.4564	41.7378	42.872	44.7934	46.6704	49.0103	51.0807	53.8214	55.0674	56.1949	58.182	59.8297	61.0817	62.8965	65.302	67.6662	69.5477	71.0347	72.6329	74.8358	75.799	76.886	78.2644	78.5302
	23.3281	23.7427	23.4818	24.4021	24.9286	25.4835	25.5885	24.3995	26.0136	26.4463	26.5685	26.4834	26.8044	26.532	26.3514	26.7577	26.9279	25.8669	25.7066	25.3249	25.373	25.7238	25.8415	26.0862	26.5496	29.2718	30.1228	31.3931	32.413	33.5613	34.9989	36.2732	37.8043	39.1088	40.0964	41.6683	43.4619	44.9119	46.3804	47.7739	49.4563	51.0015	52.1031	53.6023	55.1506	56.3074	56.9511	58.2691	59.4437
	31.841	32.3736	33.2547	34.301	34.616	35.5534	35.9227	34.153	35.388	35.7132	35.7241	35.1383	34.952	34.932	34.3017	35.5764	35.9996	35.1786	35.3482	36.1619	36.9731	37.9659	39.2905	39.8998	40.452	46.6421	48.1384	49.3676	50.9993	51.9962	54.7088	56.8519	59.5564	61.7535	63.9572	66.2831	69.136	71.4273	73.7133	76.0393	78.8771	80.807	82.7344	84.3383	86.4826	88.1765	89.1531	90.7726	92.1475
	32.6252	32.8562	33.3381	34.1194	34.8031	35.5076	35.357	34.8825	35.8065	36.0036	36.3898	36.6127	36.3828	35.9025	35.8185	36.5358	36.2069	34.8902	34.7727	34.3905	34.8037	34.7666	35.1706	35.3306	35.9021	39.6908	41.2953	43.0222	44.8389	47.3391	48.8465	51.6473	54.8929	57.4152	60.5473	63.7636	66.9459	69.4288	72.99	75.9373	79.8996	82.6482	86.4853	89.5037	93.2177	96.3875	98.0935	100.539	103.384
	35.1934	35.7542	35.6489	36.4497	36.8499	37.5319	37.4569	36.8333	37.6913	38.0621	38.2743	37.6457	37.7064	37.5152	36.7952	36.9233	36.7696	36.0796	34.9994	35.2987	35.1985	35.6516	36.0613	36.3781	37.0615	41.0592	41.6705	44.1519	45.5829	47.2292	50.0596	53.0653	56.5656	58.809	62.2582	65.4063	69.0274	72.8242	75.8164	79.2637	84.4136	87.2891	90.932	94.0446	97.2447	101.027	103.544	106.717	108.687
	45.1726	45.7797	46.2496	46.1669	45.6944	46.0105	45.6282	46.2686	46.533	44.859	46.3825	45.3251	45.5488	45.3381	45.6781	45.8688	45.9799	45.1388	44.9519	45.0014	45.6112	44.893	45.3558	45.6762	45.1441	47.7052	48.1877	50.7542	52.9044	55.088	58.3336	60.9279	64.31	66.9016	69.2112	71.8404	74.3752	78.1448	81.2835	83.084	86.456	90.3498	92.885	95.7238	98.8414	100.775	104.047	107.341	110.314
	30.0323	30.686	30.7669	31.343	31.0136	31.2207	31.1709	31.519	31.5406	31.3161	31.7772	31.3886	32.0173	31.3805	31.4973	31.8356	31.9431	30.8861	31.2401	31.4343	31.0859	31.0587	30.3958	30.6444	30.4039	33.5391	34.0897	36.1318	37.1293	39.5039	41.1174	42.6551	45.0451	47.1066	48.4422	49.9671	52.4264	54.2394	56.4675	58.0056	60.355	63.0035	64.4922	67.6346	69.354	71.2152	73.9127	75.7687	77.7864
	30.8333	31.8635	31.9614	31.6083	32.1127	32.5465	32.9929	32.7063	32.6025	32.7766	33.0786	32.5351	32.7935	32.8724	33.6527	33.5422	33.2375	32.7258	32.5136	32.7383	32.4883	32.4466	31.7995	31.6514	31.7053	34.692	34.8249	36.9595	38.3805	40.7376	43.4884	45.8248	48.8791	50.7045	53.2458	55.2542	58.0101	60.6843	62.6729	65.4372	66.7979	69.9799	72.1613	75.2764	76.9343	79.9649	81.6243	83.8038	86.3093
	29.9819	30.6398	30.2763	30.9044	30.848	31.2948	31.0771	30.9583	31.4901	31.0183	31.1626	30.0514	30.7216	31.0983	31.2245	31.6675	31.1402	30.5878	30.9504	31.2887	31.4082	31.0524	31.1189	31.1373	30.4154	31.9768	32.6543	34.3337	35.8564	37.4683	39.4219	40.9487	43.755	45.5191	47.5821	49.8156	51.4577	54.308	56.0743	57.9778	61.1341	64.1875	66.4725	68.4874	71.7821	73.3589	75.7047	78.3915	81.3019
	30.7304	31.4998	31.8442	31.287	31.6557	32.5634	32.3007	32.1104	31.7562	32.0973	32.0582	32.1821	32.1096	32.7643	31.9128	31.6103	32.3212	32.2191	31.7509	31.7702	32.376	30.823	31.6664	31.7176	31.079	32.781	33.3317	35.0382	34.7696	36.2636	38.1623	39.0755	42.4245	43.8754	46.2446	47.4325	49.2609	52.2601	54.7374	57.2103	58.7971	62.0699	63.804	66.5272	69.7812	71.0211	73.7074	76.7507	78.1041
	46.7446	46.3452	47.9338	47.3464	46.42	46.921	46.9308	46.7102	47.389	47.9938	47.6893	46.7124	47.4007	47.6611	47.6944	48.0278	46.9128	47.344	47.3356	47.0314	47.6033	46.839	46.1352	46.0847	46.4303	49.8318	50.0541	50.8918	48.0165	49.5866	50.8149	52.7555	54.5704	55.8939	57.3601	59.4321	61.6925	63.2466	66.106	67.7314	69.6834	72.3105	74.052	76.7317	79.0737	80.3808	82.9907	86.8766	87.4099
	25.0683	25.4972	25.0786	25.2765	25.0253	24.9876	24.6007	24.7709	25.0577	24.4511	25.1474	24.4857	24.6578	25.1297	24.9088	25.6131	25.1289	24.8612	24.9669	25.8054	25.3112	25.1518	24.5178	24.9787	24.0754	26.4795	26.3987	28.2406	28.396	29.9794	31.6314	33.9552	36.3858	38.6522	40.4863	42.9792	45.7397	49.2151	52.0942	55.2212	58.185	61.2835	65.355	69.1468	73.0128	75.9878	79.6531	83.0446	86.1575
	36.668	37.237	37.3183	36.9316	36.7646	38.1544	37.0962	37.0922	37.5873	36.3345	37.5324	36.8344	36.723	37	37.3228	37.8475	37.0391	36.7883	36.575	37.0127	36.7247	36.3678	36.217	36.6051	36.328	38.4523	38.3553	40.2653	41.8653	44.1992	46.2863	48.0558	51.483	54.3556	57.3916	60.0078	62.2304	66.5239	69.5864	72.1214	75.3715	79.3075	81.7217	85.3973	87.5095	90.7117	92.8005	96.0526	98.8667
	42.7925	44.007	43.7897	43.6712	43.9708	44.3858	43.4393	44.2359	44.128	43.2942	43.9324	43.1355	43.2276	43.7682	43.8563	44.0631	43.5512	43.6549	43.1946	43.6076	44.1011	43.9042	42.8252	43.5014	42.9649	45.9052	46.1001	48.7479	49.7576	52.6803	55.8812	59.9113	63.6862	67.306	70.4833	75.2928	79.6605	84.2841	87.905	89.4461	94.1905	98.4214	101.509	105.805	107.455	110.919	115.306	117.856	121.07
	47.0682	48.0461	48.4025	47.7414	47.713	47.9532	49.149	49.6325	49.0936	48.3413	49.0163	48.6597	47.8438	48.173	47.5173	48.4246	48.1894	46.9097	47.3504	47.544	48.334	46.8734	46.6373	47.1645	46.6849	49.2128	50.4664	53.8828	57.9685	62.6331	65.3886	68.9551	74.0651	77.5974	79.5431	82.3091	86.7237	90.0917	93.5142	95.3206	99.6189	103.355	106.074	109.718	113.176	115.219	118.112	121.684	124.823
	30.3667	31.2407	30.9072	30.701	30.9316	30.909	30.8609	31.4278	30.8476	30.5047	31.3133	31.1558	31.0562	31.213	31.8721	31.8163	32.2417	31.7484	31.4343	32.1281	32.1306	31.2495	30.5192	31.1198	31.0851	32.3994	33.1575	35.4619	37.3192	39.6878	42.0575	44.6102	48.1113	51.71	53.8638	56.1709	60.1727	63.332	66.329	68.5294	71.9371	74.9703	78.7915	82.0328	84.5226	87.2963	90.9114	93.5676	96.5108
	24.9299	26.1854	26.1347	26.3263	25.9823	26.4741	25.7613	26.8966	26.2919	25.779	26.4506	26.2002	25.9145	26.1028	26.5089	26.3264	26.6244	26.2815	27.0546	27.0212	26.9364	26.9093	26.4369	26.9655	26.6448	28.8375	29.1748	31.4007	31.7812	33.7504	34.741	35.7619	38.8175	40.1282	41.7829	43.255	46.2886	47.9433	50.2035	51.5371	54.1236	56.5021	58.1298	60.7585	62.2514	64.2408	66.0901	69.5536	71.029
	16.8181	17.4078	17.5996	17.4151	17.1952	17.2262	17.5127	17.983	17.4598	17.0267	17.6861	16.9296	16.8764	16.9829	16.8472	16.8568	16.4335	16.1766	15.7928	16.1559	16.1422	15.4356	15.3265	15.3757	15.2092	16.5954	16.5987	18.0051	18.9077	20.528	21.8406	23.2002	25.1984	26.5735	27.547	29.2264	31.1182	33.4489	35.9021	37.1003	39.42	42.08	44.3246	46.3425	48.8195	50.6964	53.2721	56.0532	58.0339
	26.6856	27.7005	27.5147	27.0759	26.9105	27.0274	26.924	27.6874	27.7859	27.5598	28.1392	27.3282	27.4601	27.3919	27.7561	27.6546	27.3066	26.5405	26.6173	26.2711	26.3739	26.1385	25.7221	26.1908	26.4404	28.1921	28.6672	30.1981	31.1974	33.0755	34.5564	36.7787	38.8805	41.1786	42.7588	45.0906	47.8295	50.1944	52.4344	54.2552	57.3908	59.9483	62.4091	65.2182	67.8888	69.874	73.1426	76.3681	79.5803
	16.4296	17.0608	16.5084	16.7352	17.2354	16.9622	16.7668	17.1766	17.2338	16.8748	17.0941	16.5011	16.4624	16.4455	16.6304	16.7702	16.6003	15.7982	15.8463	15.7535	16.2054	15.9794	15.5059	15.9031	15.9135	17.7423	18.1074	19.3171	20.335	21.7623	22.6729	24.0248	25.9185	27.2519	28.0138	29.2092	31.5052	33.6278	35.1459	36.7521	39.1012	41.1582	43.2927	45.4138	47.1188	49.091	50.9806	53.0873	54.6456
	25.1147	26.3944	26.6697	27.1249	27.2053	27.6272	28.0817	28.1668	28.3439	27.513	27.5472	26.7067	26.8853	26.3171	26.4155	26.3742	26.3106	25.6929	25.2641	25.7107	26.138	25.7905	24.5796	24.7201	24.5532	25.7635	26.0471	26.8257	27.6431	28.6679	29.7063	31.4017	33.846	35.4141	37.2046	39.2201	41.5598	44.3178	47.4347	49.6952	53.2113	56.4224	59.5047	62.8088	65.63	68.5849	72.2021	75.5247	78.3091
	29.5631	30.3329	29.9954	30.2177	29.7582	30.8509	31.3245	31.2128	30.6124	30.475	31.5543	30.6496	30.4207	30.4875	30.8318	31.0855	31.2084	30.4369	29.6314	30.7442	31.4949	29.7476	29.7824	30.1317	30.0781	32.3098	32.5596	33.8701	35.2015	36.7391	38.9143	41.6858	44.2011	47.3995	49.9997	54.666	58.5382	61.3302	66.3978	67.9068	72.7132	77.1098	80.5952	83.3761	86.54	89.2918	93.6214	97.5881	101.348
	32.6501	32.914	33.3289	33.36	32.8059	34.1253	33.3179	33.5182	33.9876	33.9998	34.6572	33.6489	33.7656	34.0578	34.3759	34.6709	33.4418	33.6025	33.2434	33.9619	35.2469	33.812	34.2786	33.7626	34.5068	38.2916	39.1073	42.1462	43.8948	47.215	50.3122	54.0968	58.7157	61.8282	65.9543	69.2046	74.3415	78.605	83.7916	86.2165	91.4541	94.8144	100.86	105.206	108.622	112.313	114.819	119.256	123.022
	42.1542	43.15	43.7099	43.6571	42.4619	42.8126	42.2885	42.7741	42.418	41.2093	42.011	41.6975	41.8083	43.5295	43.859	45.2344	43.8987	42.6446	41.9904	41.7107	41.4325	41.2987	40.4214	40.8267	39.5614	43.279	44.514	48.923	50.2927	55.1155	59.6186	63.7421	68.789	72.6429	75.5341	79.1851	83.6341	88.1872	92.4181	94.9814	100.261	104.877	109.348	112.658	116.593	121.402	123.981	128.516	131.997
	35.3403	36.0106	36.0184	35.888	35.9363	35.6512	35.1965	36.0814	35.4585	35.6524	35.5287	35.2804	35.6415	35.1841	36.0102	35.8065	35.829	34.5859	36.2452	36.8429	37.7867	37.8304	37.3066	36.6562	36.6438	36.9113	36.9479	39.0284	39.7445	42.0839	44.4258	46.7271	51.4568	54.4735	56.4409	60.3888	63.8706	68.5274	72.1466	76.156	79.5459	83.9411	87.6414	91.5457	94.2525	98.4733	102.07	105.24	109.61
	57.1036	57.4847	58	57.3827	57.6263	58.6558	57.1272	58.0644	58.0272	59.0882	58.6404	57.719	58.0964	58.0567	57.7474	58.602	58.4923	57.6231	57.6587	59.1522	58.7255	58.2217	56.8645	57.95	56.9286	59.693	59.6377	60.785	61.8133	65.1444	65.7724	68.0068	70.8937	74.2487	77.0374	80.15	83.5333	87.0811	90.9598	92.6349	97.2507	100.482	103.947	106.517	110.159	113.309	115.597	120.581	122.202
	40.2912	40.9673	40.6844	40.8422	41.089	41.1876	40.7728	41.38	41.6657	41.003	41.6461	40.9456	41.4038	41.5328	41.3473	41.7039	41.6941	40.7961	40.9616	41.1049	41.0795	40.3978	40.0161	40.6749	40.2703	41.2807	40.8472	41.8557	42.1006	43.3346	43.8331	44.905	46.672	47.978	48.7541	50.0006	51.7167	53.4327	55.6383	57.0467	59.4756	61.8242	63.4178	65.5428	67.678	68.7596	71.0759	73.4713	74.9803
	29.6623	30.0203	30.372	29.8424	29.7493	30.1413	30.0082	31.1985	31.0392	30.3706	30.8817	30.276	30.4311	30.7927	30.3735	31.3253	30.7252	30.1556	30.1122	30.9987	30.5621	30.0131	29.4296	29.9517	29.5271	31.2526	31.2312	32.3479	33.0221	34.0787	34.2313	35.3703	37.1274	38.4708	38.6864	40.0648	42.3346	44.2333	45.9485	47.9926	49.801	51.8301	53.8855	56.0484	57.4459	59.1946	61.4763	63.1016	64.4048
	34.5661	35.2217	35.3744	35.582	35.5368	35.6649	35.6605	35.5597	36.1885	35.0403	36.1398	35.3598	35.4673	35.6927	35.9062	35.7831	35.6822	35.2142	35.3105	35.1668	35.1426	34.6191	34.4825	34.8007	34.6028	35.9433	36.3467	37.145	36.1072	37.2501	37.9709	38.7628	40.0773	40.4627	41.3158	41.6028	43.1195	44.5299	46.5178	47.8406	49.06	51.2324	52.9026	54.8414	56.1609	57.4509	58.5832	61.0686	62.4501
	17.7436	18.5224	18.6704	18.1225	18.6755	18.6563	19.0434	18.7218	19.0231	18.7006	18.751	18.4721	18.5873	18.5748	18.883	18.8611	19.1116	18.6969	18.3519	18.5385	18.8628	18.1289	17.8722	18.0386	17.8679	18.9099	18.7489	19.3558	19.8497	20.7441	20.8774	21.4626	23.1858	23.8446	24.2592	24.9981	26.7787	27.5094	29.1237	30.1924	31.6911	33.1387	33.9944	35.2301	37.1735	37.5266	39.2072	40.6217	41.5678
	19.9563	20.5835	20.7931	20.518	20.3142	21.1107	20.7052	21.1272	20.9713	20.5984	21.2333	20.5068	21.0542	20.9339	21.3137	21.4928	21.209	20.224	20.2373	21.0877	20.5521	19.946	19.7297	19.908	20.2814	21.0808	21.5711	21.8687	22.2374	22.7051	23.2201	24.2887	24.6429	26.0466	26.6419	27.4733	28.7964	29.8249	30.9637	32.1796	32.9425	34.8567	36.2459	37.6189	38.7351	39.9323	41.4438	42.4337	43.8257
	35.2708	36.1653	36.1298	35.8198	35.7356	36.1306	35.4153	35.8763	36.3033	35.6611	36.2391	35.6505	35.4366	35.8584	35.7054	36.0949	35.8029	35.3265	35.3777	35.2993	36.1282	35.5863	34.8474	35.7707	35.1001	38.1744	39.0695	39.4255	40.7773	43.2851	44.9348	47.2307	50.4877	53.0556	55.1378	56.6663	58.8355	62.2608	64.2582	68.0722	71.2332	74.3241	77.476	80.8225	84.5397	86.4692	89.2789	92.7192	95.3829
	36.4497	36.9821	37.2288	36.8243	36.3926	37.5726	37.1641	37.8431	37.483	36.876	37.6034	37.0522	38.0337	37.4991	37.562	37.2171	37.6517	36.9058	37.4023	37.2332	37.2667	36.6449	36.4182	36.614	36.8086	38.8787	38.3874	40.4696	39.8885	41.4109	42.4621	43.4666	44.8154	46.7673	46.8686	48.6984	50.1563	51.0999	52.9587	54.3017	56.2566	58.1846	60.3422	61.0115	62.5358	64.131	65.7017	67.2097	68.1757
	18.1113	18.8959	18.6476	18.4981	18.4277	18.5256	18.3446	18.902	19.0099	18.4454	18.7091	18.0652	18.15	18.4256	18.5205	18.2675	17.952	17.8522	17.6905	18.2455	17.5336	17.2612	16.6472	17.018	16.9784	19.3691	19.6236	20.7058	20.7801	21.9551	23.5281	25.1035	26.6136	27.9983	28.7758	29.7298	31.0935	32.3994	34.0733	35.3842	36.5169	38.317	40.4477	41.7871	43.668	44.8309	46.1713	47.9854	49.1236
	30.9556	30.8444	31.2186	32.9769	32.2755	32.6003	32.702	33.2958	33.7521	32.8469	32.7438	32.7593	33.1441	32.7695	32.8526	31.6702	31.7869	31.2946	31.2417	31.0046	30.9295	31.0338	30.7009	30.6373	30.201	32.5751	33.0169	34.3083	35.1796	37.3944	38.2274	37.7033	43.4938	45.916	46.6012	48.102	49.4113	52.0608	53.5905	55.3897	57.6327	59.6409	61.8575	63.5158	64.8212	68.4483	69.9418	71.806	72.6981
	34.5119	35.149	35.9973	36.7715	36.3384	36.6152	36.7789	37.4507	37.2176	37.5805	38.167	37.9895	37.9001	37.7221	37.8457	36.2487	37.0988	36.5238	36.2984	36.6383	36.3348	36.1285	36.3368	36.1641	35.9508	38.7786	40.0949	41.2273	43.4318	45.8962	48.1289	50.4107	52.2866	55.6985	56.2117	58.5973	61.3303	64.0919	66.2073	68.4857	71.414	74.2334	76.1808	78.2015	80.125	84.3979	86.6418	88.1972	90.253
	30.4941	31.8794	32.3247	33.7542	33.8112	33.7467	33.8898	34.4976	34.6353	34.3896	34.4736	34.1112	34.1557	34.1433	33.7238	33.2882	33.7524	32.9979	32.7742	33.1078	33.0335	32.9698	32.6332	32.9733	32.4505	35.1386	35.8764	36.6015	37.6507	39.2337	40.0083	40.2973	45.0612	47.8114	48.0658	49.8704	52.2832	53.6641	55.2728	56.9559	59.2118	61.1402	62.7275	64.5415	65.9087	68.7071	71.1193	72.6312	73.6066
	23.5457	24.5467	24.4482	26.0011	25.9542	26.2865	26.9017	26.4413	26.8251	26.8851	27.2117	27.2467	27.1107	26.89	26.887	26.2694	26.0565	25.5289	25.41	25.5272	25.1998	25.2633	24.9587	24.8854	24.2246	27.5855	27.5951	28.2054	28.8806	30.5661	30.5339	29.1511	38.227	40.4057	39.9252	41.2663	42.9485	44.6652	45.4687	46.3698	48.5523	49.4975	50.9256	52.1256	54.0268	55.5357	56.9162	58.0298	59.5202
	31.1994	32.553	32.7916	34.632	34.206	33.7272	34.3977	34.8392	34.9281	34.6398	34.1986	33.9713	34.6039	34.3237	34.4056	33.2288	33.4405	32.5439	32.4994	32.6144	32.0428	31.964	31.8955	31.8392	31.3505	34.8853	35.4244	36.5461	38.0388	40.6219	41.2834	42.855	44.2777	47.1866	47.8395	50.1762	52.626	55.2755	57.5105	59.3733	61.5676	63.8019	65.6737	68.3919	70.8839	73.0856	76.2057	77.4446	79.6426
	37.6457	37.9121	38.4137	39.9361	40.1958	39.3817	40.5171	40.7269	41.1013	40.331	40.4207	41.2338	40.5209	41.3627	40.8324	39.7996	39.8712	39.4964	38.5893	39.3145	39.4029	39.0453	38.5738	39.0173	38.1125	42.1905	43.2288	43.3576	45.2385	47.3276	49.5204	52.4709	51.6634	55.0915	56.0844	58.8685	62.3088	65.5205	67.8321	70.8595	73.8157	77.0656	80.0409	82.6573	85.721	88.8085	91.1987	93.3358	95.8638
	31.4141	31.9811	32.2278	34.2196	33.2345	33.3682	34.1842	34.5355	34.3677	34.4865	34.3495	34.334	33.4385	34.1712	33.9431	33.8554	33.9391	33.0386	32.2754	33.2591	32.2584	32.8567	32.6239	32.4707	31.6992	34.7501	35.3574	36.1815	37.6403	39.0694	40.4226	43.6602	39.6555	43.2011	43.4936	44.6012	46.899	48.8854	51.0829	53.3414	55.7174	58.0879	60.1625	62.0231	63.9875	66.4507	68.3986	69.6476	71.5888
	40.2384	41.4159	40.9969	43.2037	43.0889	42.0878	42.8471	43.2689	42.7087	43.7095	44.1349	43.7237	42.9294	43.6811	42.884	42.6607	42.8812	42.8844	41.8792	42.5435	42.4018	42.2212	42.5725	42.5168	42.1193	45.0308	45.8083	47.2773	49.4354	51.7184	53.9596	56.0342	56.898	60.7595	61.2131	62.9525	66.2457	69.8521	72.5867	74.4871	77.654	80.4621	84.0188	86.833	89.0894	92.262	95.2113	97.7119	99.459
	32.3614	32.9896	34.3193	35.2823	34.728	34.4432	35.2307	35.2431	35.3567	35.3776	35.2431	34.9754	35.1938	35.4772	34.372	34.409	34.3035	33.6722	33.5095	33.6377	32.9794	33.0313	33.2087	32.8746	32.3861	36.4958	37.4156	39.4716	41.1588	44.3445	45.2044	45.5923	51.0043	53.5729	54.3845	56.5616	59.1971	61.7788	64.0522	66.5159	69.3732	72.5431	74.7963	76.8947	79.4176	82.7836	85.2858	88.0251	89.2819
	38.4641	38.142	39.2392	40.8765	40.425	40.0617	40.8299	40.9811	40.6063	40.6285	41.355	41.3983	41.2381	41.0101	40.9629	40.2987	40.4427	39.7423	39.1914	38.9647	38.5845	38.7097	38.2444	38.6621	37.7053	41.3214	42.0858	43.6906	45.4273	48.4215	49.4759	50.3768	49.6108	52.9389	53.7604	55.9131	58.2058	61.109	63.489	65.1434	68.2241	70.051	72.6626	75.0244	77.0784	80.635	82.2349	84.6348	85.7539
	56.4074	56.4807	57.23	58.991	58.7003	58.1143	59.7832	59.6083	59.6097	59.7571	61.1645	61.4905	60.141	60.2238	59.8441	58.9732	58.3916	58.1682	57.3432	57.8633	57.5717	57.9429	57.2841	57.112	56.6937	60.8164	63.5337	65.8031	69.6175	73.8857	76.9879	79.479	88.1658	93.2072	95.5441	98.9947	104.888	108.787	112.114	115.988	119.432	123.464	126.166	129.822	132.5	138.08	141.578	143.879	145.796
	66.6764	67.1571	67.7611	68.8544	70.0759	68.7314	70.4566	70.6619	71.3695	70.3908	71.6238	70.783	70.8983	71.4577	69.5687	69.7203	68.7488	68.7951	67.0785	67.0052	66.7406	68.0091	67.8034	67.8212	67.6271	73.2479	75.3781	79.2363	84.728	88.5632	94.8728	98.0988	104.376	111.775	112.824	116.867	123.289	129.883	133.17	136.291	142.506	146.565	151.469	154.059	157.127	162.611	167.226	169.471	173.442
	18.9601	19.5227	19.8421	21.4033	20.9826	20.5614	20.9889	21.3037	21.3415	21.2638	21.5989	21.3534	21.068	21.3247	21.0617	20.6937	20.8759	20.3759	19.6666	20.064	19.5121	19.1899	19.3257	18.8956	18.292	21.4111	21.5068	21.9478	22.6458	23.8859	24.8236	24.2649	28.0957	30.3963	30.6455	31.8402	34.0743	35.7399	37.4074	38.9825	40.806	42.6309	44.3324	46.0307	47.8235	49.8779	52.1135	53.2659	54.9007
	51.386	52.6272	52.993	54.2993	54.1866	53.1505	54.1396	54.8967	53.9502	55.0274	55.0502	55.5308	54.559	53.5493	54.2094	53.966	54.3968	53.8046	53.1454	53.4669	53.022	52.9811	52.9152	53.8435	51.8725	55.764	57.4552	58.794	59.8391	62.0552	64.4026	66.5822	79.1863	83.5059	83.8779	87.0047	91.2323	94.3529	97.6232	99.4655	103.107	106.062	110.02	111.558	113.368	117.483	119.918	121.964	123.202
	69.4645	69.6844	71.13	73.5121	72.9697	72.1127	72.5231	73.0565	72.6084	72.2271	73.5771	73.66	72.1095	72.4929	71.4636	72.1137	72.2042	70.6993	70.5467	70.9528	70.027	69.8764	70.1889	70.8307	69.1023	74.0202	75.5264	78.5569	82.2345	86.4452	90.4081	93.8993	99.7449	107.182	107.414	109.485	116.391	122.505	124.416	128.327	134.062	135.635	142.619	145.912	148.146	154.354	157.337	161.354	164.818
	29.9136	30.9691	30.6583	33.4535	32.6867	32.4408	32.7204	33.0328	32.951	32.9487	34.1149	33.6271	33.7733	34.3393	33.4853	32.9981	32.8752	32.5228	31.7614	32.0519	31.8794	31.7539	31.7023	31.6582	30.2487	33.4397	34.1499	35.0547	36.0167	36.8464	38.8687	42.665	32.9423	35.8345	36.1701	37.9276	40.5022	43.1909	44.6679	46.3528	48.5244	51.5634	53.7975	55.2497	57.0926	59.509	61.8263	62.8295	64.6491
	31.3387	32.2983	32.7409	34.1564	34.0664	34.0274	34.6251	34.0987	35.2461	34.5071	35.2813	35.7755	35.0403	34.577	35.0184	33.906	34.1746	33.2192	32.915	33.3554	32.6633	32.8079	32.486	32.0514	32.1498	34.8737	35.8688	36.736	38.0676	39.7334	40.5532	41.1992	43.6027	46.5927	47.5937	50.1024	52.9777	56.4038	59.0505	61.7232	64.5028	67.6794	70.8311	73.9006	76.3506	79.8687	83.1235	85.3189	87.473
	26.045	26.6047	26.5396	28.7755	28.4558	27.6012	28.4103	28.3526	28.6825	28.4208	28.5283	28.6789	28.0454	28.2425	27.7774	27.1824	26.9646	26.3519	26.1275	26.5223	26.1166	26.2574	26.4068	25.745	25.8855	28.4309	28.3935	29.2321	30.0663	32.2386	32.762	32.1575	37.8849	40.4711	40.693	42.6389	44.7718	46.1536	47.7544	49.6002	52.1084	53.0252	56.3384	57.8688	59.5226	61.966	65.1893	66.6713	68.7875
	31.7707	32.5631	32.629	34.6775	34.2459	33.7429	34.3597	34.8669	35.0476	35.1074	35.1397	35.2124	35.13	35.1258	34.5084	34.1753	34.4474	33.4867	33.0974	32.7767	32.489	32.7883	32.4264	32.5107	31.8167	34.5427	35.5708	36.3703	37.6381	39.8915	40.9161	42.4995	44.6547	48.2876	48.8943	51.0016	53.7502	57.2564	59.4672	61.9767	65.0026	67.7563	70.6739	73.807	76.3141	80.0746	82.3854	84.8391	86.1191
	31.6014	32.4223	32.4101	34.5217	34.6655	34.2118	34.2999	34.5649	34.6146	34.1579	34.4723	35.6508	35.0464	36.619	36.1491	36.0875	36.8874	36.022	36.3677	36.628	35.8639	36.8614	36.4626	36.5877	36.7018	39.9644	40.6951	42.2847	43.6527	46.6383	47.7826	49.8807	52.0188	56.1589	56.4594	58.7995	61.7254	65.212	67.7678	70.1522	73.6669	75.9613	78.5892	81.5503	84.1781	88.2594	90.9554	92.9094	95.6064
	33.6479	34.8045	35.0639	36.6595	36.7409	36.5741	37.4134	37.577	37.5766	37.2839	38.2575	37.2495	38.0522	38.307	37.5879	37.3192	37.546	36.6532	35.9537	36.9084	36.2391	36.2276	36.2994	36.3594	36.5107	39.0497	39.5607	39.89	40.9649	43.1362	43.9046	46.2973	43.3293	45.5236	46.0792	48.6856	51.0931	53.6528	56.4414	57.6544	60.6071	62.7476	65.0106	66.7294	69.0487	72.8677	74.9199	76.8597	78.9907
	36.6721	37.2955	37.5849	39.6047	39.9041	39.6537	39.8681	39.6447	40.2138	40.3844	40.8644	40.7562	40.4166	40.6602	40.5032	40.0622	40.6039	39.4105	39.4036	39.4477	38.7512	39.3008	38.8139	39.0181	38.3247	41.9707	42.6906	43.2127	44.6028	46.8269	48.7955	49.6424	52.6312	55.8892	55.8915	57.407	59.7161	61.9717	63.4484	65.6187	67.5455	69.5232	72.0712	74.1059	75.7504	78.1102	81.1165	82.3824	84.3301
	27.5637	28.8472	29.3956	30.7565	30.3562	30.7912	30.7902	31.0857	30.995	31.1679	31.581	31.2727	30.9427	31.3465	31.9936	30.8887	31.0508	30.705	30.7645	31.4035	31.2675	30.7924	30.7931	30.5984	30.3821	32.2275	32.1086	32.9831	33.0293	33.98	34.7271	34.6838	40.6606	43.4947	43.3555	45.2116	46.8752	49.3152	51.2119	52.7707	55.0648	56.5927	58.5148	60.5357	61.4499	65.0243	66.9925	68.4674	70.0476
	26.8825	28.1428	28.6692	30.0808	29.5165	29.5682	30.0319	30.3581	30.6606	30.4224	30.4371	30.5088	30.2799	30.2721	30.1997	29.678	29.5332	29.2453	29.3111	29.3634	28.6655	28.8255	28.3608	28.4071	28.3165	30.7846	31.4602	31.8274	32.3433	33.7271	34.6809	34.2689	38.4856	40.5437	41.2479	43.0767	45.0064	46.8906	49.1882	50.9903	53.4828	56.223	58.584	60.543	63.0964	65.9448	68.1276	70.7018	72.5159
	36.0401	37.3729	37.0382	38.926	38.7896	38.9762	39.3993	38.8366	40.0282	39.7438	40.2071	39.4413	40.4044	40.3149	40.2059	39.188	39.0675	39.1519	38.6445	38.4897	37.921	38.7759	38.8837	37.9617	38.2302	41.4482	41.7015	41.759	42.0781	43.0876	44.2667	45.4445	45.5064	47.9383	47.6245	49.5919	52.4153	54.5837	56.1812	58.5182	60.2109	62.0067	65.1757	67.6248	69.9471	72.3619	75.2253	77.5806	79.5805
	36.4382	37.288	38.5001	39.4749	38.8858	39.154	39.1885	39.654	39.6422	39.3996	39.6452	39.5773	39.3863	39.3944	39.0883	38.1552	38.3565	38.0748	37.8247	38.0868	37.2081	37.6945	37.5258	37.6094	37.3871	40.6478	41.0749	41.9307	43.4135	45.0802	46.9359	49.0921	47.2669	49.9087	51.121	52.9533	56.2128	58.8078	60.7	63.2619	65.3244	68.276	71.4571	73.8166	75.7693	79.3831	81.7679	84.0787	85.6131
	66.2599	67.4258	68.4839	71.6559	70.3834	70.3801	70.9676	72.9094	72.3166	72.7421	73.1632	73.652	73.2948	74.2633	74.1307	73.2429	72.9088	73.2391	71.9137	72.5742	72.5884	71.8606	72.0813	72.1784	71.7488	75.7614	77.6378	81.4191	84.6129	91.1249	94.8984	99.7601	98.32	105.882	109.118	114.346	121.076	127.233	133.451	136.43	144.126	149.33	153.77	158.636	163.664	168.823	172.166	176.32	178.632
	32.6691	33.5873	34.1416	36.1286	35.7469	35.6567	35.7762	36.3059	36.2861	36.8183	36.4832	36.1253	36.5588	36.423	36.2394	35.0223	35.4148	34.9125	34.0065	35.0848	34.5706	34.701	34.2116	34.4915	33.5385	36.3604	37.29	38.5397	39.9271	42.8281	44.6419	44.0365	53.8009	57.2201	58.0341	60.9839	64.2465	67.7082	70.213	72.923	76.1623	79.1521	82.2984	86.2336	88.3722	92.3025	95.135	97.7234	99.9251
	42.238	42.8241	44.056	46.1456	45.4015	44.7401	45.7657	46.1454	45.7319	45.9805	46.1659	45.4003	45.382	46.5652	45.5682	45.4312	45.1752	44.9696	44.2847	44.3091	44.1428	43.9851	44.3084	44.8942	43.8718	47.172	47.9096	49.3996	50.6579	52.2833	54.1708	55.8837	56.9098	59.814	59.7121	62.2573	65.0521	67.763	70.2928	72.1613	75.3843	77.6209	80.6062	82.508	85.1676	88.0015	90.8139	92.9822	95.7594
	58.6981	59.5669	60.6399	62.3315	62.1932	61.904	62.6798	62.6768	62.938	63.3599	64.1516	63.8612	63.8256	65.0892	64.6512	63.9663	63.9748	62.955	62.5572	62.4166	61.466	62.4394	62.6737	63.1351	61.4623	67.8149	69.5966	71.7508	74.2744	78.4236	81.5335	83.8152	89.7325	95.0056	96.6176	101.094	106.295	109.268	112.462	117.087	121.741	125.313	130.133	132.651	136.001	141.269	144.862	148.976	150.465
	42.225	42.8581	43.0526	45.1684	44.346	44.2509	44.3481	44.6832	45.2906	44.5404	45.4211	45.0857	44.7979	44.7153	44.6113	44.0545	44.0548	43.09	43.0558	42.7298	42.5474	42.7926	42.1601	42.5772	41.7854	45.7215	46.7846	48.4706	50.4797	52.1094	54.2596	55.3948	56.9201	59.7031	60.6443	62.8551	65.9169	68.1506	70.47	72.3659	75.4593	78.0712	80.0066	81.9264	84.9335	87.6176	90.0012	92.0298	93.9387
	35.7322	36.1683	35.9776	38.8091	37.3924	37.069	37.5721	38.0415	38.353	37.8726	38.5506	37.8103	37.386	37.6173	37.2631	36.3352	36.9642	35.8092	35.426	35.0524	34.6028	35.0986	34.5404	34.5284	34.0104	37.14	38.2952	38.7653	39.9857	42.0465	43.6201	44.078	49.4604	52.1039	51.2971	53.8764	56.1434	58.0421	59.5358	61.9501	64.3499	65.9734	68.6862	69.5814	71.3868	74.5463	75.6093	77.3229	78.3275
	51.0007	51.7368	51.7092	53.5937	53.049	52.801	53.0062	53.0071	53.4124	52.8652	52.8295	52.8703	52.481	52.4363	51.6734	51.4624	51.1208	49.7871	49.7415	49.7006	49.2878	49.1088	48.7547	48.6623	47.8609	50.9424	51.2081	51.866	52.9491	54.6546	55.7128	56.1569	59.2019	62.0571	61.4606	62.3632	64.9375	65.7483	67.4361	68.6377	70.2389	71.9352	73.742	74.7353	76.013	78.2602	80.1241	81.1213	81.8729
	39.5351	40.6807	41.6121	43.5512	43.3533	43.2407	43.7876	43.8765	44.0957	44.1656	44.5234	44.298	44.2075	44.2642	43.6365	43.0898	43.2299	42.5738	41.4819	41.7416	41.3969	41.7716	41.0324	40.6802	40.6365	43.7815	44.0324	45.2193	46.3694	47.6876	48.1687	48.3522	53.2661	54.7971	55.3691	55.8922	58.2003	59.8383	61.208	62.3053	64.0332	65.1153	67.267	68.4633	69.6648	72.0739	73.7896	74.6002	75.7676
	49.185	49.8659	50.9058	52.641	51.9614	51.9193	52.0493	52.6872	52.594	52.8934	54.3238	53.9216	53.0391	53.4599	53.0857	52.849	52.2702	51.5684	51.9908	52.0448	52.7615	52.1088	51.6362	51.6718	50.721	53.9516	56.3659	57.8077	60.1853	63.5125	66.8086	69.0852	70.4134	74.3751	74.9704	77.3208	81.1903	83.5732	86.3086	87.9154	91.9996	94.24	97.3046	99.287	101.481	105.056	108.048	111.143	111.452
	37.754	37.332	37.7878	37.3638	37.9146	36.9545	37.0853	37.0831	36.485	36.2791	36.0247	36.2447	36.0296	36.5284	36.2837	36.4271	36.3138	36.1832	36.2535	36.1864	36.425	36.061	36.0123	36.1587	35.8851	34.1499	34.9286	35.8961	36.6453	37.3768	38.5607	39.7428	40.279	41.4171	42.7345	43.3725	44.3498	45.3362	46.303	47.4302	48.029	48.8932	49.8379	50.1592	50.9601	47.9492	52.6063	53.1125	54.0839
	53.3827	53.1733	53.2811	53.5247	53.8557	53.9209	53.4302	53.3043	53.2272	53.1568	53.4307	53.8194	53.7073	54.6732	54.6777	55.5985	55.2804	55.4668	55.5315	55.8145	55.8577	54.9247	54.7304	54.7298	54.2394	56.8822	57.6227	58.4281	59.6581	60.6262	62.2334	63.3437	64.5298	67.049	69.3763	70.5359	72.9343	75.9069	77.0419	78.8426	81.6302	83.776	86.0715	87.3874	89.7343	86.8812	93.7572	95.9355	98.3182
	50.8868	50.4852	51.7289	50.9903	51.0348	50.4773	50.4983	50.6336	50.5226	50.1577	50.4201	50.1818	50.1821	50.6639	50.0222	51.0776	51.1277	51.434	51.5257	51.2994	51.5267	51.3465	51.4227	51.9816	51.4519	51.3568	52.0552	52.127	52.8205	53.7634	55.1619	55.8419	56.96	57.734	59.7198	61.0249	62.7332	64.6195	66.427	67.6196	70.0438	72.2384	74.1941	75.7855	77.511	77.8158	81.8847	83.5764	86.0575
	42.2396	42.3791	42.6661	42.5396	42.7445	42.3391	42.5424	42.7993	42.3395	42.2773	42.7056	42.3972	42.6469	42.6345	42.7749	42.768	43.1461	43.3288	43.941	43.7125	43.954	43.4076	43.4315	44.1083	44.1039	42.8308	42.8265	43.2981	44.5288	44.8599	45.1625	46.5346	46.9811	47.9514	49.0341	49.6328	50.981	51.9926	53.5036	53.6515	54.7667	56.3799	57.6712	58.262	59.742	59.3497	62.4248	63.832	65.7524
	40.0945	40.4661	40.7972	40.5753	40.7548	40.5033	40.5954	40.6918	40.4929	40.5095	40.3477	40.3645	40.1753	40.3768	40.5892	40.9884	40.8154	41.1503	41.6914	41.3813	41.4885	41.5877	41.7129	42.1871	41.8783	40.806	41.1978	41.4751	42.4857	43.2053	44.3118	45.0132	46.0392	47.1183	48.4002	49.3426	50.9391	52.4327	53.6988	54.6588	55.789	57.5198	58.6888	59.5885	60.5511	57.7289	63.3026	64.6946	65.7653
	32.9543	32.6052	33.8216	34.3048	33.9052	33.8833	34.6844	34.4775	34.9668	35.2317	34.7236	35.3103	35.5865	35.4196	35.498	35.6712	34.8604	35.2395	35.1674	34.6715	34.2144	33.9747	34.1826	34.6475	33.9826	37.5792	37.9655	39.2771	33.975	41.8266	42.3235	43.4117	45.1337	45.4562	47.2805	48.2116	48.9597	49.0388	50.2523	50.806	51.1532	52.1141	53.399	54.4758	55.5514	55.8933	57.1295	58.2662	59.4627
	38.1346	38.0487	39.1618	39.3523	39.5189	39.823	39.7348	40.0226	40.8628	40.8938	39.8298	40.6327	40.9625	40.93	40.8065	40.9667	40.0522	40.7416	40.8738	39.749	39.2084	39.7607	39.3445	39.4578	39.2132	42.1657	42.9653	44.5407	37.2904	47.9581	48.9224	50.5998	53.1405	53.7457	56.052	57.7273	58.8971	60.0875	61.3336	62.5242	62.9128	64.3127	65.3714	67.2726	68.7591	69.4864	70.9486	71.9759	73.7873
	41.6696	42.2461	43.3649	44.7471	44.3711	44.9365	45.3601	46.1569	46.5884	46.8438	46.9257	47.7475	48.4897	48.5419	48.5394	48.7571	48.3766	49.2542	49.0346	48.7581	48.5232	48.6355	48.4023	49.0545	48.6328	51.0949	51.5366	52.5543	48.2155	54.7834	55.7008	56.668	58.9911	60.5106	62.4121	64.8608	66.6446	68.2168	71.0134	72.7546	74.729	77.3838	80.1463	82.8425	85.3261	88.0509	91.4388	94.5917	97.5887
	44.832	45.3553	46.6029	47.0277	47.7716	47.7974	48.3315	48.799	49.6808	49.7819	49.6323	51.0495	51.5449	51.6524	51.7278	52.4194	52.0975	52.2877	52.4456	52.5031	52.0304	52.3238	52.4025	52.7304	52.7518	55.2513	55.7344	56.8188	53.3457	59.8291	61.3142	62.9519	65.6165	67.2912	69.8957	72.585	74.6317	76.3316	78.9098	81.0322	83.3502	85.2949	88.4516	91.064	93.0404	95.6708	98.1959	101.451	104.025
	38.3261	37.6919	36.787	37.7224	37.934	38.905	38.995	38.8125	38.843	39.7858	40.018	40.3375	40.0246	40.2476	40.0246	40.4573	39.742	39.1884	39.0253	38.5357	38.0203	37.8399	37.0378	37.8027	37.0563	39.0525	39.3892	34.4313	40.8998	42.0728	43.8718	44.6982	46.7985	48.5227	50.651	52.3986	54.0683	56.3841	58.8094	60.7912	62.4056	65.6193	66.6306	68.3914	70.0068	72.3649	73.1711	74.7831	76.3398
	33.6833	33.0872	32.4011	33.5799	33.9436	33.9741	34.3086	34.3647	34.673	35.935	35.9565	36.0842	36.2711	36.2341	36.8344	36.6883	36.2394	36.2287	35.4123	35.1369	34.6194	33.8001	33.7023	33.2905	33.0388	34.6011	34.8067	35.9084	36.6749	37.849	39.5932	40.9891	42.0681	44.0579	46.1629	48.0113	49.7334	51.7163	53.5564	55.6944	58.4464	60.1381	61.9228	63.3605	65.0955	67.5302	68.8086	70.3472	71.5916
	35.1982	34.4643	33.747	35.4577	35.3659	35.7735	36.1808	35.9164	36.6927	37.6166	37.4644	37.9483	38.162	38.7169	38.3909	38.5188	38.0014	37.3944	37.0174	36.885	36.1736	35.6442	35.1294	35.3789	34.7724	36.2226	36.8145	32.7763	38.3717	39.2659	40.7623	41.336	43.0661	44.6365	46.6401	48.0087	49.3885	51.8341	52.8521	54.759	57.0729	58.9876	59.7513	61.6431	63.1365	64.8594	65.5947	67.4505	68.0403
	30.803	31.09	29.5781	30.7685	31.3044	32.1838	31.9267	31.8928	31.9943	33.2944	33.1385	33.8695	33.7942	34.0251	33.979	34.5157	33.5387	33.4829	32.7569	32.8086	32.5099	31.4941	30.9198	31.0366	30.3419	31.5709	32.4902	25.4083	33.7102	34.2776	35.5036	36.5177	37.7856	39.6885	40.6752	42.7306	44.2459	46.0625	47.8387	49.8495	51.2342	53.0996	54.2851	55.3598	56.6244	58.4582	59.4511	60.079	61.2226
	40.8287	40.3911	38.6164	41.6723	41.9409	42.5847	42.7313	42.3702	43.5172	44.6265	44.3976	45.4781	45.4385	45.2645	45.513	45.3974	45.2869	44.5186	44.2142	44.0246	43.3153	42.6041	42.5102	42.1382	41.9162	42.4878	43.2716	35.3094	44.8821	46.2502	47.7281	49.0185	50.7348	52.6926	54.0499	55.9065	57.9928	59.6339	62.0062	63.1122	65.3792	67.4448	69.3997	70.2881	71.7182	73.6088	75.2568	75.8414	77.3156
	38.7775	38.5618	36.4109	39.3792	39.6064	40.0613	40.3908	40.2489	41.5212	42.3016	42.6028	42.5709	42.1901	42.8781	43.3717	43.3922	42.3493	42.4799	41.6772	41.5232	40.7494	40.2879	40.1374	39.9755	39.988	40.4246	41.5158	38.8204	43.7718	45.4243	47.0063	48.161	49.6834	51.8792	53.4738	55.2023	56.9477	58.9086	60.5201	63.0886	64.4505	66.4911	68.2254	68.8517	71.0028	71.4268	73.2446	74.5202	75.5422
	33.4176	33.7367	31.9994	33.5354	34.3203	34.1168	34.6559	33.9925	35.1911	36.2638	36.0432	36.3177	36.7058	36.7299	36.6791	36.8744	36.2519	35.7883	35.4864	35.3206	34.8191	33.9443	33.8704	33.5395	33.7382	34.0899	35.0418	24.3279	36.458	37.0599	38.3475	39.9257	41.1062	43.0021	44.1129	45.5157	47.5171	49.4041	50.8718	52.6865	54.0338	55.7247	57.3827	58.4426	59.5569	61.4955	61.8171	62.9296	64.0422
	28.4719	29.0042	30.1523	30.6465	30.7648	31.3974	32.0788	33.2593	32.7073	32.7254	32.7017	33.0391	33.0588	33.3844	33.9339	34.7396	34.6474	34.7808	34.7507	35.9759	35.6733	34.2826	35.261	35.1521	35.3815	32.6459	32.7329	33.8064	35.2273	36.1506	37.6835	38.5746	40.5845	41.7872	42.9113	44.6031	45.5594	46.584	47.7011	48.8136	50.074	50.6767	51.1773	52.3098	53.2031	54.4872	55.4326	56.0733	57.1333
	23.2981	24.0723	24.7157	25.3496	25.3392	25.5608	25.8184	22.2301	25.5144	26.1246	26.5017	26.9819	26.783	27.6701	27.7868	28.6275	28.2931	28.9282	29.3916	29.1195	29.5948	28.6707	29.4538	29.6957	29.61	27.2879	28.3128	30.3277	31.5197	32.7915	35.1358	37.017	38.721	40.4384	42.0077	43.4897	45.2405	46.95	49.3296	51.593	53.6134	55.6028	56.9209	58.6941	61.6117	63.4375	64.5993	66.8086	68.7328
	24.436	24.9027	25.8082	26.0928	26.2208	26.5262	26.6192	32.1907	27.3823	28.1039	27.8082	28.6222	28.5586	29.212	29.5546	29.9815	30.1966	30.6503	31.096	31.2342	31.978	30.6232	31.7882	31.6305	31.6916	29.6179	30.104	31.1049	32.2034	33.9458	35.2354	37.4012	38.9367	40.4715	42.22	43.3707	45.1264	46.4265	48.3321	49.9178	51.2453	52.3177	53.444	54.9125	56.1789	57.5852	59.0306	60.2012	61.4649
	29.0417	29.2604	30.0848	29.9886	30.1109	30.4595	30.9005	36.2637	31.5656	32.3745	32.7213	32.7655	33.1762	33.3801	34.2397	34.699	34.6995	35.2434	34.7938	36.0873	36.058	35.0319	36.2108	36.8546	36.9681	33.9157	34.1505	35.3116	36.6885	37.9021	40.0287	42.4521	44.5836	47.6159	49.2336	51.1682	53.4452	54.9505	56.7289	59.4566	60.7185	62.6837	63.746	65.5961	66.8145	68.0629	69.537	70.8915	71.873
	27.1683	27.6101	28.4092	28.6638	28.9399	28.5318	29.0456	23.6218	28.8885	29.9143	30.0183	30.4889	30.3578	31.0012	32.0472	32.4944	32.5187	32.9377	33.4791	33.1763	33.6907	32.6225	33.7128	33.8256	33.5685	30.856	31.5386	32.5151	33.3517	34.9533	36.9957	38.8829	39.9816	42.875	44.5687	46.5539	48.3408	50.8831	52.5848	54.1987	55.7492	57.9007	58.9287	60.8661	61.5072	63.6929	65.3575	66.184	67.3844
	22.4636	22.6153	23.8234	23.4403	23.761	23.8293	23.8908	24.3357	24.7816	25.0808	25.2138	26.3101	25.6859	26.702	27.0752	27.5695	27.4576	27.6524	27.9674	27.9213	28.6475	27.3824	28.5992	28.6049	28.9361	26.5992	27.2922	28.4665	30.2873	31.827	33.5633	35.4649	37.2219	39.0748	40.3569	41.0258	42.7017	44.571	45.4615	48.203	49.66	50.6294	51.4592	54.0536	54.4549	56.5619	58.1348	58.4465	60.0076
	30.2127	30.7441	31.5644	31.2238	31.1977	31.5093	31.9516	32.0352	31.7596	32.1826	32.3166	32.7865	32.4172	32.739	33.7635	33.7948	34.0187	34.1306	34.2801	34.348	34.4151	33.1707	34.0729	34.6085	34.2513	31.5635	31.2642	33.1553	35.8453	36.8572	39.7867	42.978	45.5375	48.4153	51.1629	53.2452	55.6094	57.5336	58.7621	60.9779	62.4438	63.8343	64.9226	66.3533	66.7257	68.4725	69.2454	69.8821	70.2125
	29.9672	30.6052	31.1474	30.8818	32.0775	31.1792	32.0056	28.2654	32.0689	32.7431	32.4866	33.7573	33.776	34.2931	34.764	35.418	35.6792	36.2115	36.544	37.0487	37.2834	36.0239	36.554	37.6327	36.8971	34.2424	34.8203	36.125	37.8634	39.1832	41.2045	43.5101	45.6939	48.0205	49.9095	51.203	53.8785	56.4296	58.2239	60.6433	61.6178	63.9983	65.6076	66.4687	68.5132	69.519	71.5914	72.8136	74.1923
	22.1082	22.2837	22.9098	22.0982	23.2109	22.7736	22.7686	27.5375	24.1863	24.819	24.9595	25.0596	25.6187	25.9462	26.2303	26.4235	26.5889	26.7686	27.451	28.1575	28.2392	27.5764	28.7031	28.0896	27.9927	25.0601	25.0264	26.3366	27.7403	29.2012	32.0218	34.7641	36.558	38.7632	40.0008	41.3843	43.4814	45.6729	47.4858	49.5688	50.7571	52.2809	54.0177	55.4918	56.4105	58.3058	59.6111	60.4275	61.6865
	27.8516	28.1608	29.046	28.3696	29.0531	28.9102	29.4097	37.7225	30.2581	30.3483	30.6206	31.2039	30.9809	31.5001	32.5478	32.5203	32.7491	32.9154	33.1708	33.5971	33.5013	32.9782	33.9734	33.9449	33.6338	31.8591	31.8406	34.2647	34.9852	36.4693	38.69	41.0773	43.8243	45.674	47.7851	49.5802	51.188	54.0565	55.4488	57.5725	59.5098	61.4076	62.2664	65.1378	66.6771	68.4512	70.8467	72.0909	73.6017
	39.238	39.763	41.2831	40.8942	40.7101	41.0514	41.1547	34.079	40.6411	41.1858	41.3244	41.7163	41.9057	42.5729	43.9858	44.9951	44.9696	45.5673	45.0135	45.727	47.0851	45.4782	46.6504	47.0362	48.0408	46.6349	47.7298	48.807	50.8038	52.4234	55.0738	57.043	60.0942	62.9716	65.2163	67.2809	70.4034	72.696	74.8914	78.0483	79.6278	81.3071	83.4046	85.5135	87.8796	90.5087	92.447	94.2114	96.6488
	38.854	39.3894	40.0887	40.2344	41.1039	40.9208	41.05	45.1327	42.3903	43.2008	42.7806	43.161	43.8387	44.3933	45.4725	45.3522	45.685	46.1386	46.8276	47.7617	47.737	46.6181	47.5345	47.7719	47.789	45.6836	46.5184	48.2165	49.0688	50.678	53.5852	57.1031	59.2162	61.0481	63.3343	65.5987	67.7793	70.6313	72.8323	74.6289	76.7991	78.7695	80.4758	82.9682	84.4045	86.9136	88.8749	90.4735	91.9926
	43.5504	43.5456	44.2844	44.4895	44.6597	43.9635	44.0892	47.3667	43.9293	44.6848	45.1553	45.2216	45.3123	45.8744	46.5205	46.9198	46.6942	46.7662	46.7221	47.4091	47.9422	46.168	47.6961	47.1291	47.5898	43.3009	43.7177	44.6352	45.5492	45.6029	46.6528	47.9882	49.6839	50.6626	52.0883	53.0683	54.8731	56.2772	57.835	59.2562	60.351	62.3088	63.2959	65.2593	66.6027	68.5661	70.2877	71.7195	73.086
	38.9949	39.1193	39.902	40.0887	40.6152	40.1297	40.3365	46.1813	40.7681	41.1124	41.8192	41.905	41.2685	42.116	42.9489	43.3023	43.3974	43.3692	43.545	43.583	44.5108	42.3845	43.6796	43.6585	43.6929	40.7571	41.7547	42.3417	43.5335	44.0854	45.9362	47.891	48.9336	49.7219	51.1257	52.6214	53.9065	55.4862	55.7856	57.4739	58.2447	59.2756	60.0214	61.7448	61.9376	63.7511	64.8949	65.5966	66.7274
	47.4922	47.9622	49.1113	49.7306	49.9473	49.9337	50.8908	54.5577	51.6585	53.085	53.426	53.6476	53.5975	54.4402	54.9769	56.2013	56.1758	56.4691	56.6848	56.9963	57.8436	56.3649	57.6036	57.9585	58.2279	55.9818	57.3852	59.3784	62.0354	64.0253	67.2322	70.0295	72.5489	74.7073	76.8449	79.4044	80.7587	83.3646	85.3964	88.329	89.0429	91.6416	92.9992	95.0096	97.0306	98.8645	101.379	102.905	104.796
	42.9533	43.7022	44.6499	44.2207	44.9301	45.9617	45.8219	42.7294	45.5449	46.5342	46.8236	46.8822	46.5294	47.6519	47.6174	48.3696	48.6697	48.8084	48.5071	48.7568	48.9823	47.7334	49.0574	48.4277	48.8542	46.8338	47.5757	48.7667	51.3099	52.4935	53.9906	56.0281	58.535	60.2649	61.7656	63.8721	65.3992	67.5162	69.2542	70.2015	71.7947	73.1748	74.4742	75.3134	77.1567	78.9438	80.4008	82.0935	83.4659
	58.0625	58.9698	59.9593	60.0299	60.8084	60.8408	61.605	73.3062	64.19	65.464	65.7296	66.9118	66.9229	67.3086	68.1158	69.0314	69.5083	69.292	70.0573	69.8935	70.1076	69.0013	70.7624	70.7111	70.1466	69.6527	70.9093	73.1512	75.743	78.1388	81.0088	86.946	88.8208	91.5071	94.4878	96.2582	99.0271	102.734	104.005	107.197	107.298	110.085	110.428	112.455	114.412	117.292	118.503	119.715	121.787
	23.505	22.9632	22.916	23.2949	23.9734	23.2924	23.0779	23.7828	23.8742	23.8917	24.4774	24.4878	25.4651	25.3593	25.8358	26.5828	26.3585	25.7608	27.0014	27.0981	27.1252	26.8734	26.505	26.146	26.5927	28.5516	29.6798	30.6911	29.5332	33.0563	34.5866	36.1147	36.832	37.8996	39.0639	40.9569	41.9695	42.9654	44.4654	45.8675	46.2261	47.3658	48.1665	48.3118	48.6175	50.0905	51.1174	51.4148	52.5974
	29.0736	29.1959	29.1584	29.3812	29.9275	29.7101	29.6585	29.9991	30.1969	30.5461	30.347	30.9168	31.659	32.1737	32.347	32.2799	33.2823	32.1982	33.3822	33.0592	33.4728	33.5925	32.9164	32.9255	33.7021	34.6846	36.3027	37.6501	38.3412	41.8939	44.6297	47.7299	50.1363	52.164	55.3406	57.9357	60.4578	62.6988	65.2242	68.0671	69.36	71.6318	73.8699	75.0237	76.9219	79.9254	81.1824	83.1751	84.3464
	27.5151	27.4198	27.3958	27.9806	28.0462	28.0743	28.5036	28.3434	28.5533	29.2118	29.5536	29.6965	30.1137	31.0142	31.4952	31.4259	31.9931	31.4712	32.458	32.1833	32.3596	32.9099	32.5715	32.4467	32.9588	33.9948	35.6688	37.4318	37.819	41.0981	43.2274	45.4494	47.6213	49.4403	51.3666	53.6214	55.9772	58.771	60.733	63.2329	64.9213	67.2227	69.0302	70.236	72.0382	73.9077	75.7933	76.8822	79.025
	35.4275	34.979	35.1768	35.6855	35.1204	35.4824	35.884	35.8804	35.5799	36.1966	36.8188	36.6605	38.4233	37.7662	38.558	39.411	38.8948	38.1819	39.1076	39.2935	39.695	39.564	39.1431	40.0858	39.8879	42.1653	43.9125	46.088	48.2973	52.0653	55.4836	58.3243	60.7125	62.7965	65.6642	68.5778	69.9099	73.6717	76.3953	78.4523	81.1837	82.9816	85.2389	86.8058	89.4159	92.4394	93.906	95.3739	98.1612
	37.3771	37.0916	37.4461	37.6885	38.3351	38.1941	38.5747	38.7584	38.8851	39.5032	39.5999	40.428	40.7484	40.2371	41.3955	42.1096	42.1747	41.569	42.8475	43.2798	43.0362	43.6115	43.3257	44.1762	43.975	45.3155	47.1831	48.8598	49.7236	52.9932	56.8161	58.4814	61.592	63.9715	66.2385	68.8164	71.7779	74.9111	78.635	81.4385	82.24	84.767	86.9489	88.7843	91.3093	93.8656	95.0651	97.6977	99.9796
	24.4525	24.945	24.4367	24.9701	25.0326	25.0551	25.0373	25.4955	25.2976	26.0082	26.53	26.6676	27.1541	27.3619	27.4756	27.8118	27.6512	27.167	28.5823	28.4903	29.0088	28.4978	28.2949	28.207	28.5931	29.2837	30.654	31.8883	32.7815	35.5488	38.2042	40.4376	42.9395	45.1917	47.2038	49.4746	51.6293	54.0363	56.5061	57.9516	60.5653	62.6248	63.9539	66.2889	67.7371	69.4223	71.5065	73.1956	75.2947
	39.4166	39.5273	39.4753	39.4476	39.8603	39.2347	39.375	39.3836	39.7864	39.9543	39.743	40.4787	40.9278	40.8139	40.8285	40.9549	40.4933	40.4416	41.6909	41.1466	40.9952	41.3709	40.7041	40.9533	40.6731	40.5173	42.5878	43.4761	44.0274	46.7008	49.3165	50.5432	52.1304	53.4436	54.5107	56.6487	57.5523	58.9955	60.3779	61.9992	62.6722	63.7578	64.2231	65.1321	65.7235	67.2662	67.8362	68.441	69.3149
	42.9422	43.4341	43.0357	43.5837	43.7928	43.7043	43.2491	43.8738	44.1393	43.8615	44.7106	44.9653	45.0709	45.6874	45.2435	45.7709	45.8382	45.2823	46.0785	46.2721	46.2802	47.3291	46.7902	46.5389	47.4313	48.9346	52.2298	54.2747	56.7798	60.7609	64.8073	68.1069	71.3768	73.9672	77.5031	80.7981	83.718	86.3509	89.9274	92.6158	95.175	97.4353	99.6208	102.493	104.761	107.022	109.253	111.61	113.545
	24.5671	24.5427	24.8341	25.1829	24.8606	25.2513	25.0908	25.2846	25.8344	26.1385	26.3876	26.6551	27.1162	27.4234	27.5414	28.3764	27.8742	27.5986	28.9997	28.9706	28.9655	29.0952	28.3615	28.3206	28.3506	29.0813	30.5794	31.6764	32.6307	35.7552	38.0579	40.2744	42.8793	45.0684	46.9157	49.8474	51.7227	54.1747	56.1719	58.3656	60.2699	62.2054	63.8839	65.3821	66.8481	68.6216	70.4484	72.1792	73.8103
	47.9684	47.7172	48.2283	47.8544	47.6958	47.6981	46.914	47.3253	47.6667	47.5108	47.2975	47.7449	48.5918	48.4513	48.3047	48.7944	49.0034	48.1483	49.9258	48.7043	49.2938	49.7059	48.3865	47.9905	48.9432	48.0585	49.7764	50.2855	52.712	54.2989	56.8261	57.4885	57.7997	59.0397	59.2871	60.7952	61.2631	61.9187	63.3705	63.6396	63.6322	64.0373	64.6095	64.934	65.3497	66.0005	66.0639	66.8842	67.2836
	18.4688	18.8315	18.7038	19.3463	19.0047	19.1599	19.3826	19.2123	19.41	19.5947	20.1168	20.5691	20.8224	20.8989	21.2937	21.2617	21.7019	21.5452	22.5498	21.8713	22.162	22.4052	21.7303	21.9884	22.1017	22.3795	24.1568	24.3786	24.4008	26.9555	28.9786	30.4642	32.118	33.5737	34.7597	36.3865	38.1822	39.6377	41.1326	43.1291	43.9621	45.8119	47.2477	48.1705	49.8243	51.4885	52.6439	54.0404	56.7391
	42.1669	42.7969	42.5622	43.4873	43.446	43.9037	43.0488	43.7982	44.1626	44.482	44.8638	45.2895	46.097	45.8601	46.1188	46.6016	47.0509	46.9641	48.7352	48.9423	49.1749	48.8949	49.1237	49.1517	48.5881	53.514	55.458	57.9728	59.986	64.7022	67.915	70.5139	74.4439	77.5617	79.482	83.0105	84.6766	87.9825	90.565	92.2738	94.7497	96.2472	98.7356	99.5361	102.479	104.245	105.437	107.466	109.28
	32.8784	33.092	33.5073	33.6739	33.0182	33.7625	34.3636	34.5741	34.7956	34.5308	34.496	36.0634	35.826	36.8457	36.5542	37.1729	36.7025	37.1682	38.2074	39.0492	38.1995	39.1052	38.5237	38.3406	38.5176	38.9343	41.4645	42.8723	43.5463	47.9071	51.0857	54.1084	57.4704	60.4524	63.2844	66.6498	68.9107	71.9121	74.7828	77.4712	79.1264	81.057	83.7795	84.9349	86.5399	88.2229	90.003	91.2653	93.5676
	50.667	50.4448	50.0324	50.7001	50.5205	50.2305	50.6447	50.755	50.8871	50.3677	50.9604	51.4676	51.8595	51.9418	51.6607	51.7597	52.6645	51.8564	53.4197	53.6316	54.5092	53.5249	52.8316	52.8011	53.0649	53.2211	56.5874	57.0318	60.4537	64.2057	67.4701	70.7424	73.061	75.1897	76.4156	79.7691	82.1879	82.7481	85.1871	87.6361	89.7069	90.3754	91.9567	93.0019	94.735	94.8297	97.2372	96.8248	97.8128
	27.6986	27.9865	27.6961	27.8172	28.0735	28.128	27.7896	27.8396	28.2462	28.6262	28.8705	29.1992	29.6072	29.9998	30.2362	30.4523	30.3137	29.8791	31.6009	31.1265	31.5945	31.7139	30.9128	31.1334	30.7403	32.7622	34.6052	36.7614	37.7494	41.5789	44.8594	47.7039	50.717	52.0208	54.959	58.4454	61.3381	63.8046	66.9092	69.8618	72.1075	74.3417	76.2655	78.6938	80.9809	83.5782	86.0418	88.2968	91.8224
	31.866	31.8262	32.0915	32.0959	32.7765	31.9035	32.5231	32.6865	32.8305	33.3033	32.8622	34.0186	34.2224	34.3175	35.6651	35.8059	35.9729	34.9887	36.7299	36.5087	36.3699	36.7463	36.5374	36.4188	37.3679	38.7329	40.5796	42.5126	43.211	47.6018	50.449	53.0021	57.2784	58.4685	61.3057	64.0413	66.4354	69.0754	71.6388	73.8502	75.6297	77.6441	79.5583	81.2321	82.5182	85.9643	87.3314	89.3121	91.2541
	36.3194	35.9667	36.2436	36.6328	36.329	36.4506	36.583	36.6418	36.5476	37.3582	37.0737	37.8082	37.9066	38.1314	38.0479	38.9729	39.3763	38.2471	38.922	39.1173	38.8578	39.0782	39.0379	38.4936	38.823	40.713	43.1515	45.3192	46.5252	50.082	53.0223	55.3643	57.2024	59.0858	60.175	62.202	63.4591	65.2891	67.1509	68.57	69.4982	71.2071	71.947	72.753	73.8407	75.0609	76.2073	76.777	78.698
	32.9082	32.5062	32.3704	32.6657	33.0903	32.5148	32.4964	33.1595	33.104	33.0811	33.8612	34.4329	34.7627	34.9023	35.1361	35.2814	35.4297	35.0298	36.2637	35.9556	35.7947	36.2728	35.845	35.8924	36.1021	36.3652	37.6802	39.4445	40.4867	43.2578	46.154	47.9504	50.3396	52.5729	54.1665	56.6288	59.1094	61.6012	63.9552	65.4384	67.924	69.8243	71.7917	72.8267	74.5843	76.9887	78.3566	80.6987	82.5478
	25.9781	25.9538	25.5251	26.1671	26.2731	26.7091	26.3792	26.8615	27.1332	27.0985	27.4106	27.8766	28.1922	28.6756	28.5626	28.5733	28.7599	28.3558	29.284	29.1079	29.2792	29.9572	29.8494	29.9544	30.1085	29.7484	31.0212	31.5541	31.5007	34.4879	36.2731	37.399	38.6217	40.6285	41.6204	43.6953	45.9427	48.2062	50.3902	52.9015	54.5707	56.8246	59.4749	61.4553	63.4427	66.5755	69.2767	70.45	73.7392
	33.2563	34.1634	33.0994	34.1642	34.0962	34.4012	33.9195	34.7157	34.4093	35.1703	36.2307	36.223	36.6497	37.1459	37.6554	37.6929	38.1333	37.9215	38.8563	39.7396	39.4705	39.7522	39.493	39.0332	40.0213	41.1667	42.1611	43.4097	45.1992	49.1319	51.5681	54.3016	55.6777	59.2733	60.664	63.5145	66.1007	69.0094	71.3507	72.6824	74.774	76.8302	78.9942	79.565	81.3353	82.8924	84.1101	85.4436	86.3798
	27.2936	27.571	27.9128	27.7262	28.0463	27.7045	27.8907	28.2115	28.3423	28.6738	28.4036	28.7118	29.3428	30.3878	30.4478	30.941	31.0923	30.7234	31.072	31.2878	31.6005	31.7083	31.9757	31.7526	31.4202	32.046	34.1433	35.2445	33.9932	37.1877	39.8784	42.3401	43.9311	46.6925	48.9437	51.3328	53.5553	56.1428	59.376	61.5727	62.5497	65.2623	66.5624	67.517	69.5817	72.3918	73.9024	75.5976	77.3426
	40.8374	40.9321	41.1494	40.9407	41.6371	41.2941	41.557	41.9084	42.0752	42.1535	42.541	42.9358	43.6052	43.8776	43.5382	43.9647	44.53	44.2917	44.7304	45.04	45.2401	45.358	44.4415	44.5474	44.78	44.4794	47.0498	48.0646	48.437	52.6164	56.3405	58.5865	60.6509	64.1363	66.6886	69.8284	71.3954	74.8017	77.4992	78.7321	81.9519	83.9411	85.1009	86.8636	89.2962	90.5347	92.1241	92.8712	95.7404
	44.4113	44.8848	44.0028	44.6522	45.1253	44.6794	44.4913	44.5067	44.6846	45.1301	45.59	45.6154	45.8312	45.8411	46.397	46.8593	47.0925	46.4695	47.8288	47.8247	47.7659	48.6513	48.0198	47.8418	48.6921	48.7022	51.726	53.8637	54.7777	59.3187	62.6519	66.6557	69.2586	71.1803	74.3872	77.1776	79.7251	83.493	85.6797	87.7604	90.0704	92.4668	94.8319	96.6386	98.7432	100.295	102.06	103.199	104.406
	44.2523	44.6835	44.556	44.9914	44.9589	44.3611	45.042	45.6089	45.1868	46.8592	46.5391	47.5673	48.3006	48.5816	47.9966	49.3222	49.3528	47.7244	48.9995	49.9759	49.1508	49.2493	49.1682	49.2866	49.4507	49.6462	50.2634	50.7526	49.6784	51.6312	54.1851	55.5169	56.9789	57.7795	59.5631	61.2974	63.4884	65.2429	67.8732	70.0395	70.9762	73.5087	75.6189	76.463	79.6933	81.8281	83.2503	85.227	87.2489
	33.9768	33.6463	33.6645	33.7794	34.5	33.9951	34.5288	34.3507	34.3244	34.9686	34.8637	35.2733	35.7887	36.5806	36.6696	36.7841	36.5401	36.1608	37.85	37.22	37.4339	37.5757	37.2516	37.1146	37.4165	37.0578	38.1079	39.4517	39.2144	42.2017	44.1322	46.4923	48.397	50.6911	51.8242	54.4347	56.6886	59.3654	60.8732	63.2228	64.7825	66.4805	67.8359	69.2827	70.8206	72.9832	74.9062	76.1214	77.4717
	31.4616	31.8122	31.4361	31.9936	31.7987	31.5911	31.9556	32.0057	32.3176	32.1987	32.3739	32.7148	33.5131	33.7778	33.9708	34.3516	34.5795	33.9393	34.8357	34.9064	35.0774	35.172	35.1888	35.1282	35.1605	36.0067	37.3435	38.397	40.8215	43.6526	46.4009	48.4473	51.2209	54.056	56.7118	59.3967	63.0179	65.695	69.2703	71.7093	73.8429	76.569	79.211	81.2577	84.5133	86.9261	89.1657	91.1937	94.4072
Time(s)	0	2	4	6	8	10	12	14	16	18	20	22	24	26	28	30	32	34	36	38	40	42	44	46	48	50	52	54	56	58	60	62	64	66	68	70	72	74	76	78	80	82	84	86	88	90	92	94	96
[truncated: 284 more columns]

## Sheet: Figure 3E-3F
IP3R1 shRNA+IP3R1	23.0308	22.4821	22.5385	22.7155	22.3602	21.5087	22.8455	22.7559	22.6791	22.4296	21.9779	21.506	21.7422	21.7163	21.7127	21.2465	20.6249	19.5012	18.9935	19.3425	19.1259	19.1748	19.4812	19.2199	19.1964	18.4952	17.456	18.5933	18.9508	19.3176	20.3772	22.3138	23.1403	23.7134	24.9952	25.9208	26.7659	26.9657	27.3045	27.0094	26.9941	27.7152	28.5564	29.6237	31.1955	31.1015	31.6761	32.5408	32.0879
	17.8783	17.784	18.1844	18.2444	18.3839	17.3327	18.7622	19.1698	19.7305	19.3423	18.879	18.6335	18.9915	19.6079	19.0241	19.03	19.0554	17.7262	18.0387	18.3791	18.6196	18.4503	18.9929	19.1953	19.639	19.3926	18.6574	19.6025	20.3716	21.3122	22.1772	24.8243	26.3204	27.2107	28.6977	30.4279	31.4103	32.3203	32.83	32.256	32.8218	33.5975	34.4872	35.2653	36.3718	37.3381	37.7423	37.8937	37.5192
	16.8689	16.144	16.4882	16.1854	16.0636	15.4586	16.4534	16.2554	17.0898	16.1953	15.9511	15.6081	15.892	15.7613	15.5641	15.5434	15.0873	14.2551	13.5971	14.0053	14.0602	13.8169	14.2466	13.946	14.4907	13.9535	13.0294	13.7737	13.5668	14.4078	14.7231	16.3111	17.5843	18.6582	19.5454	20.1409	20.5326	21.1873	21.2673	21.1363	20.6421	21.1113	22.5147	23.4393	24.2125	24.5921	24.6962	25.8805	24.9473
	14.4792	14.1199	13.5954	14.0528	13.7504	13.8921	15.0087	15.2064	15.4778	15.4329	15.1145	14.6259	14.6642	14.3738	14.5322	13.9896	14.2532	12.9522	12.891	13.1413	13.5377	13.3463	13.4742	13.682	13.5122	13.3549	12.4976	13.1382	13.4435	14.0712	14.3078	16.3967	16.2687	17.2888	17.8736	18.917	19.0053	19.5658	19.9646	19.3113	19.3697	19.5521	20.5958	21.36	22.6457	22.3999	22.8912	23.3707	23.17
	9.86054	9.29201	9.3142	9.75469	9.39489	8.41344	10.4515	9.96711	10.7103	10.1423	9.66716	9.2269	9.46123	9.81832	9.71548	9.15686	8.60017	7.42361	7.54968	8.54565	8.08813	7.7952	8.42645	8.23005	8.40407	7.66399	7.04383	7.40527	8.16328	8.75318	8.9249	10.0203	11.0242	11.6859	12.9067	13.4427	14.1105	14.6524	14.8593	14.1852	13.866	14.35	15.4094	16.1161	16.4349	17.3768	17.811	17.9985	18.1633
	17.2137	16.4906	16.9164	16.6551	16.4842	15.7318	16.8131	16.8608	17.0809	17.2645	16.3818	15.9958	16.8697	16.719	16.3206	16.1129	15.8504	14.6845	14.7052	14.9471	14.9652	15.2262	15.1206	14.7678	15.3526	14.6922	13.961	14.5667	14.6058	15.1109	15.8554	17.3468	17.8087	18.6663	18.9826	20.0493	20.3591	20.8026	20.7419	20.3316	20.3159	20.5422	21.7208	22.9565	23.6831	24.4692	24.4441	24.6601	24.5387
	13.7642	13.3069	13.6533	13.8986	13.314	12.89	13.5313	13.7324	13.9913	13.7718	13.1217	12.6402	13.1941	13.1589	12.9849	12.7593	12.3009	11.2041	11.1057	11.1706	11.2136	11.0512	11.2322	11.2316	11.359	10.7472	10.0151	10.826	10.8325	11.5527	12.3219	13.5882	14.5593	15.2707	15.9207	17.2141	17.794	18.1244	18.4858	18.3055	18.4693	18.9531	19.6605	21.1078	22.0476	22.4901	22.7655	23.4336	23.1497
	8.78235	9.0026	8.91226	9.11475	8.54432	8.27938	9.27424	9.45446	9.94714	9.65031	9.28988	9.02591	9.31988	9.64493	9.28115	9.0904	8.94324	7.89885	7.81655	8.13149	8.1584	8.00406	8.60718	8.34706	8.39538	7.95314	7.14991	7.58528	7.98472	8.33014	9.00952	10.4265	11.2657	11.652	12.4321	13.6089	14.0126	14.6543	14.5089	14.6027	14.7456	15.2479	16.8221	18.1871	19.0595	20.0262	20.9885	21.8919	21.894
	11.8423	11.6271	12.023	12.1368	11.7237	11.6123	12.8114	13.1036	13.9558	13.581	12.4632	11.9604	12.3379	12.5255	12.1824	11.7905	11.613	10.6517	10.4241	11.1801	10.8037	10.8673	10.8023	10.5964	11.1239	10.439	9.5636	10.1391	10.4574	11.0033	11.4542	13.2998	13.7799	14.4641	15.64	16.2536	17.1993	17.403	17.4025	17.163	17.1263	18.1612	18.9875	20.2695	21.5692	22.3419	23.3688	23.7797	24.1097
	7.95789	7.83123	8.19851	7.9226	7.86969	7.39463	8.39896	8.52408	8.74919	9.10901	8.2018	7.94873	8.28085	8.47114	8.3265	7.68996	7.73671	6.94333	6.48927	7.04875	6.83428	7.01255	7.26258	7.33187	7.1176	6.38836	6.09551	7.03781	7.74796	8.99497	10.0565	12.5958	14.1164	16.0366	17.4785	19.5258	21.0942	22.006	23.0398	22.9917	24.0678	24.9656	26.7249	28.0539	29.2992	30.0705	31.0856	31.4256	31.4138
	11.7855	11.7671	11.8083	11.983	11.7425	11.166	12.5403	12.3022	13.1527	12.7217	12.3723	12.2438	12.5034	12.5125	12.3849	11.6785	11.8858	10.8788	10.9254	11.4368	11.1475	10.8917	11.5704	11.3566	11.2793	10.7036	10.1061	10.5692	10.9009	11.7126	12.3462	13.9223	14.9512	16.0768	16.9073	18.3445	19.2111	19.5024	19.978	20.0404	20.7311	21.3584	23.313	24.6541	25.9314	26.7667	27.5991	28.6993	28.8643
	10.9924	10.5448	11.2113	11.1246	11.1852	10.675	11.6489	11.8082	12.8139	12.601	12.3123	11.7745	12.6893	12.7157	12.813	12.2858	12.1424	11.5092	11.4785	12.0843	11.8915	12.1012	12.6152	12.7428	12.8424	12.7839	12.0922	13.0055	13.2011	14.2026	15.1398	17.0245	18.1022	19.3242	20.5246	22.0591	23.2284	24.2284	24.4073	24.5129	24.7434	25.7346	26.5588	27.9277	29.1807	29.5809	29.9368	30.4608	30.4309
	15.7157	15.6784	16.1491	16.1703	15.9486	15.3625	16.9549	17.2186	17.2598	17.3816	16.974	16.6511	16.7027	16.7994	16.84	16.7428	16.4271	15.7865	15.5245	15.9659	16.079	16.2864	16.361	16.3851	16.5441	16.1782	16.0469	16.3379	17.0878	17.7359	18.9027	20.7374	22.3638	23.2805	24.8006	26.6141	27.8787	28.4445	28.5137	28.6446	29.1349	29.4987	30.4222	31.4965	32.7587	33.1565	33.7369	33.669	33.3327
	15.4193	15.1068	15.3043	15.0968	14.975	14.3044	15.415	15.315	16.0873	15.7484	15.2517	15.118	15.1553	15.3988	15.2963	14.8418	14.5401	13.6604	13.529	13.9543	13.9242	13.625	14.1105	13.8385	14.0648	13.988	13.3106	13.9514	14.3339	14.9176	15.4755	17.2154	18.3115	19.1292	19.7875	21.1456	21.7158	22.3018	22.4024	21.922	22.4158	22.9092	23.9781	25.4011	26.5543	27.0747	27.5924	28.327	28.1349
	8.99467	8.67641	9.04424	9.05629	8.95255	8.37465	9.36966	10.0267	10.3712	10.3658	9.86642	9.26672	9.69254	10.3023	10.005	9.72783	9.71535	8.65709	8.26974	8.81215	8.95783	8.64695	9.12697	8.98644	9.413	9.03211	8.46222	9.11454	9.16615	9.95372	10.2297	11.971	12.6193	13.5748	14.6515	16.1354	17.0032	17.7157	18.0485	17.9359	18.8782	19.6615	20.7826	22.4333	23.4699	24.4234	25.0933	25.8916	26.2799
	10.3582	10.3436	10.65	10.6235	10.3667	10.0982	11.268	11.707	11.972	11.7221	11.5477	11.0398	11.535	11.8044	11.4186	11.4113	11.1246	10.0842	10.0682	10.5336	10.5054	10.1315	10.6246	10.8076	10.7834	10.3761	9.70027	10.4361	10.7271	11.4715	12.0802	13.7922	15.1898	16.3211	17.32	19.2459	20.4298	21.2434	22.0478	22.0703	22.9744	24.1355	25.7081	27.2767	28.6802	29.8084	30.7655	31.701	31.7783
	23.2491	22.7755	23.192	23.2563	22.8134	21.9587	23.1184	23.1097	23.8564	23.7333	23.2673	22.3278	23.0531	23.1793	22.833	22.9125	22.4224	21.3417	21.5224	21.7443	21.5955	21.727	21.832	21.7604	21.9748	21.2163	20.4744	21.0084	21.0411	21.5909	22.5441	24.5739	26.0186	26.5744	27.6028	29.1386	30.1439	30.9535	31.3883	31.0554	31.4725	32.3767	33.614	34.7801	36.0939	36.7264	37.6255	38.0437	37.5348
	54.1201	53.6706	53.4797	53.5879	53.4311	52.6442	54.0323	54.623	55.1188	55.0491	55.0817	53.6603	54.5815	55.1429	54.9252	54.2145	54.3167	52.8875	53.6504	54.1702	54.4345	55.1347	55.1128	55.7144	55.6572	56.5042	57.0561	58.3774	59.4284	61.1617	62.2692	66.6068	69.7313	72.2324	75.6148	78.7535	80.7732	83.2767	84.5234	86.5738	88.0261	90.9383	94.0629	95.8743	100.247	103.532	105.36	106.273	106.677
	27.1742	26.901	27.0419	27.0253	26.2337	25.7021	26.6662	26.663	27.1577	26.6805	26.6945	25.8393	25.9104	26.1374	25.5676	25.151	25.0805	23.7	23.7133	23.9917	23.9772	23.764	24.0094	24.0807	24.2555	23.2614	22.7671	23.3626	23.858	24.614	25.2121	27.4225	28.5458	29.3461	30.9148	32.2381	33.2064	33.7098	34.1019	33.6578	34.0135	34.9306	36.2714	37.8473	38.9801	39.6615	40.1251	40.3277	40.5394
	25.0271	24.9086	25.1014	25.3724	24.8368	24.3757	25.9136	26.2691	27.0033	26.8418	26.2572	26.1294	26.6383	26.9588	26.6029	26.3369	26.0466	25.1671	25.1122	26.1015	26.255	25.9276	26.5612	26.6185	26.6751	26.3915	26.2856	27.5158	27.7337	29.0562	29.7551	32.3262	34.6819	36.4629	38.7746	41.2304	43.5031	45.4675	47.583	48.7251	50.2676	52.9656	55.0152	57.5014	59.7299	61.4214	62.4427	64.0225	63.876
	39.3896	39.3245	39.432	40.484	39.8059	39.0399	40.1149	40.1674	41.1333	40.7824	40.9402	40.0737	40.703	40.725	40.0941	39.6628	39.8562	38.3497	38.8622	39.4062	39.3535	39.5867	39.2512	39.8093	39.6627	39.4347	38.7784	39.9033	41.1229	42.7362	44.4813	47.9623	51.0029	53.4118	56.8834	60.9035	64.7891	67.2825	70.4668	71.9387	74.3791	77.2675	80.8272	84.4379	87.253	89.8434	91.9536	93.6015	93.7297
	17.8231	17.7007	17.8725	17.778	17.6295	17.2222	18.3193	18.2926	18.8888	18.7492	18.503	17.8526	18.4656	18.5528	18.6343	18.2864	18.3287	17.0112	16.9608	17.4624	17.4701	17.7509	17.7653	17.6037	17.7596	17.7875	17.3131	18.2792	19.0475	20.3762	21.8711	24.6123	26.7579	28.5167	30.2001	32.8935	34.2706	35.8641	36.8562	37.4721	38.7257	39.9617	41.8787	44.1095	45.3518	46.8397	47.3057	48.6578	48.0373
	11.6671	11.863	11.8261	13.0713	12.6426	12.3844	13.5239	13.6731	13.7146	13.7146	14.0915	13.5544	14.8978	14.8303	14.3106	15.3895	14.0881	13.8212	13.4313	14.344	14.6811	14.7104	14.507	14.7486	14.9286	15.1923	14.3537	16.7893	17.2755	18.7253	20.0837	22.6928	24.3614	26.6433	29.3039	32.4092	33.9562	35.1663	37.5032	38.6162	39.5582	41.1144	42.8046	45.0847	45.9831	48.0751	48.6984	49.3876	49.5674
	33.1045	32.3798	32.1338	32.4983	31.3877	31.0474	31.5649	31.303	31.6941	30.9374	30.7069	29.8352	29.7971	29.9712	30.0876	29.4577	29.7687	27.6472	27.7095	28.0223	28.1538	28.3257	28.2571	28.3264	28.7815	26.8614	26.0066	27.1838	28.6481	29.6137	31.4808	33.6352	35.9715	37.7408	40.0106	42.093	43.7052	44.8354	46.4545	46.7772	48.1601	48.9635	51.3143	52.4761	54.4051	55.9793	57.0911	57.9284	57.6308
	18.0432	17.6664	17.9614	18.1211	17.659	17.6086	18.6211	18.5609	19.3382	19.3246	19.2826	19.0113	18.9843	19.2643	19.0428	18.7373	18.7037	17.4906	17.4339	18.2968	18.3522	18.4383	18.9537	18.848	19.0167	19.4292	18.2407	19.1552	19.8782	20.8444	21.8738	24.4165	25.903	27.4299	28.6738	30.6366	32.0977	33.1484	33.639	33.443	33.7945	34.754	36.217	37.6454	38.978	39.857	40.3845	41.0824	40.901
	18.8459	17.9168	18.3001	18.659	18.5119	17.8895	18.9444	19.0924	19.2419	19.5063	19	18.515	18.6189	19.2248	18.8774	18.6217	18.5067	17.3942	17.4234	17.7256	17.7356	17.7658	18.3958	18.422	18.7235	18.2248	17.7232	18.1276	18.8615	20.01	21.1209	23.1429	24.8138	26.0654	27.9631	29.4263	30.9329	32.0529	32.7711	32.4991	33.22	34.08	35.3167	36.8492	37.5402	38.7819	39.2381	39.4183	38.9794
	17.3099	16.8178	17.1003	17.0355	16.8385	16.567	17.3243	17.7649	17.9646	17.9946	17.6802	17.3156	17.4511	17.9059	17.7883	17.5735	17.5605	16.5572	16.4586	17.2127	16.9011	16.9688	17.449	17.5618	17.7595	17.9346	17.2668	18.1862	18.8351	20.0798	21.0875	23.2852	25.3922	26.7174	28.637	30.8368	32.5657	34.4074	36.2094	36.243	37.7169	38.6332	41.0585	43.0017	44.7259	46.2994	47.0577	47.8189	48.3867
	12.3901	12.2748	12.5427	12.5947	12.3126	12.0332	12.7176	13.1606	13.5773	13.817	13.1621	13.0849	13.8885	14.0451	13.9899	13.5588	13.6195	12.7936	12.4555	12.8832	13.2975	13.1844	13.624	13.8464	13.7661	15.1349	14.2869	15.1649	15.4191	16.3734	17.3788	19.4813	20.9753	22.1114	23.5698	25.4371	26.3873	27.5796	28.5525	28.7664	29.6996	30.9431	32.9214	34.5679	36.0868	36.8414	38.053	38.8436	38.9354
	15.5623	15.9758	15.9182	16.1259	15.5338	15.6329	16.285	16.324	16.925	16.8372	16.4411	16.3037	16.687	16.8529	16.498	16.4174	16.421	15.4063	15.1288	15.924	15.8761	15.5761	16.151	16.0918	16.2934	16.3827	15.9758	17.2195	17.9781	19.2796	20.3597	22.7718	25.1057	26.514	28.35	30.6491	32.3421	33.7039	34.9062	35.5859	36.541	37.2875	39.5398	41.1779	42.5954	43.6257	44.1702	44.9301	44.8253
	22.9572	22.3552	22.7941	22.6539	22.4511	21.8064	22.6636	23.0769	23.7448	23.912	23.1691	22.7126	23.3721	23.424	23.3654	22.7217	22.8087	21.6008	21.6803	22.0406	22.4523	22.5559	22.996	22.9167	22.885	22.6318	22.2756	23.3654	23.7108	24.9025	26.5959	28.8978	30.595	32.0263	33.5866	36.0774	37.5621	38.9636	38.8426	39.1599	40.5412	41.0658	42.2457	43.8023	44.5834	45.8081	46.2045	46.7983	46.91
	14.0775	13.7494	14.0534	13.8507	13.5848	12.9973	14.0097	14.0962	14.6366	14.2435	13.7588	13.6174	13.9499	14.0103	13.7676	13.383	13.3733	12.3865	12.3977	12.8673	12.835	12.755	12.9668	12.9326	13.1732	12.609	12.2507	12.9585	13.5488	14.5492	15.5441	17.2887	18.9753	20.2031	21.5736	23.5502	24.8937	26.0082	27.0304	27.308	28.2922	29.0487	30.834	32.7327	34.1098	35.5574	36.4351	37.1147	37.088
	15.5362	15.266	15.3916	15.8536	15.3232	15.0393	15.9156	16.2983	16.6799	16.6263	16.1013	15.6959	16.142	16.3616	16.0361	16.0413	15.5821	14.5782	14.5947	15.293	15.2104	15.2519	15.2337	15.6811	15.4762	15.3971	14.7926	15.3937	16.3803	17.457	18.9756	20.7969	22.7752	23.8132	26.0725	27.6907	29.2488	30.1567	30.5981	31.0596	31.3262	31.7819	33.1171	34.5823	35.744	36.1909	36.5849	36.8595	36.5713
	21.201	20.7363	21.2548	21.3304	20.5508	20.7905	21.7697	21.7479	21.6919	21.971	21.6698	21.1189	21.7446	21.7251	21.7239	21.2219	21.1403	19.6371	20.0207	20.4184	20.5249	20.3067	20.5973	21.2607	20.6985	19.6518	19.5677	20.0682	21.0427	22.2759	22.9362	25.0869	27.323	28.7968	30.5791	32.4306	33.852	35.2706	36.1751	36.8282	37.8288	38.7057	40.7369	41.9728	43.7803	44.9169	45.8341	46.0772	45.889
	12.5641	12.3863	12.8599	12.7735	12.533	11.6749	13.2806	13.3719	13.8785	13.7285	13.5086	13.0585	13.9542	14.0845	14.0618	13.7654	13.13	12.3437	12.4099	13.1242	13.2025	13.3575	13.5757	13.9145	13.9159	13.9169	13.8797	15.0761	15.56	16.6534	18.2381	21.0895	22.4778	24.3095	25.8339	28.5224	30.4061	31.8412	33.5473	34.7217	36.2596	38.8543	41.4257	44.8778	47.4818	49.1183	51.0703	52.1883	53.8648
	18.4751	18.3547	18.5217	18.6281	18.2366	17.8758	18.8363	19.2078	19.7279	19.7546	19.5542	19.3574	19.3817	19.7918	19.9534	19.8942	19.4588	18.3818	18.2103	19.1387	18.7788	19.0323	19.2807	19.7763	19.9029	18.8604	18.77	19.7269	20.2459	21.9381	23.5244	25.8604	28.1041	30.1129	32.1313	34.4188	36.7674	38.063	39.6553	40.4991	41.6904	43.4579	45.2321	47.7162	49.3892	50.952	51.7605	52.6472	52.8226
	22.1896	21.9267	21.9351	22.4311	21.7654	21.3595	21.9455	22.2643	22.6487	22.5371	22.0003	21.1782	21.6642	22.0514	21.5409	21.3676	21.1225	19.7046	20.1618	20.2917	20.1026	20.1921	20.3988	20.6511	20.7816	20.2645	20.0381	21.1105	21.4419	22.7006	24.1163	26.39	28.3156	29.9097	31.8137	33.764	35.0837	36.4851	37.5078	38.1438	38.9871	40.3665	42.2784	44.0045	45.4814	46.7484	47.8204	48.5457	49.0815
	15.2638	15.0485	15.0699	14.9402	14.648	14.2989	14.9718	15.3348	15.7136	15.8728	15.607	14.7889	15.5169	15.6859	15.8758	15.2768	15.2978	14.1107	14.4613	14.1876	14.7153	14.8547	15.1558	15.4063	15.2149	15.4452	14.8	16.0922	17.1157	18.5234	20.1952	23.3479	25.3231	27.5265	29.594	32.6738	34.2736	36.6837	37.7577	38.2775	40.0583	41.4591	43.7504	46.1595	48.0472	49.2242	50.4354	51.4359	51.3953
	13.233	12.974	13.1214	13.4388	12.9152	12.7519	13.68	14.0628	14.5007	14.1273	14.1752	13.3926	14.0902	14.2861	14.2175	13.8506	13.6623	12.5525	12.7937	12.9849	13.1596	13.0051	13.0901	13.2775	13.46	13.0076	12.5273	13.3182	13.9304	15.0061	16.1232	18.3321	19.5548	21.1822	22.4778	24.5431	26.203	27.754	28.6064	29.1066	30.5538	31.6638	33.4635	35.5028	36.982	38.0896	38.8693	39.8636	39.8414
	10.5895	10.334	10.3947	10.914	10.8239	10.2585	11.0873	11.3507	12.0078	11.7567	11.8393	11.6472	11.8378	12.4293	12.1416	11.9264	12.164	11.4019	11.5257	12.2818	12.7045	12.7387	13.3072	13.5674	14.0337	14.8917	14.6003	15.4984	16.5364	17.7631	19.2758	21.5173	23.7853	25.3535	27.2987	29.5586	30.9133	32.836	33.8754	35.3656	35.5682	37.291	39.3813	41.3989	42.8332	44.6805	45.6547	47.1807	46.8658
	25.0269	24.9919	25.3869	25.2813	24.8889	24.7649	25.5676	25.7431	26.5158	27.0638	26.7313	26.1582	26.6604	27.0723	26.5665	26.2133	26.6652	25.2538	25.9891	26.2931	26.4202	26.4416	26.2024	26.8256	26.7336	27.8434	27.2648	28.665	30.0229	30.6649	32.7701	35.0236	37.2528	39.1614	41.223	44.0493	46.1812	47.66	49.1298	49.5954	51.1609	53.0834	56.0257	57.7224	60.2731	62.2583	63.7435	66.0909	66.8028
	17.4032	16.7691	17.4841	17.0663	16.8634	16.7049	17.4564	17.6798	18.1127	18.1147	17.6082	17.2574	17.6938	17.7309	17.518	17.2555	16.9807	16.0835	16.1839	16.5473	16.4264	16.1973	16.4604	16.8222	16.4693	16.8763	16.2899	17.2793	18.1083	19.3243	20.7961	23.174	25.3868	26.8479	28.7004	31.02	32.593	33.682	35.2944	35.8058	36.508	38.0132	39.8099	41.6685	43.267	44.0954	45.0156	45.9327	46.0887
	8.87844	8.59517	9.12369	9.157	9.0991	8.85971	9.8948	10.0794	10.4122	10.1335	9.53525	9.61399	9.73613	9.98645	9.80586	9.35966	9.49358	8.38721	8.59033	8.56731	8.71266	8.72378	8.96695	9.17188	9.61299	9.47102	8.77345	8.82503	9.14708	9.77201	10.5007	12.0839	12.6956	13.3394	14.4597	15.9107	16.3211	17.1621	17.4848	17.4294	17.9494	18.7845	20.1118	21.4551	22.3548	23.4496	24.1958	24.7574	24.9059
	8.91838	8.87496	8.98816	9.08241	8.71227	8.43698	9.38063	9.75879	9.99702	9.65333	9.46293	8.95301	9.58745	9.34998	9.45998	9.17841	8.81537	8.2048	7.98766	8.28606	8.22894	8.42564	8.7947	8.83977	9.20301	8.30664	7.76075	7.94656	8.2523	8.46933	9.17702	10.5726	11.9105	12.2167	13.1919	14.1975	15.0742	15.8152	16.2065	16.019	16.5535	17.1897	18.4642	20.0036	20.8656	21.9251	22.1782	22.7998	23.1225
	10.7469	10.4789	10.6595	10.9256	10.3548	10.2272	11.342	11.1807	11.7484	11.7308	11.1908	10.78	11.1951	11.5099	11.1596	10.7759	10.9643	9.63882	9.53897	10.0441	10.107	9.97442	10.124	10.2769	10.2465	10.2468	9.83647	10.0874	10.5525	10.9142	11.7475	13.4928	14.6643	15.3294	16.2005	17.6046	18.5564	19.2165	19.8618	19.8772	20.3448	20.8433	22.3142	23.7385	24.7085	25.6385	26.4262	27.0706	27.1459
	16.9917	16.7454	16.7446	16.86	16.3204	15.9309	16.7867	17.4943	17.5761	17.2034	16.8601	16.4029	16.8612	17.1376	16.7486	16.4028	16.4152	15.3919	15.3507	15.6383	15.5737	15.2422	15.7596	15.6653	15.9781	14.9708	14.1451	15.0607	15.1834	15.8582	16.9639	18.2943	19.9099	20.5538	21.4309	23.0737	23.6182	24.364	24.9382	24.4336	25.0256	25.614	27.0289	28.0382	29.1043	29.8878	30.2622	30.7067	30.6325
	12.2903	12.1727	12.4399	12.5224	12.2699	11.7185	12.4829	13.0998	13.5394	13.3173	13.1321	12.7798	13.2452	13.2559	13.4141	12.9649	12.8869	11.901	11.6516	12.2738	12.28	12.2988	12.6293	12.4219	12.6226	12.3165	11.7886	12.5141	12.7713	13.6218	14.0969	15.825	16.8772	17.4857	18.5488	19.555	20.3216	21.0497	21.366	20.9983	21.0349	21.5368	22.6406	23.6015	24.5748	25.3995	25.7159	26.2265	26.2128
	23.0308	22.4821	22.5385	22.7155	22.3602	21.5087	22.8455	22.7559	22.6791	22.4296	21.9779	21.506	21.7422	21.7163	21.7127	21.2465	20.6249	19.5012	18.9935	19.3425	19.1259	19.1748	19.4812	19.2199	19.1964	18.4952	17.456	18.5933	18.9508	19.3176	20.3772	22.3138	23.1403	23.7134	24.9952	25.9208	26.7659	26.9657	27.3045	27.0094	26.9941	27.7152	28.5564	29.6237	31.1955	31.1015	31.6761	32.5408	32.0879
	17.8783	17.784	18.1844	18.2444	18.3839	17.3327	18.7622	19.1698	19.7305	19.3423	18.879	18.6335	18.9915	19.6079	19.0241	19.03	19.0554	17.7262	18.0387	18.3791	18.6196	18.4503	18.9929	19.1953	19.639	19.3926	18.6574	19.6025	20.3716	21.3122	22.1772	24.8243	26.3204	27.2107	28.6977	30.4279	31.4103	32.3203	32.83	32.256	32.8218	33.5975	34.4872	35.2653	36.3718	37.3381	37.7423	37.8937	37.5192
	16.8689	16.144	16.4882	16.1854	16.0636	15.4586	16.4534	16.2554	17.0898	16.1953	15.9511	15.6081	15.892	15.7613	15.5641	15.5434	15.0873	14.2551	13.5971	14.0053	14.0602	13.8169	14.2466	13.946	14.4907	13.9535	13.0294	13.7737	13.5668	14.4078	14.7231	16.3111	17.5843	18.6582	19.5454	20.1409	20.5326	21.1873	21.2673	21.1363	20.6421	21.1113	22.5147	23.4393	24.2125	24.5921	24.6962	25.8805	24.9473
	14.4792	14.1199	13.5954	14.0528	13.7504	13.8921	15.0087	15.2064	15.4778	15.4329	15.1145	14.6259	14.6642	14.3738	14.5322	13.9896	14.2532	12.9522	12.891	13.1413	13.5377	13.3463	13.4742	13.682	13.5122	13.3549	12.4976	13.1382	13.4435	14.0712	14.3078	16.3967	16.2687	17.2888	17.8736	18.917	19.0053	19.5658	19.9646	19.3113	19.3697	19.5521	20.5958	21.36	22.6457	22.3999	22.8912	23.3707	23.17
	9.86054	9.29201	9.3142	9.75469	9.39489	8.41344	10.4515	9.96711	10.7103	10.1423	9.66716	9.2269	9.46123	9.81832	9.71548	9.15686	8.60017	7.42361	7.54968	8.54565	8.08813	7.7952	8.42645	8.23005	8.40407	7.66399	7.04383	7.40527	8.16328	8.75318	8.9249	10.0203	11.0242	11.6859	12.9067	13.4427	14.1105	14.6524	14.8593	14.1852	13.866	14.35	15.4094	16.1161	16.4349	17.3768	17.811	17.9985	18.1633
	17.2137	16.4906	16.9164	16.6551	16.4842	15.7318	16.8131	16.8608	17.0809	17.2645	16.3818	15.9958	16.8697	16.719	16.3206	16.1129	15.8504	14.6845	14.7052	14.9471	14.9652	15.2262	15.1206	14.7678	15.3526	14.6922	13.961	14.5667	14.6058	15.1109	15.8554	17.3468	17.8087	18.6663	18.9826	20.0493	20.3591	20.8026	20.7419	20.3316	20.3159	20.5422	21.7208	22.9565	23.6831	24.4692	24.4441	24.6601	24.5387
	13.7642	13.3069	13.6533	13.8986	13.314	12.89	13.5313	13.7324	13.9913	13.7718	13.1217	12.6402	13.1941	13.1589	12.9849	12.7593	12.3009	11.2041	11.1057	11.1706	11.2136	11.0512	11.2322	11.2316	11.359	10.7472	10.0151	10.826	10.8325	11.5527	12.3219	13.5882	14.5593	15.2707	15.9207	17.2141	17.794	18.1244	18.4858	18.3055	18.4693	18.9531	19.6605	21.1078	22.0476	22.4901	22.7655	23.4336	23.1497
	8.78235	9.0026	8.91226	9.11475	8.54432	8.27938	9.27424	9.45446	9.94714	9.65031	9.28988	9.02591	9.31988	9.64493	9.28115	9.0904	8.94324	7.89885	7.81655	8.13149	8.1584	8.00406	8.60718	8.34706	8.39538	7.95314	7.14991	7.58528	7.98472	8.33014	9.00952	10.4265	11.2657	11.652	12.4321	13.6089	14.0126	14.6543	14.5089	14.6027	14.7456	15.2479	16.8221	18.1871	19.0595	20.0262	20.9885	21.8919	21.894
	11.8423	11.6271	12.023	12.1368	11.7237	11.6123	12.8114	13.1036	13.9558	13.581	12.4632	11.9604	12.3379	12.5255	12.1824	11.7905	11.613	10.6517	10.4241	11.1801	10.8037	10.8673	10.8023	10.5964	11.1239	10.439	9.5636	10.1391	10.4574	11.0033	11.4542	13.2998	13.7799	14.4641	15.64	16.2536	17.1993	17.403	17.4025	17.163	17.1263	18.1612	18.9875	20.2695	21.5692	22.3419	23.3688	23.7797	24.1097
	7.95789	7.83123	8.19851	7.9226	7.86969	7.39463	8.39896	8.52408	8.74919	9.10901	8.2018	7.94873	8.28085	8.47114	8.3265	7.68996	7.73671	6.94333	6.48927	7.04875	6.83428	7.01255	7.26258	7.33187	7.1176	6.38836	6.09551	7.03781	7.74796	8.99497	10.0565	12.5958	14.1164	16.0366	17.4785	19.5258	21.0942	22.006	23.0398	22.9917	24.0678	24.9656	26.7249	28.0539	29.2992	30.0705	31.0856	31.4256	31.4138
	11.7855	11.7671	11.8083	11.983	11.7425	11.166	12.5403	12.3022	13.1527	12.7217	12.3723	12.2438	12.5034	12.5125	12.3849	11.6785	11.8858	10.8788	10.9254	11.4368	11.1475	10.8917	11.5704	11.3566	11.2793	10.7036	10.1061	10.5692	10.9009	11.7126	12.3462	13.9223	14.9512	16.0768	16.9073	18.3445	19.2111	19.5024	19.978	20.0404	20.7311	21.3584	23.313	24.6541	25.9314	26.7667	27.5991	28.6993	28.8643
	10.9924	10.5448	11.2113	11.1246	11.1852	10.675	11.6489	11.8082	12.8139	12.601	12.3123	11.7745	12.6893	12.7157	12.813	12.2858	12.1424	11.5092	11.4785	12.0843	11.8915	12.1012	12.6152	12.7428	12.8424	12.7839	12.0922	13.0055	13.2011	14.2026	15.1398	17.0245	18.1022	19.3242	20.5246	22.0591	23.2284	24.2284	24.4073	24.5129	24.7434	25.7346	26.5588	27.9277	29.1807	29.5809	29.9368	30.4608	30.4309
	15.7157	15.6784	16.1491	16.1703	15.9486	15.3625	16.9549	17.2186	17.2598	17.3816	16.974	16.6511	16.7027	16.7994	16.84	16.7428	16.4271	15.7865	15.5245	15.9659	16.079	16.2864	16.361	16.3851	16.5441	16.1782	16.0469	16.3379	17.0878	17.7359	18.9027	20.7374	22.3638	23.2805	24.8006	26.6141	27.8787	28.4445	28.5137	28.6446	29.1349	29.4987	30.4222	31.4965	32.7587	33.1565	33.7369	33.669	33.3327
	15.4193	15.1068	15.3043	15.0968	14.975	14.3044	15.415	15.315	16.0873	15.7484	15.2517	15.118	15.1553	15.3988	15.2963	14.8418	14.5401	13.6604	13.529	13.9543	13.9242	13.625	14.1105	13.8385	14.0648	13.988	13.3106	13.9514	14.3339	14.9176	15.4755	17.2154	18.3115	19.1292	19.7875	21.1456	21.7158	22.3018	22.4024	21.922	22.4158	22.9092	23.9781	25.4011	26.5543	27.0747	27.5924	28.327	28.1349
	8.99467	8.67641	9.04424	9.05629	8.95255	8.37465	9.36966	10.0267	10.3712	10.3658	9.86642	9.26672	9.69254	10.3023	10.005	9.72783	9.71535	8.65709	8.26974	8.81215	8.95783	8.64695	9.12697	8.98644	9.413	9.03211	8.46222	9.11454	9.16615	9.95372	10.2297	11.971	12.6193	13.5748	14.6515	16.1354	17.0032	17.7157	18.0485	17.9359	18.8782	19.6615	20.7826	22.4333	23.4699	24.4234	25.0933	25.8916	26.2799
	10.3582	10.3436	10.65	10.6235	10.3667	10.0982	11.268	11.707	11.972	11.7221	11.5477	11.0398	11.535	11.8044	11.4186	11.4113	11.1246	10.0842	10.0682	10.5336	10.5054	10.1315	10.6246	10.8076	10.7834	10.3761	9.70027	10.4361	10.7271	11.4715	12.0802	13.7922	15.1898	16.3211	17.32	19.2459	20.4298	21.2434	22.0478	22.0703	22.9744	24.1355	25.7081	27.2767	28.6802	29.8084	30.7655	31.701	31.7783
	23.2491	22.7755	23.192	23.2563	22.8134	21.9587	23.1184	23.1097	23.8564	23.7333	23.2673	22.3278	23.0531	23.1793	22.833	22.9125	22.4224	21.3417	21.5224	21.7443	21.5955	21.727	21.832	21.7604	21.9748	21.2163	20.4744	21.0084	21.0411	21.5909	22.5441	24.5739	26.0186	26.5744	27.6028	29.1386	30.1439	30.9535	31.3883	31.0554	31.4725	32.3767	33.614	34.7801	36.0939	36.7264	37.6255	38.0437	37.5348
	54.1201	53.6706	53.4797	53.5879	53.4311	52.6442	54.0323	54.623	55.1188	55.0491	55.0817	53.6603	54.5815	55.1429	54.9252	54.2145	54.3167	52.8875	53.6504	54.1702	54.4345	55.1347	55.1128	55.7144	55.6572	56.5042	57.0561	58.3774	59.4284	61.1617	62.2692	66.6068	69.7313	72.2324	75.6148	78.7535	80.7732	83.2767	84.5234	86.5738	88.0261	90.9383	94.0629	95.8743	100.247	103.532	105.36	106.273	106.677
	27.1742	26.901	27.0419	27.0253	26.2337	25.7021	26.6662	26.663	27.1577	26.6805	26.6945	25.8393	25.9104	26.1374	25.5676	25.151	25.0805	23.7	23.7133	23.9917	23.9772	23.764	24.0094	24.0807	24.2555	23.2614	22.7671	23.3626	23.858	24.614	25.2121	27.4225	28.5458	29.3461	30.9148	32.2381	33.2064	33.7098	34.1019	33.6578	34.0135	34.9306	36.2714	37.8473	38.9801	39.6615	40.1251	40.3277	40.5394
	25.0271	24.9086	25.1014	25.3724	24.8368	24.3757	25.9136	26.2691	27.0033	26.8418	26.2572	26.1294	26.6383	26.9588	26.6029	26.3369	26.0466	25.1671	25.1122	26.1015	26.255	25.9276	26.5612	26.6185	26.6751	26.3915	26.2856	27.5158	27.7337	29.0562	29.7551	32.3262	34.6819	36.4629	38.7746	41.2304	43.5031	45.4675	47.583	48.7251	50.2676	52.9656	55.0152	57.5014	59.7299	61.4214	62.4427	64.0225	63.876
	39.3896	39.3245	39.432	40.484	39.8059	39.0399	40.1149	40.1674	41.1333	40.7824	40.9402	40.0737	40.703	40.725	40.0941	39.6628	39.8562	38.3497	38.8622	39.4062	39.3535	39.5867	39.2512	39.8093	39.6627	39.4347	38.7784	39.9033	41.1229	42.7362	44.4813	47.9623	51.0029	53.4118	56.8834	60.9035	64.7891	67.2825	70.4668	71.9387	74.3791	77.2675	80.8272	84.4379	87.253	89.8434	91.9536	93.6015	93.7297
	17.8231	17.7007	17.8725	17.778	17.6295	17.2222	18.3193	18.2926	18.8888	18.7492	18.503	17.8526	18.4656	18.5528	18.6343	18.2864	18.3287	17.0112	16.9608	17.4624	17.4701	17.7509	17.7653	17.6037	17.7596	17.7875	17.3131	18.2792	19.0475	20.3762	21.8711	24.6123	26.7579	28.5167	30.2001	32.8935	34.2706	35.8641	36.8562	37.4721	38.7257	39.9617	41.8787	44.1095	45.3518	46.8397	47.3057	48.6578	48.0373
	11.6671	11.863	11.8261	13.0713	12.6426	12.3844	13.5239	13.6731	13.7146	13.7146	14.0915	13.5544	14.8978	14.8303	14.3106	15.3895	14.0881	13.8212	13.4313	14.344	14.6811	14.7104	14.507	14.7486	14.9286	15.1923	14.3537	16.7893	17.2755	18.7253	20.0837	22.6928	24.3614	26.6433	29.3039	32.4092	33.9562	35.1663	37.5032	38.6162	39.5582	41.1144	42.8046	45.0847	45.9831	48.0751	48.6984	49.3876	49.5674
	33.1045	32.3798	32.1338	32.4983	31.3877	31.0474	31.5649	31.303	31.6941	30.9374	30.7069	29.8352	29.7971	29.9712	30.0876	29.4577	29.7687	27.6472	27.7095	28.0223	28.1538	28.3257	28.2571	28.3264	28.7815	26.8614	26.0066	27.1838	28.6481	29.6137	31.4808	33.6352	35.9715	37.7408	40.0106	42.093	43.7052	44.8354	46.4545	46.7772	48.1601	48.9635	51.3143	52.4761	54.4051	55.9793	57.0911	57.9284	57.6308
	18.0432	17.6664	17.9614	18.1211	17.659	17.6086	18.6211	18.5609	19.3382	19.3246	19.2826	19.0113	18.9843	19.2643	19.0428	18.7373	18.7037	17.4906	17.4339	18.2968	18.3522	18.4383	18.9537	18.848	19.0167	19.4292	18.2407	19.1552	19.8782	20.8444	21.8738	24.4165	25.903	27.4299	28.6738	30.6366	32.0977	33.1484	33.639	33.443	33.7945	34.754	36.217	37.6454	38.978	39.857	40.3845	41.0824	40.901
	18.8459	17.9168	18.3001	18.659	18.5119	17.8895	18.9444	19.0924	19.2419	19.5063	19	18.515	18.6189	19.2248	18.8774	18.6217	18.5067	17.3942	17.4234	17.7256	17.7356	17.7658	18.3958	18.422	18.7235	18.2248	17.7232	18.1276	18.8615	20.01	21.1209	23.1429	24.8138	26.0654	27.9631	29.4263	30.9329	32.0529	32.7711	32.4991	33.22	34.08	35.3167	36.8492	37.5402	38.7819	39.2381	39.4183	38.9794
	17.3099	16.8178	17.1003	17.0355	16.8385	16.567	17.3243	17.7649	17.9646	17.9946	17.6802	17.3156	17.4511	17.9059	17.7883	17.5735	17.5605	16.5572	16.4586	17.2127	16.9011	16.9688	17.449	17.5618	17.7595	17.9346	17.2668	18.1862	18.8351	20.0798	21.0875	23.2852	25.3922	26.7174	28.637	30.8368	32.5657	34.4074	36.2094	36.243	37.7169	38.6332	41.0585	43.0017	44.7259	46.2994	47.0577	47.8189	48.3867
	12.3901	12.2748	12.5427	12.5947	12.3126	12.0332	12.7176	13.1606	13.5773	13.817	13.1621	13.0849	13.8885	14.0451	13.9899	13.5588	13.6195	12.7936	12.4555	12.8832	13.2975	13.1844	13.624	13.8464	13.7661	15.1349	14.2869	15.1649	15.4191	16.3734	17.3788	19.4813	20.9753	22.1114	23.5698	25.4371	26.3873	27.5796	28.5525	28.7664	29.6996	30.9431	32.9214	34.5679	36.0868	36.8414	38.053	38.8436	38.9354
	15.5623	15.9758	15.9182	16.1259	15.5338	15.6329	16.285	16.324	16.925	16.8372	16.4411	16.3037	16.687	16.8529	16.498	16.4174	16.421	15.4063	15.1288	15.924	15.8761	15.5761	16.151	16.0918	16.2934	16.3827	15.9758	17.2195	17.9781	19.2796	20.3597	22.7718	25.1057	26.514	28.35	30.6491	32.3421	33.7039	34.9062	35.5859	36.541	37.2875	39.5398	41.1779	42.5954	43.6257	44.1702	44.9301	44.8253
	22.9572	22.3552	22.7941	22.6539	22.4511	21.8064	22.6636	23.0769	23.7448	23.912	23.1691	22.7126	23.3721	23.424	23.3654	22.7217	22.8087	21.6008	21.6803	22.0406	22.4523	22.5559	22.996	22.9167	22.885	22.6318	22.2756	23.3654	23.7108	24.9025	26.5959	28.8978	30.595	32.0263	33.5866	36.0774	37.5621	38.9636	38.8426	39.1599	40.5412	41.0658	42.2457	43.8023	44.5834	45.8081	46.2045	46.7983	46.91
	14.0775	13.7494	14.0534	13.8507	13.5848	12.9973	14.0097	14.0962	14.6366	14.2435	13.7588	13.6174	13.9499	14.0103	13.7676	13.383	13.3733	12.3865	12.3977	12.8673	12.835	12.755	12.9668	12.9326	13.1732	12.609	12.2507	12.9585	13.5488	14.5492	15.5441	17.2887	18.9753	20.2031	21.5736	23.5502	24.8937	26.0082	27.0304	27.308	28.2922	29.0487	30.834	32.7327	34.1098	35.5574	36.4351	37.1147	37.088
	15.5362	15.266	15.3916	15.8536	15.3232	15.0393	15.9156	16.2983	16.6799	16.6263	16.1013	15.6959	16.142	16.3616	16.0361	16.0413	15.5821	14.5782	14.5947	15.293	15.2104	15.2519	15.2337	15.6811	15.4762	15.3971	14.7926	15.3937	16.3803	17.457	18.9756	20.7969	22.7752	23.8132	26.0725	27.6907	29.2488	30.1567	30.5981	31.0596	31.3262	31.7819	33.1171	34.5823	35.744	36.1909	36.5849	36.8595	36.5713
	21.201	20.7363	21.2548	21.3304	20.5508	20.7905	21.7697	21.7479	21.6919	21.971	21.6698	21.1189	21.7446	21.7251	21.7239	21.2219	21.1403	19.6371	20.0207	20.4184	20.5249	20.3067	20.5973	21.2607	20.6985	19.6518	19.5677	20.0682	21.0427	22.2759	22.9362	25.0869	27.323	28.7968	30.5791	32.4306	33.852	35.2706	36.1751	36.8282	37.8288	38.7057	40.7369	41.9728	43.7803	44.9169	45.8341	46.0772	45.889
	12.5641	12.3863	12.8599	12.7735	12.533	11.6749	13.2806	13.3719	13.8785	13.7285	13.5086	13.0585	13.9542	14.0845	14.0618	13.7654	13.13	12.3437	12.4099	13.1242	13.2025	13.3575	13.5757	13.9145	13.9159	13.9169	13.8797	15.0761	15.56	16.6534	18.2381	21.0895	22.4778	24.3095	25.8339	28.5224	30.4061	31.8412	33.5473	34.7217	36.2596	38.8543	41.4257	44.8778	47.4818	49.1183	51.0703	52.1883	53.8648
	18.4751	18.3547	18.5217	18.6281	18.2366	17.8758	18.8363	19.2078	19.7279	19.7546	19.5542	19.3574	19.3817	19.7918	19.9534	19.8942	19.4588	18.3818	18.2103	19.1387	18.7788	19.0323	19.2807	19.7763	19.9029	18.8604	18.77	19.7269	20.2459	21.9381	23.5244	25.8604	28.1041	30.1129	32.1313	34.4188	36.7674	38.063	39.6553	40.4991	41.6904	43.4579	45.2321	47.7162	49.3892	50.952	51.7605	52.6472	52.8226
	22.1896	21.9267	21.9351	22.4311	21.7654	21.3595	21.9455	22.2643	22.6487	22.5371	22.0003	21.1782	21.6642	22.0514	21.5409	21.3676	21.1225	19.7046	20.1618	20.2917	20.1026	20.1921	20.3988	20.6511	20.7816	20.2645	20.0381	21.1105	21.4419	22.7006	24.1163	26.39	28.3156	29.9097	31.8137	33.764	35.0837	36.4851	37.5078	38.1438	38.9871	40.3665	42.2784	44.0045	45.4814	46.7484	47.8204	48.5457	49.0815
	15.2638	15.0485	15.0699	14.9402	14.648	14.2989	14.9718	15.3348	15.7136	15.8728	15.607	14.7889	15.5169	15.6859	15.8758	15.2768	15.2978	14.1107	14.4613	14.1876	14.7153	14.8547	15.1558	15.4063	15.2149	15.4452	14.8	16.0922	17.1157	18.5234	20.1952	23.3479	25.3231	27.5265	29.594	32.6738	34.2736	36.6837	37.7577	38.2775	40.0583	41.4591	43.7504	46.1595	48.0472	49.2242	50.4354	51.4359	51.3953
	13.233	12.974	13.1214	13.4388	12.9152	12.7519	13.68	14.0628	14.5007	14.1273	14.1752	13.3926	14.0902	14.2861	14.2175	13.8506	13.6623	12.5525	12.7937	12.9849	13.1596	13.0051	13.0901	13.2775	13.46	13.0076	12.5273	13.3182	13.9304	15.0061	16.1232	18.3321	19.5548	21.1822	22.4778	24.5431	26.203	27.754	28.6064	29.1066	30.5538	31.6638	33.4635	35.5028	36.982	38.0896	38.8693	39.8636	39.8414
	10.5895	10.334	10.3947	10.914	10.8239	10.2585	11.0873	11.3507	12.0078	11.7567	11.8393	11.6472	11.8378	12.4293	12.1416	11.9264	12.164	11.4019	11.5257	12.2818	12.7045	12.7387	13.3072	13.5674	14.0337	14.8917	14.6003	15.4984	16.5364	17.7631	19.2758	21.5173	23.7853	25.3535	27.2987	29.5586	30.9133	32.836	33.8754	35.3656	35.5682	37.291	39.3813	41.3989	42.8332	44.6805	45.6547	47.1807	46.8658
	25.0269	24.9919	25.3869	25.2813	24.8889	24.7649	25.5676	25.7431	26.5158	27.0638	26.7313	26.1582	26.6604	27.0723	26.5665	26.2133	26.6652	25.2538	25.9891	26.2931	26.4202	26.4416	26.2024	26.8256	26.7336	27.8434	27.2648	28.665	30.0229	30.6649	32.7701	35.0236	37.2528	39.1614	41.223	44.0493	46.1812	47.66	49.1298	49.5954	51.1609	53.0834	56.0257	57.7224	60.2731	62.2583	63.7435	66.0909	66.8028
	17.4032	16.7691	17.4841	17.0663	16.8634	16.7049	17.4564	17.6798	18.1127	18.1147	17.6082	17.2574	17.6938	17.7309	17.518	17.2555	16.9807	16.0835	16.1839	16.5473	16.4264	16.1973	16.4604	16.8222	16.4693	16.8763	16.2899	17.2793	18.1083	19.3243	20.7961	23.174	25.3868	26.8479	28.7004	31.02	32.593	33.682	35.2944	35.8058	36.508	38.0132	39.8099	41.6685	43.267	44.0954	45.0156	45.9327	46.0887
	8.87844	8.59517	9.12369	9.157	9.0991	8.85971	9.8948	10.0794	10.4122	10.1335	9.53525	9.61399	9.73613	9.98645	9.80586	9.35966	9.49358	8.38721	8.59033	8.56731	8.71266	8.72378	8.96695	9.17188	9.61299	9.47102	8.77345	8.82503	9.14708	9.77201	10.5007	12.0839	12.6956	13.3394	14.4597	15.9107	16.3211	17.1621	17.4848	17.4294	17.9494	18.7845	20.1118	21.4551	22.3548	23.4496	24.1958	24.7574	24.9059
	8.91838	8.87496	8.98816	9.08241	8.71227	8.43698	9.38063	9.75879	9.99702	9.65333	9.46293	8.95301	9.58745	9.34998	9.45998	9.17841	8.81537	8.2048	7.98766	8.28606	8.22894	8.42564	8.7947	8.83977	9.20301	8.30664	7.76075	7.94656	8.2523	8.46933	9.17702	10.5726	11.9105	12.2167	13.1919	14.1975	15.0742	15.8152	16.2065	16.019	16.5535	17.1897	18.4642	20.0036	20.8656	21.9251	22.1782	22.7998	23.1225
	10.7469	10.4789	10.6595	10.9256	10.3548	10.2272	11.342	11.1807	11.7484	11.7308	11.1908	10.78	11.1951	11.5099	11.1596	10.7759	10.9643	9.63882	9.53897	10.0441	10.107	9.97442	10.124	10.2769	10.2465	10.2468	9.83647	10.0874	10.5525	10.9142	11.7475	13.4928	14.6643	15.3294	16.2005	17.6046	18.5564	19.2165	19.8618	19.8772	20.3448	20.8433	22.3142	23.7385	24.7085	25.6385	26.4262	27.0706	27.1459
	16.9917	16.7454	16.7446	16.86	16.3204	15.9309	16.7867	17.4943	17.5761	17.2034	16.8601	16.4029	16.8612	17.1376	16.7486	16.4028	16.4152	15.3919	15.3507	15.6383	15.5737	15.2422	15.7596	15.6653	15.9781	14.9708	14.1451	15.0607	15.1834	15.8582	16.9639	18.2943	19.9099	20.5538	21.4309	23.0737	23.6182	24.364	24.9382	24.4336	25.0256	25.614	27.0289	28.0382	29.1043	29.8878	30.2622	30.7067	30.6325
	12.2903	12.1727	12.4399	12.5224	12.2699	11.7185	12.4829	13.0998	13.5394	13.3173	13.1321	12.7798	13.2452	13.2559	13.4141	12.9649	12.8869	11.901	11.6516	12.2738	12.28	12.2988	12.6293	12.4219	12.6226	12.3165	11.7886	12.5141	12.7713	13.6218	14.0969	15.825	16.8772	17.4857	18.5488	19.555	20.3216	21.0497	21.366	20.9983	21.0349	21.5368	22.6406	23.6015	24.5748	25.3995	25.7159	26.2265	26.2128
	13.633	12.1523	13.1063	13.8285	14.2388	14.6029	13.977	13.7825	12.6774	12.268	12.0887	11.8493	12.1455	13.7328	14.5431	14.497	15.0706	14.9692	15.0951	13.691	13.7412	13.2132	13.5543	12.9668	12.9017	13.1428	12.7279	12.977	13.259	13.473	13.6764	14.4775	16.1801	16.5101	17.5961	18.4011	19.4031	20.7962	21.983	22.5914	23.2775	24.4759	24.9602	26.2572	25.8447	27.1523	28.3196	30.088	32.2995
	11.7036	10.2913	11.4193	12.4371	12.4164	12.852	12.5209	11.988	10.9419	10.6673	10.9657	10.5317	10.8884	12.354	13.0893	12.9778	13.0111	13.1376	13.5694	11.6752	11.7928	11.4142	11.6779	10.7963	11.1875	11.2401	11.2154	11.3206	11.6984	12.1627	12.397	13.0837	15.075	15.3469	16.3418	17.1448	18.3917	19.9475	20.3073	20.9438	21.5402	21.9889	22.3773	23.6737	22.9082	23.4891	24.6745	26.1841	28.094
	9.99987	8.68512	9.65724	10.459	10.9391	10.9588	10.5095	10.2117	9.12989	9.0829	8.76995	8.81614	9.16114	10.5658	11.5479	11.1285	11.2006	11.7063	11.641	10.3072	10.1656	9.60571	9.99862	9.34012	9.39761	9.83961	9.66252	9.78765	10.1307	10.3276	10.5337	11.3322	13.0749	13.4227	14.6113	15.0328	16.2867	17.5529	17.8425	18.5578	19.324	20.1867	20.0879	21.3412	20.6255	21.1731	22.1682	23.6235	25.4964
	10.0811	8.96457	9.8853	10.6256	10.4645	11.0291	10.344	10.3843	8.98156	9.06906	8.62144	8.77719	8.77746	10.5942	11.2777	10.8871	11.3756	11.3234	11.755	9.93417	9.94396	9.62247	9.63897	9.13591	9.20408	9.51941	9.73695	10.1983	10.2911	11.0103	10.8795	12.4479	14.0461	14.4239	15.7309	16.7011	17.503	20.0106	20.7507	21.6534	22.3848	23.7323	24.5013	25.9547	26.3107	26.9745	28.5682	30.7882	33.8226
	9.99898	8.30373	9.35884	9.98926	10.4006	10.942	10.6984	10.2338	9.43488	8.98271	8.99759	8.45809	9.19263	10.8191	11.4703	11.1397	11.5441	11.9052	11.9922	10.1664	10.2649	9.784	9.99826	9.58218	9.42571	9.86861	9.77112	9.97049	9.99613	10.5255	10.4676	11.0812	12.7791	13.2122	14.3844	14.701	15.6692	17.2754	17.8531	18.7133	18.88	19.7264	20.3351	21.1117	20.572	21.6819	22.9304	24.6335	26.6357
	11.1641	9.65079	10.1913	11.7425	11.8888	12.0938	11.7849	11.5453	10.4683	10.2997	10.0763	9.95053	10.2756	11.8796	12.5415	12.189	13.2575	12.8111	13.1737	11.2633	11.3374	11.25	11.2026	10.7606	10.9028	11.3667	11.0909	11.3144	11.4875	11.6854	12.0588	13.5196	15.2911	15.96	16.7716	17.6089	18.7535	20.5242	21.3479	21.9981	22.5063	23.234	23.9454	24.7649	24.398	25.5171	26.4651	28.1965	30.6212
	9.39128	8.07926	9.01453	9.7629	9.93145	10.3188	10.0781	9.47815	8.24767	8.56046	8.64687	7.84611	8.37846	10.2073	10.6053	10.4897	10.854	10.8557	10.9107	9.68525	9.34615	9.08965	9.2934	9.01718	8.72321	9.4467	9.1708	9.1673	9.63762	9.85467	9.81928	11.0557	12.4972	13.5373	14.2925	15.2005	16.3725	18.2049	19.3385	19.5239	20.5749	21.846	22.4147	23.9172	22.9601	24.2604	25.3049	27.4003	29.2211
	9.82958	8.97044	9.46626	10.4836	10.3086	10.6899	10.4763	10.2411	8.92638	8.87073	8.78546	8.25117	8.71461	10.1301	11.0517	10.8517	10.928	11.2813	11.3586	10.133	10.0735	10.0282	10.1781	9.58451	9.55881	10.036	9.99733	10.1606	10.3678	10.4405	11.0345	11.8678	14.0627	14.5245	15.6452	16.8748	18.004	19.9188	21.2534	22.2751	23.2344	24.9669	25.7402	27.5602	27.6587	29.3071	31.5732	33.4791	36.0641
	10.7878	9.78303	10.6149	11.7891	11.744	12.0223	11.6495	11.4684	9.95569	10.0498	10.0642	9.98819	9.99935	11.6303	12.7652	12.0362	12.8238	12.8888	13.2384	11.5977	11.623	11.5247	11.8355	11.2771	11.2169	11.6975	11.8399	11.6731	12.1462	12.1967	12.4244	13.4688	15.227	15.8162	16.3226	17.6427	18.1945	20.3567	20.8325	21.7094	22.7573	23.3891	24.0628	25.8742	25.6903	26.6612	28.8425	30.2762	32.384
	11.5227	10.5541	11.1488	11.8462	11.61	12.0701	11.4069	11.7177	10.745	10.474	10.5487	10.6383	10.6284	12.6655	13.3006	12.9269	13.4564	13.6337	14.3484	12.3533	12.4387	12.3588	12.3145	11.4418	11.9993	12.1404	12.3098	12.8672	12.5275	12.6868	13.4126	14.5897	16.631	17.8073	18.984	20.3199	21.7695	24.0327	25.5407	26.8134	28.4276	29.7362	31.2964	32.5576	33.3143	35.5204	36.6064	38.9953	41.5351
	11.5922	10.1985	11.3642	12.0279	12.3842	12.8476	12.1039	11.9038	10.6051	10.3788	10.3014	10.1453	10.2119	11.7704	12.7397	11.9963	12.8615	12.8779	13.1775	11.7388	11.6474	11.3402	11.6125	10.8683	11.23	11.625	11.7237	11.468	11.9266	12.1743	12.6612	13.6203	15.5294	15.8843	16.6255	17.8088	18.8449	20.4989	21.4613	22.0905	22.9101	23.9285	24.6426	26.0262	25.6623	27.2383	28.3316	30.4491	33.1862
	15.944	14.4282	15.9632	16.6318	16.2811	16.7796	16.6288	15.9025	15.2357	14.3343	14.3373	14.559	14.181	16.5393	17.0487	16.4003	16.9734	17.0455	17.337	16.2727	15.6045	15.4606	15.9032	15.1312	15.2654	15.7256	15.9401	15.6577	16.1153	16.6271	16.8059	17.4406	19.6797	19.7813	20.626	21.8971	22.3606	24.2314	24.6712	24.4968	24.8005	25.6814	25.9485	26.9978	26.2026	26.9628	28.0982	29.1621	31.1451
	16.8633	15.8211	16.3575	17.5973	17.5218	18.0084	17.7101	17.0429	16.0763	16.0477	15.9969	16.1025	15.7825	17.4518	18.7629	18.1682	19.1641	19.1915	19.5542	17.7012	17.4118	17.9273	17.651	17.2561	17.4122	17.7136	17.8672	17.7766	18.2765	18.4702	18.8092	19.9001	21.6722	21.7513	23.0457	23.3493	24.2629	26.2479	26.2037	27.0852	28.0263	28.2985	28.9777	29.8791	29.202	30.1227	31.3097	32.8374	34.5889
	10.2865	9.13825	10.0957	10.1931	11.0568	11.3007	11.3262	10.7618	9.74614	9.41754	9.28046	9.47605	9.46897	10.9977	11.6086	11.3539	11.9284	11.7493	11.8633	10.7973	10.5938	9.9424	10.4567	9.57723	10.2362	10.1206	10.2821	10.2191	10.4159	10.7106	10.5472	11.5823	13.1499	13.3162	14.0776	14.9428	15.7294	17.121	17.5051	17.8776	18.5602	19.3337	19.4559	21.0989	20.5086	21.3454	22.7175	24.5338	26.5289
	12.897	11.615	12.6056	13.4922	13.8944	14.1139	14.1394	13.7506	12.7104	12.5157	12.3713	12.4577	12.5225	14.0461	14.7683	14.542	15.0417	15.3148	15.256	13.54	13.6145	13.0217	13.4537	12.5886	13.0355	13.0179	13.2616	13.3609	13.5977	13.683	13.9727	14.7656	16.3364	16.9217	17.7573	18.2298	19.3401	20.6271	21.3854	21.8824	22.3182	23.3052	23.1831	24.328	23.5684	24.4878	25.4534	27.4279	29.3926
	13.7468	12.5347	13.7897	14.4334	14.8347	15.1394	14.3745	14.2	12.9782	12.5085	12.7823	12.7788	12.8476	14.2282	14.7511	14.5966	15.0719	15.1137	15.5417	14.1342	13.8202	14.0259	14.0293	13.4865	13.5755	13.9961	13.6203	13.8459	13.8021	14.1126	14.4699	15.4617	16.9687	17.2826	18.2422	18.8096	19.6055	21.5888	22.1768	22.9412	23.4642	24.1277	24.6183	26.0589	25.5257	26.8484	27.8711	29.233	31.389
	18.7885	17.6727	18.6895	19.5161	19.6784	20.2422	19.8842	19.1449	17.9755	17.7132	17.8292	17.4792	17.6745	19.5568	20.3886	19.7925	20.5783	20.4387	20.6134	19.1901	19.3382	18.8927	19.1868	18.3947	18.0929	18.7787	18.5615	18.9481	18.9631	19.1123	19.2292	20.3877	22.3793	23.0647	23.8388	25.2799	25.9828	28.3037	29.6006	30.2555	31.6236	32.499	33.5342	35.2766	34.6704	36.1333	37.9539	39.9579	42.7857
	20.5864	19.3619	20.0757	21.2564	21.4183	21.5711	21.4524	20.7624	19.5691	19.561	19.5477	19.1354	19.2656	21.014	21.7977	21.5024	22.4211	22.2638	22.5715	20.6124	20.9971	20.4917	20.9171	19.9779	19.9542	20.5997	20.6804	20.861	21.1573	21.0788	21.3793	22.2543	24.279	24.892	26.1618	27.2771	28.2103	30.3212	31.7256	32.545	33.5385	34.6849	36.0358	37.8518	37.987	39.7049	42.0892	44.7847	47.9054
	14.3039	13.0043	14.2724	15.3283	15.1211	15.8836	14.7367	14.752	14.0207	13.5124	13.3846	13.9031	13.3287	15.1627	16.034	15.7537	16.3005	16.497	16.8702	14.85	15.273	14.74	15.355	14.5409	14.6601	15.6393	15.3099	15.2527	15.3788	15.2432	15.8674	16.6731	18.0448	19.2385	19.8826	20.5636	21.3223	23.144	23.959	24.8183	25.751	25.9711	27.0112	28.4085	28.1434	29.4244	31.7758	32.4423	34.7079
	64.2048	62.1217	63.2479	64.4457	64.5024	65.916	65.7364	64.6722	62.2073	61.9934	61.652	60.8613	61.431	63.6378	64.1693	64.2153	74.0757	74.9794	75.3755	72.8452	72.2387	71.3288	70.499	69.2412	67.8669	66.1359	65.3058	65.1971	65.0701	65.3604	64.6466	66.4229	69.6776	69.966	71.3724	72.6198	73.8939	76.8364	77.6721	77.8328	78.4842	79.3376	80.0986	81.7154	79.6403	83.8023	86.5315	89.1442	91.5429
	29.3247	27.8318	29.0827	29.8821	29.9696	30.6109	30.0106	29.3009	28.2198	27.887	27.8453	27.9231	27.8461	30.0797	30.5911	30.1537	30.664	30.9409	31.0849	29.4566	29.0624	28.8998	29.178	28.3163	28.6223	28.5722	28.4892	28.421	28.6439	28.5828	28.6759	29.5053	31.1449	31.4555	31.7867	32.6699	32.8781	34.5014	34.731	34.7424	34.7895	34.8543	34.7561	35.4351	33.9597	34.3223	34.4515	35.8083	36.7116
	20.3426	19.1194	20.025	20.536	20.8816	21.5872	20.8547	20.6434	19.568	19.2378	19.3148	19.0522	19.5184	21.0565	22.0071	21.6586	22.1728	21.9742	22.4824	21.2975	20.947	20.7124	20.6735	20.0532	20.8478	20.8882	20.7918	20.6729	20.9265	20.7187	20.9495	22.0229	23.742	24.452	25.2645	25.7397	26.6813	28.4737	29.0501	29.7792	30.4815	31.2273	31.6855	32.9364	32.0482	33.009	34.7803	35.8592	37.853
	27.9881	26.2766	26.8658	28.2197	28.2165	28.7721	28.0967	27.701	26.6512	26.3001	25.7201	25.6144	26.0604	27.7109	28.8326	28.3752	28.927	29.1307	29.4023	27.4852	27.5476	26.836	27.3322	26.8776	26.9008	26.768	26.7737	26.7775	27.0107	27.3333	27.869	29.2422	31.2594	32.0323	32.6851	33.5417	34.8285	36.0956	37.1788	37.2815	38.15	38.5649	38.8484	40.0249	39.1761	39.2963	40.5206	41.8438	43.3829
	14.9226	13.1588	14.2525	15.1381	15.2918	15.5969	15.3016	14.8667	13.8231	13.6638	13.6031	13.6253	13.7398	15.3858	16.0936	15.6885	16.1872	16.3563	16.2152	14.6508	14.9382	15.1166	15.1129	14.3679	14.3673	14.5221	14.4828	14.3709	14.9174	15.2232	15.2401	16.1378	18.405	19.1022	20.5923	21.9544	23.1287	25.6091	26.7035	28.0805	29.5295	31.1337	32.2082	34.1923	33.9975	35.5321	37.7561	39.882	42.8907
	16.7414	15.0429	16.4596	17.272	17.4578	17.7491	17.5221	17.1369	15.9301	15.5836	15.3057	15.3406	15.0192	17.1258	18.0273	17.8453	18.4875	18.597	18.7386	16.9683	16.8839	16.7902	16.9001	16.3839	16.5112	16.8659	16.8516	17.182	17.5038	17.5253	17.8619	18.9332	20.7139	21.3261	22.5955	23.818	25.1465	27.1273	28.493	29.7263	30.7061	32.3536	33.356	35.1241	35.304	36.8134	38.6747	40.968	43.3754
	29.28	27.625	27.8811	29.1971	29.3898	29.5862	29.4738	28.5804	27.3514	27.2904	27.0299	26.7907	26.8565	28.7378	29.4956	29.5441	29.8684	29.8402	30.4704	28.5246	28.3805	27.9648	28.1851	27.6207	27.5925	27.7254	27.7097	27.7597	28.2858	28.5967	28.5391	30.1022	31.675	33.2069	34.0949	34.816	35.375	37.1237	37.9332	38.1977	38.6528	39.5229	39.113	40.5755	38.6271	39.9847	41.5939	42.1294	43.7182
	22.0053	20.5348	21.5468	22.5833	22.9899	23.1712	22.6738	22.4981	20.8782	21.0261	20.8661	21.0179	20.8099	22.7735	23.561	23.1236	23.8972	23.7564	24.5796	22.5506	22.7248	22.2105	22.5443	21.6565	21.8091	22.245	21.9559	22.0579	22.2145	22.8994	22.7061	23.5562	25.3802	25.6173	26.6818	27.6515	28.3045	30.1588	30.6491	31.1244	31.7345	32.8189	32.8199	34.6073	33.6264	34.6949	36.3725	38.2645	40.6186
	35.7294	34.5386	35.1459	36.3359	36.3156	36.4698	36.0182	35.0522	33.6463	33.6906	33.0758	33.1533	32.9923	34.8822	35.6391	35.4331	36.1138	35.7697	36.4398	34.2498	34.1789	33.9371	34.1614	33.4711	33.154	33.3017	32.8366	33.3796	33.4585	34.3593	34.6499	36.3687	39.0506	39.8839	41.2319	42.7779	44.01	46.5569	47.5419	47.9572	48.6914	49.2203	49.5724	51.2117	49.7543	50.5797	51.6987	53.2778	54.4568
	18.5324	17.1774	17.9631	18.8988	19.362	19.526	19.1982	18.851	17.8586	17.5414	17.5985	17.3717	17.4439	19.0395	19.8821	19.4748	20.1145	20.1102	20.4467	18.7435	18.4943	18.4351	18.7966	17.9708	18.1214	18.4433	18.0039	18.2507	18.651	19.1136	19.1443	19.8338	21.6964	22.3032	23.0105	23.6759	24.2493	26.0303	26.698	27.0475	27.4579	28.091	28.225	29.4589	28.3218	29.312	30.4788	31.8698	33.2266
	21.3165	19.9547	20.7761	21.6133	21.6835	22.0129	21.3804	20.9514	19.7831	19.5832	19.2888	19.0631	19.0871	20.7791	21.7322	21.5854	21.7508	21.8904	22.3538	20.4742	20.7084	20.3336	20.7574	20.0305	20.0409	20.4801	20.0157	20.0955	20.6302	21.005	21.2559	22.3672	24.7704	25.6064	26.1082	27.5524	28.3965	30.9209	31.6688	32.41	33.3244	34.4106	35.4027	36.7134	36.327	37.7552	38.9351	40.5256	42.7122
	23.9347	22.476	23.6577	24.6284	24.7011	25.1881	24.3306	23.7223	22.4196	22.4792	21.7993	21.8457	22.0204	23.8986	25.1556	24.3979	24.8941	24.9149	25.5273	23.3749	23.5288	23.0418	23.6467	22.7041	22.5927	22.859	23.012	22.9777	23.3145	23.7535	24.1146	25.0101	26.9292	27.529	28.5787	29.6502	30.9295	32.6444	33.931	34.3937	35.287	36.4675	36.5578	37.862	37.3738	38.5085	39.6281	41.2219	42.8257
	19.1141	17.6247	18.6598	19.3457	19.6145	20.013	19.6728	18.9117	17.8959	17.5983	17.6949	17.5726	17.536	18.961	19.8843	19.5541	20.2407	20.3085	20.6222	18.9082	18.913	18.6244	18.7439	17.9559	18.2525	18.5735	18.142	18.0505	18.6295	19.0153	19.1175	20.0632	21.7675	22.5759	23.4393	24.6064	25.5756	27.7752	28.4933	29.4079	30.0577	31.0599	31.496	32.9021	31.9057	33.1827	34.1795	35.7117	37.6648
	22.6085	21.763	22.153	23.3671	22.9705	23.7894	23.0639	22.5769	21.486	21.4112	21.2562	21.7298	21.6823	23.2024	23.8067	23.5872	24.0476	24.3519	24.8023	23.3121	23.29	22.6799	23.1732	22.5854	22.5477	23.2939	23.178	23.5668	24.4446	24.6489	24.8405	26.4298	28.1696	29.2815	30.8454	32.3963	33.5557	36.4662	37.3603	38.3735	39.9916	40.9543	41.4143	42.9612	42.0083	43.5702	45.3165	46.0115	48.2568
	24.0657	22.6159	23.6645	24.646	24.7504	25.253	24.5544	24.041	22.511	22.6988	22.1541	22.3387	22.7866	24.5095	25.1551	24.7335	25.471	25.4789	25.9496	24.0405	23.7936	23.8745	23.8707	23.1365	23.332	23.5673	23.3941	23.3278	23.4716	23.6218	23.7158	24.6528	26.6462	26.8306	28.2986	29.0617	29.5759	31.5674	32.1779	32.2988	32.9534	33.5618	33.974	35.0126	34.0909	35.0536	35.691	36.9863	38.5258
	22.192	21.283	22.2293	23.214	23.7312	24.1087	23.4864	22.7129	21.7696	21.7748	21.2242	21.3765	21.4659	23.0238	24.3402	24.0431	24.7	24.6002	25.0412	23.1451	23.1069	23.0716	23.2722	22.5858	22.7133	22.9104	22.8653	22.9483	23.4733	22.8834	23.5105	24.4852	26.3485	26.4755	27.7235	28.4348	29.4349	31.286	32.0264	32.906	33.8183	34.4325	35.323	36.976	36.2948	37.7146	39.0601	40.8996	43.4852
	23.5539	22.2488	23.3447	24.1685	24.3671	24.942	24.3007	23.8354	22.5354	22.1423	22.3645	21.9266	22.1465	23.6705	24.5285	24.1514	24.7633	24.856	25.1035	23.33	23.4701	23.3388	23.3644	22.555	22.66	22.9354	22.5043	22.708	22.8613	23.4	23.1933	24.2671	26.0193	26.253	27.2811	28.2863	29.0126	30.6021	31.4984	31.871	32.4335	33.247	33.7271	34.5467	33.7253	34.8383	35.8192	37.189	39.212
	11.1658	9.84951	10.7121	11.444	11.6076	12.0099	11.5716	11.423	10.1659	10.0684	9.75788	9.8087	9.74055	11.3303	12.0053	12.0099	12.4731	12.4804	12.6487	11.0485	10.8733	10.6842	10.9523	10.3952	10.5728	10.6536	10.4322	10.5514	10.6623	10.8258	10.8162	11.5647	12.9559	13.2826	14.1157	14.416	15.0924	16.6313	16.9454	17.2468	17.9231	18.5742	18.9096	20.093	19.2971	20.3601	21.6156	23.4287	25.1257
	18.0011	16.5075	17.3235	18.5107	18.8941	18.8235	18.337	18.2061	17.1965	16.7853	16.8436	16.9465	16.8566	18.3968	19.5584	18.8751	19.4514	19.5493	19.99	18.5679	18.3404	18.3397	18.5991	18.1226	18.3997	17.0892	18.4159	18.2143	18.5625	18.7445	18.758	20.3115	21.967	22.5135	23.763	24.6321	25.9141	27.8825	29.2464	30.434	31.4163	32.4497	33.9867	36.5387	36.6216	38.4291	41.0367	43.4924	46.2638
	20.969	19.8155	20.7121	21.8089	21.9918	22.2044	21.5233	21.6567	20.2579	19.9485	19.9014	20.0573	19.9437	21.5844	22.5296	22.3087	22.9742	22.7211	23.0675	21.6819	21.659	21.4395	21.5069	20.875	20.7116	20.594	21.0567	20.7363	21.2182	21.2278	21.4277	22.0366	23.6428	24.1512	24.7587	25.8465	26.5075	28.1748	29.1954	29.6893	30.3447	31.7554	32.2289	33.9182	33.5855	35.1248	36.903	39.1438	41.942
	18.9877	17.7969	18.5766	19.5024	20.1041	20.5343	19.8468	19.326	17.9415	17.9257	17.4581	17.819	18.1162	19.6567	20.5617	20.4971	20.5532	20.6889	21.0817	19.5495	19.8506	19.3863	19.2104	18.9938	18.9367	19.3289	19.524	19.2602	19.6057	20.1285	20.1001	20.8594	23.0399	24.0082	24.999	25.9792	27.2281	29.7001	30.7957	31.7919	32.9473	33.813	35.1258	36.6356	36.1888	37.9372	40.1746	42.1867	44.9268
	27.0884	25.3382	26.2108	27.3912	27.0029	27.7602	26.8652	26.3716	24.9857	24.3543	24.4853	24.3929	24.6338	26.2866	26.8842	26.4665	27.316	27.2541	27.8253	25.7297	25.6773	25.4095	25.7183	25.0013	25.0455	25.517	25.1386	25.3324	25.578	25.6427	26.1174	26.993	29.5131	29.8141	31.275	32.1659	33.0369	35.5942	36.211	36.5144	38.232	38.4097	39.1485	40.1676	39.9299	40.2491	42.5744	43.8499	45.7562
	23.8246	22.5278	23.3013	23.9008	24.1829	24.9349	23.9924	23.8268	22.4921	22.0907	22.0036	21.6997	21.9681	23.2969	24.4298	23.7872	24.584	24.3836	24.7564	22.8324	22.8185	22.4193	22.7063	21.9383	22.306	22.3977	22.4108	22.4791	22.7169	22.8273	23.1377	24.4389	26.3432	27.0048	28.2767	28.8207	29.8773	32.0988	33.0491	33.6068	34.0334	35.1728	35.298	36.7755	35.5352	36.427	37.5352	39.1549	41.1021
	12.4436	11.0432	12.0069	12.6255	12.8545	13.4639	12.9925	12.6461	11.3732	11.2979	11.071	11.0225	11.141	12.7306	13.6125	13.0486	13.631	13.5369	13.7614	12.3692	12.3526	12.0529	12.1519	11.7602	11.6579	12.0376	11.9219	11.8365	12.1362	12.3051	12.176	13.3657	14.8615	15.2428	16.0196	16.6242	17.619	19.1357	19.906	20.442	21.0636	21.7013	22.2303	23.3989	22.7652	23.7526	25.3358	26.9601	28.9931
	35.4651	33.9629	34.9134	36.0084	36.1741	36.6372	36.1959	35.7665	33.8686	33.882	33.6939	33.5633	33.7472	35.6706	36.2297	35.9792	36.6086	36.4901	36.9103	35.3402	34.7695	34.5058	34.9791	34.1601	34.4415	34.8467	34.681	34.8286	34.9682	34.912	35.7414	37.0061	39.303	39.9362	40.9596	42.4891	43.0133	45.1364	46.2896	46.46	47.2905	48.104	48.6711	49.4813	49.0984	49.3944	50.6832	52.0342	54.0759
	24.762	23.0027	24.0062	24.8796	25.4935	25.4093	25.2016	24.6585	23.503	22.9961	22.9738	22.8365	22.9929	24.7054	25.1336	25.1784	25.6527	25.6534	25.9446	24.0471	24.089	23.9928	23.9707	23.1492	23.2497	23.6401	23.1846	23.1697	23.3904	23.3556	23.4084	24.4928	25.9732	25.9513	26.8211	27.3366	27.9712	29.1104	29.6233	29.6745	29.8664	29.9719	29.8692	30.9482	29.1901	29.6104	30.3327	31.3162	32.4488
	30.6694	29.6036	30.1501	30.9679	31.1384	31.126	31.5557	30.9519	28.856	28.8623	28.9196	28.4508	28.6743	30.222	31.3405	30.9801	31.6424	31.1527	32.0243	30.0277	29.8285	29.3631	29.8018	29.3686	29.5061	30.1007	29.4864	29.5854	29.9154	30.8025	31.4627	32.1679	34.9571	35.8903	36.8817	38.4026	39.2869	41.8389	42.3372	43.6988	44.0682	44.9853	45.0961	45.9369	45.059	46.4406	46.9042	49.1347	50.8203
	16.1548	14.609	15.0378	15.7511	16.556	16.7339	16.3933	15.8943	14.3623	14.597	14.1753	14.286	14.5214	15.6949	17.1166	16.4937	17.1447	17.4244	17.3795	15.7165	15.2592	15.0727	15.3236	14.5235	14.6169	15.5703	14.9529	15.292	15.4569	15.7357	16.177	16.965	18.7013	19.7201	20.4958	21.5983	22.9464	24.2986	25.1266	25.12	26.1041	26.1458	26.583	27.538	26.7301	27.3877	28.2402	29.7874	30.5477
	12.2418	10.6442	11.4328	12.3009	12.5811	12.921	12.4258	11.855	10.7913	10.8713	10.6781	10.4604	10.731	12.2654	13.2427	12.6816	13.3735	13.1509	13.3805	11.7566	11.9061	11.637	11.6207	11.1449	11.0011	11.4932	10.9605	11.0853	11.5981	11.7007	11.9071	12.7663	14.1521	14.349	14.9614	15.4808	16.1137	17.6294	18.2025	18.4197	18.5569	19.3978	19.2231	20.3499	19.4848	20.2797	21.1761	22.6248	23.9991
	24.8004	23.5087	24.434	25.1982	25.2041	26.0692	25.2005	24.8356	23.7376	23.6912	23.2122	23.4445	23.3445	25.4796	26.434	26.0381	26.652	26.6401	27.0311	25.2306	25.5048	25.1246	25.4623	24.7414	24.861	25.4954	25.3568	25.114	25.4135	25.6136	25.7724	26.8579	28.5908	29.5249	30.5164	31.4237	32.5708	34.1716	34.9567	35.3556	36.4479	37.5652	38.3406	39.5736	38.8516	40.1321	41.4382	43.4451	45.6798
	18.3511	17.1678	18.2309	19.0492	19.2851	19.6239	19.0955	18.7475	17.497	17.5292	17.2971	17.1045	17.4003	19.3099	19.5945	19.4601	20.1457	20.2698	20.4479	18.8551	18.9877	18.3317	18.8089	18.2472	18.2779	18.5515	18.1257	18.2639	18.4168	18.7592	18.9454	19.8637	21.7333	21.9725	23.5922	24.4824	25.5284	27.4602	28.1788	29.0854	29.6721	30.9656	30.812	32.0719	31.351	32.4913	33.5822	35.3981	37.0646
	22.5006	20.8967	22.5808	23.3714	22.9367	23.6081	23.0992	22.1737	21.6034	21.0763	20.8334	21.0794	21.0715	22.788	23.9412	23.2676	23.8992	23.8094	23.9529	22.6373	22.661	22.7225	22.7634	22.2486	22.0177	22.36	22.3729	22.6659	23.1059	23.3747	23.5444	24.8038	26.8442	27.7721	28.4739	30.3966	31.1308	32.7566	34.0625	34.4924	35.159	35.8988	36.3789	37.9179	36.6531	37.4122	39.0736	39.9107	41.5521
	29.7827	28.3497	29.6877	30.5657	30.6509	30.7915	30.2524	29.9421	28.3737	27.9024	27.9713	28.4446	27.8316	29.7517	31.0902	30.1572	31.0948	31.0437	30.9154	29.5956	29.313	29.1086	29.045	28.7353	28.9171	29.6518	29.0389	29.8273	29.3075	30.0545	30.898	32.4926	34.5936	35.459	37.4618	38.7565	39.832	42.4719	43.5786	43.8356	44.8885	46.2568	46.682	48.004	47.0632	48.4891	49.2283	50.8717	52.494
	21.2382	21.378	21.9214	21.7633	21.44	21.6269	21.6676	21.6534	21.4272	21.3023	22.1135	21.6216	21.6863	21.701	22.5035	22.2315	21.8896	22.0013	22.1205	21.8449	21.282	21.6102	21.2388	20.7288	20.8637	21.5093	22.1281	22.6449	23.5803	24.8583	25.317	26.7193	27.8073	29.6983	30.5032	31.7882	33.1804	35.0981	37.2795	38.586	39.846	42.1984	43.7309	45.6724	47.5776	49.5997	50.7895	52.3401	53.5529
	12.8918	12.8938	13.3112	13.2025	12.7556	12.9373	13.7758	13.2734	13.127	13.3588	12.967	12.6783	12.7052	13.2257	13.3993	13.6062	13.1958	12.8426	12.9043	13.1898	12.4689	11.9802	12.6203	12.2262	11.7032	11.9001	13.3926	13.214	13.06	14.063	13.8888	14.6132	14.7801	15.9096	16.878	17.3892	18.0524	18.6997	20.4913	21.1221	21.7451	23.3935	24.1535	25.9719	26.8511	28.5622	29.1886	30.0107	31.3088
	1.39598	1.21334	1.02294	1.18051	0.906937	0.935341	1.09185	1.44628	1.17604	1.20963	0.915971	1.23559	0.782167	1.16262	1.08441	1.49992	1.01475	1.04888	0.905931	0.698583	0.212555	0.694558	0.653565	0.17051	-0.315	0.0158336	0.187995	0.138704	0.981023	1.38528	1.6235	1.86372	2.16245	2.34677	2.42264	2.72386	3.4777	4.14099	4.67003	5.19069	5.158	6.13758	7.14068	7.7389	8.73833	9.33768	9.92071	10.5733	11.1983
	85.0037	85.3106	85.696	84.8661	85.3578	85.5005	86.2814	85.2451	85.3151	85.2067	84.9778	85.3114	84.9985	85.6106	86.8952	86.492	86.8952	85.2832	85.9718	84.9756	85.5048	85.2121	85.6756	84.6722	85.5026	86.2629	86.9688	88.0825	88.818	90.2608	91.4669	93.3247	94.144	95.2315	97.0222	98.5681	101.308	103.395	106.136	107.401	108.319	111.379	114.848	116.923	119.031	121.426	124.524	125.804	127.279
	17.3025	17.433	17.6575	17.6496	17.0527	17.3668	18.0412	18.0535	17.4034	17.5108	17.2206	17.4987	17.2428	17.9082	17.1544	17.396	17.8732	17.6232	18.1603	17.0991	17.1565	17.0858	17.0813	16.9117	16.8635	17.162	17.5922	17.7032	18.1598	18.6002	18.6005	19.1949	20.0507	19.8547	20.7403	21.014	21.7185	22.4135	23.1021	23.8755	23.9328	25.4289	26.8424	27.0184	27.9366	29.1903	30.1049	30.6674	31.2198
	13.5795	14.0474	13.7397	12.6499	13.2767	12.1063	13.7282	13.1149	13.1971	13.0285	12.7313	13.1745	12.1564	12.8309	13.1247	13.1224	13.6377	12.4941	12.7193	12.2801	12.2625	12.8732	11.9736	11.5362	12.2886	12.9742	13.1095	13.9374	13.8389	14.9654	15.0227	15.5187	16.2083	16.9904	17.0204	18.2504	19.4937	20.7687	22.1357	22.8439	22.9685	25.0414	25.6224	27.4369	27.985	29.4972	30.8697	31.2364	32.523
	16.0543	15.7162	15.9034	15.3441	16.0955	15.4931	16.2214	15.1333	15.7148	15.4733	15.6175	15.6033	15.0978	15.6281	15.7629	15.605	15.5723	15.4441	14.9845	14.7257	14.5834	14.766	14.628	14.2572	14.32	14.5859	15.082	15.1694	15.5051	16.0852	16.1949	16.8473	17.1047	17.5685	17.6703	18.1667	18.4791	19.4908	20.51	21.1738	21.5169	22.1265	24.0392	24.9472	25.3872	26.5041	26.9728	27.8991	28.4992
	13.2102	13.6211	13.5863	13.5501	13.2783	13.5296	13.918	13.8816	13.4436	13.1566	13.6442	13.3785	13.2965	13.3492	13.6843	13.4493	13.5264	13.5273	13.5387	13.1164	12.8004	12.7602	12.8687	12.8552	12.9233	13.1602	13.173	13.5066	13.9517	14.9353	15.2442	15.7719	16.3491	16.9492	17.6964	18.3688	19.4494	20.1253	21.588	22.2031	23.0219	24.4691	26.2428	27.574	28.7558	29.8859	30.8919	31.7533	33.3211
	20.8354	21.2919	21.2825	20.6343	20.8649	20.9889	21.5131	21.5832	20.8279	20.8384	21.3223	20.8299	20.7885	20.8983	22.0812	21.9086	22.3	20.6056	21.2071	20.7398	20.6157	20.7329	20.5787	20.4218	20.3357	21.5353	21.598	21.4601	21.8365	22.8691	23.139	23.6753	24.4205	24.8434	25.2453	26.3111	27.2039	27.5582	29.0401	29.5426	30.4139	31.1608	33.1477	34.0883	34.9825	36.343	37.5082	38.2383	39.5192
	34.4277	34.1975	34.9805	34.8369	33.6136	33.8372	34.5156	34.7452	33.8221	33.5846	33.9872	33.432	33.2853	34.8058	34.0631	34.2166	34.7286	34.0949	34.7091	33.8401	34.5542	34.098	34.0204	33.5406	33.5276	35.0678	35.2158	36.0906	36.4886	37.874	38.8421	39.7776	40.7401	41.4021	42.5848	44.5421	47.1966	47.9447	50.0356	51.2043	52.4842	53.6554	56.8623	57.6724	59.8946	61.7223	62.6521	63.6044	65.027
	14.8073	14.2577	14.8414	14.5719	14.2114	14.3617	14.818	14.8416	14.7418	14.5021	14.6359	14.3831	14.6149	14.5009	14.8555	14.6524	14.792	14.0602	14.5433	14.1387	13.9703	14.1766	13.7602	13.4937	13.4925	14.7373	15.1948	15.4088	16.3953	17.4569	17.8321	18.5032	19.5076	20.8375	21.2284	22.5506	23.6273	24.9315	26.9532	28.5222	29.5764	31.0636	33.3346	34.7109	36.5661	38.1531	39.9344	41.2063	42.6896
	14.9459	15.0053	15.3813	14.9228	14.9855	14.9661	14.9577	15.0466	15.1523	15.0201	14.6735	14.9302	14.4914	14.8808	15.1368	15.1033	14.9001	14.4304	14.3538	14.2512	14.1895	14.0915	14.193	14.0391	13.4359	15.0077	15.591	16.3833	17.1618	18.4303	19.2455	19.9606	21.4352	22.7135	24.0108	25.138	27.1558	28.6623	30.137	31.3372	32.776	34.3885	36.4375	37.0879	38.971	40.8361	41.7415	42.5525	43.8463
	9.93513	9.828	10.0371	9.86031	9.92678	9.7714	9.79212	9.73647	9.69441	9.49063	9.58732	10.0013	9.49374	9.2135	9.36794	9.56466	9.2604	9.15969	9.28606	8.74537	8.87855	8.4729	8.55976	8.20306	8.10436	8.44385	9.04521	9.25201	9.95633	10.2957	10.7491	11.4179	11.6096	12.0148	12.199	12.7797	13.0965	14.1058	14.8884	15.7897	16.2339	17.5006	18.8973	19.8701	21.1718	22.7227	23.6955	24.7585	26.5163
	19.5382	19.4751	20.0658	19.4307	19.9292	19.3652	20.0369	19.4786	19.7572	19.9661	19.8644	19.6958	19.95	20.3683	20.325	20.5658	20.0701	20.0205	19.8811	20.0971	19.7694	19.7081	19.6431	19.3252	19.4206	20.6451	21.6885	21.7015	21.8664	23.3863	24.2133	25.1851	26.4924	27.6387	28.9313	30.4767	32.5064	34.6928	36.863	38.0702	39.6315	41.7908	44.8962	46.5394	49.0389	51.233	52.9454	54.3434	56.0764
	17.4187	17.0125	17.594	17.549	17.569	17.385	17.7016	18.0511	17.5964	17.3968	16.7707	16.8763	16.8231	17.4959	17.1537	17.6744	17.1396	16.8978	17.5371	16.6443	16.243	16.4768	16.8881	16.3456	16.2042	16.9746	17.101	17.3012	17.7968	17.9534	17.751	19.1114	18.7246	19.2682	19.7821	20.2368	20.4909	22.1409	22.8995	23.2404	23.5176	24.9261	26.3428	26.7191	28.5139	29.8232	30.4005	32.0042	33.0371
	20.4257	20.8195	21.01	21.0316	20.151	19.9966	20.7824	20.4748	20.8333	20.348	20.0612	20.3529	19.9421	20.0395	20.7004	20.5816	20.7844	19.831	20.1955	19.7957	19.7173	19.5847	19.3716	18.5854	18.9936	19.2606	19.9581	20.2716	20.6471	21.7553	20.8954	22.8649	23.2774	24.3714	24.8879	25.4064	26.7019	27.9755	29.0226	30.0274	31.0548	31.7943	33.6088	35.0859	36.4123	37.5592	38.528	39.1765	40.4208
	27.774	28.3861	28.6729	27.6151	27.9349	28.3919	28.2177	28.6868	27.8814	27.7165	27.9387	27.9505	27.3472	27.9406	28.259	28.4179	28.3802	27.8834	28.0118	27.5951	27.4166	27.1953	27.789	27.159	26.7598	27.1644	27.2063	27.116	27.9678	28.2237	28.4832	28.5179	29.2961	29.1082	29.2673	30.3598	30.1073	31.1716	31.9522	32.6193	32.1312	32.7469	34.1533	34.7502	35.1419	36.3503	36.7999	36.6781	38.011
	22.6741	22.5676	22.7794	22.2128	22.0779	21.6612	22.6616	21.9523	21.9548	21.9794	21.7874	21.9318	21.6901	21.9024	21.8699	22.2088	22.1408	21.762	21.6373	21.4143	21.3364	20.9911	20.95	20.669	20.7105	20.0103	20.5907	20.9721	20.9146	21.6059	21.5113	21.7349	22.1673	22.3656	23.142	23.0113	23.7182	23.9798	24.4536	25.063	24.8422	25.6174	26.6351	27.0503	27.6141	28.4282	28.979	29.4313	30.2953
	42.0104	41.2669	41.694	41.8892	41.4931	40.9623	41.7134	42.1568	41.3295	41.0509	41.5145	41.662	41.5173	41.2795	41.6068	41.7946	41.4931	41.6998	41.8764	41.6592	41.6027	41.3696	41.3793	41.1748	41.5016	43.0102	44.0351	44.1299	44.231	45.6437	46.1311	46.4482	48.423	49.7398	50.1787	50.795	52.0484	54.424	55.666	57.6134	58.0551	60.6639	63.9244	66.0427	67.7749	69.8231	70.8834	72.5118	74.5292
	48.797	48.5132	48.0678	49.4183	48.5971	48.8406	48.5303	48.1446	48.5335	48.6204	48.067	46.6914	47.8148	47.8231	46.8317	47.92	48.7199	47.5295	47.805	47.6609	47.4919	47.5826	47.6381	48.8091	47.8459	50.1403	51.002	50.143	50.7788	52.7814	53.1564	54.4937	56.5109	57.8447	59.8561	60.9801	62.6615	64.3817	66.3288	68.6004	69.7362	71.477	73.2931	75.2393	76.8821	77.7839	78.3405	78.8976	80.3773
	83.1687	83.5148	82.5032	83.6804	84.0411	83.89	83.9905	83.9592	83.7459	84.0149	84.4143	83.8698	83.5283	83.5303	83.1486	83.794	84.4527	83.3519	83.6299	83.332	83.6609	83.9907	83.4806	84.9667	84.1673	87.2659	86.9702	86.411	87.8018	88.9914	89.913	91.1377	92.9725	95.1456	97.265	98.6965	100.642	101.876	104.862	108.772	109.836	112.325	115.431	116.709	120.049	121.574	122.27	123.09	123.126
	16.5252	16.6471	16.7623	16.8821	17.0437	17.2946	16.9491	16.8606	17.2504	17.2475	17.2217	16.7397	16.7867	16.945	16.7402	17.0967	17.5222	17.0521	16.8754	16.6808	16.5608	17.1546	16.973	17.7815	17.3734	18.8821	18.9046	19.606	20.2253	21.9221	22.1917	23.2272	24.0635	25.7362	26.3742	27.9526	29.1201	30.5172	31.4691	33.0147	34.1901	34.9652	36.0216	37.3024	38.7421	39.0378	39.3194	40.1573	40.536
	52.0265	51.9974	50.7548	52.0616	52.1414	51.7111	51.5536	52.0401	51.7595	51.7848	51.8071	51.1635	51.7653	51.5911	51.0006	51.5051	52.9355	51.6804	52.3513	52.123	52.1791	52.404	51.9129	53.2773	52.4532	55.9414	56.4792	56.5595	56.9529	58.8423	59.749	61.2512	62.5237	64.4842	67.3592	68.6989	70.5755	72.7759	75.1478	77.9264	79.8685	82.4251	85.6771	87.6638	91.4176	92.8735	93.9645	96.0084	97.6047
	12.0242	11.8696	11.3809	12.0422	11.9213	12.0189	11.4668	11.721	11.8543	11.8161	11.4855	11.6818	11.6971	11.8956	11.3585	11.8004	12.1723	11.7199	11.6531	11.3032	11.3526	11.39	11.4263	11.5351	11.3622	13.1956	13.1042	12.9334	13.5729	14.3363	14.7354	15.4826	15.623	16.9123	17.6789	18.3363	19.4098	20.2756	20.6161	21.6012	22.7855	23.7209	24.8758	25.2624	26.2899	27.1846	27.285	27.5111	28.011
	27.8668	28.0003	27.5321	28.0119	27.8474	27.5999	28.0364	28.0348	28.6315	27.9948	28.5329	27.6066	27.5088	27.9309	28.1894	28.7938	29.4148	28.6118	28.357	28.3185	27.949	28.2808	28.635	28.3197	28.827	30.2943	30.9975	30.4571	31.4107	32.7701	33.4137	34.2739	35.9155	36.6062	38.3047	40.1759	40.9133	42.7275	43.597	45.4123	47.1471	48.5816	50.4253	50.621	53.4608	53.647	55.0434	55.4404	56.1346
	31.2808	31.9077	31.284	31.7153	31.402	32.1707	31.4331	31.1885	31.2909	30.9257	31.4136	31.2026	30.9141	31.0872	31.2663	31.1238	31.7747	30.9943	30.6843	31.1588	31.0306	30.9645	30.8176	32.0721	30.9083	34.0168	34.5891	34.6746	35.5305	36.8676	37.44	38.993	40.5177	42.914	44.1203	45.996	47.2453	48.2816	51.0361	52.3409	55.0216	56.2076	57.3987	59.406	61.273	61.4699	62.0844	62.5132	63.3809
	22.4761	23.0286	22.9363	23.1276	23.5679	23.7031	23.3525	23.4872	24.0693	23.9767	23.5885	23.79	24.0329	24.075	23.199	23.6501	24.6874	23.7804	24.2554	23.8343	24.0412	23.9647	24.079	24.7651	24.4016	26.5306	26.9362	26.1404	27.062	27.6644	27.9546	28.7185	29.2004	30.3626	30.9813	31.445	31.999	33.1987	33.9125	35.5263	36.4124	38.0551	39.6872	40.6059	42.0969	43.5002	43.6381	44.5212	45.2538
	14.5463	14.1972	13.2156	13.6696	13.244	12.7916	12.7987	12.5531	12.7801	12.7427	12.376	12.0719	12.2914	11.9478	11.9415	12.1021	12.5047	12.1142	12.403	11.7362	12.3391	12.1745	12.2518	12.5321	12.2439	13.7689	13.7018	13.0711	14.652	14.4932	14.6339	15.9807	16.0873	16.597	18.1625	18.1296	19.2371	20.0216	21.2515	22.8128	23.2939	24.5492	26.0084	26.8688	28.5175	29.5213	30.4066	30.7115	32.5281
	27.4707	28.096	26.9529	28.5176	28.2961	28.2957	27.6716	27.8666	28.2383	28.404	27.9091	27.7418	27.4488	27.5441	27.42	28.4986	28.4439	27.9139	27.6905	27.6822	27.7498	27.7219	27.7892	28.1029	27.8114	30.1641	30.4925	30.2278	30.8912	31.7143	32.1807	33.4113	34.0091	36.2299	36.9797	38.8257	40.5854	41.538	43.709	45.4875	46.6995	48.7707	50.8038	52.6907	55.1615	56.3013	57.147	58.4361	59.9014
	30.8916	31.0867	30.2136	31.5726	31.6292	31.8574	31.9222	31.3651	31.5138	31.9366	32.0064	32.1642	32.2129	32.3791	31.436	32.4158	32.8963	32.2721	32.4501	32.3289	32.4944	32.8511	32.8211	32.9669	32.1753	34.4871	33.9973	34.5038	35.2232	35.9405	36.5421	37.4468	38.4592	39.8242	40.3923	41.5297	42.5244	43.7434	45.2144	46.8942	48.0871	49.3328	51.3513	52.4824	55.1236	56.2054	57.4223	58.5962	59.0983
	27.7605	27.5021	26.2597	27.5511	27.5758	28.144	27.4475	27.3201	27.5866	27.0959	27.1143	27.5756	27.0543	27.1079	26.5606	27.0804	27.4191	27.321	26.6864	26.6441	27.0006	26.4861	26.7244	27.3238	26.8731	28.3333	28.3794	28.2788	29.6038	30.816	31.7381	32.2583	34.0246	34.3676	35.9754	37.1922	38.4252	40.4279	41.7411	43.0932	44.6446	46.017	48.0563	49.0326	50.248	52.2559	52.3067	52.4515	53.3835
	35.6538	35.6597	34.8776	35.6261	35.298	35.6063	34.3781	34.8689	34.9431	35.1382	34.6401	34.5412	34.5991	34.076	34.402	34.5086	35.2799	34.2945	34.1954	33.8923	34.2905	34.3802	34.5999	35.2477	34.3467	36.4101	37.3598	36.3419	37.4599	39.1521	39.6106	40.6595	41.9649	43.012	44.2687	45.4274	47.4656	48.272	49.8335	51.4889	52.2875	53.2734	55.099	55.6585	57.8626	58.656	58.4684	58.5828	58.994
	33.1388	33.5762	32.6505	33.9223	33.7499	33.0683	32.9854	32.7208	32.4055	32.971	31.9647	32.0912	32.228	31.7662	31.0217	30.7655	31.0292	30.3492	30.8279	30.7825	29.9953	29.7733	28.9916	29.6776	29.0225	30.2174	30.3533	30.2515	31.2646	31.5211	31.9824	32.8834	33.1491	33.8883	35.3639	36.1762	37.3733	37.4239	38.8687	40.5465	41.4604	42.4589	43.5658	45.1042	47.4211	48.1489	49.004	49.3911	50.4203
	14.4037	15.198	13.6967	14.2205	14.1565	14.2934	14.4316	14.1911	14.8118	14.0745	14.2445	13.6117	14.4357	14.0564	13.8658	13.7978	14.4827	13.7137	14.1133	14.5613	14.3292	14.5547	14.246	14.5897	14.6314	16.6712	17.0716	16.5303	16.712	17.3355	17.838	18.4372	18.8627	19.2238	20.1561	20.9269	21.7262	22.5695	23.6697	25.005	25.79	26.4457	27.4463	28.162	29.3641	29.5912	30.603	31.043	31.6608
	17.9862	18.6564	17.9509	18.7937	18.2483	18.2987	18.6307	18.6057	18.9439	18.583	18.392	18.5391	18.5308	18.1833	18.3589	18.6549	19.1475	18.7818	18.7725	18.5043	18.4686	18.6476	19.0683	19.2601	18.9239	21.2342	21.5297	21.2886	22.1091	23.4692	23.1967	23.8325	24.9471	25.6683	26.6043	27.814	28.6805	29.8942	31.742	33.2261	34.072	36.488	38.0176	39.1731	41.4661	42.3988	43.4829	44.7901	46.127
	20.2639	21.3811	19.7843	20.7209	20.9261	21.0298	20.5251	21.0631	20.2301	19.8905	20.2648	20.4715	20.6435	20.9136	19.8088	20.895	21.9134	20.8728	21.1594	20.2355	20.7559	20.7175	20.879	21.0628	21.8472	22.2201	22.4528	22.1343	22.1794	24.2331	23.6653	24.3355	24.8258	26.2798	26.8581	27.6003	28.7813	29.562	30.7608	32.1959	33.5548	34.9759	36.2606	37.682	39.8782	40.3633	41.3799	42.7045	44.3311
	36.2995	35.7739	35.3184	35.2421	36.2938	35.6445	35.3775	34.8327	35.5456	34.5577	35.2517	34.7808	35.0041	34.707	34.9345	34.4402	35.5175	34.9754	34.7666	34.7402	34.1531	35.1295	34.8963	35.1338	35.1744	35.9321	36.8532	36.4479	36.9336	37.7184	37.3234	38.6595	38.9101	39.8987	40.3979	42.441	42.7243	43.4528	44.3401	45.7765	46.7636	48.2166	49.6803	50.235	52.6749	53.1604	53.6814	55.3066	55.5104
	32.5896	33.0083	31.7711	32.798	32.5849	33.053	32.7065	32.0373	32.6379	32.568	32.1878	32.4828	32.4081	32.1505	31.4905	32.2317	32.2372	31.8016	32.2375	31.6932	32.2225	32.3534	32.3052	33.2058	32.7871	34.4945	34.5012	34.2845	35.4812	36.187	36.6381	37.1362	37.6893	38.8297	40.5519	41.6203	43.0007	44.1725	45.268	47.2599	48.8625	50.5913	52.3263	53.874	56.3778	58.2711	58.2834	60.4863	61.3379
	24.2042	24.9775	23.9218	25.1368	24.5245	24.9205	24.7956	25.1955	25.0082	25.196	25.3312	24.5672	25.2846	25.458	24.8359	25.3558	26.0873	25.055	25.167	25.5274	25.0053	25.5797	25.6328	26.0278	25.9039	27.0122	27.2224	26.6049	27.048	28.0422	28.486	28.8408	29.375	29.6906	30.5596	32.2874	33.2816	34.9029	35.2995	36.6242	37.9852	40.0586	40.9381	42.1285	44.259	45.5666	46.0149	47.3821	48.3165
	23.5197	24.0231	22.4618	23.4434	22.9504	23.6431	22.9436	22.2209	23.4843	23.2699	21.8845	21.4458	22.7095	21.5328	21.9162	22.366	23.3531	22.3338	22.652	22.2233	21.2506	22.2309	22.1587	22.4611	22.0809	23.745	23.5074	23.6567	23.5887	24.602	25.011	26.1862	27.089	28.4938	28.9162	29.8957	31.5063	33.1676	33.601	35.4512	36.4679	38.989	40.8744	41.8741	43.0689	44.2876	45.4834	46.5691	46.9628
	19.863	20.4263	19.6046	20.6282	20.275	19.5378	19.8462	19.6424	20.4519	20.1695	20.3681	20.1663	20.2789	20.4794	19.9275	20.5181	21.5744	19.7556	19.7795	20.6576	19.9155	20.3408	20.4208	20.6087	20.5251	22.3907	21.7455	22.0734	22.4375	22.5823	23.6977	24.5144	24.8932	25.1185	26.2472	28.0323	28.1501	30.1136	30.3238	32.1322	33.4595	34.2135	34.7678	36.2059	38.5282	40.4738	40.8373	41.257	42.3454
	53.7903	54.3308	53.9685	57.2805	58.4558	57.7721	57.6404	59.4754	60.0518	61.2314	60.2232	61.2965	60.6202	61.1024	61.2181	62.9269	64.6878	63.2258	63.1358	64.7236	64.7431	64.1688	63.7971	66.7646	65.6346	68.2486	68.4791	68.5315	69.5527	71.3634	74.0179	76.1852	77.588	77.7586	81.3438	80.8731	84.2545	85.1116	85.8392	90.3033	90.1391	91.2046	93.7875	92.069	96.1131	96.3601	95.2173	94.8177	97.0664
	23.886	22.6695	23.6199	22.8686	22.8768	23.4392	23.1785	22.4415	23.266	22.6119	23.3378	24.7459	24.1972	24.0068	24.6817	24.2082	24.6671	24.4648	24.0705	24.3609	23.5698	24.6201	23.7652	24.0081	24.4375	22.1063	23.0003	23.7824	24.7025	26.5858	26.6786	28.296	30.2801	32.2164	33.872	35.3122	36.6302	38.3285	39.7586	40.8207	41.6741	43.4711	45.1864	45.9584	47.8587	49.1904	50.5576	51.1131	51.6957
	21.3041	20.5691	21.1112	20.5844	20.2121	21.0768	21.0419	20.0315	21.0816	20.9306	20.7082	21.7618	22.0935	22.5574	21.629	22.34	21.2618	21.6431	21.6174	21.9037	21.1385	22.2813	20.8396	21.3514	20.6172	20.141	20.1266	20.4841	21.7058	23.3036	23.7487	24.6338	26.5323	27.3929	29.006	30.4374	31.3885	32.575	33.3973	35.2268	36.0569	37.2438	38.8974	40.4148	40.826	43.0913	44.4196	44.6474	45.178
	18.93	18.6219	18.7502	18.3845	18.0613	18.624	18.3705	17.968	17.7211	18.9956	18.4232	19.2401	19.5567	19.8494	19.3684	19.1709	19.4172	19.8289	18.8947	19.7846	18.6184	19.3568	18.9941	19.7494	19.5237	16.7807	17.6353	18.1886	18.8334	19.8253	19.6755	20.276	21.6878	22.0077	23.5789	24.3853	25.1762	26.5921	26.6508	28.0982	28.5173	29.6575	30.7741	31.8652	32.0861	33.4873	34.435	35.1292	35.4133
	22.6045	22.7855	23.224	22.8448	22.4523	22.608	22.74	21.8984	21.9657	22.3083	22.6102	23.4926	23.5129	23.1891	23.2037	23.1018	22.9962	23.1165	22.6904	22.661	22.6814	23.4839	22.4133	22.7213	22.684	20.6399	21.3596	22.0695	23.1499	24.158	24.8903	26.2824	27.5623	29.5257	30.2709	32.2702	33.3905	34.9087	36.3037	37.4713	39.1374	40.5695	41.4688	42.6067	43.6433	45.6452	46.8141	47.0461	47.7513
	34.0562	33.004	33.5115	33.2785	32.8582	33.7094	33.4724	32.084	33.0562	33.1062	33.0235	34.2038	34.378	34.3481	33.5693	33.5845	33.845	33.5123	33.4997	33.6968	32.8799	34.1645	32.7219	33.0331	33.4882	31.0753	31.6208	32.1505	33.6253	34.7969	36.198	37.0369	38.8194	40.9653	42.625	44.124	46.4659	48.2764	50.2861	52.2257	53.579	55.7419	57.4382	59.0776	61.9348	63.0015	64.8374	65.5574	67.6198
	43.8963	43.1639	44.3851	42.5208	43.4396	43.4074	43.0723	43.1155	43.1517	43.8839	43.9055	45.6021	44.339	44.6725	44.5082	45.8041	44.7118	45.0292	45.3529	44.8667	44.8985	45.9468	44.1693	44.4827	44.9935	43.4506	43.621	43.854	46.1173	47.0301	47.3686	49.5576	51.0591	53.2323	53.811	54.9476	57.8808	58.6368	60.0047	61.9285	62.8529	65.3232	65.9972	67.7275	68.5485	69.2782	71.3859	72.0139	72.4475
	57.5779	56.2571	56.5269	55.5939	55.4317	56.2085	56.5147	55.6226	55.4773	56.1489	54.3208	56.7571	57.1807	57.3503	56.8569	56.6648	56.7097	55.9036	57.0597	56.7879	56.0713	57.6337	55.3137	56.5006	56.5777	54.3672	55.8607	55.3785	57.781	58.0873	60.2698	61.2439	62.7537	63.9477	65.8086	66.9295	68.0608	68.8719	70.3285	70.6041	72.7041	72.9134	73.8622	74.5518	75.4133	77.1403	77.4433	77.8038	77.9336
	33.9642	33.3896	33.7356	33.4838	33.6237	33.1564	33.7536	32.7625	33.5549	32.8382	33.8764	34.6143	35.2015	34.5635	34.9384	34.8674	34.4998	33.8897	34.2824	34.6865	34.3955	35.1179	33.5868	34.4739	34.5771	32.7777	33.7395	34.8121	35.5669	36.6394	38.3519	39.3413	41.4021	42.8043	44.1803	45.2383	46.6733	47.9315	48.3922	49.8724	49.9461	51.8644	53.1323	53.6619	53.9767	55.2264	55.9917	56.1173	56.0655
	66.5964	65.4453	65.078	65.0576	64.9997	65.2617	65.3962	64.5864	64.687	64.5134	64.1954	67.0793	66.2391	66.7416	65.9598	65.9223	65.6438	66.0357	66.4671	66.5347	65.966	66.8882	64.8542	66.4183	66.3794	64.3619	65.5271	66.3407	68.2531	70.2353	71.658	73.2847	75.9059	78.7145	81.1583	84.3851	85.6319	88.7524	91.6921	94.2614	95.8734	99.3936	102.245	104.566	107.017	108.842	110.657	111.826	113.68
	60.7955	60.4381	61.5368	60.1561	60.0078	60.2979	61.0871	60.5312	60.2612	61.45	62.0663	62.6512	62.0812	62.676	62.399	62.187	62.5948	62.9794	62.7008	62.3549	62.6492	63.0358	61.7008	63.3551	62.8366	61.8802	62.2949	63.5941	66.5665	68.1463	69.7119	71.9857	74.6856	76.9777	79.6296	81.3325	83.1287	85.6897	86.5899	88.1061	89.0419	91.2271	92.651	93.8158	95.9035	95.6686	97.5661	97.644	97.3729
	42.438	42.0846	41.9216	41.6254	42.067	42.4377	42.9078	41.475	42.642	42.0849	42.3612	43.834	43.8652	43.9792	44.5427	43.9198	44.4025	43.824	44.3214	44.1623	43.8514	45.0061	43.738	44.489	44.8975	42.546	43.2656	43.8421	45.2536	45.7481	47.7682	48.7287	50.6698	52.4625	53.5316	55.2857	56.732	58.9945	60.4308	62.6261	63.3576	65.2182	67.7707	67.7005	70.2151	71.2742	72.4824	73.1636	74.5611
	24.1063	23.6452	24.171	23.1368	23.1651	23.9541	23.994	22.9624	22.7542	23.4137	22.8385	24.6165	24.2556	24.72	24.599	24.5318	24.3982	24.5777	23.929	24.0764	24.8998	24.908	23.5734	24.9122	24.4506	22.1176	23.1329	23.2149	24.6389	26.162	25.9017	26.7343	28.6804	29.9173	31.33	32.5873	33.8078	34.2888	35.2791	36.1055	37.454	39.093	39.7177	40.3612	41.0629	42.7772	43.5664	44.0181	44.9743
	24.758	24.3601	24.4091	24.1063	23.9935	24.555	24.1824	23.3968	24.8583	24.8019	25.1759	26.2702	25.9262	26.8072	26.2537	26.3751	26.2286	26.4019	26.7769	26.5368	26.0388	27.056	25.4445	26.4501	26.4578	25.7481	26.1906	26.6412	28.3937	29.1812	29.8774	30.9986	32.6722	33.9928	36.4387	37.2145	38.8167	40.068	41.992	43.2767	43.9591	46.0101	48.0646	49.3008	50.4654	51.6902	53.6379	54.5394	54.7477
	25.1438	24.4499	24.674	24.1319	23.612	23.9257	24.7938	23.1395	24.5747	24.3962	25.0509	26.0614	25.296	26.2086	26.2486	26.1542	25.6021	26.0138	26.0152	25.3181	24.9118	26.4299	25.0857	25.3449	25.7727	23.4419	23.5352	25.0481	26.2017	26.481	27.4033	28.5896	29.6839	31.3385	33.0564	33.7359	35.2866	37.4799	38.1407	40.2687	41.4969	43.134	44.9966	46.1983	47.3969	48.9498	50.2521	51.9979	52.5903
	20.3998	20.0641	19.9915	19.2962	19.5601	19.5407	19.4774	19.432	19.4715	19.9741	20.1089	21.1809	20.8893	21.6612	21.0852	20.2747	21.0039	21.4277	20.6903	20.5051	20.7114	21.5368	19.9882	20.8284	20.8877	19.1827	19.2953	19.4667	21.237	21.4607	22.609	22.7384	24.3772	25.9403	26.892	28.6258	29.649	30.8645	31.0573	33.0633	33.9537	35.4696	37.1155	38.9012	40.4192	41.0909	42.9658	44.5644	45.6082
	11.8561	11.462	11.5423	11.2673	11.2805	11.5321	11.6717	11.3214	11.1648	11.5964	11.8805	12.9444	12.3122	12.6035	12.1228	12.7911	12.2221	12.2279	12.2655	12.6704	12.6728	12.6141	10.8715	12.3299	12.7584	10.8663	11.0062	11.7561	12.4221	13.3933	13.7424	14.5299	15.9956	16.9236	17.8004	18.7235	19.8332	20.461	20.8026	21.7695	22.5563	23.8514	24.6593	26.054	26.6677	27.6309	28.6183	29.2078	30.1128
	35.0121	34.1293	34.174	33.9307	33.4689	34.0884	33.6086	33.2274	34.279	34.31	34.372	35.8987	35.6999	35.4953	35.4488	35.5814	35.4188	35.4496	35.4051	35.5672	35.1263	35.9095	34.6171	35.1664	35.072	32.3478	33.5512	34.5521	35.1955	36.6866	37.6542	38.1103	40.1845	41.6502	43.1229	43.5704	45.4167	46.0843	47.181	48.5119	49.0498	50.7102	52.5979	52.9978	54.2481	55.2095	56.514	57.4246	57.7156
	14.845	13.4998	14.5513	13.9257	13.8697	13.5444	14.2151	13.4245	14.2122	14.0438	14.7114	15.1309	15.6094	16.0945	15.281	15.7927	16.2271	15.6005	15.1588	15.4034	15.507	15.6126	14.9432	15.2187	15.204	12.0899	12.7597	13.6615	14.2969	15.0204	16.0143	16.7588	18.8439	19.8016	21.3016	22.8251	23.8967	25.0285	26.5415	27.346	28.6392	30.8543	32.364	33.9535	35.5089	36.9263	39.4983	40.5587	42.4216
	21.732	21.183	21.3382	21.0946	20.5726	21.2791	21.3158	20.8701	20.8686	20.7774	21.4313	22.3989	22.3822	22.4337	22.2195	22.6967	22.2372	22.0938	22.2846	21.6629	21.9511	22.8757	20.8316	21.876	22.0823	20.1625	20.7486	21.3	22.491	23.1008	24.012	25.1121	26.6126	27.8684	29.3703	30.4378	31.9518	32.7396	33.8352	35.6074	36.6514	38.114	39.2386	40.3817	41.373	42.9793	44.1758	44.3721	45.8615
	34.1328	33.7509	33.6824	34.2474	33.3848	34.2827	33.7964	33.2392	33.347	33.6905	33.7535	35.1376	35.0958	35.5592	35.3569	35.11	35.1889	34.9048	35.3263	34.5964	34.9862	35.5515	34.3487	35.1751	35.6637	33.8021	33.7705	35.1247	35.7424	37.0302	37.8424	39.4633	40.3183	42.9786	44.2235	45.9842	46.9042	48.1451	50.5238	51.7583	53.3876	55.7134	57.6869	59.4597	60.8186	63.7646	66.0053	67.2017	68.7308
	27.9345	26.8365	27.6836	27.337	26.8959	27.5871	27.1092	26.7931	26.9215	27.6585	27.5084	29.126	28.8334	28.6299	28.7311	28.8902	28.9728	28.9288	28.909	28.8277	28.7935	28.8898	27.8469	29.0627	28.7522	26.6988	27.0402	27.6622	28.418	29.0725	29.7136	30.4013	31.8046	32.55	34.0855	34.8792	35.8874	36.5161	37.4683	38.6469	39.1407	41.5149	42.1737	42.9645	44.2222	45.1268	46.1075	46.4847	47.3267
	42.1162	42.0292	41.9404	40.6705	40.4496	41.0413	41.3733	40.8347	41.3685	41.5093	41.5618	43.0303	42.7546	43.1674	43.6253	42.9658	42.5466	43.4847	43.6875	43.445	42.7653	43.9688	42.4785	43.3856	43.5834	41.9989	43.0907	43.1807	45.3488	46.1902	48.6475	50.1071	52.413	55.1457	56.9786	59.4314	61.5906	63.4502	65.2848	66.7862	68.1738	71.4059	73.0734	74.3653	76.8535	78.1136	80.1992	80.3416	82.694
	50.7692	50.4011	50.3702	49.5529	49.6054	49.8392	50.1351	49.5772	50.0834	50.1296	49.8748	50.7678	51.3282	52.2485	51.4827	51.3321	50.7427	50.6547	50.4326	50.4617	50.2353	50.9057	49.3769	49.4238	50.3538	48.4913	49.3015	50.2127	51.3514	52.8439	53.7293	54.9326	57.2009	58.8533	60.2916	61.2852	62.5707	63.9344	65.4349	65.6525	67.0458	68.7186	70.4274	70.8614	72.671	73.2109	75.4119	75.247	76.1176
	25.7264	25.2184	25.7127	24.9697	24.9156	25.2231	25.2944	24.4995	25.1233	24.8432	25.7088	26.8445	26.4611	26.2029	26.3425	26.6262	26.1378	26.3137	26.4871	26.3356	26.6757	26.7067	25.6231	25.9419	26.4066	24.5329	24.8104	25.9705	26.6788	27.2688	27.8636	28.5153	29.8589	30.7283	31.9539	32.7425	34.1498	35.0858	36.3353	37.3341	37.993	39.7097	41.7528	42.09	43.7932	44.9634	46.2783	47.9689	48.4487
	24.9459	24.0816	24.5606	23.9143	23.5789	24.0912	24.1889	23.6059	23.9564	23.8885	23.7366	25.5379	25.1169	25.4378	25.3716	25.0875	25.2721	25.1873	24.9391	24.8962	25.4135	25.4165	24.5264	25.2849	25.1797	23.2082	23.8511	23.6429	25.2048	25.4155	25.9563	26.255	27.3187	28.3319	29.8452	29.4779	30.7869	31.6094	33.0572	33.1804	34.4822	35.8892	36.6715	37.6684	39.1483	40.2288	41.5032	41.9408	43.0924
	23.2942	22.597	23.0267	22.6528	21.8554	22.4777	22.745	22.0183	22.194	22.4593	23.4642	23.5015	23.6363	23.1576	23.584	24.0445	23.8011	23.3814	23.6951	23.3123	22.9168	23.8529	22.0008	23.4883	23.7194	21.5679	22.7046	23.4177	24.3459	25.962	27.0556	28.3565	31.0975	32.954	34.9621	36.9975	38.6661	39.9996	41.7526	43.3604	45.2396	47.4445	49.1255	51.1347	51.9033	54.1119	54.6463	56.7102	57.3597
	35.4867	35.0208	35.8176	34.9596	34.6577	34.7159	34.7834	34.775	34.8767	34.3221	34.8992	36.2272	36.1282	35.9163	35.7335	35.3498	35.6337	35.2831	35.0193	35.35	35.3881	36.0555	34.2312	34.8474	35.2107	34.1489	34.1378	35.4039	37.2447	38.001	38.8916	40.0922	42.1273	44.0935	45.1488	46.5652	48.4536	49.5721	50.0565	50.8074	53.0874	54.3267	55.5387	55.7646	56.2669	58.1143	59.2804	59.2169	59.6944
	34.9447	34.9131	34.5625	34.3308	33.9307	34.7636	34.4831	33.8913	33.8859	34.0446	34.53	35.6652	34.9423	35.6555	35.264	35.5831	34.7989	35.3316	35.4359	34.9445	34.5574	35.6956	34.5165	35.019	35.0542	33.0988	33.8436	34.2418	35.6821	36.2333	37.346	38.5052	39.4208	41.0636	42.558	43.5807	44.2947	45.0843	45.9626	47.1986	47.9011	49.0295	50.3565	50.8264	51.2803	52.2209	53.7168	53.0394	53.7016
	32.4682	32.0865	32.0109	30.9411	31.3025	31.5051	31.5211	30.6985	31.6036	31.5249	31.8698	32.8628	32.2683	33.0124	32.8178	32.6304	32.5774	32.7322	33.1015	32.4772	32.5806	32.7817	31.4586	32.4785	32.1453	30.4856	30.6794	30.4835	32.633	32.7873	33.4901	34.7217	36.5947	37.5234	39.4634	40.7427	42.0678	43.2894	45.0713	46.7879	48.1034	49.5351	51.7515	54.4475	55.7496	57.1589	59.149	60.2704	62.5087
	23.4078	23.361	23.3262	23.2584	22.2902	23.1023	23.0646	22.5322	23.0556	23.291	23.7324	23.9527	23.9845	25.1365	24.0863	25.1776	24.423	24.7869	23.8986	24.1764	24.7824	24.9391	24.1449	24.7988	24.8829	22.8694	23.2552	23.4132	24.6332	25.1171	25.7761	26.8499	28.8116	29.0796	31.0066	32.2493	33.0572	34.8825	35.8249	37.3479	38.574	40.214	42.5935	43.5101	44.3298	46.1819	47.0194	47.7684	49.3606
	26.1577	25.6123	26.1514	25.6105	25.1228	26.36	25.8596	25.4349	25.5281	25.9114	26.2916	26.7261	26.8428	26.409	26.9443	26.9059	26.8316	26.9041	26.2902	26.4181	26.7197	26.8005	25.5863	26.3839	26.6947	24.7575	25.0674	26.0167	27.2195	28.7108	28.6289	30.6295	32.3676	34.6805	36.1429	38.1132	39.7836	41.018	42.6041	44.9187	46.4695	48.6755	50.1361	52.4544	53.8074	55.8843	57.4048	58.6138	59.97
	46.7168	46.4388	46.7808	45.9559	46.6292	47.2811	47.0038	45.7576	46.4232	46.583	46.9188	48.2754	48.0491	47.8917	48.0354	48.7015	48.2349	47.7796	48.0632	47.6981	48.0492	48.7581	46.9557	47.3395	47.7183	46.5486	47.7576	49.3968	51.4232	53.0574	54.577	57.421	59.4379	62.1798	65.4117	67.1787	69.664	71.3878	73.9846	74.7642	76.4313	78.4248	80.4196	83.0301	83.2531	85.1974	86.562	88.0941	88.2183
	18.7425	18.1206	18.2975	17.7113	17.6852	18.2087	17.5824	17.317	18.0613	18.0811	18.0717	19.6223	19.1814	19.2882	19.7966	19.0439	18.955	19.267	19.4567	19.0151	18.9487	19.4799	18.7966	18.9996	19.1276	17.415	17.8964	18.5754	19.6273	20.6314	21.5433	22.6669	24.7233	25.8205	27.6999	28.7948	29.6912	31.0654	32.2356	34.0706	34.6763	36.27	37.6952	38.3787	40.2331	40.616	41.7739	42.4547	42.9637
	52.7542	51.5345	51.7004	51.2367	50.7409	52.3528	51.7023	50.6681	51.1874	50.7843	51.6004	53.0435	53.4403	52.5973	52.3365	52.5836	52.4725	51.8671	52.2725	52.6115	52.2724	52.7064	51.3765	52.3595	52.6671	51.5912	52.9764	54.1161	56.4088	58.4289	59.8472	61.8717	66.0444	68.1281	71.08	72.896	76.4146	77.8702	80.834	82.7903	84.5546	86.8763	89.0446	90.4676	92.6057	94.4201	97.0635	97.2955	99.0407
	50.7231	50.8804	50.2524	50.3059	50.1503	50.7295	50.9626	49.0146	50.464	49.8791	50.5348	50.922	51.9121	51.86	51.3977	51.1742	51.4448	51.2939	51.1299	51.0795	51.1138	51.5241	50.447	51.8087	51.3932	49.2028	50.7068	50.2877	51.9823	52.8179	53.0518	54.7211	56.0792	57.0597	59.0944	59.5957	60.4832	61.7087	62.4637	63.1529	64.6784	66.5255	67.1271	68.1357	69.3705	69.8126	70.5241	71.9133	72.1068
	62.2788	61.7347	62.6268	61.1745	62.0619	62.8546	61.5761	60.6836	60.3608	61.3241	60.5842	61.4324	61.922	61.9769	61.0036	61.0725	60.6795	61.0107	61.0099	60.7799	60.5259	61.4421	60.1933	60.2304	60.5287	57.9698	58.2751	60.1916	61.6122	61.4863	61.8179	63.4107	65.0387	66.3348	67.3415	69.6766	69.5477	69.3023	71.3133	71.4568	71.7492	73.2301	74.0975	75.568	75.0004	75.8554	77.091	77.7182	77.5604
	23.1846	22.611	23.0363	22.4213	21.9881	22.2879	22.2421	21.6823	21.3365	21.9392	22.1932	23.0136	22.6679	23.0575	22.9929	22.4604	22.9406	22.3749	22.822	22.6793	21.9624	22.8641	21.4513	22.4918	22.3376	20.0994	20.4511	20.8028	21.8659	22.861	23.0686	24.15	25.0312	26.7153	27.4408	28.0742	28.8331	29.8132	30.3214	31.0845	31.3913	32.4751	33.7789	33.527	34.8435	35.1802	35.8524	36.498	36.6752
IP3R1 shRNA+IP3R1 RQ/KQ	13.463	13.3089	13.6546	13.7154	13.9375	13.7438	14.3566	14.2513	14.296	14.5699	14.0293	13.5555	14.1295	14.034	13.9875	13.4232	13.1253	13.0957	13.1938	13.77	13.395	14.0357	13.9264	13.9427	13.665	14.4607	14.806	14.6717	14.6956	15.1872	15.5582	15.9591	16.5813	17.1664	17.8933	18.4965	19.0341	20.2447	21.397	21.9548	23.4135	23.603	24.839	25.2353	25.9729	26.1127	27.0198	29.1217	29.1425
	5.09396	4.65872	4.87413	5.19302	4.95002	5.23294	5.92141	5.48906	5.67127	5.68365	5.53352	4.90788	5.63901	5.33111	5.07565	4.88004	4.60718	4.58467	4.70732	5.33781	4.47696	5.7236	5.43071	5.09091	5.01814	6.51722	6.68556	6.66059	6.58392	6.81094	7.12489	7.55439	8.09064	8.54841	8.61167	9.60046	10.1685	11.1651	11.7226	12.8658	13.7838	13.8672	14.7263	14.8757	15.584	15.5327	16.1957	18.0334	17.7967
	8.89338	8.81014	8.91213	9.57623	9.33956	9.13247	9.52758	9.71378	9.3685	9.72093	9.30401	8.62008	8.89906	8.54952	8.65331	8.28598	8.46271	8.14065	8.52619	9.01909	8.37867	9.08843	9.16238	9.49567	9.53811	9.92545	10.0014	10.0704	10.2821	10.5858	10.7096	11.0207	11.4508	12.0944	12.7606	13.2603	13.8297	15.0794	15.9941	16.6821	17.7933	17.861	19.2988	19.4529	20.4362	20.873	21.803	23.459	23.95
	9.49841	9.38465	9.66267	9.98364	9.83962	9.74758	10.0759	10.1652	10.1168	10.2402	9.71246	9.32511	9.75098	9.67686	9.61638	8.87543	8.67275	8.65905	8.90392	10.2846	9.76546	10.3546	10.3227	10.3091	10.4809	10.3374	10.2585	10.2344	10.3133	10.6016	11.3237	11.8826	12.4254	13.1622	13.7902	14.9127	15.6249	16.8377	17.9439	18.6472	20.507	20.7795	22.267	22.9975	23.766	24.2332	25.6175	27.6517	28.2596
	24.6191	24.9119	25.5082	25.3344	24.9282	25.0598	25.5628	25.9619	26.5411	26.6065	26.0619	25.078	25.333	25.742	25.3372	24.5648	24.5738	24.0512	24.2795	25.2857	24.8116	25.7557	25.8756	25.5347	25.3191	25.4998	25.949	25.4622	25.7904	26.5319	26.9036	27.527	28.4693	29.4589	30.6502	32.2598	33.4561	35.3233	36.24	37.2525	39.2909	39.4871	41.1052	42.4945	43.8826	44.8508	46.171	49.4454	49.7817
	14.722	14.6334	14.9398	14.9917	15.1	14.7704	15.6151	15.4217	15.4526	15.7105	15.3813	14.6109	14.9665	14.6748	15.1503	14.3033	14.4882	14.5194	14.5575	15.2627	14.7155	15.2079	15.0443	15.0644	14.8065	15.3292	15.5077	16.0222	15.8686	16.7804	17.3608	17.8954	18.7594	19.1386	20.1875	20.5145	21.4046	23.166	24.0293	25.3306	27.2254	27.9109	29.3925	29.8979	31.2527	31.5779	32.9681	35.5327	36.13
	12.9956	13.2022	13.3663	13.6941	13.5682	13.654	14.214	14.256	14.1011	14.352	14.043	13.7828	13.7922	13.685	13.5609	13.0379	12.7652	12.7466	12.6613	13.4597	12.6724	13.5764	13.1979	13.3029	13.384	14.0763	14.5295	14.6825	14.5555	15.201	15.6321	16.0679	16.9096	17.5237	18.1939	18.8106	19.7395	20.8376	21.8251	23.0541	23.8419	23.777	24.7688	24.5895	25.106	25.1123	25.8731	28.0711	27.8178
	10.8821	10.8446	11.2159	11.1783	11.2306	11.5384	12.6771	12.6324	12.6516	12.7049	11.9908	11.6044	12.1137	11.8517	11.6514	11.0754	10.9939	10.3236	10.3983	11.1874	10.5607	11.1028	11.4335	10.8864	11.0566	11.7528	11.9553	12.0941	12.1166	12.6836	13.0015	13.4998	14.3729	15.1623	15.9744	16.7673	17.8633	18.818	20.0898	21.1629	22.9518	23.7155	25.1645	25.6243	26.7221	27.0526	28.0269	30.3101	30.8149
	26.3613	26.4111	26.3351	26.2639	26.4858	26.3161	27.296	27.2008	27.0457	27.6081	27.0335	26.4867	27.0115	27.2224	26.9987	26.1093	25.9838	25.1898	25.9406	26.3009	26.0034	26.4126	26.5159	26.3933	26.2951	26.4503	27.4943	26.9532	27.7771	28.0728	28.8486	29.3529	30.7692	31.2854	32.1609	33.0122	34.2813	36.0602	37.4417	38.7564	40.659	40.5027	42.1572	42.8888	43.8006	44.0159	45.4458	47.362	47.8406
	13.6587	13.5542	13.8831	14.0112	13.8537	13.7387	14.3044	14.4291	14.1328	14.6532	14.0493	13.3906	13.9909	13.9228	13.9212	13.0195	12.7919	12.6091	12.7105	13.2754	12.5726	13.4668	13.1549	13.0145	13.1263	13.751	14.0153	14.0321	14.1353	14.6949	15.1119	15.7357	16.3563	17.2837	17.875	18.409	19.0646	20.2838	21.3038	21.7917	23.1979	23.2589	23.955	24.4913	24.8966	24.9827	25.4749	27.6323	27.3779
	15.4692	15.6812	15.7546	15.8406	15.8583	15.7709	16.3477	16.3001	15.9876	16.3433	15.6723	15.1715	15.5053	15.505	15.5823	14.7058	14.678	14.3959	14.5063	14.9612	14.3847	15.0858	14.7918	14.8532	14.6433	15.2437	15.3316	15.5589	15.6522	16.1067	16.5347	16.862	17.6327	18.3893	19.0818	19.6376	20.254	21.4412	22.0371	22.6599	24.2772	24.1112	25.2658	25.1854	25.8486	25.5806	26.4652	28.0418	27.4457
	8.71424	8.60345	8.80295	9.00745	8.81001	8.8085	9.47567	9.50955	9.42855	9.68992	9.49176	8.82438	9.29289	9.18687	8.80341	8.22305	7.97227	7.73098	7.9448	8.19095	7.79155	8.62494	8.70842	8.46229	7.97329	8.94376	9.33348	9.04309	9.44702	9.78384	10.2018	10.6264	11.2147	12.0882	12.6001	13.1684	13.5076	14.7247	15.4188	16.2761	17.5067	17.0704	18.5322	18.3211	19.1213	19.0378	19.7399	21.236	21.2945
	12.0986	12.1223	12.1478	12.3184	12.5164	12.1263	13.1865	13.3174	13.4976	13.7831	13.5657	12.6767	12.7148	12.376	12.5128	11.4511	11.2311	11.2603	11.649	12.3125	11.9038	12.6191	12.6527	12.6128	12.4004	13.5451	13.8207	13.9051	13.7604	14.6137	14.6677	15.081	15.9136	16.0669	16.7619	17.428	17.6876	18.9918	19.5355	19.959	20.8393	20.941	21.9115	21.9037	22.5495	22.6454	23.58	25.1588	25.6702
	14.1639	14.0457	14.5519	14.3164	14.8536	14.1993	15.161	15.0982	14.7115	14.8649	14.6162	14.2551	14.2585	14.1087	14.2494	13.7822	13.5849	13.2056	13.5193	13.8798	13.8404	14.0473	14.2136	14.3373	14.2529	15.1052	15.2908	15.3766	15.8643	16.1089	17.4238	17.5252	18.4996	19.8757	20.5695	22.3589	22.5247	24.4827	25.8191	26.9859	29.1506	29.3342	30.8078	31.9912	33.0551	33.6394	34.5823	36.8223	37.0995
	16.6483	16.4982	16.8597	17.1926	17.2966	17.3057	17.7915	18.1712	18.1417	18.0151	17.6621	16.7454	17.9337	17.4635	17.8323	16.4323	16.6229	16.2479	16.7714	17.3036	16.5592	17.6374	17.5293	17.2704	17.5705	17.7634	18.4255	18.0439	18.5171	18.6419	19.641	20.2421	21.0172	21.7245	22.4526	23.2332	24.3493	26.0747	27.2511	28.209	30.3912	30.4827	32.0399	32.5461	33.7825	33.4868	35.2236	37.8044	37.613
	18.1198	18.1428	18.1636	18.3911	18.4085	18.4393	19.089	18.8668	18.8492	19.1215	18.6969	18.0384	18.518	18.2427	18.5669	17.5969	17.4803	17.4365	17.3849	18.291	17.6301	18.5638	18.6168	18.2961	18.4204	19.2442	19.7219	19.7786	19.7496	20.6887	21.4333	22.0772	23.1499	24.2616	25.4018	26.6751	28.2245	30.1607	31.9518	33.5668	36.0372	37.5013	39.6213	40.7904	42.9756	44.0027	45.9094	48.8278	49.4236
	17.509	17.5375	17.6357	17.6729	17.4176	17.6242	17.914	17.575	17.7502	18.0759	17.7151	17.0525	17.3643	17.0726	17.1471	16.433	15.9655	16.1835	16.5461	17.498	16.7087	17.4101	17.0161	16.7645	17.0224	17.9774	17.8221	17.6458	17.8365	18.4781	18.8128	18.966	19.9403	20.3721	20.7516	21.5209	22.0164	23.4257	24.4748	25.5737	27.0845	27.2851	28.9261	29.6589	30.559	30.4659	31.4331	33.4442	33.9475
	17.2042	17.5425	17.7018	17.8153	17.9485	17.823	18.0994	18.3449	18.1706	19.0313	18.6299	18.0677	18.2854	17.8754	18.2055	17.8905	17.34	17.0837	17.5885	17.9788	16.9674	17.8828	17.9356	17.6821	17.6598	18.2532	18.6584	18.5237	18.4607	18.6338	19.1509	19.3647	20.6246	21.2358	21.5209	21.9472	22.6834	23.6261	24.9376	25.7556	26.7094	27.3069	28.8757	28.6285	29.6454	29.3896	30.5922	32.8463	32.9536
	14.4666	14.5764	14.9315	15.0493	15.3099	15.0376	15.6578	15.5581	15.6887	16.0166	15.8036	15.0919	15.5255	15.4165	15.2688	14.2912	14.4553	14.1038	14.2235	15.0872	14.3662	15.3677	15.1224	15.1127	15.0204	15.5449	15.8367	15.748	15.8161	16.2649	16.8495	17.4318	18.1237	18.6715	19.2436	19.9348	21.133	22.177	22.868	24.1184	25.9189	25.8482	27.4584	27.8526	28.8352	28.6636	29.6914	31.8858	31.419
	39.703	39.5523	40.0414	39.8976	39.8355	39.7085	40.9369	41.1306	40.9677	41.4111	40.7364	40.5056	40.7369	40.1664	39.905	38.8793	38.6906	38.3589	39.0418	39.7102	39.4276	40.2207	39.9383	39.8207	39.7436	40.8702	41.6261	40.8854	40.8812	41.7229	43.6821	43.8646	44.5057	45.6344	45.9975	47.2007	47.6033	49.1423	50.8282	51.6035	53.5307	53.9779	55.9386	55.9107	57.8535	56.9928	58.7494	61.3478	62.3428
	15.2129	15.1517	15.5736	15.8952	15.8478	15.7347	16.1773	16.0642	15.5883	16.3118	15.4508	15.1327	15.4923	15.4912	15.4813	14.605	14.4991	14.4927	14.7834	15.2701	14.9054	15.644	15.5215	15.4111	15.2944	15.9209	15.9828	16.1677	16.243	17.0241	17.3019	17.8536	18.5347	19.587	20.492	21.5155	22.5646	24.6578	25.644	26.6293	28.8512	29.6358	30.7189	31.3377	32.4969	32.4596	33.9043	35.71	35.8664
	22.5131	22.7228	22.7262	23.4623	22.8242	22.8491	23.1793	23.3526	23.1819	23.9121	23.0369	22.423	23.3027	23.4763	23.3956	22.8594	22.6881	23.0367	22.637	23.2253	22.3247	23.2456	23.5366	23.6463	22.8291	23.9042	24.133	24.5381	24.8151	25.793	26.5373	27.2998	28.1775	29.3919	30.7693	32.3993	33.3139	35.8215	37.7624	39.3581	42.4194	44.4808	47.2972	49.961	52.2641	54.3783	57.8691	61.4501	62.8983
	14.5024	14.0986	14.7524	14.3734	15.129	14.8731	15.6115	15.3945	15.5391	15.7221	15.503	15.1891	15.2777	15.3377	15.5969	14.8404	14.555	14.1351	14.4894	14.7932	14.1293	14.7492	14.8719	14.7738	14.5651	15.6716	16.4122	16.4686	16.4414	17.2956	17.9882	18.9691	19.9612	20.9219	22.4861	23.7346	25.0861	27.3098	28.7862	30.0891	32.4344	33.0252	35.0519	35.7484	37.125	37.3554	38.8603	41.1698	41.8551
	14.9295	15.0021	15.5109	15.3266	15.3283	15.5814	16.3627	16.0354	15.9548	16.1055	16.0369	15.5589	15.9621	15.9598	15.9967	15.2165	15.236	15.0109	14.9873	15.7534	15.1842	15.5952	15.6411	15.6221	15.7361	16.5887	17.1039	17.2457	17.231	18.0774	18.9508	19.5673	20.4851	21.5243	22.3963	23.4783	24.4187	25.8764	27.2283	28.2203	29.854	30.1143	31.6139	32.2309	33.3094	33.2535	34.2724	36.2805	36.7537
	13.4267	13.6304	13.7086	14.1508	14.2624	13.8673	14.4679	14.3068	14.0415	14.4406	14.1122	13.6156	13.8691	13.8433	14.0783	12.9236	12.8178	12.6372	13.0569	13.8907	12.8135	13.2498	13.489	13.5402	13.4792	14.2455	14.4045	14.2666	14.4782	14.9779	15.2778	15.4406	16.5099	16.9077	17.5424	18.3575	18.7609	19.9652	20.6348	21.3936	22.7395	22.4923	23.8761	24.0168	24.1513	24.6115	25.2744	27.5615	27.391
	11.7274	12.0711	12.6384	12.4975	12.6027	12.3962	13.1836	12.9636	12.6385	12.9924	12.6981	12.1059	12.4571	12.3698	12.2677	11.5707	11.6889	11.3374	12.0601	12.5724	11.6777	12.1388	12.6435	12.4367	12.0769	12.7197	12.8462	12.9154	13.0227	13.1944	13.893	14.2677	14.8165	15.5092	16.2726	16.8033	16.9666	18.3313	18.8326	19.5503	21.193	20.7632	21.7698	22.2839	22.8183	22.8897	23.4419	25.3929	25.3564
	12.6763	12.3316	12.2593	12.5108	12.4117	12.3454	13.0253	12.8106	12.8672	13.0043	12.6061	12.195	12.5541	12.425	12.3167	11.5824	11.3479	11.0767	11.4509	12.0655	11.4381	12.0254	12.2196	12.1321	11.9049	13.1493	13.0535	12.9521	12.8584	13.5894	13.8897	14.3503	14.974	15.614	16.1076	16.8057	17.2777	18.6197	19.6786	20.9436	22.4505	22.3407	23.3212	23.1632	23.9319	23.7179	24.4805	26.6775	26.3863
	17.5926	17.6947	17.8034	17.9026	17.7181	18.1014	18.2756	18.1938	18.0804	18.6575	17.778	17.6331	17.7811	17.979	18.1399	17.2233	17.6132	17.4655	17.8983	18.3257	17.4036	18.2868	17.8658	17.9979	17.8691	18.4012	18.4668	19.2981	18.9759	19.7567	20.5561	20.87	22.1259	23.8005	24.3063	25.0004	26.5639	28.401	29.6416	31.2645	33.1011	33.0072	34.3248	35.3679	36.2339	36.5739	37.8393	40.3819	40.4806
	19.731	19.4449	19.9567	19.9557	20.2209	19.7499	20.7276	20.7644	21.1379	21.4267	20.6895	19.7809	20.1592	19.9542	20.5309	19.8676	19.7342	19.5382	19.6444	20.3346	19.7103	20.8874	20.4578	20.5197	20.2698	20.7383	21.1075	20.8978	20.8866	21.723	21.8732	22.3818	23.6141	24.6754	25.2676	26.1087	27.1935	28.2214	29.2541	30.0766	31.7496	32.217	33.8768	33.7629	35.2337	35.3823	36.9133	39.1699	40.0931
	12.3924	12.7824	12.8757	13.2245	12.744	12.7209	13.552	13.5889	13.305	14.0507	13.3194	13.0073	13.3652	12.8138	13.3384	12.9145	12.7653	12.6219	12.8828	13.3192	12.6312	13.4346	13.3272	13.145	13.5335	13.9033	13.9915	13.6726	13.8821	14.3315	14.652	15.1406	16.0431	16.7041	17.1072	17.9097	18.4752	20.187	21.2258	22.2171	23.6112	23.7835	25.1882	25.7145	26.225	26.4895	27.5304	29.5051	30.183
	17.9189	17.904	18.2516	18.3741	18.2895	18.147	18.7711	18.8341	18.6684	18.9041	18.586	18.0805	18.2361	18.3887	18.4538	17.8653	17.7401	17.9125	17.6752	18.2224	17.5814	18.3932	18.1512	18.0372	18.0034	18.0407	18.5451	18.6611	18.7141	19.3151	20.2954	20.6758	21.956	22.7968	23.1983	23.3464	24.0082	24.9571	25.6108	26.1624	28.1407	28.2919	29.1938	29.6043	29.818	30.1498	31.365	33.654	33.9923
	9.35845	9.64274	9.72918	10.2073	9.93627	9.72572	10.888	10.7819	10.5945	10.9389	10.6041	10.3055	10.5615	10.3206	10.2554	9.59858	9.3292	9.66477	9.74817	10.4132	10.0934	10.4022	10.0575	9.95478	9.81096	10.1029	10.3426	10.0691	10.5895	10.6789	11.0765	11.7164	12.3552	13.1879	13.9104	15.0156	15.7008	17.0475	18.3437	18.973	20.751	21.5822	22.6103	23.6033	24.6004	25.5482	26.7142	28.9146	29.8835
	14.801	14.8941	15.6309	14.9535	15.0051	14.7242	15.6571	15.5369	15.5245	15.7095	15.2239	14.5446	14.9882	14.8126	14.675	14.2436	13.7777	14.161	14.3695	14.6444	13.9571	15.1453	14.8196	14.5568	14.5656	15.3896	15.6709	15.1484	15.4576	15.9129	16.3382	16.8531	17.5717	17.9531	18.8511	19.2854	20.0098	21.5083	22.1786	22.8459	24.3972	24.6811	25.8682	25.509	26.2325	26.2602	27.4206	28.8889	29.0593
	16.4521	16.5474	17.1129	17.0567	17.1675	17.1218	17.5511	17.5407	17.4287	17.7114	17.3716	17.3549	17.9505	17.6372	17.5444	16.8357	16.2486	16.3535	16.0686	16.8141	16.0212	16.9616	17.0552	17.0897	16.7355	16.7724	17.1088	17.1597	17.3483	17.6036	17.9881	18.501	19.0293	19.9843	20.3344	21.1773	22.028	23.5896	24.7183	25.1659	27.2464	27.5596	28.3616	28.7219	29.583	29.7977	30.4583	32.4965	32.6451
	16.7303	17.1454	17.8901	17.746	17.4932	17.9306	18.3015	17.8003	18.1695	18.4786	17.9786	17.7085	18.4555	18.129	18.1197	17.207	17.1998	17.021	17.4996	17.5928	17.1125	17.8649	17.9196	17.9291	18.1796	18.5672	18.7164	18.5299	18.5081	18.7463	20.4152	21.1231	21.8206	22.6773	23.3207	23.5793	23.8302	25.6707	26.8375	27.1734	28.6894	28.8297	29.8638	30.4192	31.2249	31.0612	32.6868	35.3991	36.6089
	20.8651	20.995	21.6047	21.3897	21.6876	21.781	22.3679	22.3897	21.923	22.6283	21.8068	21.4319	21.8583	21.8876	21.3426	21.1493	20.5001	20.5323	20.8512	21.5864	20.9019	21.4614	21.5837	21.0311	20.9745	21.7245	21.8281	22.0866	21.9812	22.4877	23.0926	22.8217	23.0625	23.7584	23.7754	24.5361	24.3473	25.3956	25.9266	26.2761	27.8082	26.9102	27.7481	27.7933	28.5313	27.3696	28.2344	29.5492	29.0988
	15.4966	15.586	15.977	16.0065	16.3636	15.8035	16.529	16.6292	16.066	16.0822	15.8837	15.2272	15.5275	15.6287	15.769	14.8275	14.3843	14.3734	14.5995	15.2586	14.7812	15.3672	15.1865	15.6268	15.189	15.8475	16.3006	16.4906	16.667	16.9165	17.7033	17.975	18.6161	19.2016	19.939	20.3802	21.2198	22.4783	23.4392	24.104	25.771	25.8563	27.2551	27.7122	28.2417	28.6208	29.5056	31.242	31.6192
	14.7649	14.7952	15.2338	15.5578	15.4879	15.3197	15.9832	15.7331	15.7651	15.8156	15.194	14.627	15.3083	15.0532	15.2413	14.4123	14.1978	14.1846	14.5841	14.7402	14.8698	15.5275	15.5019	15.5258	15.4016	16.4055	16.3218	16.3419	16.6708	16.8854	17.5757	18.3069	19.2772	20.1253	21.1273	21.991	23.6593	25.5155	26.9473	28.838	30.9537	32.0803	33.8887	34.8349	36.5963	37.4323	39.0752	41.8425	42.6589
	11.0318	11.1201	11.7552	11.9442	11.6224	11.6282	12.0931	12.4393	12.3972	12.3631	12.1422	12.0439	12.097	12.2698	12.0676	11.8308	11.2956	11.6676	11.7385	12.0142	11.5479	12.1803	12.0025	11.9184	11.7167	12.7958	13.3553	12.9418	13.4258	14.0704	14.3583	14.8282	15.9616	16.435	17.3041	17.841	18.6951	20.252	21.4836	22.3349	24.0483	24.4471	26.0945	27.1691	28.4312	28.8275	30.6787	32.9787	33.9056
	19.6339	19.4806	19.1856	19.0617	18.552	19.1831	19.816	19.789	19.6112	19.5687	18.7759	18.4988	19.1472	18.398	18.6214	18.2835	17.8724	17.7061	18.2431	18.5185	18.4147	19.1961	19.7001	19.7424	19.1249	21.7078	21.9148	21.8416	22.6533	22.5552	23.5816	24.0628	24.5033	25.5713	26.8159	27.6231	28.9954	30.9288	32.6571	34.0415	36.7603	37.5402	39.6741	39.8108	41.8478	41.645	43.5244	45.6906	46.5363
	14.2371	14.3561	14.5768	14.6691	14.8905	15.5319	16.3401	16.2261	16.0774	16.2356	15.728	15.3979	15.7362	15.5063	15.7428	14.5842	14.7889	14.5319	14.7174	14.956	14.4347	15.0045	15.2645	14.9365	14.8738	15.6305	16.0819	15.9857	16.5722	16.9239	17.3644	17.5088	18.4262	19.4961	20.0242	20.814	21.7116	23.19	23.8004	24.6323	26.3046	26.5059	27.5931	28.0313	28.8233	28.7258	30.1083	32.1107	32.4365
	14.0461	13.9391	14.2682	14.2701	14.4358	14.1839	15.4009	15.2798	15.1936	14.9569	14.9739	14.6317	15.0654	15.1734	15.4318	14.6599	14.3201	14.0206	13.8386	14.2269	13.4467	14.0242	14.3985	13.7393	13.8253	14.1594	14.8003	14.6996	14.7039	15.1438	15.568	16.3374	17.2111	17.9057	18.8211	19.8701	20.4973	21.941	22.7829	23.9542	25.6968	26.3428	27.4339	28.4534	29.13	29.4145	30.4311	32.4015	32.7089
	15.7611	15.7701	15.7642	15.9193	16.0313	15.9297	16.5164	16.4833	16.4985	16.7858	16.6356	15.8238	16.1898	16.2406	16.4039	15.7282	15.436	15.0781	15.654	16.0682	15.6116	16.1921	16.2596	16.2411	16.2666	16.6729	17.1194	17.1967	17.1414	17.4868	17.638	18.3665	19.0069	19.6129	20.0803	21.0765	21.6967	23.219	23.7033	24.3965	25.9473	26.368	28.149	27.9135	29.2981	29.2632	30.4174	32.1259	32.253
	14.3547	14.4285	15.1689	15.0302	15.2291	14.943	15.2768	15.3092	15.3625	15.3933	14.9962	14.9048	15.2269	14.9318	15.1173	14.3478	14.4523	14.0651	14.4244	15.0376	14.16	15.1636	14.9392	15.2216	14.7905	15.5383	15.766	16.1591	15.6635	16.2866	16.8121	17.134	17.945	18.565	19.2831	20.3027	20.8833	22.1377	23.1453	23.558	25.4025	25.9491	27.3141	28.0626	28.7762	29.2166	30.1155	32.3773	32.9061
	17.4022	17.4121	17.515	17.2011	17.4033	17.3777	17.9442	18.4083	18.0721	18.3724	17.6813	17.3176	17.7459	17.6041	18.3324	17.1183	16.9901	16.6525	17.0634	17.2905	17.1574	17.6734	17.8437	18.159	17.984	18.5899	19.1436	18.6357	18.6824	19.1299	19.6802	20.3227	21.2465	21.4844	22.2215	23.1955	23.7826	24.7826	26.0381	26.8216	28.0408	28.0409	29.468	29.9581	30.4461	30.9376	31.6886	33.3646	33.4277
	19.7603	20.6609	20.5983	20.5325	20.3516	20.9845	21.9792	22.6733	23.4039	23.8993	23.5205	22.7795	23.016	23.0221	23.0001	22.0967	21.7047	21.7154	21.465	22.1176	21.8102	23.3417	23.1527	22.7938	22.6578	20.9113	20.9432	21.0813	21.2757	21.1373	21.6861	22.2194	22.5135	23.3054	24.0308	24.4183	25.0132	26.4225	27.5762	28.4627	29.9944	29.7254	30.9505	31.2503	32.1082	31.4775	32.1785	34.3386	34.1643
	37.3744	37.5796	37.6137	38.4581	37.3626	37.9885	38.5964	38.8132	38.9514	39.5657	38.4817	38.0708	37.8257	38.283	38.4569	36.8687	37.0149	37.0998	36.8212	37.3751	36.9273	38.1178	37.9347	37.5363	37.6345	39.1185	39.5543	39.2396	39.4454	40.596	41.1525	42.1136	43.5699	44.397	45.1489	46.324	47.6129	49.9792	51.0105	51.7744	54.1988	53.8834	56.02	56.8692	57.4202	56.8138	58.2633	61.5278	62.1702
	16.3249	16.0741	16.551	16.7	16.8694	16.6435	16.9787	17.5174	17.9159	18.4877	18.264	18.1727	18.4813	18.1347	18.0081	17.7798	17.739	17.0819	16.8301	17.7109	18.4155	18.5704	18.8877	19.4243	19.0652	17.835	18.554	19.3695	19.063	19.184	20.405	19.2571	19.5109	19.6746	19.6049	18.437	18.974	18.7471	19.455	20.8615	21.9985	23.5487	25.5304	27.5241	29.8259	31.4774	32.7568	34.8633	37.157
	14.3779	14.0058	14.2624	14.4329	14.2683	14.2114	14.6877	15.2897	15.6545	15.6215	16.1401	16.1757	15.6957	15.864	15.6279	15.5158	15.0151	14.7437	14.5429	14.7953	15.9527	16.2328	15.8918	16.8218	16.6188	14.6479	15.4826	16.7093	16.489	16.949	17.7828	16.7311	16.7077	16.3116	16.5086	15.2438	15.815	15.1052	16.2993	17.0182	17.6511	18.6307	20.1121	21.6106	22.5148	23.34	23.832	25.639	27.043
	12.0029	11.4548	11.9867	11.7665	11.9599	11.9097	11.9208	12.2277	12.8251	13.2825	13.4097	13.4689	13.4483	13.1601	13.292	13.0463	13.0006	12.401	12.6584	12.9532	13.6537	13.7339	13.4303	14.3616	13.885	12.4893	12.781	13.8769	13.3817	13.8799	15.6036	14.1137	14.1914	14.1336	13.9155	13.0208	13.1665	12.8803	13.1746	14.0796	15.1896	17.2174	18.8727	20.7146	23.2849	25.3048	25.4754	27.1819	29.6484
	27.219	27.1242	27.1415	27.4516	27.8419	27.8108	28.1304	28.472	28.5336	29.3505	29.8745	29.53	29.0001	29.3089	29.105	28.7176	28.6182	28.1403	28.2391	28.6751	29.7105	29.2998	29.8926	30.3277	30.4575	28.5131	29.0502	30.8713	30.1118	30.5086	32.3816	30.5387	30.7556	31.1564	30.8786	29.6891	30.1077	29.1817	30.4546	31.1079	32.1998	33.6247	35.1583	36.6176	37.5376	39.3328	38.8558	41.3916	42.8557
	27.4715	27.1222	27.6967	27.3375	27.7531	27.5968	28.1445	28.7355	28.7735	29.4977	29.2402	29.5366	29.441	29.367	29.212	28.7115	28.8757	28.113	28.176	28.5179	29.411	29.4983	29.3395	30.3686	29.9656	28.5506	29.0678	30.7131	30.5073	30.2825	31.6788	30.1772	30.5804	30.758	30.9039	29.352	29.7983	29.9275	30.0617	30.9158	32.196	33.1645	34.8385	36.3701	37.8194	38.6442	39.0627	40.2982	42.0314
	19.3165	18.9434	19.2857	19.3971	19.3557	19.3959	19.4896	20.317	20.4296	21.2236	20.7215	20.9971	20.7327	20.9128	20.3688	20.621	20.3614	19.7542	19.6063	19.8087	20.7134	20.8151	21.1223	22.007	21.628	20.0145	20.6922	21.8709	21.4586	21.6654	22.8911	21.3822	21.8476	22.0523	21.7791	20.6606	20.5838	20.5004	20.9438	21.5514	22.4897	23.5384	24.8963	25.9324	27.5158	28.1926	28.7378	29.9003	31.4008
	27.6182	27.3462	27.887	28.0612	27.7048	28.0325	28.4269	28.8837	29.4312	29.9841	29.8294	29.604	30.0878	29.7977	29.5195	29.5606	28.9726	28.1823	28.263	28.4761	29.628	29.2764	29.5843	29.998	30.2494	28.5197	29.2851	30.4157	30.1883	30.449	29.8649	30.0767	30.4944	30.5524	30.0069	29.2525	29.0972	29.0588	29.2447	30.0265	30.4391	31.1482	32.7625	33.9021	35.0219	35.8354	35.0904	36.382	37.5112
	21.7879	21.8262	22.0562	22.0609	22.1896	21.9643	22.2366	23.2059	22.8288	23.5603	23.7785	23.9618	23.8878	23.2234	23.3278	23.2119	22.8055	22.1788	22.3781	22.6847	23.4336	23.8722	23.8156	24.4266	24.2994	22.5162	23.5677	24.7443	24.3311	24.3478	24.5212	24.0603	24.4693	25.0068	24.6806	23.0432	23.7041	23.229	23.4908	23.9196	24.3871	25.7862	27.0313	28.0978	29.261	29.8231	29.5376	30.2379	31.3984
	30.7932	30.9597	31.3284	31.3536	30.9012	31.0302	31.7355	32.3073	32.7626	32.9254	33.083	33.0563	33.0103	32.7586	32.1567	31.7656	31.4911	30.7211	30.5589	31.2564	32.3099	32.2202	32.2705	33.0532	32.9445	30.997	32.1407	33.2764	32.8576	32.8968	33.4051	32.9459	33.2568	33.3563	33.4049	31.9074	31.9005	31.5602	31.9483	32.8153	33.1683	33.7959	35.6921	36.6569	37.7716	38.7603	38.362	39.8814	40.7801
	18.2214	17.7479	18.0371	18.0774	18.8738	18.294	18.3468	19.0405	19.4025	19.9838	20.1701	19.8229	20.0734	20.0067	19.7103	19.5792	19.3132	19.169	18.6814	19.3863	20.6092	20.0023	20.329	21.3396	21.0559	19.429	20.1929	21.3022	20.6874	20.8615	23.0505	20.9443	21.2172	20.8822	21.464	20.2229	20.7095	20.0994	20.8405	21.4712	22.4646	23.9957	25.4947	27.1954	29.1285	30.2835	30.8549	33.0807	34.6179
	25.1233	24.4201	25.0554	24.7973	24.7947	24.8724	25.4136	25.9422	26.2291	26.8627	26.8379	27.0977	26.8233	26.9369	26.6569	26.1978	26.1182	25.8966	25.7815	26.2189	27.0159	27.2253	27.5138	28.1992	27.914	26.214	26.9736	28.2218	27.8404	28.0588	28.3765	27.85	27.7483	28.2103	27.9056	26.323	26.9256	26.451	26.6922	27.0469	27.9175	28.6366	29.9779	30.6276	31.7654	32.3649	32.4221	33.4056	34.7442
	6.33899	5.97754	6.21258	6.63355	6.47236	6.4735	6.86227	6.85708	7.36863	7.84273	7.66307	7.87052	7.71134	7.98967	7.47786	7.33655	7.53666	7.13743	6.9103	7.4395	8.05153	8.42093	8.48551	9.45353	9.17108	7.484	8.097	9.11295	8.90584	8.73986	10.2768	9.15611	8.98397	8.99651	8.92691	7.89701	7.86665	7.39037	7.53496	8.31062	8.83676	9.47128	10.4009	10.9175	11.8416	12.1326	12.1489	12.8732	13.8875
	22.1892	21.4712	21.6576	21.6922	21.8239	21.7401	22.0847	22.9065	23.3307	23.5289	23.6114	23.8458	23.5186	23.6977	22.7946	22.676	22.645	22.195	21.7585	22.502	22.8694	23.2803	23.5641	24.2494	24.1062	22.1625	23.1335	23.9783	23.4687	23.9131	25.0854	23.9418	23.8463	23.9508	24.3062	22.8613	23.1677	22.8902	22.8953	23.8968	24.6366	25.9309	27.7618	28.5724	29.8417	30.8433	31.0336	33.0609	33.9802
	17.1771	16.7078	17.0206	17.5047	17.1757	17.2505	17.2441	18.1091	18.1088	18.8983	18.4436	18.5716	18.6021	18.5203	18.3352	18.2192	17.6114	17.1556	17.27	17.7064	18.3855	18.5785	18.5936	19.245	18.6186	17.4778	18.0068	19.2425	19.0953	19.156	20.7326	18.5426	18.8513	18.8374	18.739	17.4448	17.5664	17.316	17.6268	18.3639	19.027	20.1955	21.458	22.7014	23.9028	24.7322	25.1739	26.7383	27.5324
	14.2866	13.7821	14.1219	14.1788	14.1076	14.1476	14.2536	15.1359	15.0692	15.704	15.9097	15.7765	15.5096	15.6366	15.5376	15.0791	14.8953	14.7025	14.4252	15.037	15.6215	15.8776	16.0384	16.6905	16.365	14.9122	15.536	16.6624	16.1858	16.2043	17.1306	16.2903	16.225	16.5924	16.2358	15.0779	15.3803	15.347	15.6308	16.5359	17.2583	18.1222	19.5141	20.0052	21.1164	21.4275	21.0274	21.9018	22.6492
	13.0744	12.8483	13.2361	13.0815	13.0285	13.0171	13.1286	14.1461	13.9598	14.6824	14.4725	14.5296	14.6852	13.8499	14.0011	13.8463	13.5363	13.1434	13.0643	13.8081	14.3941	14.8104	14.1203	15.1019	15.0707	13.2179	14.078	15.1014	14.9951	14.6656	16.0217	14.6825	14.8459	14.6068	14.6319	13.4771	13.6314	13.2607	13.5722	14.3101	15.1581	15.7497	16.8704	17.6971	18.8123	19.2075	18.3634	19.0375	19.7895
	14.728	14.458	15.004	15.2422	15.1253	15.2727	15.4233	16.2666	16.4965	17.0806	16.8936	16.9482	16.7426	16.6679	16.7633	16.2011	16.2931	16.0112	15.7319	16.0734	17.2343	17.1981	16.8352	17.9745	17.5996	16.1913	16.6098	17.8784	17.8352	18.0642	18.9148	17.933	17.943	18.1189	17.4901	16.8254	17.0928	16.6832	16.7095	17.4428	18.0969	19.1656	20.6704	21.61	22.6874	23.3474	23.4457	24.4514	25.5844
	18.4356	18.0051	18.4186	18.3368	18.292	18.5544	18.9323	19.2159	19.6251	20.2682	20.0546	20.0281	19.9182	19.711	19.8145	19.555	19.2049	18.8461	18.7405	19.318	20.1244	20.1946	20.3472	21.0431	20.703	19.2504	19.9749	20.9589	20.8741	20.8195	21.559	20.7873	20.904	21.2546	21.2298	20.1108	20.665	20.1843	20.5896	21.7037	22.732	23.6529	25.7603	26.4367	28.1435	29.0732	29.3931	30.6649	32.2463
	11.9896	10.965	11.7508	12.2045	12.0705	12.1097	11.5247	13.2391	12.6726	13.4387	13.6171	13.2856	13.762	13.2582	12.9431	13.0695	13.0415	12.526	12.6854	12.5034	13.6931	13.394	13.9599	14.7986	14.7224	13.3685	14.0645	15.6064	15.0677	15.1171	16.4349	15.6867	15.7593	15.8561	16.3382	15.2772	15.8043	15.2164	15.1103	16.2504	17.1108	17.9268	19.1617	20.4942	21.5827	22.2293	21.6349	22.6921	23.2872
	24.5921	24.2662	25.0294	24.9557	24.7192	24.8029	25.448	26.1408	26.2937	26.7054	26.8344	27.0371	26.6982	26.5378	26.6953	26.6344	26.4309	26.1167	25.7202	26.6466	27.213	27.4158	27.2543	28.201	28.0962	26.1071	26.6233	27.9791	27.7114	27.8392	27.3123	27.8338	27.8271	28.3323	28.5265	26.9104	27.1616	26.9829	27.548	28.9648	29.479	30.7514	32.7273	33.8229	35.4332	36.328	36.9603	38.5606	39.729
	13.6493	13.4917	13.777	14.2841	13.9521	13.9965	14.3671	15.0992	15.3806	15.5974	15.9906	15.8554	15.5345	15.6726	15.3672	15.4813	15.1885	14.677	14.5347	14.8396	15.7451	16.0763	15.8052	16.516	16.2584	15.0509	15.7034	16.4694	16.3746	16.377	17.4587	16.6012	16.5989	16.5076	16.1902	15.3926	16.0043	15.2155	15.6613	16.2161	16.8807	17.4858	18.5524	19.5233	20.0742	20.4663	20.2307	20.6215	21.2991
	15.6382	15.2886	15.8854	16.0691	15.8567	16.0555	16.2248	16.8526	17.078	17.376	17.4784	17.713	17.5167	17.4093	17.3122	16.7315	16.7352	16.2435	16.1525	16.5204	17.262	17.6675	17.5975	18.4604	17.7681	16.9017	17.0995	18.3931	17.8196	18.3084	18.2346	18.0415	18.1435	18.3032	18.2453	16.4379	16.9071	16.7242	16.9253	17.4676	17.9176	18.8148	20.054	21.1074	21.9223	22.4392	22.1388	23.0755	23.9366
	24.7268	24.7706	24.8966	25.2102	25.0493	25.2292	25.6076	26.0064	26.1919	27.3119	26.6761	26.8175	26.5913	26.777	26.4254	26.4355	26.1045	25.6744	25.0522	25.9265	26.7342	27.0757	26.5964	27.5248	26.9162	25.7219	25.554	27.2781	27.1533	26.9891	30.2066	27.4646	27.2387	27.3021	27.692	26.5044	26.2061	25.9169	26.8236	27.0106	28.2089	28.5603	30.164	31.2997	32.6784	32.7741	32.8941	33.3639	34.8867
	15.7451	15.2852	15.551	15.414	14.9723	15.7476	15.8808	16.1148	16.5482	17.1146	17.054	17.2924	17.0868	16.9625	16.5984	16.0713	16.2934	16.0023	15.7168	16.2321	17.0592	17.2238	17.4592	17.7992	17.4447	15.7638	16.6601	18.1842	17.87	17.4315	18.6716	17.5845	17.7817	17.663	17.3564	16.1905	16.378	16.0237	16.4989	16.7342	17.5435	17.8317	19.237	19.8276	20.9493	21.1898	20.6973	21.8368	22.7796
	19.5037	19.5338	19.2764	19.6222	19.2637	19.9642	19.6556	20.6696	20.5589	21.478	21.4523	21.0936	20.8873	21.0473	21.1325	20.5612	20.6161	20.0874	20.2702	20.6576	21.9822	22.1452	21.9874	22.4818	22.2117	20.7399	21.4528	22.1678	21.9084	21.6556	24.2244	22.0766	22.0662	22.0919	22.1581	21.1571	21.1992	20.7307	20.8587	21.6667	21.9511	23.2815	24.7659	25.8532	27.3402	27.5029	27.9622	29.4889	30.3673
	12.7424	12.4226	12.8293	13.0515	12.9097	12.3673	12.7396	13.8402	14.2227	14.4869	14.6533	14.6666	14.4605	14.3926	14.2453	14.0579	13.5573	13.2577	13.5254	13.729	14.121	14.4615	14.4481	15.059	15.3387	13.4923	14.2482	15.2076	14.939	15.1186	15.0003	14.7128	14.9488	15.2711	14.9484	13.8445	14.0544	13.4461	13.598	14.6596	15.3622	15.8496	17.2549	18.2625	19.6705	20.4171	20.3386	21.4559	22.7614
	10.9856	10.7142	11.2149	11.275	11.5291	11.5197	11.7624	12.151	12.2028	13.2478	13.1441	12.7907	12.8374	12.5134	12.3167	11.7664	12.2912	11.455	11.3706	11.9723	12.7851	12.6247	13.0689	13.68	13.3229	11.5883	12.6498	13.4018	13.2816	13.1059	15.04	12.9365	13.4218	13.7785	13.1693	12.1573	12.4882	11.5351	11.682	12.8253	13.2666	13.8021	15.2409	16.2785	17.5332	17.9191	17.8317	19.1793	20.3675
	35.573	35.2078	35.1045	35.4088	35.4871	35.3492	35.0758	36.5006	36.5925	37.1546	36.9987	37.1421	36.6903	36.5606	36.2083	36.1164	35.763	34.8345	34.6031	35.3114	36.7763	36.5964	36.7606	37.1857	37.2504	35.3107	35.9781	36.8768	36.6704	36.6163	37.5281	37.1584	36.8658	37.336	37.0957	35.6445	36.027	34.9403	35.3535	36.1405	36.8229	37.565	38.2024	39.2213	40.0603	40.7843	40.3412	40.4304	40.8696
	18.6535	18.718	18.7308	18.8882	19.0174	19.4047	19.5712	20.1001	20.2834	21.0856	20.6422	20.6318	20.5545	20.2523	20.3247	20.0203	20.0795	19.7119	19.6286	19.7707	20.5179	20.7303	20.7148	21.7555	21.0979	19.9473	20.1682	21.3187	20.8922	21.0407	22.5681	21.2294	21.23	21.3703	21.0208	19.8777	20.499	19.9694	20.0734	20.796	21.7206	22.5502	24.1988	24.8924	26.1974	26.5355	26.8958	27.2928	28.3842
	16.4145	16.1677	16.2162	16.8833	15.9751	16.4818	17.117	17.6553	17.8286	18.2454	18.3091	18.7065	18.1144	18.1449	17.68	17.4214	16.9743	17.0244	16.6112	17.0055	17.6823	18.1563	18.2683	18.9201	18.6119	17.1188	17.6024	19.026	18.6642	18.5895	19.551	18.7248	19.2232	19.1522	19.0109	17.531	17.7611	17.5099	17.9802	18.7413	19.3753	20.0863	21.3072	22.8368	23.3617	24.0967	24.045	24.9465	25.9467
	15.6974	15.326	15.4879	15.9567	15.561	15.8289	15.8191	16.3007	16.514	17.4387	17.1314	17.0815	16.9001	16.8883	16.602	16.4166	16.2102	15.8107	15.8209	16.1951	17.3195	17.3901	17.3691	17.9767	17.5034	16.3771	16.9053	17.9351	17.4484	17.7328	19.1786	17.5053	17.6096	18.0848	18.0245	16.841	17.1788	16.8652	17.3723	18.5939	19.2671	20.463	22.2837	22.6475	24.3439	25.1098	25.384	25.919	27.8328
	14.1471	13.4445	14.1168	14.0851	13.8864	14.0468	14.3639	15.0636	15.3674	15.7637	15.7117	15.9494	15.6655	15.4966	15.2082	14.9955	15.0727	14.412	14.3467	14.8238	15.4626	15.8366	15.9567	16.5197	16.2026	14.5023	15.3206	16.3306	16.1624	16.1487	16.8227	16.144	16.0862	16.2739	16.2019	15.0745	15.4008	14.9142	15.4158	16.1671	16.9113	17.7945	19.4584	20.7813	21.47	22.1886	22.3181	23.1972	24.5834
	10.8811	10.362	10.8024	10.9177	10.8632	10.6768	11.2676	11.5456	11.5612	12.0764	11.8995	12.1265	12.0233	11.8623	11.5886	11.7445	11.7281	10.564	10.6929	11.1261	11.5784	12.0991	12.1781	13.0688	12.6492	11.1403	11.543	12.5753	12.3962	12.2292	11.8196	11.7952	12.0807	12.0568	12.0565	10.8496	11.34	11.1948	11.6065	12.264	12.7491	13.7561	15.3078	16.478	17.744	18.1922	18.5475	19.9235	21.2747
	22.8399	22.596	23.6021	23.5768	23.4348	22.8275	23.0086	24.3891	24.4117	25.0681	25.7314	25.1384	25.5851	24.8584	25.4614	25.0862	25.1203	24.1609	24.2841	24.7937	25.7182	26.0813	25.791	26.6173	26.3659	25.2786	25.5726	27.0946	26.4854	26.5612	26.6474	26.8988	26.2963	27.1553	26.7507	25.5002	25.3561	25.2253	26.239	27.2941	28.2557	29.7644	31.8547	33.1917	34.9722	36.9535	37.9645	39.8291	41.3226
	13.3518	12.4291	13.1794	13.5871	13.4957	13.295	13.3833	13.4608	13.6657	14.3913	14.3828	14.3716	14.3497	14.2117	14.6618	14.5933	15.2546	14.7524	14.5412	14.7341	15.9259	16.2432	16.0114	16.7	16.8799	14.8982	15.3506	16.825	16.3816	16.01	17.7506	15.7535	16.0929	16.6069	16.4525	15.2135	15.5698	15.3769	16.053	16.8786	18.3684	19.6496	21.7129	23.1892	24.7456	25.9795	27.1121	29.0728	31.2279
	15.8502	15.2125	16.252	16.0766	16.2525	16.1238	16.0908	17.0229	17.0867	18.0816	17.6849	17.4892	17.6346	17.636	17.4452	17.32	17.3212	16.6795	16.4964	17.0715	18.1529	17.9999	18.2037	18.8651	18.4888	16.9698	17.276	18.5294	18.1026	18.2746	19.5075	17.7085	18.1839	18.2639	18.5638	17.4828	17.7656	17.2678	17.9979	19.1434	19.5673	20.8722	22.4721	23.4397	25.3975	26.2298	27.0364	28.1967	30.3831
	18.2178	17.6329	18.372	18.3007	18.7908	18.5062	18.6001	19.4021	19.3952	20.1216	20.295	20.0108	19.9017	19.791	19.6841	19.5422	19.5671	19.0584	18.4734	19.2068	20.1558	20.1493	20.0983	21.0157	20.4614	18.9019	19.7253	20.6497	20.4169	20.7043	20.5825	20.366	20.4368	20.7604	20.7753	19.6875	20.0956	19.7488	20.291	21.2255	22.0154	23.014	24.766	25.6975	27.2777	27.796	28.174	29.4831	30.8804
	25.259	24.9904	25.2239	25.3066	25.6592	25.5017	26.1372	26.6301	26.6774	27.5692	27.3393	27.2648	27.0143	26.8246	26.9887	26.6399	26.2368	25.99	25.4069	26.473	26.9611	27.2082	27.1297	28.1106	27.5991	25.9814	26.6842	28.051	27.3415	27.8881	28.3816	27.6363	28.0068	28.1083	28.1166	26.7641	27.2106	26.9962	27.6471	28.4744	29.1261	30.599	32.1475	33.0038	34.8575	36.2045	36.6126	37.9369	39.7873
	17.961	17.6644	17.9385	17.75	18.246	17.9746	18.1466	18.8918	19.3842	19.8238	19.7062	19.6393	19.5465	19.5598	19.2063	18.9063	18.9527	18.3016	18.1069	18.713	19.8704	19.888	19.7246	20.8615	20.4221	18.8964	19.5232	20.6881	20.2977	20.4208	21.0894	20.3652	20.625	20.6714	20.5275	19.3322	19.6291	19.4193	19.6631	20.3861	21.0872	21.82	23.4629	24.0014	24.9993	25.4972	25.4666	25.8733	26.775
	20.8203	20.3813	20.6171	20.7939	20.7533	20.9679	20.8796	21.4575	21.7212	22.3067	22.3657	22.291	22.3297	22.0645	22.039	21.8588	21.6555	20.8029	20.6603	21.1438	22.2713	22.421	22.5845	23.4142	23.0295	21.2215	21.7159	23.1753	22.6825	22.9038	22.5039	22.5985	22.6696	23.0943	22.9065	21.7578	22.3738	22.1117	22.7889	23.6732	24.5633	25.9727	27.3427	28.7958	30.2909	30.7614	31.2271	32.3919	33.6014
	11.605	11.3532	11.6706	11.6593	11.8866	12.0219	11.7868	12.2509	12.599	12.9841	13.4889	13.295	13.4989	13.2922	12.9349	12.7313	12.5812	11.8749	11.9435	12.3796	13.2951	13.3737	13.6206	14.0787	13.8197	12.082	12.4806	13.719	13.4863	13.5289	14.1313	13.656	14.0562	13.7208	13.6854	12.4466	12.8949	12.6248	13.1673	13.9067	14.6066	15.3977	17.0445	17.6724	18.853	19.7541	19.3505	20.4934	21.534
	21.9527	21.6309	22.0388	21.7424	21.3711	21.9519	21.9144	22.8541	23.0886	23.077	23.2755	23.4186	23.3504	23.1291	23.1251	22.9254	22.8511	21.9818	21.6967	22.6598	23.5183	24.0644	23.7709	24.8474	24.3467	23.2558	23.4858	24.6455	24.5314	24.7738	26.4756	24.6805	24.9038	24.9485	25.3869	23.45	24.4734	23.8438	24.6158	25.8315	26.9795	28.1591	29.9836	31.0619	33.0593	34.1585	35.1843	37.662	39.1588
	12.7065	12.558	12.9696	13.0118	13.0905	12.9279	13.1887	13.5952	13.9491	14.2125	14.2832	14.4568	14.2574	13.7353	13.3945	13.6078	13.3281	13.0557	13.0727	13.4603	13.9837	14.3847	13.9848	14.9864	14.2246	13.0694	13.4556	15.0812	14.381	14.3942	14.7574	14.319	14.5148	14.5692	14.8569	13.6168	13.8088	13.4787	14.3424	14.4764	15.5939	16.1949	18.0083	18.7045	19.7564	20.5621	19.9968	21.4228	22.7613
	12.2813	11.8564	12.4274	12.3466	12.6619	12.4566	12.7713	13.5133	13.7758	14.0422	14.4662	14.331	14.2499	14.3145	13.7377	13.4682	13.2636	13.1485	12.9912	13.6456	14.1227	14.5918	14.1598	15.2437	14.6052	13.4958	13.7102	15.2282	14.6277	14.8055	15.2559	14.5849	14.6633	15.0529	15.0866	14.1004	14.5897	13.8873	14.9307	15.7897	16.5882	17.9355	19.8948	21.3316	22.8749	23.7001	23.7138	25.8085	27.4202
	13.1909	12.7656	13.2152	13.4286	13.4441	13.1769	13.6463	13.822	14.1454	14.8749	14.8842	14.9083	14.3075	14.1739	14.297	14.075	13.8201	13.3438	13.1218	13.7942	14.5857	14.7624	14.6202	15.5428	15.0338	13.9287	14.1123	15.0942	15.132	14.8081	15.4603	14.5404	14.8456	14.9192	15.0251	14.0618	14.4849	14.3131	14.6556	15.8146	16.3735	17.355	18.7806	20.2795	21.2805	22.0164	22.1893	22.9113	24.1283
	16.258	15.8189	16.3225	16.1056	16.3442	16.184	16.5807	17.3493	17.5713	18.158	18.0517	17.9627	17.9608	17.6015	17.4338	17.2447	16.9903	16.6477	16.4702	16.9437	17.9002	18.1	17.9728	18.8103	18.5426	17.0399	17.6118	18.9299	18.4498	18.6016	18.4728	18.5197	18.661	18.6761	18.6438	17.3588	18.1102	17.5128	17.976	18.7631	19.4426	20.1206	21.8138	22.5123	23.4757	23.8709	23.5849	24.4094	25.1199
	15.4455	15.1986	15.6944	15.9744	15.759	15.7128	15.8106	16.6436	16.7389	17.0981	17.4917	17.2135	17.5049	17.3547	16.7846	16.4551	16.415	16.2743	15.5438	16.4677	17.5215	17.7601	17.564	18.1666	17.9712	16.4445	16.8239	18.0958	17.4636	18.1417	17.7068	17.9882	17.875	17.8217	17.8684	16.9034	17.4231	16.9427	17.3352	18.3881	19.0979	19.696	20.9934	22.1604	22.7723	23.3536	23.1852	23.7351	25.2698
	13.954	13.8334	14.0389	14.1631	13.9855	13.9734	14.133	14.7342	14.8558	15.3544	15.3177	15.5729	15.2723	14.9905	14.7069	14.6944	14.6811	14.1809	14.2579	14.635	15.6282	15.5799	15.4878	16.1676	15.9635	14.194	14.7782	16.269	15.5056	15.7113	16.9999	15.895	15.7998	15.6896	15.5805	14.8858	15.5207	14.9568	15.6578	16.4568	17.4978	18.691	20.2635	21.8642	23.1779	23.9556	24.4389	25.2864	26.984
	15.1838	15.1861	15.3311	15.3909	15.3117	15.3523	15.4949	16.2625	16.2773	17.2499	16.9759	17.358	16.8878	16.7763	17.0233	16.6699	16.9156	16.069	15.8889	16.8801	17.3816	17.6595	17.6503	18.5184	18.6581	16.9661	17.424	18.9	18.0108	18.6553	18.7439	18.6911	18.7953	18.7162	18.8502	17.9847	18.155	18.3845	19.3849	20.4501	21.8968	23.0214	24.9207	26.7196	28.789	30.5934	31.3697	33.5705	35.9012
	21.7102	21.0198	21.6758	22.0063	21.8724	22.0187	22.3418	22.8475	23.231	23.7221	23.4711	23.8893	23.2316	23.2872	23.2649	23.0146	23.1103	22.782	21.9657	22.6711	23.7903	23.8678	23.6309	24.5622	24.24	22.4305	23.242	24.4801	23.9044	24.1538	24.5188	24.1891	24.2836	24.6107	24.4544	23.1338	23.4005	22.8292	23.6403	24.6456	25.3094	26.3569	27.8644	28.5644	29.8073	30.8118	31.0742	32.2957	32.9844
	18.629	18.6605	19.168	18.9104	18.9777	19.3408	19.3874	19.9281	20.1077	20.9323	20.6997	20.9984	20.8197	20.6247	20.8082	20.1823	20.4968	19.9262	19.4392	20.4869	20.8394	21.4384	21.1679	22.3106	21.4968	20.3513	21.2398	22.7363	21.7282	22.5199	22.6262	22.185	22.5489	22.5178	22.65	21.2576	22.0272	21.5552	21.8455	23.2751	24.6982	25.2502	26.9899	28.943	30.9459	31.401	31.9445	34.659	36.3388
	24.3065	23.853	24.1661	24.7053	24.3541	24.041	24.6075	25.2327	25.3104	25.898	25.8595	25.6726	25.6485	25.4518	25.5874	24.9255	25.1796	24.454	24.1799	25.0723	25.9516	26.0623	25.7396	26.5977	26.4151	24.6581	25.3331	26.081	26.0109	26.4427	26.9493	25.6595	25.8302	25.8022	26.097	24.3662	24.8625	24.1818	24.2413	25.0244	25.6477	26.1305	27.8592	28.2115	29.0736	30.115	29.6411	30.0942	31.203
	14.8456	14.3552	14.9901	15.2125	14.7593	15.0724	14.9652	15.4158	15.6463	16.2079	17.0627	15.5312	15.8585	15.7375	15.3032	15.0617	15.0768	14.2627	14.4074	14.7935	15.7939	16.3514	14.9743	16.5331	16.449	14.4728	15.0246	15.9577	15.5518	15.244	16.5332	15.7644	15.7176	16.0353	15.5605	14.0737	14.3937	14.1662	15.436	15.3319	15.7685	16.937	18.6786	19.6377	20.9975	21.6028	21.5076	22.7616	24.6006
	11.3882	11.2459	11.3197	11.7634	11.6893	11.5443	12.0617	12.4438	12.3692	13.0537	13.3228	13.3655	13.3076	12.8381	12.7951	12.894	12.6876	12.1097	12.1756	12.6181	13.3017	13.4652	13.692	14.2823	13.7177	12.2937	12.9322	13.8806	13.465	13.6518	14.4644	13.4855	13.7611	13.9761	13.8274	12.9515	13.3569	12.7374	13.1516	14.0684	14.8604	15.6878	17.1252	17.8984	18.5043	19.2318	19.4073	19.9056	20.7173
	10.5402	10.3432	11.0354	10.9281	11.0221	11.1533	11.0962	11.5164	12.246	12.6356	12.5048	12.5548	12.5789	12.151	12.139	12.064	11.9005	11.5007	11.1215	11.903	12.4991	12.8115	12.8382	13.4593	13.3572	11.7486	12.5033	13.1514	13.1418	13.1676	12.9731	13.5608	13.3943	13.7554	13.2725	12.7317	13.162	12.6301	13.0831	13.62	14.6089	15.2502	16.6239	17.6895	18.6723	19.0951	19.0847	19.8413	20.7674
	14.1204	13.6532	14.0515	14.4039	14.0984	14.2936	14.5458	15.1599	15.2494	15.7693	15.9034	15.879	15.659	15.7088	15.3666	15.0838	15.1129	14.5604	14.4398	14.7536	15.7458	15.7329	15.5152	16.5481	16.0361	14.533	14.9144	16.3588	15.7337	16.1907	16.1171	15.8924	16.0137	16.142	16.0262	15.0391	15.2149	14.8699	15.0235	15.9086	16.6062	17.557	18.4307	19.2339	20.2898	20.8469	20.3961	20.9992	21.9876
	11.3052	11.0615	11.6808	11.5955	11.6087	11.6168	11.7301	12.4089	12.5556	13.135	13.3809	12.7281	12.6941	12.8493	12.5167	12.2663	12.3782	11.7056	11.6128	12.2548	12.8148	12.9308	12.8632	13.6726	13.2854	12.0941	12.8249	13.757	13.5691	13.5198	13.8867	13.4114	13.652	13.9847	13.5116	12.7988	12.8828	12.4355	13.0553	14.0294	14.4004	15.2359	16.8285	18.1056	18.8834	19.5843	19.3309	20.3924	21.8101
	18.1856	17.6023	18.1352	18.5534	18.4499	18.6617	18.8234	19.3372	19.5841	20.3152	20.2236	20.615	19.9772	20.2909	20.1346	19.5896	19.7788	18.9613	18.6923	19.4831	20.0172	20.7333	20.3309	21.0653	21.0527	20.0391	20.113	21.6426	21.3386	21.2	21.7159	21.0565	21.5048	21.6074	21.7837	20.9227	21.3218	21.1803	21.2468	22.3634	22.8863	24.1019	25.3338	26.2358	27.4635	28.153	27.6686	28.1958	29.3963
	24.8883	24.0809	24.7281	24.8719	24.3541	24.4924	24.633	25.017	25.8369	26.5015	26.5843	26.0406	25.561	25.5162	26.0849	25.0049	24.9893	23.7906	23.8781	24.7026	25.0854	25.6478	25.3232	26.3486	25.6478	23.7959	24.2108	25.5539	25.3099	24.949	23.7132	25.2109	24.8829	25.8169	25.2464	24.2061	24.2881	24.6354	25.0173	26.8644	27.4321	28.2578	29.8661	31.4048	32.6137	33.2233	32.5418	34.2086	34.6338
	20.6026	20.3932	20.7754	20.8521	20.5617	20.6174	20.9155	21.3382	21.8185	22.3752	22.7231	22.6759	22.0953	22.0066	21.593	21.3569	21.1916	20.4961	20.3778	21.0926	21.7039	21.8142	21.6223	22.8497	22.6036	20.9584	21.1682	22.5904	22.3702	22.1817	22.8389	22.1121	21.9106	22.3544	22.1247	20.6452	21.5362	21.0768	21.3767	22.0363	22.77	23.608	25.0695	26.5567	27.7153	28.867	28.596	30.2993	31.7896
	11.1511	11.2553	11.6008	11.6907	11.6658	11.6299	12.0359	12.6799	12.7104	13.3989	13.3129	13.195	13.0738	12.6717	12.8364	12.8536	12.3013	11.8309	11.6587	12.3486	13.1708	13.1253	13.4053	14.1422	13.5645	11.9388	12.5657	13.6388	13.3412	13.3104	13.4259	13.2773	13.6792	13.3678	13.5616	12.254	12.8449	12.7525	12.6505	13.2876	13.9202	15.1974	16.573	17.5986	18.7813	19.3968	19.2966	20.4852	21.7541
	13.5832	13.2342	13.7522	13.9993	13.5635	13.9561	14.1289	14.7512	15.0624	15.549	15.5598	15.8006	15.6454	15.3946	15.2014	14.9656	14.884	14.4562	14.0382	14.6407	15.4028	15.4279	15.4228	16.5608	16.2915	14.4779	15.0958	16.1866	15.8149	15.741	16.6114	15.6853	16.079	16.0161	16.0322	14.7217	15.2641	15.1664	15.3439	16.0977	16.7012	18.0095	19.1086	19.8221	21.0616	21.5165	21.2763	22.1365	23.1264
	23.0229	23.24	23.5037	23.3189	23.5289	23.4347	23.7523	24.1782	24.4745	25.1191	24.9243	24.9588	24.6871	24.5076	24.2538	24.2312	23.8663	23.603	23.3063	23.9079	24.6632	24.9097	24.8561	25.641	25.1165	23.8221	24.2407	25.2942	24.6629	25.2451	25.1432	24.9113	25.3349	25.5176	25.4547	24.4603	24.8752	24.8362	25.8343	26.9472	27.9091	29.4082	31.1202	32.8554	34.6411	35.7877	35.852	37.6741	39.1643
	15.7555	15.5739	15.5103	15.661	15.0239	15.5485	15.5731	16.0158	16.1229	16.084	16.4847	15.936	16.128	16.1524	16.2364	15.8541	15.7211	15.448	15.5211	15.7328	15.5861	15.0477	15.4848	15.0192	15.0575	15.1339	15.2167	15.4588	16.272	17.0165	18.0606	19.3377	20.3992	21.7363	23.2497	24.402	26.315	27.7092	29.7806	31.135	33.217	34.3344	36.4639	38.0207	39.4522	40.4672	41.964	43.2911	44.0586
	55.0395	54.884	54.868	54.7859	53.7078	54.4993	54.7581	55.3769	54.7642	55.7955	55.1348	56.1901	55.1955	55.3676	55.3771	55.2177	54.6843	54.5913	54.6225	54.5827	54.9642	54.3798	54.6604	53.9943	54.0768	55.0624	55.3263	55.4221	56.7116	57.5536	58.3936	59.2915	60.2899	61.1127	61.8895	63.2332	64.0726	65.4264	67.1217	68.5361	69.2637	69.4743	71.192	72.9023	73.5204	73.8607	75.3716	76.2031	76.5711
	35.4613	35.9021	35.0834	35.6111	34.2836	35.4577	34.9191	35.7289	35.7803	35.8159	35.7556	36.1472	35.6893	35.3354	35.6937	35.4465	35.8572	34.8724	34.9133	35.0973	35.4694	34.9263	35.3166	34.8042	34.3877	35.4569	34.9479	35.634	35.552	36.7618	37.9397	39.3724	40.5945	41.4671	43.2013	43.8806	45.4421	47.628	49.6978	51.0974	53.2203	53.8208	56.1189	58.2836	59.9955	61.8584	63.379	65.1294	66.399
	25.2744	25.6658	25.2653	25.2809	25.0351	24.8917	25.2418	25.3214	25.209	25.4722	25.4292	26.1916	25.4946	25.4019	25.7609	25.2351	25.029	24.2227	24.748	24.8983	24.4227	24.2146	24.3184	24.205	23.7684	24.3806	24.0633	24.1659	24.9073	25.9974	25.8979	27.4048	28.3937	28.9402	29.8783	31.023	32.2878	33.0482	34.9219	35.7378	37.4566	38.3891	39.5958	40.9209	41.7504	42.8104	44.0222	45.0303	46.1633
	31.6672	30.5844	31.1276	31.1608	30.2083	30.8186	30.7771	31.4358	31.2722	31.333	31.447	31.6903	31.3505	31.2956	31.8842	30.8478	30.4645	30.725	30.2131	31.244	30.3998	30.3003	30.379	29.9395	29.3132	31.0098	30.4237	30.7963	30.8762	31.6946	32.4246	33.971	34.256	34.682	35.8175	36.5284	39.1452	40.1767	41.5109	42.2936	45.2018	45.2319	47.7167	49.586	51.1195	51.9186	54.0985	55.3575	56.5538
	25.0543	24.122	24.3144	24.1188	23.5511	23.7349	23.503	24.4531	24.2559	24.8878	24.342	24.6882	24.1113	24.2586	24.4774	24.1358	24.3081	23.4717	23.3953	24.0765	23.2894	23.0847	23.9392	23.1193	22.6592	23.9784	23.3348	23.5654	23.9495	24.6937	25.5063	26.3269	26.2303	26.8609	27.8468	28.4581	29.1634	29.8442	30.6503	31.7367	32.048	32.1193	33.3828	34.6404	34.9724	35.6776	35.7323	36.6667	36.8229
	30.5221	30.8788	31.5999	31.154	30.7902	30.7715	30.5388	31.7064	31.162	31.1597	31.1565	31.1121	31.4475	31.5367	31.406	31.1914	30.9732	29.9882	30.4649	30.5028	30.373	29.7834	30.0443	29.7051	28.7667	30.8157	30.7111	30.8389	31.7308	32.1637	32.4812	33.6124	34.9685	35.8868	36.0391	37.389	38.428	39.5969	40.4247	41.4282	42.7171	43.3081	44.0374	45.3224	46.1209	46.7976	47.9777	48.3588	49.2616
	40.558	39.9643	39.7217	39.8385	39.4707	39.8207	39.8162	40.6535	40.6227	41.3243	40.5657	40.5033	40.3785	40.3913	40.5181	40.3613	40.1966	39.3231	39.5429	39.5137	39.5191	39.2816	39.8857	39.7018	39.0533	39.4649	39.521	39.3992	39.9985	40.8909	41.4833	42.5248	43.0987	43.988	45.123	45.9197	47.3611	47.9974	50.0284	50.8198	51.7876	53.0858	54.7154	56.3231	56.8759	57.4151	59.069	60.4413	61.0104
	33.6146	33.5735	33.5505	33.6665	32.9741	32.9235	33.0825	33.1519	32.9332	32.7238	32.7276	32.3648	33.0606	31.8789	32.6179	32.351	32.5656	31.1245	31.4117	31.7948	31.7533	30.7576	31.3565	30.5491	30.1991	30.435	29.3591	29.9408	30.3156	32.2693	32.2508	32.4977	33.8006	34.7896	35.5929	36.1095	37.5466	38.9841	40.3273	41.831	42.8514	42.9171	45.3258	46.7122	47.505	48.4931	49.781	50.9522	52.2738
	39.4363	38.7958	38.4907	39.0773	38.3482	38.9425	39.0197	39.4829	39.6722	39.3862	39.6964	39.4046	39.6025	39.3605	39.26	39.4278	39.269	39.1667	39.049	39.0216	39.1263	38.8929	39.0162	38.6673	38.1355	38.8414	38.7199	38.4783	39.9033	40.2224	40.8084	41.9623	42.7591	43.0622	44.8036	45.113	46.8862	47.7594	49.0511	49.9689	51.3494	51.6504	53.4391	54.8218	55.6374	55.7602	56.4678	58.3272	58.5257
	22.3461	22.1446	22.0171	22.2077	21.7518	22.0048	22.1114	22.3857	22.4807	22.5827	22.467	22.6061	22.4921	22.5719	22.565	22.2645	22.2992	21.3649	21.7623	21.8354	21.6271	21.1155	21.4348	21.1538	20.7463	22.2882	21.8597	21.7925	22.1911	22.7736	22.5337	23.322	24.0655	24.445	24.9801	25.5448	26.2909	26.7248	27.7433	28.0687	29.0427	29.2531	30.0779	30.8915	31.3831	31.683	32.2611	33.0658	33.4266
	28.8392	28.78	28.7522	29.0683	28.2771	28.6853	28.5032	28.6422	28.5852	28.8641	28.7162	27.8354	28.2961	27.9945	28.1926	28.5615	27.9556	27.0502	27.4788	27.5139	27.1604	26.4126	26.7051	26.6428	25.9739	23.1292	22.8808	22.8449	23.3858	23.2607	23.7758	24.1028	25.0776	25.1013	25.495	25.564	26.2023	26.5024	27.4875	27.9352	28.5237	28.9859	29.2977	30.3138	30.5939	30.9639	31.1311	31.8898	31.6296
	30.5361	30.5205	30.4751	30.2592	30.2754	30.4881	30.2098	30.7697	30.4108	30.6886	30.7221	30.7067	30.2264	30.7443	30.6767	30.4184	30.3609	29.7828	29.4631	29.5014	29.4425	29.4096	29.5493	29.3065	29.0107	29.5961	29.676	29.6392	29.7402	30.3042	30.66	31.8413	32.3798	32.856	33.568	34.3888	35.2104	36.1312	37.3869	38.3392	39.3404	39.7801	40.6626	42.5991	42.8282	43.0027	44.1894	44.4858	45.5429
	30.6069	30.2317	30.1472	29.9707	29.3986	29.3342	29.9274	30.4548	30.2326	29.8426	30.4599	28.937	29.8147	29.1077	29.764	29.5911	29.9096	28.4932	28.6908	28.376	28.6054	28.3202	28.526	27.8745	27.2925	28.2533	27.8167	27.8342	27.7922	28.6646	28.9426	29.4198	30.0534	30.5123	30.8932	31.2715	32.2359	33.1481	34.2962	34.6808	36.4513	36.1419	36.6756	39.001	39.0091	39.8623	40.356	40.8733	41.7188
	42.9826	43.611	43.2961	43.2638	42.4715	42.6778	42.7439	43.8113	43.5965	43.6126	44.562	44.5925	43.459	44.0287	43.3518	43.843	43.2124	42.6474	42.5673	42.5298	43.3644	42.2768	42.3835	42.0767	41.675	42.4513	41.8295	42.1105	42.0343	42.4269	43.258	43.7479	44.0875	44.393	45.1911	46.1272	46.1375	47.6689	48.2267	48.7785	50.0062	49.7837	50.7749	52.4825	52.9834	52.9892	53.2348	54.7215	54.3197
	47.621	47.4654	46.9968	46.879	46.1255	46.5382	46.1871	46.6462	47.1117	46.7512	46.0174	46.5557	46.4572	45.8297	46.2683	46.101	46.279	44.9951	44.9516	45.6596	45.7158	44.7001	44.2992	44.4002	43.1811	43.6612	43.4036	42.7871	43.2473	44.2337	43.6003	44.9291	45.2146	44.6429	45.9933	46.0937	47.6017	48.0639	48.8744	48.7415	50.3694	50.8482	51.843	52.9062	53.6859	53.1916	54.7055	54.9861	55.3705
	39.7229	39.637	39.0968	39.8724	38.0181	39.497	39.42	39.1117	39.161	38.6723	39.6763	38.2378	39.0325	38.3469	38.5149	39.1866	38.466	37.3206	37.2843	38.4756	38.1576	37.366	37.7879	37.7536	37.1339	37.6963	37.9701	37.6487	37.8018	40.5491	39.4914	40.9299	41.6639	41.7461	43.1305	44.5654	45.3828	46.74	48.577	50.0416	51.1845	50.9632	53.1397	55.2638	55.3578	56.2769	57.9215	58.7687	59.7721
	58.8327	57.7872	58.0585	57.9527	57.0353	57.2887	57.2274	57.422	56.7052	56.9994	57.2839	56.182	56.2658	55.9299	55.2992	55.7214	55.3698	54.6737	55.1524	54.9697	55.0885	53.9678	54.8549	53.4952	53.5989	52.9985	52.5411	53.2743	53.4644	54.7691	54.8744	55.0962	55.7793	55.48	57.3822	57.2123	58.6281	59.1704	60.8869	61.1351	62.7464	62.6647	63.6751	65.2399	66.0794	66.5933	66.8077	67.9881	68.7631
	47.8181	48.3447	47.8768	48.8277	47.0857	48.298	47.8688	49.168	47.87	47.8968	48.8163	48.2891	48.2601	47.8557	47.4988	48.1835	47.9397	47.208	47.8858	47.3369	47.5889	46.429	46.7892	46.3707	46.2743	46.8771	46.3046	45.9729	47.0877	47.9399	48.8972	49.2386	49.4984	50.6104	51.5195	52.7803	53.378	53.9633	56.9104	56.2919	58.2455	57.2195	58.509	59.7038	60.5146	61.0825	61.5526	62.6606	62.7938
	50.7526	49.9301	50.4874	50.8191	49.8298	50.4102	50.2437	50.1767	50.6516	50.2592	50.7109	50.5049	50.2621	50.2139	50.2887	50.0432	49.7991	49.4055	48.7554	49.4527	49.2698	48.9935	49.4296	48.5544	48.9159	46.7124	46.2241	46.4107	47.0886	48.0494	48.9777	49.8135	49.9668	50.6003	51.7752	52.6407	53.9184	54.9879	55.8933	57.0974	58.7138	58.4702	59.824	61.7126	62.5889	62.7015	64.0242	64.8832	65.5367
	47.0951	46.8873	46.2762	46.7209	45.959	47.1255	46.3946	47.2692	47.3274	46.8793	46.7897	47.0417	46.6605	47.2602	46.9611	46.6716	46.9243	46.1748	45.1043	46.1696	45.8445	45.2459	45.6013	45.0658	45.1172	44.1871	44.076	44.0799	45.1804	45.7042	46.778	47.3552	47.998	49.2347	49.9468	49.6815	51.4522	52.6975	53.3381	54.8598	56.9366	56.503	58.2588	60.0394	60.5548	61.2929	61.3795	62.7115	63.0571
	49.9164	49.628	49.8787	49.6718	48.6106	49.0704	49.0292	50.0697	49.8117	49.5802	50.1596	50.3709	49.3579	49.9758	49.4001	49.455	50.2033	49.1797	49.1882	48.9914	48.7773	48.6452	48.6337	47.9045	48.0863	48.7692	48.9475	48.8133	49.5685	50.7022	51.3462	52.058	52.7088	53.7829	54.3159	55.4273	56.9055	57.4557	60.1024	60.1555	61.3466	61.79	63.1357	64.3351	65.0589	65.8424	66.6566	67.8516	67.6815
	68.9498	69.9183	69.4351	69.9575	68.4731	69.3508	67.8283	67.031	68.0462	69.0122	67.9711	65.2681	66.6367	65.8932	67.4497	66.7189	66.6036	66.113	65.0939	65.4535	63.9945	65.1411	63.8135	63.4404	63.3567	61.8724	61.4642	60.9025	62.3061	62.9263	64.0385	63.5467	65.3904	65.909	66.8958	67.1082	68.2839	68.5459	72.0384	72.0908	72.9307	73.1016	74.108	76.3655	77.0958	77.2511	77.9588	79.1757	79.8554
	55.5928	55.7977	55.7102	56.1889	55.0026	55.4026	55.4646	56.3673	56.0165	56.1757	56.0529	55.862	55.4756	55.4186	55.7507	55.9858	55.9006	54.6588	54.8143	55.4907	54.7915	53.6866	54.6236	53.8643	54.2759	54.5289	54.057	54.4698	55.0514	55.4058	56.4324	57.8159	58.5524	59.0427	60.6625	60.7781	62.2973	63.3059	65.2567	65.7007	67.8222	66.7486	68.3647	70.7015	71.1021	70.556	71.9762	73.0046	72.6604
	80.1687	80.9561	80.6307	81.0592	79.4726	81.5907	80.7855	81.7786	81.2674	83.3166	82.638	83.0845	81.467	81.1483	81.3977	81.1053	81.1061	80.8665	81.0634	82.0099	81.5767	80.5248	81.6569	79.4172	80.053	80.6707	79.7596	80.9528	80.5954	81.3368	83.7162	84.2021	84.7489	85.3362	87.0657	87.265	88.87	90.7684	92.1283	92.9129	95.1074	93.96	94.3555	96.8537	97.2449	98.583	98.1791	98.9939	100.536
	79.9258	80.5652	80.4069	81.2168	79.7304	80.7266	79.7044	80.071	80.7752	81.4671	80.0014	80.5744	80.3813	79.6627	80.135	80.1226	78.8073	78.4559	78.7491	79.934	79.297	78.6789	78.5148	78.9239	77.0851	78.8548	77.0911	77.1918	77.8368	78.8681	79.6143	80.1591	82.2585	81.2237	82.512	83.3831	84.808	86.4212	88.612	88.415	90.5302	88.8202	89.9299	93.116	93.3191	94.6646	94.1956	96.5184	94.4218
	62.1589	61.4533	61.507	61.1469	60.6389	61.6149	60.4245	60.9732	61.8924	61.6271	61.1767	60.5109	60.7697	61.0756	61.0443	60.8624	60.459	59.9301	59.4182	59.7432	60.0834	59.2883	59.4224	59.2501	58.4379	58.3218	58.1818	58.3367	58.5322	59.3624	59.7914	60.9274	61.6808	61.4778	62.8374	63.7815	65.3246	66.4647	67.944	67.6997	70.1086	69.7702	70.7535	72.7149	73.6175	74.1444	75.4615	77.0581	77.0366
	32.0283	31.7948	32.1211	32.2865	31.5157	31.6681	31.4793	32.059	32.402	32.872	32.0353	32.4777	32.664	32.6866	32.2292	32.0504	31.9797	31.7989	31.6648	31.5193	31.9172	31.042	31.2198	30.7788	30.8569	30.2826	30.3188	29.8808	30.5552	31.3855	32.3593	31.8291	33.1415	33.2991	33.1027	34.2192	34.8822	35.3816	36.9278	36.8324	38.6503	38.7964	40.0323	40.8906	41.6789	42.6218	42.9155	43.6622	44.4868
	41.3834	41.0373	41.0783	41.8029	40.5826	41.6241	40.7925	40.9413	40.4841	40.7591	41.7867	40.9573	40.4156	40.2371	40.908	40.548	40.357	39.8177	40.0783	39.5644	39.464	39.1383	39.9039	39.1418	38.3811	38.6727	38.0907	38.3526	39.1077	39.7929	39.6211	40.8099	42.0281	42.4566	43.3246	43.5386	45.116	45.4905	47.9264	48.4553	50.4668	50.1315	52.262	54.1683	54.3469	54.8012	56.5302	57.4623	58.229
	72.8052	73.3829	73.6542	74.6132	72.1466	73.1855	73.2835	73.7129	73.2405	74.1697	73.7916	74.5892	73.239	73.0091	72.9204	73.1533	74.0628	72.4827	72.3311	72.9759	72.9715	71.633	72.2956	72.5192	71.1672	70.8986	70.8138	69.8919	71.1143	71.2577	72.721	72.8857	73.5756	75.0172	75.4299	76.8418	78.7688	78.5439	81.2224	81.692	83.8342	84.1034	84.619	87.0416	88.3743	88.5728	89.6564	91.1917	92.1696
	35.2138	35.5235	35.8745	35.4899	33.7844	35.515	34.8386	35.3595	35.3407	35.4659	34.7491	35.5212	35.222	34.6396	34.9784	34.096	34.2689	33.2922	34.0827	33.5675	33.5666	33.6234	33.4609	33.3196	33.2734	33.001	33.2925	32.2764	33.3026	33.8411	33.7584	35.2091	36.0654	36.3306	36.8443	37.6902	38.7765	39.3125	40.6981	41.8229	42.8514	41.9787	44.5922	45.5298	46.5143	46.3911	46.7511	48.2687	49.4886
	27.3066	27.617	27.5676	27.0356	26.6491	26.8371	27.5406	28.0913	28.0262	26.5098	25.5646	25.1009	26.0042	25.9302	26.417	25.7885	26.2221	27.1069	27.1756	26.7349	26.7131	26.7919	27.2314	26.9698	27.1023	26.2936	27.0613	26.2778	26.3407	27.054	27.4331	27.6018	28.3108	28.9238	29.1537	30.6015	31.2705	32.0842	32.6047	33.3739	33.8074	34.4425	35.4341	36.1452	37.3004	38.8508	39.3382	40.5649	41.6701
	26.1932	26.6949	26.4008	26.1459	25.6417	25.879	26.6132	26.4193	26.9557	25.6971	24.3877	23.7297	24.3379	25.5328	24.8453	24.8561	25.3001	25.1824	25.5815	25.5716	25.4328	25.3269	25.6746	25.206	25.373	24.5834	24.7508	24.9624	24.734	25.2067	25.5739	25.4396	25.8158	26.1536	26.7695	27.4763	27.8654	28.2758	28.3325	29.3464	29.1863	29.9284	29.9112	30.7641	31.6789	31.5955	32.0731	33.1804	33.7332
	32.3999	32.8275	32.2578	31.9729	31.2971	31.8665	32.3435	32.5458	32.6547	31.1204	29.8042	30.1882	31.0512	30.891	31.311	31.2576	31.044	31.002	31.6475	31.0714	31.5384	30.7253	31.2046	30.9327	30.4418	30.8886	31.3686	31.5607	31.0358	31.8094	31.4236	32.1241	32.4307	33.2235	34.1303	34.26	35.1587	35.5238	36.0206	37.0016	36.8334	37.3383	37.6857	38.6209	39.4124	41.0565	41.9505	41.9316	42.9022
	24.9743	24.3727	24.6485	24.6831	24.5577	24.3491	24.8153	24.9874	25.8841	24.559	23.085	22.7573	23.356	23.8551	23.6921	23.4179	24.1936	23.5167	24.0257	23.4281	24.5646	23.5029	23.8645	24.3927	24.3232	24.442	25.3054	24.6692	25.4551	24.935	25.5378	26.5588	26.937	27.675	29.0937	30.0172	29.9233	31.1205	31.7908	33.0351	32.9277	34.6894	35.4133	36.0091	37.8008	39.414	39.7847	40.918	42.135
	18.2233	18.5846	18.044	17.5743	17.6064	18.4142	18.2468	18.847	18.6762	18.0325	16.3612	15.9617	16.7191	17.0087	17.286	17.1843	17.3082	17.4529	17.5098	17.1183	17.6297	17.6176	16.9931	17.3454	16.8703	16.6783	17.026	17.2499	16.8327	17.612	17.9458	18.1474	18.5334	19.1827	19.6798	20.5593	21.2135	21.7011	22.2792	23.3668	23.4137	24.1018	24.4397	25.4795	26.4446	27.0733	28.3979	29.1776	30.1641
	13.2344	13.3921	13.0657	12.9125	12.9048	12.7798	12.9071	13.5302	13.8018	12.4399	11.2532	10.9021	11.7357	11.9818	11.8328	11.4788	11.5119	11.5079	11.4875	11.4312	11.5057	11.1432	11.2411	10.883	10.8202	10.45	10.7806	10.8507	10.9599	11.3697	11.3555	11.818	12.7471	13.055	13.9421	14.8709	15.6804	16.621	17.0482	17.8741	18.7384	19.5853	19.8347	21.0696	21.9932	22.8235	23.881	25.2831	25.8715
	11.9434	12.3425	11.628	10.8621	10.9438	11.4581	11.5481	12.0525	11.8508	11.0127	9.3598	9.44968	10.4403	10.0362	10.2527	9.94106	10.2086	9.70146	10.0844	9.64489	10.2581	10.166	10.0631	9.62313	9.73593	8.98348	9.33814	9.24527	9.11651	9.80219	10.0156	10.818	11.1819	11.9305	12.2974	13.7194	14.0889	14.6422	15.1504	16.3667	16.7201	17.4632	18.403	19.1278	20.0137	21.032	21.7542	22.8613	24.1317
	25.2083	25.6432	24.7004	24.6893	24.4609	24.5119	24.5129	25.2195	25.1662	24.0373	22.1124	22.0247	23.0156	23.364	22.8718	22.7893	23.1067	23.1255	22.8144	22.4078	22.6746	22.8177	22.2898	21.968	22.263	21.5861	22.4437	22.2513	21.7011	22.4312	23.2497	23.6203	23.9124	24.3235	25.2154	26.3669	26.8911	27.4929	29.0155	29.3431	29.7747	30.2061	30.8964	32.1516	33.0391	33.3871	34.3516	36.2074	36.758
	14.2463	14.5893	14.2776	13.8571	13.6382	13.971	14.8536	14.5878	14.9614	13.9005	12.6551	12.162	13.4239	13.6304	13.4188	13.2222	13.4394	13.4084	13.1377	13.091	13.804	13.3024	13.279	13.2309	12.9457	12.4791	13.2589	13.0152	12.8695	14.2053	14.2175	14.5029	15.5239	16.3448	16.7691	17.7388	18.8447	19.6056	20.1709	21.4058	21.982	22.5614	23.5031	24.3263	25.3717	25.9762	27.7981	28.2026	28.8094
IP3R1 shRNA+IP3R1 RQ	38.3105	36.9427	37.4321	37.3354	36.8802	36.7195	36.5427	37.6126	37.8856	37.9177	36.8017	37.5686	37.8329	35.5752	35.9951	36.1403	36.4995	36.9097	36.6638	36.7056	37.0591	37.5919	36.8806	37.1938	37.2784	37.8	39.2139	39.6299	42.0567	43.5406	45.3726	44.9261	45.8752	47.7732	48.747	49.377	50.2964	51.1449	52.0281	52.9809	54.2264	54.7329	55.5734	56.4187	56.7817	58.1351	58.2895	58.9123	59.9191
	40.2597	39.2678	39.28	39.2407	38.7744	38.4911	38.2454	38.591	39.026	39.0878	38.2371	38.4815	38.7091	39.7015	39.453	39.877	39.7023	39.937	39.2287	39.6608	39.6091	40.2137	39.0811	39.2775	38.7816	39.2285	41.3443	41.4177	43.9902	45.0858	46.4567	48.1574	48.4278	49.7976	50.8097	51.6215	52.9993	53.0908	54.0084	54.5307	55.855	56.3854	56.8125	57.4799	57.7541	57.8594	58.1704	58.6258	59.5657
	16.873	16.4342	17.6566	16.8047	16.6841	17.0601	17.3357	17.3913	17.424	17.3768	17.7026	18.0114	18.2135	18.2237	18.5115	18.8803	19.409	19.4156	19.8699	20.6523	21.1259	21.6824	21.8531	21.6554	21.4414	21.7635	22.0018	22.5698	23.0808	22.2177	24.0589	25.0784	27.3796	25.9692	26.0327	26.4311	26.8296	27.1237	27.5012	28.8662	29.481	30.5449	31.8157	33.1737	34.3994	35.4507	36.6705	37.8267	38.9981
	22.7247	22.0819	23.1936	22.8559	22.5362	23.0918	23.5288	23.6758	23.5742	23.7734	23.9175	23.7235	24.5642	24.5689	24.7459	25.0893	25.4961	26.0839	26.1769	27.3056	27.4748	27.8999	28.2393	27.6475	27.6505	27.2	27.4482	28.0559	28.2896	28.2112	29.7691	30.3205	31.8035	31.2772	31.9301	32.2157	32.856	33.3224	33.7261	35.095	36.2808	37.5864	38.8654	40.4064	41.9029	43.1913	44.609	46.1314	46.837
	23.22	22.9729	23.8779	23.3237	23.4127	23.611	23.8222	24.1598	24.0015	24.1233	24.2718	24.328	24.5872	24.9089	25.068	25.3776	25.7711	25.8053	26.4019	27.3118	27.543	27.992	28.1617	27.7681	27.4228	27.5625	27.5471	28.0395	28.2842	28.5862	29.8646	30.4018	31.1906	30.8754	31.5843	32.3664	32.6702	32.8501	33.7311	34.9749	35.7239	37.1628	38.3616	39.709	41.3274	42.1743	43.6342	44.6192	45.7773
	12.9207	12.8882	13.8388	13.3402	13.3318	13.6422	13.9479	14.2323	14.2115	14.4236	14.5018	14.8158	15.2374	15.2695	15.6298	15.9391	16.4486	16.6234	17.1167	17.966	18.1711	18.5353	18.8011	18.6187	18.662	18.7837	18.8599	19.2154	19.5951	19.6909	20.5875	21.0299	22.3221	21.6761	21.6704	21.6682	21.8901	22.2517	22.5367	23.4817	24.0136	25.1607	26.221	27.4018	28.7177	29.5706	31.0049	32.1285	33.2303
	18.1222	18.125	19.1343	18.6125	18.4946	18.7748	19.0278	19.458	19.5177	19.471	19.575	19.8184	20.1603	20.0348	20.4	20.5273	21.1817	21.1393	21.5731	22.2698	22.8684	23.2743	23.3296	22.8354	23.0931	22.7012	22.8571	23.1733	23.2818	23.4328	24.2405	24.7389	25.4955	25.2202	25.3716	25.2836	25.7549	26.0329	26.3276	27.1673	27.9233	28.8333	29.8747	31.1691	32.4745	33.5641	34.7862	35.742	36.9208
	13.704	13.7093	13.044	13.2798	13.3797	13.0834	12.7297	13.2808	12.9765	12.7035	12.5243	12.1705	12.0876	12.2683	12.3233	12.4589	12.5555	12.4015	12.3472	12.7616	12.7672	13.0557	13.1366	13.3004	13.5993	15.104	15.1789	15.166	15.5603	15.7146	16.057	15.1242	17.0489	18.0502	18.4373	19.4631	20.6706	21.4097	22.2226	23.3969	24.4369	25.281	26.606	28.3392	28.9467	29.7746	30.8732	31.5351	32.7126
	17.6185	17.3299	16.4772	16.8536	16.4611	15.9715	15.6667	16.1424	15.8804	15.9476	15.5233	14.9939	14.9694	14.8751	15.1826	15.2826	14.8834	14.7066	14.92	15.0636	15.1207	15.0316	15.3241	15.6189	16.005	17.8767	18.4122	18.6793	19.2763	19.8279	20.9045	22.1	23.0829	24.1144	26.1542	27.9849	29.4746	31.3023	32.9718	34.5953	36.807	37.8632	40.5191	42.513	44.6042	45.7598	47.7959	49.6679	51.6637
	13.3626	13.1823	12.7697	12.968	12.8072	12.4282	12.0379	12.6221	12.2313	11.8468	11.6039	11.2767	11.1726	11.4572	11.4667	11.4558	11.5059	11.3645	11.0706	11.2791	11.4134	11.6377	11.6724	11.5782	11.551	12.8258	12.9468	13.1503	13.2967	13.9778	14.0261	13.0514	15.129	15.8367	16.4411	17.6996	18.5398	19.4266	20.2902	20.8864	22.1566	22.6632	24.1383	25.6587	26.5733	27.4103	28.9433	29.9074	31.2347
	26.148	25.8329	25.2907	25.3389	25.0154	24.7762	24.5669	24.9265	24.3949	24.4058	24.2185	23.5138	23.9005	23.8442	23.9006	23.9817	24.0996	23.6632	23.8995	23.9827	24.0547	24.5865	24.4746	24.8165	25.3983	26.7777	26.5656	27.2892	27.214	27.5316	27.6254	27.711	29.0377	29.4773	30.4171	31.5786	32.5777	33.6184	34.618	35.6256	36.4197	37.0113	38.5101	39.8806	40.962	41.4777	42.9366	43.3404	44.5866
	25.1927	24.8345	24.1092	24.4373	24.3889	24.0715	23.8814	24.1117	23.7432	23.4773	23.1991	22.779	22.9448	22.6944	22.934	22.9256	22.864	22.7815	22.6766	23.1167	22.8439	23.4737	23.6544	23.6602	23.9691	25.9192	26.1699	25.887	26.4318	26.7859	26.7298	27.1551	28.1422	28.9682	29.6896	30.3611	31.4415	32.497	33.2582	34.2199	35.3219	35.6959	36.903	38.0736	38.8759	39.5736	40.7662	41.4885	42.3637
	30.9968	31.1064	30.4361	30.8457	30.5746	30.2931	30.1397	30.3151	29.8452	29.7137	29.1156	28.7873	28.5212	28.6182	28.9583	28.6823	28.993	28.6735	28.502	28.6713	28.5897	28.7597	29.0977	28.8148	29.1681	31.1011	30.9634	31.1445	31.5041	32.0863	32.1853	32.4371	33.3003	34.2351	34.8854	35.6913	36.9868	37.5805	38.755	39.6574	40.5398	41.0729	42.2502	43.6083	44.5085	45.0468	46.239	46.8574	47.9792
	29.2759	29.1657	28.4047	28.7338	28.605	28.4517	28.003	28.473	28.3945	27.7995	27.4431	27.3188	27.1097	26.9472	27.02	27.4872	27.2522	27.1651	27.1891	27.5348	27.4669	27.523	27.7822	27.9643	28.2179	30.143	29.8874	30.1829	30.6762	31.4638	31.4859	31.226	32.2949	33.2143	33.7335	35.1292	36.2694	37.2304	37.8273	38.8748	39.5169	39.8457	41.303	42.6222	43.5152	44.6341	45.8398	46.6841	47.8658
	22.418	22.7602	21.7206	22.0241	22.1981	21.5127	21.0084	21.6584	21.3608	20.9896	20.3759	20.1565	20.1174	20.1282	20.3774	20.3493	20.6735	20.1819	20.3997	20.6488	20.2695	21.1324	20.365	20.8462	20.925	23.4411	23.2581	23.2774	24.0904	24.4284	24.5074	25.2744	26.1894	26.8924	27.49	28.5576	30.1553	31.5232	32.1478	33.8244	34.5758	34.9009	36.429	38.3622	39.5339	40.2836	42.086	43.3163	44.5033
	23.761	23.8949	22.958	23.9358	23.2061	22.8461	22.638	22.8208	22.9165	21.8307	22.0315	21.2831	21.4508	20.7358	21.5821	21.6028	20.9054	21.0358	21.1927	21.0359	20.8067	21.5037	21.2264	21.2522	21.2024	24.2835	24.1024	24.3975	25.2205	26.2653	26.7749	27.449	28.937	30.1652	31.659	33.3491	35.6432	37.4048	39.0651	41.1601	43.2108	45.004	47.6306	50.0735	52.1484	54.5478	57.7028	60.2758	63.7827
	22.8841	22.751	21.6074	22.031	21.4315	20.8862	20.7895	20.7823	20.4485	19.7558	19.6922	19.129	19.2797	18.9495	18.7961	18.7142	18.8394	18.29	18.3461	18.9414	18.3602	18.4459	18.5432	18.6095	18.4404	19.7586	19.2848	19.6298	19.7609	20.0972	20.0264	19.8718	20.8375	22.4118	23.2276	24.3344	25.5003	26.0301	26.8899	27.6047	28.408	29.1166	30.5263	31.7932	32.6765	33.7898	34.9289	35.6969	36.9668
	18.7245	18.5766	17.8278	17.9006	17.9942	17.7031	17.4272	17.7636	17.3886	16.8058	16.7624	16.3587	16.3584	16.2177	16.2068	16.5678	16.2001	16.0272	16.5724	16.8462	16.4308	16.5007	16.4757	16.3289	16.5539	19.0686	19.0005	19.2231	19.4669	20.1612	19.8413	20.5165	21.3742	22.881	23.9701	25.374	26.9111	28.2118	29.4274	30.9459	31.6745	32.5551	34.2573	36.3233	37.8105	38.913	40.8379	41.5775	43.5621
	24.5531	24.4232	23.5909	23.9445	23.7984	23.3275	22.9043	23.4319	23.3102	22.531	22.6257	21.6201	22	21.6586	21.8319	22.1885	22.0239	21.5205	21.7911	22.3177	21.8739	21.8221	22.0068	22.1391	22.482	24.6276	24.8116	25.0595	25.7038	26.0928	26.2277	27.6712	28.1072	29.6554	30.2702	31.5451	33.0315	34.4035	35.7863	37.2986	38.6189	39.4142	41.2223	43.4958	44.959	46.2341	48.0248	49.4977	51.2738
	26.1263	26.1164	25.2181	25.7547	25.4719	24.7012	24.3702	24.8337	24.6484	23.9264	23.683	23.0214	23.1926	22.9872	23.1112	22.6658	22.8227	22.587	22.6604	22.7711	22.4962	22.8017	23.1829	22.9364	22.7394	24.9346	25.2045	25.258	26.2229	26.928	27.6847	28.6959	30.3224	31.3681	32.51	34.643	36.5867	38.4167	40.058	41.978	43.7892	45.2028	47.9509	50.8497	52.7286	53.8641	56.2102	58.131	60.2975
	24.9017	24.5157	23.6505	23.883	24.0327	23.2446	22.4752	22.9092	22.7153	21.6947	21.8384	21.6173	21.4844	21.0247	21.3433	20.9353	21.0793	20.4724	20.92	20.9641	20.9758	20.8886	21.2899	21.2281	21.3604	22.3282	22.4237	22.5347	23.1154	23.5403	23.7259	24.0607	24.9306	26.1223	27.2621	28.2812	29.8219	31.3215	32.7001	34.0196	34.9117	35.5726	37.4653	39.0929	41.1212	41.7732	43.3633	44.1591	45.7126
	24.3406	23.7727	23.3051	23.2974	23.1633	22.387	22.1514	22.6532	22.1492	21.8131	21.718	21.4239	21.1793	20.5921	20.3792	20.4495	20.6212	19.9803	20.0588	20.9664	20.3922	21.13	21.14	20.5983	21.1425	22.5239	22.7118	22.6778	23.2625	23.9497	24.2097	24.63	25.7216	27.3575	28.0871	29.9113	31.6295	32.9327	34.1119	36.154	37.0428	37.7724	39.4926	42.2837	43.7593	44.6781	46.2977	47.4128	49.3127
	26.1514	26.5867	25.7585	25.8793	25.7845	25.3081	25.0821	25.1418	24.738	24.3555	24.5127	23.8064	23.6718	23.5874	23.2917	23.353	23.6368	23.4932	23.2486	23.6247	23.366	23.6961	23.6921	23.5769	23.6396	25.0824	25.111	25.4734	25.6071	26.1425	26.0612	26.5606	27.0379	27.8153	28.1788	29.8011	30.7243	31.4615	32.162	33.2448	33.9745	34.1404	35.6809	36.7289	37.0888	37.4019	38.1089	38.7516	39.777
	31.3367	31.3813	30.5403	30.6898	30.9306	30.3275	29.5822	30.0477	29.993	28.9739	28.3487	27.7295	28.2346	27.8465	28.0457	28.4087	28.2913	28.0815	27.9767	27.9533	27.76	28.2531	28.5601	28.1308	28.4056	29.8334	29.5136	29.6932	30.4917	30.8827	30.8247	30.9635	31.6294	32.8613	33.3887	34.2825	35.624	36.4158	37.1602	38.1828	39.0515	39.2656	40.8727	41.8583	42.6785	43.0785	43.8727	44.1117	45.6901
	24.9479	25.1187	24.052	24.6843	24.6084	24.2437	23.6653	24.1025	23.8316	23.1699	22.9365	22.0794	22.2857	21.9841	21.9344	21.8143	21.8909	21.7524	21.629	21.7497	21.4193	21.7442	21.581	21.5106	21.8949	23.1159	22.8973	23.1844	23.5608	24.047	24.2136	24.3747	25.972	26.6037	28.1609	29.0681	30.6564	31.8254	32.6466	33.8613	35.0379	36.2362	37.4831	39.1138	39.5669	39.8995	41.2695	41.6794	43.244
	35.0539	34.9585	34.5279	34.4071	34.0693	33.808	33.3947	33.7937	33.5008	32.5968	32.475	31.6894	31.887	31.8779	32.0915	31.6541	31.5969	31.1052	31.1307	31.7847	31.4997	31.4277	31.6741	31.2622	31.6465	32.8727	33.1417	33.3521	34.1338	34.8068	35.6749	36.4353	37.779	39.6167	40.8928	42.7754	44.944	46.6445	47.9144	49.3106	50.9118	51.945	54.056	55.7732	57.1624	57.7229	58.8283	59.9644	61.1627
	14.7147	14.274	13.6106	13.8036	13.8047	13.8046	13.5833	13.8249	13.087	12.9661	12.4712	12.122	12.2927	12.26	12.304	12.0648	12.1059	12.2276	11.9591	12.687	12.3117	12.2962	12.4243	12.3636	12.7179	14.3743	14.3742	14.3634	15.6882	15.8629	16.499	16.3189	18.3503	19.9189	20.3522	21.9624	23.8154	25.5434	26.6485	28.2929	29.6043	30.3804	32.222	34.0344	34.3584	35.3228	36.5672	36.787	37.9298
	28.2776	28.4706	28.0275	28.2466	28.1915	27.3673	27.5466	27.6578	27.2997	26.4664	26.501	26.3432	26.1889	25.9657	25.9787	25.5931	25.8838	25.6628	25.6074	26.1116	25.9752	25.8605	26.0352	26.1545	26.2026	27.8137	27.5127	28.1398	29.6403	29.5373	31.0025	31.8006	33.192	34.8888	36.0319	38.0639	40.1909	41.5871	42.6646	44.309	46.2157	46.575	48.4299	50.551	51.2332	52.2346	53.162	54.4261	55.6947
	20.2151	20.3181	19.1856	19.5068	19.2543	19.0018	18.5697	18.9395	18.4361	17.9547	17.8342	16.9909	17.0655	17.0383	16.8197	17.0128	16.9425	16.6782	16.7627	16.8845	16.2068	16.7329	16.9582	16.9423	17.0223	18.1383	18.5084	18.8195	19.4058	20.4142	21.0386	21.2147	23.008	24.529	25.6625	27.7904	29.2576	30.7048	32.2073	33.3215	34.3494	35.6072	37.0379	38.5879	39.6524	40.2489	41.6238	42.481	43.5534
	20.8557	20.8838	20.1217	20.8429	20.4313	19.8639	19.7769	19.8129	19.4561	19.0076	18.7932	18.3548	18.0804	18.0284	18.256	18.525	18.2114	18.0487	17.9015	18.3816	18.3708	18.398	18.5581	18.435	18.6191	20.4015	20.8089	20.8847	21.3045	21.911	21.8744	22.1508	23.6102	24.7747	25.7698	27.3519	28.5086	29.8942	31.1285	32.1141	33.2225	34.2158	35.6055	37.4579	37.7625	38.7825	40.264	40.9461	42.018
	21.7141	21.6128	20.8265	21.607	21.3019	21.0042	20.6579	20.7543	20.3922	20.3389	19.8654	19.15	19.2273	19.2346	19.4211	19.2287	19.5211	19.0475	18.8332	19.1635	19.2621	19.588	19.6832	19.7376	19.8887	21.4588	21.5686	21.5899	22.1383	22.5378	22.9042	23.6472	24.8981	25.9634	27.4519	28.9719	30.5722	32.04	33.4306	34.9183	36.4267	37.4192	39.0492	40.7815	41.9755	42.9631	44.3213	45.6903	46.826
	14.6642	14.7381	14.5277	14.6613	14.3881	14.5299	14.1908	14.6165	14.7253	14.4469	14.4305	14.5994	14.5794	14.4423	14.2094	14.2744	14.6219	14.3295	14.4255	14.415	13.925	13.6392	12.8849	12.6995	13.0417	15.1081	15.9701	16.3196	17.0054	17.892	18.7532	19.6196	20.5843	21.4568	22.4265	23.3028	24.0132	25.0382	25.7876	26.8999	28.5515	29.0924	30.3183	31.5192	32.6135	33.6744	35.2289	37.4887	39.1752
	27.487	27.8006	27.2467	27.1945	26.9749	26.0576	26.0449	26.3187	26.6048	26.1662	26.0457	25.9813	25.8638	25.9904	25.5728	25.7849	25.7107	25.5942	25.3884	25.5498	24.9216	24.4964	23.8743	23.4404	24.0793	26.652	26.8441	27.1877	27.9751	27.8445	29.1575	29.7674	30.3532	31.2681	32.3523	32.7325	33.6603	34.7542	35.3094	36.6007	37.9838	38.8976	40.3586	41.701	42.8521	44.8501	46.6373	48.9516	51.4118
	17.679	17.9531	17.938	18.1861	17.7308	17.7077	17.8513	18.0503	18.1672	18.0421	17.9068	17.9056	18.035	17.9748	17.6898	17.6301	17.9096	17.8977	17.2762	17.7505	17.2184	16.786	16.2139	15.6296	16.4713	16.7763	16.8759	17.5706	17.9307	18.0019	18.5531	19.0902	19.7358	20.1014	21.1771	21.2689	21.7444	22.0416	22.7464	23.3221	24.384	24.8602	25.4425	26.1924	27.1136	27.7308	28.776	29.8963	31.6831
	24.2728	24.7144	24.4808	24.4601	24.5647	24.4057	24.383	24.7071	24.8746	24.8256	24.221	24.605	24.7717	24.5034	24.3982	24.7338	24.2684	23.9216	23.7583	23.7708	23.4712	23.0079	22.2334	21.9197	22.8209	25.054	25.3374	25.7257	26.5033	27.6038	28.9057	29.6991	31.3885	32.3033	34.401	35.5965	37.0491	38.2427	39.5908	41.795	43.1325	45.1025	46.4658	48.0028	49.5019	51.3519	53.1679	56.0756	58.4113
	31.8021	32.8113	32.2732	32.5993	31.7288	31.5355	31.6763	32.327	32.7949	32.0901	32.0796	32.1465	31.6538	32.0019	31.729	31.7179	30.6618	30.6122	30.6487	30.5119	30.0452	29.2118	28.3901	28.534	29.3472	31.0118	31.9705	31.5546	31.4585	32.4689	32.8443	32.1321	33.2525	33.3571	34.1772	33.7834	34.4471	35.1137	35.2542	36.2331	36.9092	37.7276	38.5444	40.0079	40.1848	41.1937	41.8685	44.5468	46.3458
	20.0785	20.3764	20.0764	20.6639	19.8484	19.7916	20.116	20.3494	20.6139	20.4184	20.3603	20.4509	20.5884	20.5391	20.6442	20.8248	20.3775	20.3905	20.1774	19.9149	19.5113	19.3081	18.7188	17.9133	18.6628	20.927	21.3301	21.7448	22.1231	22.1332	23.2147	23.9964	24.883	25.9145	26.8492	27.7726	28.837	29.5833	30.7198	31.5958	33.2529	34.1619	35.2584	36.0346	37.2451	38.472	40.0326	41.853	44.0635
	21.0377	21.2426	20.8153	21.0934	20.6069	20.6523	20.4861	20.7868	20.9157	20.8964	20.4495	20.4302	20.4779	20.2075	19.9751	20.0095	20.1108	20.0509	19.7806	19.4454	19.2086	18.8311	17.7521	17.4681	17.9377	19.6355	19.9841	20.4209	20.7472	21.4784	21.7554	22.3252	23.3489	23.9075	24.9792	25.4259	26.0234	26.9414	27.5858	28.4933	29.8608	30.7342	31.8631	32.8791	33.6815	34.853	36.2972	37.9514	39.9371
	23.6462	24.3317	24.1048	23.8231	23.4425	23.1859	23.5347	23.5704	23.4835	23.5009	23.0953	23.2723	23.2289	22.8113	22.696	22.5616	22.8594	22.472	22.4944	22.3448	22.0989	21.4777	20.6191	20.3683	21.1201	23.0112	23.5186	23.8934	24.7125	24.5451	25.9018	26.3324	26.9574	27.7118	28.7989	29.3126	29.882	30.4808	31.8094	33.1131	34.2907	35.4848	36.393	37.4718	38.8103	39.9458	41.6824	43.7839	45.916
	18.2779	18.6118	18.3401	18.3613	18.4752	18.3253	18.2734	18.3928	18.7043	18.6622	18.2519	18.1625	18.3197	18.1618	17.8809	17.9379	17.8995	17.6909	17.897	17.8915	17.1124	16.6583	16.122	15.6959	16.1771	17.5118	17.6343	17.6037	18.241	18.8067	18.9601	19.0434	19.3523	19.795	20.0744	20.3774	20.7558	21.0015	21.4077	22.1269	23.2501	23.5676	24.2532	24.9147	25.3041	26.5686	27.3598	28.8843	30.483
	32.0852	32.4544	31.8675	31.8084	31.7111	31.441	31.3063	31.3432	31.3492	31.2687	30.95	30.6741	30.3065	30.218	29.9513	29.7979	29.6571	29.4439	29.0777	28.7834	28.4259	27.8338	27.0024	26.3426	26.9261	28.5098	29.0659	29.0564	29.2464	29.3133	29.9604	30.4418	30.8977	31.0886	31.6576	32.2	32.0876	32.5767	33.1201	33.6372	34.6316	34.9636	35.6504	36.1936	36.9928	37.8095	38.52	40.0468	41.7197
	16.5611	17.3095	18.0099	17.6269	17.995	17.8424	18.1429	18.4819	18.2791	18.5742	18.643	18.3687	17.2634	18.6335	18.5833	19.0342	18.9405	18.3238	18.7684	18.5528	19.2275	19.4451	17.7298	18.9383	18.8947	17.4757	17.8076	18.4982	19.262	20.1007	20.4296	21.6653	23.0241	23.9346	25.5797	26.4922	27.9916	29.0707	30.4232	30.82	32.089	33.498	34.6475	36.3382	36.838	38.888	39.8532	41.9564	43.1181
[truncated: 217 more rows]
[truncated: 276 more columns]
