# Supplementary material for: Regulation of store-operated Ca2+ entry by IP3 receptors independent of their ability to release Ca2+
Source: eLife. 2023 Jul 19;12:e80447. doi: 10.7554/eLife.80447 (PMC10406432; doi:10.7554/eLife.80447)
Supplement: Figure 4—source data 1. [file elife-80447-fig4-data1.zip › Figure 4 source data/Figure 4 source data 1.xlsx]

## Sheet: Figure 4A
IP3R1 shRNA - CCH	25.0906	25.1172	26.0558	26.2004	26.3579	26.3228	25.8026	25.719	25.7832	25.6322	26.1947	26.4642	25.6765	24.836	24.795	24.3947	24.4478	24.4391	23.7763	23.8076	24.143	23.8567	24.1608	23.8581	24.0539	24.7095	25.1807	26.6165	27.134	29.4374	28.9923	30.9687	32.1384	34.8299	36.9296	38.8872	40.548	43.5921	46.1598	49.126	51.3961	52.4447	53.6989	56.5307	59.1564	61.0901	62.1461	64.6318	66.7289
	44.0799	44.6756	45.5592	45.072	45.4943	46.0918	45.0155	44.8218	46.0631	45.8802	45.8177	45.7632	44.6705	44.5078	44.6286	43.603	44.2371	44.5736	43.5253	44.0925	44.0982	43.7091	44.2214	43.6969	44.0675	46.239	47.5203	48.8257	50.3901	53.4607	53.8031	54.5701	59.0045	60.7999	63.2855	66.1574	68.3765	72.3416	75.998	78.9322	82.8849	83.7201	86.6256	90.4038	92.7884	94.7749	96.3344	99.6134	101.805
	66.9902	67.6188	67.0565	67.9039	67.886	69.1152	66.6006	67.1849	67.5332	68.9294	67.7387	68.3607	67.1283	66.4544	66.3378	65.9795	66.1438	67.0095	66.1938	65.8883	65.8032	65.9928	66.9483	67.0082	66.926	66.9855	67.3987	69.9737	70.3924	74.7183	74.2351	74.9894	79.0852	82.0565	84.8169	86.6896	89.7269	93.9866	98.1341	100.92	103.733	106.343	107.64	111.532	116.539	118.684	119.525	122.96	125.991
	33.6061	33.4	34.0167	35.1288	35.8914	34.9826	34.9749	34.737	35.7265	35.5548	35.8947	36.4017	35.6331	34.2847	34.7092	34.2939	33.8269	35.0697	34.7971	34.6996	34.4738	34.9658	34.1639	34.7755	35.2551	36.5091	37.7789	37.8418	39.605	41.5361	41.1573	41.8037	43.7537	45.6715	47.2932	49.1659	50.8919	52.6721	56.8329	59.1923	61.2057	62.1655	63.2899	65.9587	68.8453	71.6617	74.0326	77.7219	80.3894
	42.3671	42.7804	43.5093	43.0054	43.6235	44.3386	43.5634	43.2732	44.0785	44.5384	43.5301	43.8871	42.7303	42.5054	42.9887	41.3683	41.7084	42.2063	41.4032	41.3934	41.667	41.5111	41.7098	42.2982	41.7482	43.3056	44.8885	45.9511	46.3791	49.9475	49.7181	50.6956	52.5968	54.6711	56.9398	59.831	61.0256	64.2744	67.7763	70.7887	73.4355	74.6918	76.5704	80.6369	84.5508	88.5243	93.0748	96.0643	102.27
	63.108	63.8922	63.37	64.7909	64.2077	64.2614	63.4094	63.4364	64.1575	64.0659	63.5689	64.736	62.7891	62.5977	62.0385	61.5083	62.3749	62.0838	61.1417	61.4393	61.1284	61.6787	61.7905	61.288	61.922	61.5774	63.407	64.9513	65.9334	70.7518	70.3845	72.0203	74.3188	77.7205	79.9927	83.9732	87.001	91.1288	96.3152	100.145	103.715	105.582	108.15	113.449	116.749	118.796	122.423	126.313	130.46
	28.4622	29.4323	30.6571	30.2623	30.804	31.1109	30.4684	30.969	30.258	30.5461	31.2345	31.754	30.2797	29.4277	29.9331	28.9515	29.0175	28.6052	27.9377	28.5511	28.4131	28.7868	28.3824	28.3822	28.8192	28.093	28.8098	29.6559	29.9653	31.786	31.8388	32.595	33.4968	35.0675	36.6339	38.3796	39.3458	41.4963	44.2855	45.8862	46.8926	48.8269	49.6784	52.2112	53.1419	55.188	55.5951	58.1136	59.7964
	25.071	25.6038	26.623	26.4122	26.3717	26.9625	26.2208	26.4647	26.4726	26.6308	26.9409	26.9276	25.9481	25.6661	25.0336	24.2723	24.9925	24.9208	24.3589	24.5293	24.8835	24.2501	24.6137	25.7036	25.5217	26.079	27.4271	27.6724	28.6673	30.0903	29.5358	30.9454	32.0997	33.5447	35.6687	36.9862	39.3194	41.4612	43.5524	45.8959	47.4315	48.7203	49.7809	52.44	54.7134	56.1428	57.0866	59.0838	61.4724
	40.5367	40.7046	41.89	40.7911	41.2414	41.1904	41.275	41.2368	41.7915	42.3538	41.5488	42.1271	40.866	40.1633	40.4866	39.4097	39.6022	40.2138	38.6317	39.4404	39.4264	39.8875	40.1807	40.6986	40.2137	42.0426	43.1562	44.4598	44.2346	47.3676	46.6586	47.0512	48.2805	49.9887	51.0267	54.4423	55.2017	57.7675	61.0062	62.346	63.8926	64.6418	65.8863	68.5264	70.3809	71.0502	71.5841	73.7267	75.261
	48.2228	48.8659	49.5149	49.7443	49.6779	50.0247	49.4283	49.7208	49.2837	49.81	49.9637	50.9814	49.3089	48.6569	48.3821	47.9383	48.404	48.2325	47.6298	47.902	47.6687	46.9807	47.7127	48.2439	47.4123	47.8665	49.0133	49.535	50.3062	53.3778	52.7719	53.4967	55.7565	57.4683	59.8975	61.1187	63.1321	66.2889	69.0813	71.3336	73.6597	74.5806	75.9402	78.9053	81.1181	82.4999	84.4168	86.4465	88.4934
	38.9807	39.3292	39.0242	38.6653	39.5291	39.692	39.0933	38.6456	38.8422	38.6388	38.3928	39.5532	38.5193	37.2003	37.7933	36.6376	37.3587	36.5856	36.5799	36.0174	36.2527	35.8312	36.2376	37.0938	37.4781	37.6276	39.0104	39.6816	40.504	42.6873	41.9632	42.7045	44.8531	46.8795	48.3059	49.8442	51.1168	54.4937	56.1218	58.5189	59.2861	60.8393	61.9113	63.4752	65.6671	66.6453	67.2884	68.5446	70.4455
	27.0631	27.0353	28.278	27.2022	27.7477	28.4476	27.2688	26.5013	27.9007	27.3009	27.3642	27.4005	27.1871	26.0528	26.328	25.3828	25.7695	25.4045	25.1834	25.0058	25.6261	25.0541	25.3594	25.9589	25.6337	25.4954	26.0793	26.9461	26.8176	30.0067	28.4191	28.9725	30.7118	31.458	32.3805	34.5538	34.7427	37.5694	39.117	40.9187	41.2002	42.7544	44.1137	44.7647	46.2224	47.2023	48.0274	49.1034	50.4586
	45.3014	45.583	45.4362	45.8589	46.1406	46.7757	45.1474	45.6208	46.7564	46.3414	45.9014	46.0651	44.9416	43.9146	44.5175	43.5728	43.9592	43.3724	43.1012	43.7042	42.94	43.1948	44.0323	43.6138	43.87	43.6372	44.8362	46.0997	45.8994	48.815	48.2427	50.0487	51.3114	53.4631	55.3367	57.4452	58.4845	61.0072	64.2682	65.6096	67.1936	68.9896	70.5468	72.2331	74.7337	76.3616	76.2948	78.1988	79.9171
	37.411	37.345	37.863	38.1643	39.0835	38.4147	38.0905	37.8201	38.9013	38.2581	38.6482	38.4833	37.6083	36.984	38.2091	36.6639	37.0481	36.7352	36.323	36.5414	36.5869	36.764	36.4363	36.6836	37.5354	36.201	37.302	38.0933	39.1341	40.7972	39.8717	40.8067	43.2959	45.4318	46.8233	48.4569	49.0141	52.1891	53.6876	56.0335	56.454	57.4258	59.6195	60.7421	63.5224	64.5203	66.5407	69.5079	70.8779
	28.7469	29.0126	29.6738	29.0695	29.3432	29.7545	29.0062	29.4282	29.5541	29.3762	29.5174	29.5746	28.8125	27.8374	28.5496	26.8939	27.6421	27.8095	27.3841	27.1582	27.6771	27.8312	27.9116	28.3822	28.3994	28.4084	29.4388	30.5106	30.6505	33.6982	32.7637	34.1803	35.9947	37.4431	39.443	41.5114	42.0102	44.8167	47.9123	49.7154	51.5598	52.4123	53.0901	55.2194	57.6613	58.4172	59.0416	61.5459	63.2592
	36.108	37.2659	37.2152	37.7038	37.1666	37.7884	36.7514	36.1894	37.0981	37.2525	37.0646	37.2171	36.8821	35.11	36.6234	35.1134	35.9914	35.0616	34.7718	35.3041	35.1387	34.9726	35.6546	35.022	36.2677	34.846	36.0318	37.7883	37.7001	40.2125	39.6244	41.1095	42.6444	44.1312	45.1002	47.744	48.3683	51.3727	53.3441	55.7553	57.2001	58.5131	59.3095	61.7854	63.7439	64.8676	65.5735	67.7043	69.1567
	39.5036	39.9619	40.4113	40.1433	40.9139	40.9795	40.1776	41.0141	40.6268	40.6692	40.7056	40.8125	39.0751	38.6409	39.2928	38.5868	39.0947	39.027	38.5093	38.6495	38.0844	38.5198	38.8346	39.2999	39.1306	38.9275	41.0864	40.9235	41.1625	45.0229	43.5362	45.218	48.1012	48.6704	51.2406	52.3603	53.676	56.8879	59.3185	61.5896	62.3396	63.7853	64.7676	66.4326	69.0261	69.8729	70.5111	72.2784	73.2802
	42.8051	43.6453	43.9149	43.708	44.0333	44.5658	43.5722	43.5932	44.4434	43.8117	43.4934	44.4242	42.9109	42.0916	42.8987	42.0947	41.965	42.1984	41.7754	41.7873	41.6722	41.7636	41.582	41.932	42.3925	41.8894	42.7863	43.8771	43.9659	47.103	45.9544	48.5628	50.0549	51.2499	52.6254	54.8228	55.7339	58.1795	60.5527	63.4193	64.9813	65.7259	66.9741	68.9015	71.16	72.4895	72.4615	75.3397	76.2605
	50.2855	51.5543	51.0913	50.8144	51.0066	52.9088	50.812	50.3146	51.3834	51.8286	51.7599	51.996	50.946	49.7137	50.8854	48.5896	50.9724	50.299	49.8447	49.2706	48.5912	49.7393	49.1614	48.9434	50.5538	50.8827	51.1905	53.1884	52.9205	55.4869	55.258	55.2558	58.0494	59.5867	60.2195	63.0313	63.6463	65.4541	67.9446	68.943	71.4915	71.7201	72.8173	75.3242	78.6941	78.511	78.6652	79.8958	81.582
	39.3073	39.6767	40.4981	40.5958	41.2777	41.3574	40.7722	40.9818	41.5266	41.2319	41.2033	41.4793	40.4724	39.2893	40.1488	38.616	39.6509	40.0921	39.3162	39.4531	40.5363	39.9323	40.3166	39.8895	40.4534	39.5857	40.5974	41.6469	41.7393	44.435	43.8561	44.3353	46.0571	48.0922	48.9121	50.6344	52.3954	54.3342	56.8784	59.1575	60.346	61.5294	62.276	63.4142	65.9401	66.4984	66.9456	69.0099	70.477
	49.182	49.2712	49.4174	49.4752	49.8384	50.5273	49.6307	49.1476	50.2719	49.8595	49.8805	49.9876	49.7523	47.8673	48.0992	46.8257	47.3469	47.5253	46.841	46.6239	46.8518	47.2001	47.3076	47.2027	47.1723	48.5241	49.7032	50.2119	51.129	53.1622	52.2917	53.345	55.2283	56.6877	57.9712	59.5294	61.3822	62.8147	65.012	67.2026	68.6724	69.5176	70.4922	71.8396	74.1575	73.8977	74.4264	75.8606	77.1251
	41.3376	41.2189	42.1247	42.2404	42.2913	42.3984	41.9127	41.6736	42.142	42.1496	41.6091	42.1117	41.212	40.3189	40.7969	40.0201	40.9291	40.1116	40.1128	39.9763	39.9257	39.9695	40.0508	40.594	41.3903	39.647	41.1721	42.592	43.6637	46.422	46.3942	47.493	49.8894	52.0032	53.9153	57.1591	58.4917	62.2636	64.7177	67.2889	69.3166	70.7425	73.0145	75.3254	78.1542	79.4785	82.0632	84.0109	86.3279
	44.2254	44.7863	45.9059	44.9672	44.6688	45.1799	44.8402	44.5606	45.0419	45.3356	44.6986	46.2961	44.0023	43.7268	43.5798	42.5335	43.7051	43.2588	42.4885	42.9451	42.183	43.0517	43.4149	43.3832	43.482	45.8475	47.318	49.1952	49.129	52.9568	50.8954	52.0565	55.1762	56.3213	58.0189	60.2365	61.5189	63.1763	66.0432	67.7356	70.3315	70.5545	71.7422	74.6772	76.2909	77.0644	78.6732	79.8636	81.8049
	28.6729	29.3185	29.118	29.1007	29.6965	29.0711	28.691	28.7828	28.9709	28.4899	28.1482	28.8658	27.8614	26.7485	27.9895	26.4666	26.4464	26.6357	25.8434	25.839	26.1774	26.2236	26.3463	26.6197	26.2037	27.9877	28.9589	29.8789	30.7428	33.0666	32.5964	33.5568	35.5048	37.186	38.0885	39.6591	41.4185	43.3536	46.0684	48.5089	50.0361	50.4836	51.3826	53.5441	55.8585	56.4819	57.0263	59.1826	60.0583
	37.9081	38.1025	38.9676	38.753	38.9276	39.6852	38.8325	38.6076	38.9005	38.9286	38.7015	39.4864	38.2697	37.3777	37.5539	36.7534	37.2713	37.2952	36.1469	36.6845	37.2269	37.0469	36.917	36.7685	37.3618	36.7385	37.1888	38.5435	39.1458	41.648	41.2704	42.7819	44.399	45.9192	47.5623	49.3729	50.7	53.3229	55.5788	57.185	59.2065	60.0773	60.8105	63.0059	64.7293	65.704	66.4872	68.3204	69.9708
	47.345	48.3788	48.1128	47.9198	48.9805	49.11	48.5158	48.5379	49.2356	48.3709	49.1207	49.5681	48.3427	47.2106	47.934	46.8584	47.1735	47.6609	46.4978	46.3874	46.7901	47.6429	46.8441	46.848	48.0179	48.15	49.3451	51.1673	50.8868	52.9732	53.6088	53.4847	55.3524	56.9548	58.4241	59.8549	61.4192	64.3859	66.2274	67.2558	69.8752	70.388	72.1037	73.4869	75.894	76.1736	76.4007	79.4627	80.097
	47.4991	47.5563	48.4559	48.6381	48.9836	48.1352	48.8806	49.2198	48.9451	50.1422	50.5679	50.9526	51.5124	51.0994	51.0619	51.0644	49.8832	49.447	49.1292	50.3079	49.8158	49.1003	47.9823	47.6576	47.3103	49.0533	50.4512	52.4406	53.8288	55.7393	58.6024	61.7919	65.7296	69.4678	72.2515	74.7123	77.2666	79.7772	82.7867	85.6122	88.0511	90.543	93.1757	95.7773	97.5319	99.8882	101.695	106.077	109.015
	35.0997	35.2008	35.9646	35.9512	35.8706	35.544	35.9033	36.0334	35.8353	36.8325	37.4084	37.8778	38.2638	38.2027	38.2257	37.6126	36.9918	35.9831	35.9664	37.3276	36.7496	35.8767	35.0176	34.5416	34.3991	36.0181	36.6498	39.4559	38.8261	40.4935	42.6409	45.1184	47.7431	50.7167	52.2556	54.1007	55.9754	57.572	59.2253	61.3801	62.9771	64.4727	66.7139	68.0122	69.5493	70.6474	72.17	74.5491	76.3927
	26.1283	26.3647	27.0091	26.6297	27.13	26.6059	26.8825	27.3185	27.0904	28.303	28.5667	29.2426	29.6075	29.1955	29.2394	28.8676	28.085	27.175	27.3597	28.4041	28.4375	27.354	26.8168	26.1717	25.8092	27.9006	28.2971	30.3635	30.9352	32.5968	34.4713	37.1666	40.5468	44.2452	46.3713	48.7845	51.0871	53.1047	55.52	58.0889	60.3239	62.6558	65.5382	67.1123	69.498	70.8923	73.0156	76.2146	78.7731
	37.0955	36.8734	37.8037	37.5809	38.1457	37.5133	38.1716	38.1797	38.1084	39.1994	39.5027	39.9626	40.4411	39.972	40.241	39.7031	39.0186	38.2472	38.1888	39.5426	38.5744	37.9527	36.7572	36.5761	36.0835	37.0511	38.1544	40.1623	40.7714	42.606	44.3983	47.2842	50.4669	53.6215	55.6523	57.7716	59.9976	61.9809	63.5621	66.0645	67.8285	69.9561	71.8306	73.5393	74.8111	76.0928	77.7775	81.0233	83.1067
	38.6273	38.5587	39.393	39.59	39.8238	39.0332	39.2923	39.7982	39.4663	40.3813	40.5475	40.7322	41.8748	41.157	41.5028	40.9082	40.0907	39.1862	39.2808	40.5257	40.2049	38.8146	37.5898	37.5254	37.3043	37.4687	38.4392	40.1744	39.4218	40.7275	41.6761	43.7521	46.201	48.8256	49.5668	50.3866	52.0247	53.3638	54.5596	55.2152	56.2664	57.7666	58.9366	60.0851	60.4026	61.2084	61.8736	63.7854	66.0143
	46.8475	47.1945	48.3918	48.3222	48.1994	47.8124	48.4446	47.8284	47.994	49.4663	50.2471	51.4189	50.9603	51.3115	50.4582	50.6508	49.6749	48.2366	48.9021	49.7095	49.4453	48.3429	47.9926	47.1331	47.0059	48.5811	48.9085	51.5668	51.1125	52.336	54.953	56.795	58.7834	62.0418	64.1146	65.014	66.1593	67.5922	69.106	70.5162	71.8666	73.6143	74.3333	75.8528	77.1925	77.8538	78.4725	80.648	82.3749
	40.0093	40.3611	40.8686	41.1378	41.1554	40.7371	41.447	41.2589	41.3067	42.8801	43.3569	44.1143	44.4757	44.14	43.8598	43.8346	42.7052	42.3504	42.5047	43.3193	43.2864	42.3751	41.3705	40.9567	40.6853	41.6975	42.4947	45.4276	44.749	46.2753	47.5182	50.2022	52.8891	56.1709	58.0954	59.787	61.3066	63.5118	65.1824	66.9865	68.4716	70.1807	72.3012	74.8542	75.3946	76.7491	77.6284	81.0073	82.8909
	45.4143	44.9691	46.1162	45.7254	46.0077	45.2013	45.97	46.5638	46.0836	47.367	47.9654	48.0311	49.2014	48.5299	48.471	47.9549	47.1687	46.1275	46.0691	47.4491	47.4305	46.0839	45.7675	44.7912	44.8449	46.502	47.6639	49.6575	51.3174	53.7786	55.9077	58.9923	63.5286	67.1863	70.0016	72.334	75.4739	78.7669	81.1424	84.4084	86.5019	89.7467	92.7334	96.0087	98.0716	99.4617	102.139	105.522	109.599
	39.4136	39.9466	40.4192	40.8863	41.2127	40.2777	40.7869	41.2926	41.4657	42.3564	42.5008	43.2172	43.6034	43.4831	43.4977	43.0596	41.8619	41.1574	41.3315	42.6512	42.1296	41.1755	40.5486	40.243	39.6546	40.6867	41.2276	43.2265	43.2073	44.2802	45.7519	47.7263	50.4349	53.4764	54.8669	56.5393	58.1834	59.3957	61.4909	63.2171	65.4277	66.989	68.4948	70.3351	71.2049	72.403	73.4646	75.5899	77.9046
	42.7692	42.5268	43.4744	43.6751	44.9608	44.3361	44.5431	45.4394	44.9233	46.0952	46.4091	47.221	47.7914	47.7525	47.4175	47.2331	46.4827	45.6312	45.6796	47.2251	46.2547	45.1708	44.5561	44.3113	44.533	43.3363	43.3242	46.1727	45.5749	46.3985	47.7996	49.9362	52.3766	55.0039	56.4959	56.9947	59.0282	60.1229	61.0336	63.1821	63.7799	65.0116	66.5253	68.089	69.1292	69.4405	70.8583	73.3733	74.7689
	36.4128	36.8002	37.2482	37.8246	37.9833	37.2708	37.9652	38.1231	38.2067	38.95	39.9302	39.9556	40.2367	40.2962	40.5277	40.163	39.1069	39.1562	38.8587	40.1302	39.6367	38.8173	38.3786	37.9636	37.574	38.5995	38.9752	41.1639	40.1379	40.9226	41.6132	43.6046	44.9138	47.6344	48.1867	48.7123	49.6221	50.8452	51.6076	52.4384	53.3265	54.1338	55.3508	55.983	56.1046	56.5764	57.1902	58.6253	60.3298
	34.9124	35.1875	36.1934	36.3886	36.5344	35.5708	36.3724	36.5717	36.6223	37.5124	38.0834	38.5682	38.6519	38.4736	38.6664	38.3099	37.3115	36.7093	36.7885	37.8503	37.8053	36.9551	35.8624	35.8575	35.4622	36.8595	37.2866	38.577	39.1061	40.2982	41.6414	43.9053	46.5389	48.9432	50.2805	51.5051	53.1642	54.376	55.7707	57.326	58.2906	59.793	61.4996	62.5337	63.4348	63.8863	65.0094	67.1386	68.9161
	54.3895	55.1975	55.8565	55.4956	55.5655	55.1251	55.1323	55.174	54.8041	56.3686	56.8501	57.6319	57.7271	57.2497	57.8007	56.7428	56.1001	55.5888	54.7798	55.9535	55.9731	54.8238	54.1477	53.4603	53.9683	55.0377	56.7598	58.7936	60.4675	62.6295	64.389	68.0928	72.2612	76.0886	78.5248	80.2991	84.4219	86.7327	89.934	92.574	95.2164	98.1725	101.445	104.086	107.409	108.723	110.601	114.03	116.54
	38.8854	38.9647	39.5721	39.6802	39.8564	39.5947	39.7467	40.1086	40.0041	41.2503	41.4748	41.7646	42.2686	41.8519	41.7332	41.7903	40.609	39.8616	39.9238	41.1037	40.8009	39.6404	38.8524	38.4006	38.4468	39.4479	40.2826	41.5588	42.0562	43.6583	44.9943	47.1233	49.2655	52.1869	53.5042	54.952	56.2306	57.8061	58.7684	60.393	62.1937	62.9041	64.7263	65.6141	66.418	67.0045	67.9579	70.0687	71.822
	46.4871	46.879	48.134	48.0823	48.292	48.0473	48.4519	48.5641	48.5892	49.7305	49.8578	50.2222	50.5051	50.2052	50.1255	49.5403	49.0508	48.2103	47.9624	49.6512	48.8969	48.1208	47.9786	47.2342	47.1392	47.652	49.3327	49.6636	52.4408	54.6014	56.6624	60.5139	63.418	67.5003	69.5872	71.3337	74.3763	76.3702	78.6932	81.2822	83.9515	86.1182	88.6854	90.9313	92.3669	94.0039	95.7908	98.8595	100.551
	21.5402	21.0573	21.6387	21.3941	20.7316	20.6722	20.9144	22.4	23.3975	23.5716	24.0654	23.9688	24.0159	22.9362	21.6759	22.0768	21.0204	21.7041	21.6686	21.194	20.7003	20.6215	20.6613	21.2686	21.9724	22.5014	21.9195	22.9041	23.4978	25.2717	26.1694	28.1354	28.1136	29.2594	30.9915	32.1058	33.4134	34.8371	35.9762	37.105	38.1275	38.8896	40.5948	41.8607	41.701	43.5088	45.2291	46.3792	47.8617
	31.7146	31.3177	31.3382	31.0442	30.6024	31.0366	30.9917	33.0563	33.1367	34.2084	34.643	34.1586	34.0433	33.0774	32.4017	32.2936	31.1404	31.4396	31.8663	31.3542	30.3832	30.4484	31.4536	30.3863	31.5739	32.7981	31.9085	32.8328	33.614	35.0008	36.5043	38.3763	38.3602	39.7758	40.6369	42.3454	43.8585	45.0489	46.8314	47.2582	49.1443	50.4031	51.0865	52.7777	52.5364	54.4712	55.9497	57.3162	59.5574
	32.4434	32.6624	32.8318	32.6629	31.8924	32.1362	32.1725	34.252	34.7022	35.2044	35.8225	35.3357	35.3493	34.173	33.1271	33.6055	32.7011	32.7623	33.5845	32.994	32.229	32.4125	32.5652	32.6956	33.4544	34.0913	32.8588	34.1677	34.7763	35.952	37.4207	39.3814	39.0429	40.2177	41.611	43.1385	44.6701	45.6346	46.6539	48.0524	48.9286	51.0645	51.8766	52.613	52.406	53.7951	55.5065	56.6873	58.594
	16.6014	15.9387	16.1904	15.9938	15.3164	15.9503	15.8934	17.1856	17.9499	18.3554	18.6824	18.2413	17.8311	17.0771	15.9361	16.3602	15.3121	15.6407	15.9556	15.7522	15.3489	14.9624	15.2668	14.8945	15.9501	17.322	16.9264	17.4183	17.7951	19.3254	19.4328	21.6216	20.7593	21.6602	22.0315	23.1723	23.8239	24.3659	24.8057	25.6054	25.8835	26.9012	27.2467	27.4495	27.1253	27.8141	28.9141	29.7671	30.5576
	25.2651	24.7478	25.1786	24.8724	24.0933	24.2942	24.1447	25.9028	26.8574	27.025	27.139	27.014	26.4732	25.9587	24.591	24.8654	24.2392	24.4767	24.647	24.1265	23.3655	23.6531	24.2615	23.9462	24.8399	26.1653	25.5079	26.4143	27.3635	28.2656	29.6861	31.6289	30.9062	32.2462	33.3472	34.3866	35.439	36.6061	37.3184	38.1707	39.2338	40.2882	41.0127	41.8866	41.5653	42.576	43.9942	45.0381	46.4264
	22.5683	22.348	22.9275	22.195	21.593	21.9155	21.7048	23.628	24.2371	24.2353	25.0773	24.2548	24.1028	23.3119	21.9274	21.9969	21.7725	21.4515	21.7092	21.5365	20.8868	20.9946	21.1451	21.0601	22.2056	23.3623	22.7986	23.6708	24.4775	26.3723	27.2001	30.2964	30.0934	31.4704	32.9068	34.6819	35.9351	37.6912	39.0971	40.6006	41.4755	42.8823	44.3306	45.3457	45.6367	47.1663	48.878	50.0936	51.3864
	18.1692	18.2699	18.2159	17.6457	17.2865	17.9195	17.694	19.0355	19.8624	20.1109	20.2435	20.0819	20.1447	19.4393	17.9725	18.0236	16.9722	17.1895	17.6244	17.4714	16.8918	16.7337	16.6045	17.3655	18.0315	19.014	18.6401	19.7641	20.23	21.43	22.2753	23.9184	24.0888	24.3867	24.7722	26.2968	27.1069	27.9173	28.5495	29.4452	30.1685	30.8078	31.3632	31.9942	32.2746	33.0611	34.25	34.6427	35.9378
	24.9846	24.5513	24.7596	24.5194	23.9782	23.9978	24.3576	25.8904	26.3362	26.1705	26.4758	26.4003	26.0257	24.7795	23.8854	24.1291	23.162	22.9393	23.3986	23.0569	22.0094	22.3148	22.3597	22.7508	23.1583	23.585	23.0261	23.537	24.4517	25.5217	26.3367	28.1265	27.7874	28.6943	29.3989	30.2942	31.4081	32.5543	32.4279	33.8497	34.1362	35.3306	36.3026	36.5431	36.2751	37.3314	38.4449	38.8627	40.591
	33.246	32.8585	32.9551	32.6579	32.5067	31.9798	32.2831	33.8861	35.0044	34.7405	35.4655	34.4889	34.4899	33.8481	32.4347	32.4802	31.8242	31.9406	32.2832	31.2606	31.0844	31.3624	31.1125	31.4476	31.9943	33.4621	32.6317	34.2416	34.4277	36.3185	38.2068	39.8817	40.0942	41.2508	42.5477	43.7312	44.9828	46.4128	47.2901	49.3093	49.9502	51.381	52.2716	53.7109	53.7343	54.8857	57.0711	57.7611	59.289
	32.1885	31.9697	32.5789	31.8398	31.6003	31.6939	31.6712	33.4006	34.0271	34.505	34.5416	34.174	34.2279	33.0833	31.8745	32.3304	31.5344	31.6042	31.8057	31.1047	30.6419	31.2703	31.2132	31.426	32.2081	33.6999	33.1019	34.4749	35.4331	36.8954	38.362	40.7399	40.9037	42.2593	43.6031	45.0946	46.6266	48.2689	49.4892	50.381	51.3627	53.0537	54.0449	54.8885	55.4027	56.5105	58.2464	59.4385	61.2791
	32.0903	31.6711	32.4788	31.2706	31.4708	31.4416	31.7807	33.0504	33.3713	34.2524	34.655	34.1126	33.6663	32.8084	31.8425	32.0031	31.1101	31.6749	31.8047	31.4368	30.4957	31.2296	31.0043	31.5099	32.3488	32.7878	32.4299	32.8848	33.1126	34.8933	35.6987	38.019	37.1874	38.3989	39.4818	40.6851	41.5955	42.453	43.5818	44.2269	44.7815	46.0523	46.748	47.7027	47.41	48.6452	50.1534	51.0827	52.3232
	41.0383	40.7886	41.1278	40.9908	40.7561	40.3114	40.6487	42.6496	42.8093	43.3935	43.2359	43.2371	42.9015	41.709	40.7646	40.7722	39.8873	39.7926	40.193	39.8591	38.6522	39.2468	39.6231	39.5019	40.2631	41.1645	40.556	41.1732	41.7334	43.4331	44.2361	46.0107	45.6604	46.8259	47.3551	49.0117	49.9858	50.6916	51.2032	52.1297	52.7049	53.8179	54.6328	55.3843	55.3924	56.2313	57.4012	58.1255	59.7088
	31.2737	30.5935	30.7969	30.3346	30.2464	29.8297	30.2685	31.5653	32.7397	32.8517	33.1341	33.381	32.7217	32.3053	30.9474	31.0773	30.5049	30.2346	31.0705	30.0747	30.2338	30.6213	30.4215	31.1646	32.1532	33.2989	32.6969	33.1174	33.8014	34.8821	36.0124	37.8472	37.136	38.7731	39.4501	41.2065	42.0747	43.0875	44.238	45.1761	45.7904	47.0528	47.6701	48.224	47.8304	49.3332	50.9001	51.524	52.945
	29.5117	29.0473	29.0264	28.6995	28.3953	28.7201	28.4493	30.1847	31.0526	31.2935	31.5281	30.8369	30.4466	29.8773	28.6075	29.0877	28.1861	28.2497	28.7659	28.3142	27.7293	27.5134	27.47	28.0128	28.9531	29.2377	29.068	29.4274	30.2398	31.5012	32.1787	33.9395	33.7851	34.7004	35.9365	36.8291	37.6353	38.9028	39.6494	40.1171	41.0959	42.353	43.1384	43.7686	43.2637	44.1991	45.4715	45.9967	47.9853
	35.498	34.8541	35.2627	34.9264	34.8918	34.6438	34.4523	36.7217	37.1657	37.3743	37.5494	37.4096	37.1686	36.0215	35.3265	35.6086	33.9486	34.9381	35.4586	34.446	33.7857	34.3297	34.2006	34.656	35.0152	35.6169	34.7738	35.2832	36.4266	38.2545	38.6662	40.3904	40.4268	41.8094	42.0902	43.2316	44.4608	45.1516	46.0625	46.5665	47.1726	47.7288	49.124	49.4614	48.7596	50.273	51.5942	52.1915	53.4989
	26.7689	26.1246	26.6144	26.0472	25.7404	25.7333	25.668	27.3994	28.3947	28.3148	28.3918	27.8546	28.0496	26.7054	25.5748	25.8905	25.1617	25.0565	25.3975	24.8582	24.1209	24.0103	24.6729	24.8042	25.2123	26.6082	25.8022	26.7957	27.227	28.9354	29.7128	31.6482	31.1265	32.3316	33.5293	34.3798	35.0939	36.3423	36.6711	37.3634	38.1038	39.053	40.5064	41.1128	40.6646	41.8512	42.8913	43.5688	44.7588
	45.7982	45.5403	45.2643	44.8929	44.3958	44.9757	45.0593	47.0693	48.0264	48.1765	47.5499	48.1602	47.0535	46.4553	45.6502	46.262	45.5661	45.7004	45.9696	45.4472	45.3193	44.8884	45.1017	45.6594	46.6686	47.1051	45.959	47.2606	47.7336	50.0387	51.3715	54.0287	54.172	55.8002	58.3177	60.0507	62.2157	63.6308	64.894	66.7223	67.5326	69.8512	71.5619	73.2057	72.9313	74.3318	76.0733	78.3994	80.7783
	30.8906	30.5877	30.8854	30.5241	30.6561	30.4535	30.3081	32.2198	33.1432	33.4538	33.3853	33.2744	33.2525	32.4584	31.1773	31.1351	30.2573	30.7891	31.3542	30.773	30.7236	31.2515	30.9123	31.0351	31.0051	32.4531	31.6362	32.7411	33.2619	35.0138	35.9176	38.0455	37.8725	39.1066	39.6497	41.2809	42.7548	43.9705	44.8173	45.5517	46.0229	47.5241	48.2889	49.1711	49.249	50.3599	51.1232	52.2133	54.0092
	21.1883	20.4927	21.0246	20.824	20.4459	20.6862	20.1078	21.9043	22.958	23.0408	23.0806	23.1001	23.3233	22.0412	21.1868	21.3159	20.3973	21.2249	21.3009	21.1101	20.5656	20.5873	20.8059	20.8591	21.4535	22.2331	21.8307	22.1713	22.541	23.7687	24.2166	26.2076	25.486	26.642	27.3034	28.2843	28.8947	29.3859	30.0372	30.8719	31.1489	32.0986	32.5978	33.0112	32.8957	33.3171	34.1423	35.3947	36.0929
	31.2799	31.1352	31.5017	31.2017	30.685	30.735	30.7902	32.761	33.1814	33.4096	33.6091	33.5638	32.9118	32.246	31.3213	31.7715	31.0425	30.8485	31.1326	30.8746	30.4006	30.643	31.1176	30.7764	31.6963	32.0252	30.5572	31.5814	31.6847	32.6745	32.6779	34.3142	33.8778	34.3167	34.9498	36.1422	36.2312	36.7348	37.147	37.7376	37.6826	38.4729	38.8787	39.2207	38.6874	39.4766	40.1746	41.0501	41.6369
	33.3155	32.6106	32.9009	32.5803	31.9311	32.0836	32.4848	33.704	34.2926	35.0097	34.6829	34.8412	34.0137	33.6081	32.8807	32.4524	31.6073	32.1016	32.615	31.5938	31.388	31.5692	31.9852	31.7445	32.5801	33.4874	33.0018	32.9314	33.5513	35.1789	35.7864	38.0993	37.7972	38.2883	39.6772	40.8487	41.6188	42.2938	43.2293	44.4432	44.7246	46.124	46.8655	46.8774	46.8736	47.4881	49.319	48.6561	50.9754
	43.2554	42.9752	43.1944	42.9045	42.8562	42.5821	42.6409	44.9455	45.3326	44.995	45.2722	45.038	44.9113	43.6142	42.1719	43.104	41.6692	41.9327	42.7145	41.8338	41.0222	41.1295	41.6738	41.2659	42.0887	43.0929	42.7624	44.0749	44.0815	46.2724	47.089	49.399	49.3842	50.8895	52.2468	53.7689	55.2915	56.6205	57.7405	59.275	60.5182	61.6059	63.1494	63.6496	64.2746	65.7127	66.8715	68.5085	69.7333
	47.595	47.2534	47.6057	47.2471	47.3698	46.6487	47.142	48.7611	49.5554	49.691	49.8813	49.8865	49.1	48.8887	47.462	48.0513	46.7151	46.7361	47.4914	46.6811	46.5774	46.6238	46.7146	46.531	47.7977	48.2921	48.0394	48.2229	49.7205	51.2647	51.9833	54.1681	53.8624	54.8477	55.9158	57.8508	58.6585	60.2105	61.181	61.9683	62.6483	63.6413	64.7366	65.5286	65.6315	66.7064	68.0913	68.8106	70.2268
	41.5305	40.9838	41.1842	41.2872	40.6644	40.4096	40.7103	42.3241	43.0473	42.9395	43.5405	43.035	42.4884	42.1638	40.4865	40.8552	40.0684	40.3103	40.207	39.8181	38.9233	39.1879	39.6666	39.7093	40.4691	41.334	41.3899	42.4169	43.3294	45.4903	46.7263	49.45	49.3515	51.2816	52.6253	55.2054	56.6501	58.9076	60.6765	62.2983	63.8483	65.8404	67.7728	68.8288	69.02	71.2104	73.3207	74.7943	77.2108
	37.5504	36.6926	37.0805	37.3464	37.1527	36.5337	36.6901	38.0726	39.0099	38.8835	39.2727	38.8786	38.8429	38.5291	36.6042	36.6381	36.3795	36.6102	36.2411	36.0434	35.6887	36.0845	35.8213	36.1934	37.2512	38.6456	38.4535	39.3159	39.9193	41.9573	41.7484	44.1887	43.6856	44.7448	46.0699	46.9773	48.5639	49.9103	50.2939	51.4414	52.0246	52.8334	53.9108	55.0648	55.0619	55.6063	57.4196	57.9108	59.3904
	41.3418	40.6647	40.9902	40.6283	40.1362	40.4219	40.3207	41.612	42.7704	42.7899	42.9898	42.7053	42.2959	41.2117	39.6595	40.6071	39.6281	39.7257	39.8349	39.622	38.3596	38.7809	39.3004	38.7841	40.062	40.8428	40.385	41.0753	42.1037	44.1763	45.4601	47.6764	47.8947	49.294	51.2001	52.7687	54.7479	55.8823	57.8585	59.7242	61.06	63.1419	65.1599	66.3016	66.4377	68.7845	70.9465	72.416	74.563
	25.2216	25.0045	24.9006	24.5125	24.071	23.9307	24.2893	25.6984	26.4335	26.684	26.6524	25.8249	26.2709	25.3096	23.8626	24.5536	23.1724	23.5494	23.5075	23.2138	23.1116	23.2422	22.7785	23.0903	23.7392	25.5128	24.9983	25.6443	26.3885	27.2801	28.0032	29.9073	28.8397	29.8997	30.36	31.3739	31.7616	32.5321	32.7349	33.7546	33.7768	34.6333	34.4716	34.9639	34.6045	35.1714	36.1607	37.4342	37.7867
IP3R1 shRNA + CCH	30.5683	30.3239	30.1285	30.2509	30.3525	30.1609	29.4579	30.0925	29.4265	28.3895	27.9182	26.4785	26.5656	26.8232	26.6338	26.1876	26.5352	26.6459	26.2894	26.7372	26.9301	26.9917	26.9698	27.7766	27.5022	29.2238	29.398	29.0656	29.279	31.1075	32.1251	33.4049	34.4232	34.4489	35.4267	36.6881	38.4021	39.149	39.9193	41.3352	42.3583	43.6417	44.5766	45.6586	46.7127	47.5223	47.6554	48.8491	49.0946
	27.9011	28.0925	28.6099	28.8819	29.0434	28.3911	28.2941	29.0372	27.5174	27.5194	26.8735	25.8303	26.4194	26.4976	26.6949	26.9889	26.5185	26.423	26.9013	26.644	27.1486	27.0916	27.2465	28.1175	28.1967	29.7393	30.1848	29.6571	30.1566	31.7988	33.0283	33.9605	34.6227	35.6398	36.3232	37.6838	39.4217	40.6187	41.4359	42.6116	44.0663	45.874	47.3642	48.2003	49.3272	50.9498	51.2419	52.3795	52.6102
	36.8303	37.1086	37.0813	37.2443	37.6925	36.9686	37.1931	37.4761	36.9134	36.018	35.9844	34.5488	34.1434	35.0658	35.0245	34.7091	34.8892	35.3252	34.3517	35.1642	35.3498	35.2355	35.041	36.3113	36.5548	38.6152	39.1954	38.4317	38.9809	40.398	41.4939	42.5306	43.2034	43.509	44.3162	45.0025	47.173	48.1782	49.0704	50.0216	51.2597	52.3096	53.3807	54.0475	55.6041	55.8095	56.2111	57.8769	58.8898
	32.6667	33.0911	32.9229	33.8295	33.9492	33.9517	33.4603	34.4615	33.845	32.7313	32.8251	31.6499	31.7741	32.5008	32.7771	31.7112	32.6041	32.3854	32.5856	33.5334	33.3348	33.2426	33.3046	34.1286	34.1088	34.3159	35.0805	34.6199	34.7679	36.8355	37.7218	39.0538	39.9561	40.2471	41.1482	42.6492	44.2413	45.0996	45.7563	47.5856	48.8404	50.4592	51.9435	52.6243	53.5063	54.4842	54.9315	56.3724	57.1895
	33.3979	33.2916	34.1653	34.1018	34.1478	33.6959	34.2625	34.9352	32.9439	32.7417	32.815	30.5236	29.5466	30.6932	30.7448	30.0391	30.6753	29.7234	29.7429	30.653	30.6258	30.7952	30.595	32.1748	30.8816	25.4154	25.7091	24.5426	24.9085	27.103	28.4378	29.1343	30.3873	29.7908	30.3588	32.1326	33.2054	35.8532	35.2372	37.1834	37.6375	38.8085	40.5754	41.4326	42.3109	42.2513	42.3969	44.8062	44.8941
	26.4197	26.5018	26.6749	26.8158	26.584	26.2172	26.0628	26.711	26.133	25.2284	24.7853	23.5868	23.5804	24.3932	24.1141	23.4863	23.8372	24.1393	23.858	24.205	24.165	24.0312	24.2428	25.0855	24.7474	26.3111	26.4669	25.9866	26.3245	26.8525	28.7043	29.0245	29.7386	29.637	30.4109	31.3743	32.1832	32.7552	33.1661	34.29	35.2718	36.3242	36.9932	37.7986	38.9898	39.4086	39.2565	40.6658	40.5311
	31.1898	31.3672	31.2969	31.2223	31.5356	31.1932	30.756	31.3276	30.4697	30.0184	29.3688	28.0374	28.3948	28.4886	28.8339	27.9477	28.5744	28.4543	28.1629	28.8795	28.5759	29.1242	28.7755	29.565	29.4	30.8189	31.3643	31.0947	31.2753	33.3154	34.5764	35.8086	37.0539	37.8933	38.8654	40.3254	42.4458	43.5704	45.1228	46.8211	48.5167	50.2133	51.7618	53.1379	54.9553	56.0235	56.6567	58.1975	59.2941
	16.5973	16.6883	17.3081	17.0584	16.0723	16.5329	16.8678	17.2139	17.0002	16.6168	16.7895	17.1409	16.3888	15.8912	15.4157	14.8184	14.9831	15.8305	16.8753	17.445	18.3349	17.4342	16.4542	15.0667	14.1151	16.0796	16.0672	16.2643	16.5841	16.9746	17.8058	17.9206	18.1321	18.8871	19.8591	20.7989	21.3297	22.3229	22.9199	24.3717	25.0493	25.6614	26.6778	27.6742	28.7446	29.7084	30.4701	30.4365	30.9533
	17.0787	16.6556	17.1364	16.6376	16.3534	16.1578	16.2147	16.5508	15.7177	15.9608	15.9061	16.2019	15.2428	14.6322	13.8631	13.6445	13.2038	14.1029	14.8205	16.0783	16.0356	15.5447	14.2011	13.3265	12.1519	15.7743	15.926	16.6943	17.2805	17.4136	18.1486	18.1681	18.2911	19.0873	20.1009	21.0045	21.1675	22.5342	22.6158	24.0719	24.4655	24.6619	26.0304	26.9812	27.9553	29.4533	29.3476	29.7704	29.7428
	32.1787	32.0996	32.2873	31.6876	31.3695	31.5456	31.4355	31.4926	30.9856	31.0197	31.0371	31.0633	30.3883	29.6279	28.618	27.9043	27.9514	29.1387	29.9404	30.644	31.3249	30.4487	29.3095	27.7536	26.6341	30.0315	30.4906	31.2683	31.6746	31.6476	32.1788	32.0223	32.5986	32.8162	34.0327	34.889	35.7188	36.2512	36.9695	37.9159	38.0225	38.1797	39.3668	40.3528	40.6612	42.4087	42.7125	42.6376	42.4781
	18.5349	18.6351	18.7825	18.1848	17.6206	18.056	18.2303	18.5023	17.6626	17.6991	17.6666	17.9821	17.3719	16.245	16.2576	15.449	15.6384	16.2512	17.3719	18.29	18.641	17.8683	16.6898	15.6519	14.6513	17.7378	18.1994	18.1446	18.8734	18.6677	19.6121	19.6079	20.2284	20.6248	22.0824	22.7574	23.446	23.3975	24.6977	24.7517	26.2208	26.169	27.178	28.335	29.4533	30.5874	30.2924	30.3401	31.1765
	29.6842	29.4898	29.5797	29.3741	28.9272	28.0578	28.9155	29.0024	28.3402	28.4666	28.2139	29.0779	28.2824	27.3964	26.693	25.9807	26.1592	26.5954	28.4317	28.8713	29.2581	28.1673	27.6353	26.4774	24.8432	27.2533	26.5008	26.8543	28.1196	28.1929	29.9698	29.8261	30.4022	30.5681	31.6906	33.1218	34.0889	34.7921	35.885	36.5722	37.3978	37.7182	39.4663	40.6772	42.0634	42.872	42.6833	44.2305	44.9119
	24.7129	24.4285	24.8363	24.3227	23.4999	23.4769	23.6302	23.6272	23.5471	23.2368	23.2827	23.2439	23.3663	21.6343	20.2659	20.4704	20.3387	21.2417	22.1336	22.6723	23.3163	23.0131	21.5029	20.0942	19.4747	22.0558	22.2862	22.1092	22.9521	23.1613	23.824	24.6742	25.0143	25.7946	27.1694	27.8553	29.2741	30.0819	30.6922	31.8092	32.6391	33.6898	34.6196	35.5505	36.7151	38.6377	38.8632	39.438	40.0339
	26.7352	26.8276	27.4295	26.3088	26.1625	25.6728	25.9218	25.6872	25.4011	25.2258	24.873	25.2788	24.1748	23.1248	22.3004	21.806	21.6897	22.1445	22.7358	24.7194	25.0005	23.8283	22.5707	21.3541	20.6037	24.2079	24.4154	24.8833	25.2912	25.4936	26.2927	27.0162	27.4867	27.4264	30.1074	30.8086	31.595	32.2984	33.1102	33.4836	35.6098	35.6342	37.4461	37.6939	39.5628	40.8357	40.5999	41.4347	41.9891
	15.8891	15.8473	16.4535	15.8576	14.9195	15.2596	15.7833	15.9059	15.5209	15.3132	14.9724	15.7979	14.9939	14.2936	13.5541	13.114	13.4009	13.8229	15.0181	15.6297	16.1922	16.371	14.2941	13.5129	12.0943	15.3396	15.2841	15.1253	16.1759	15.5498	16.3536	16.5197	16.9139	17.3894	18.8007	19.4381	19.9633	20.5295	21.1005	22.3601	23.0535	23.0351	24.301	25.877	26.7821	27.5685	28.6595	28.2849	28.1278
	16.6187	17.2156	17.963	17.0347	16.766	16.7126	17.6677	16.9366	16.1714	16.5988	16.46	16.7721	16.3693	15.796	14.8708	13.9594	14.6664	14.5479	16.3555	16.6516	17.4642	17.1617	15.665	15.2188	14.1768	17.5354	18.3634	18.6126	19.3066	19.1643	20.0547	19.5463	19.7908	20.5523	21.8109	22.7377	23.3981	23.7429	24.8321	25.5456	26.6048	26.5977	27.4947	29.0661	30.2171	31.7492	31.6485	32.3166	32.5196
	63.4738	63.0493	62.8178	62.1275	60.1659	59.886	59.6129	59.0742	57.7794	57.4123	56.6149	56.3814	54.8015	53.8436	51.963	50.3889	50.3929	51.1479	51.6172	52.6759	52.4061	51.6266	49.8014	48.243	46.7579	47.0696	47.6732	48.1291	48.8711	48.5435	49.7117	49.8119	50.0483	50.7958	52.3033	53.2751	54.2669	55.2019	55.9221	56.8679	58.2699	58.5529	59.6593	60.8206	61.9063	63.2671	63.9349	64.2423	64.0028
	30.9029	30.8615	31.2254	30.8622	30.7467	30.4384	30.4878	30.5992	30.3062	30.6109	30.8231	30.3058	30.1898	29.4604	28.7394	27.821	28.1987	28.9926	29.821	30.7181	31.4986	31.1093	29.8421	28.5528	26.9281	31.4866	31.7486	32.2995	32.7493	33.005	33.6558	34.1083	34.5928	35.2613	37.2633	38.1766	38.7688	40.1127	41.0944	42.0165	43.4054	44.0682	45.2207	46.5092	47.5635	49.0815	49.4288	49.7409	50.8489
	32.2228	32.5316	32.7692	32.0576	31.4297	31.8241	31.8751	32.2789	32.1755	32.0733	31.7272	32.3329	31.3617	30.5441	30.1336	29.5804	29.9869	30.7095	31.4272	32.7906	33.204	32.3979	31.101	29.52	28.7973	31.9725	32.0307	33.1873	33.9958	34.2165	35.1997	36.1849	37.1374	37.6513	40.6391	41.908	43.3364	44.1522	45.6387	47.6755	48.6341	49.6284	51.7841	53.3259	54.8986	56.5159	57.1349	58.4136	59.4322
	39.8898	39.6238	39.8111	39.2203	38.8898	38.697	38.7084	39.2017	38.1984	38.7036	38.3773	38.7298	37.797	37.1699	36.5343	35.2492	35.6601	36.3986	37.4452	38.3767	38.6303	38.1823	36.8046	35.5575	34.0277	37.9865	38.2071	38.4167	39.178	39.7043	40.3435	40.3903	41.0651	42.2216	43.5189	44.8125	45.7859	46.8072	47.6547	49.0973	49.9739	50.5487	51.5886	53.0655	54.3642	55.9059	55.9504	56.6628	57.0673
	33.9476	33.9027	34.0859	33.7103	33.5552	33.2973	33.952	33.6639	32.9542	33.3764	33.1204	33.635	32.8242	32.1336	31.5103	30.5694	30.9534	31.3736	32.3474	33.4964	33.8225	33.4728	31.6482	30.9345	29.9377	33.8684	34.6046	34.9305	36.0948	36.7303	37.7107	38.1161	38.4917	39.3775	41.0882	42.7711	43.685	44.8015	45.4329	47.2698	48.7472	49.2524	51.1025	51.9777	53.7744	55.3337	56.0586	56.6073	57.4305
	71.3694	71.1058	70.6369	70.3928	68.5886	68.2882	67.9673	68.0149	66.8543	66.4425	65.8439	65.6694	64.3447	63.7019	61.9961	60.4006	60.3218	60.8584	62.1387	63.0814	63.0754	62.5516	60.9432	58.6082	57.5302	58.962	59.6339	61.0496	61.6576	62.8702	64.0345	64.9262	65.9127	67.2757	69.8156	72.6307	74.0573	75.7625	77.493	79.7517	81.6304	82.4952	84.0967	86.4754	88.0734	90.2991	91.6801	91.9959	93.4705
	38.8619	38.3038	38.9413	38.5853	38.1187	37.8343	38.2573	38.3217	38.2389	38.1644	38.0682	38.6976	37.3789	37.0469	36.0621	35.2231	35.4129	36.2503	37.2958	38.6407	39.0172	38.4265	37.1678	35.6227	34.3565	38.4695	39.704	39.5403	40.3652	41.1127	42.122	41.5597	42.8041	43.3957	45.048	46.6805	48.1517	49.1881	50.5799	51.8104	53.7215	54.4016	56.077	56.5394	59.0584	59.8308	60.7849	60.5013	62.0559
	45.8073	45.6464	46.0261	45.4943	45.6526	45.586	45.4828	45.7385	45.6528	45.2158	45.1352	44.241	44.655	42.9537	42.6046	41.8217	41.9222	42.3834	43.4073	44.6241	45.0836	44.8011	43.2332	41.8737	40.7433	44.6525	45.923	45.4247	46.8943	47.6739	48.3981	48.7702	49.2484	50.4191	52.3168	54.4842	54.8164	56.689	58.061	59.3632	61.3852	61.8834	64.2442	64.9152	66.0719	67.8197	68.6994	68.8037	69.5534
	35.5511	35.5753	35.823	35.5324	34.6797	34.3777	35.3191	35.105	34.3396	34.6044	34.3804	34.5851	33.4913	32.6122	32.0122	31.5117	31.3821	32.482	33.1272	34.3674	34.0564	34.2309	32.3478	30.8092	29.6676	32.4505	32.9508	33.3655	33.6131	34.5161	35.2385	34.9646	35.3282	36.8398	38.3637	39.1302	39.9153	41.5245	41.6784	42.9601	43.8421	44.9378	46.2135	46.9387	48.4996	49.4417	50.1468	50.6723	51.5986
	42.5019	43.175	43.231	43.0787	42.2098	41.6833	43.0119	42.5667	42.0742	41.9001	42.1325	42.4898	41.3562	41.0437	39.4852	39.1444	39.4384	40.2616	41.2004	42.0756	42.9828	42.1934	40.4739	39.1555	37.8271	40.5372	40.6897	41.5788	41.748	42.1064	42.6647	42.9717	43.2746	44.2625	46.115	46.7421	48.0134	49.1008	49.7784	51.5525	52.1817	51.913	53.7395	55.9337	55.881	56.8395	57.768	57.8383	57.9876
	36.4922	35.8832	36.5021	35.74	35.0404	34.6979	34.992	35.702	34.3813	34.3443	34.2632	34.5965	34.0257	32.6469	32.2179	31.0025	31.2675	31.1423	33.0985	33.8663	34.5308	33.75	32.0026	30.8145	29.8894	34.2057	34.5625	35.1663	35.8204	35.9738	36.7683	36.9522	36.9236	37.9247	39.3861	40.4175	41.5164	42.5075	44.0916	44.7882	45.8965	46.9863	47.8224	48.7207	50.3216	51.6819	52.239	53.1979	52.5861
	41.5767	42.5554	42.4513	41.4017	40.9885	41.9368	41.5139	41.9496	41.1459	41.4529	41.2796	40.8754	41.3341	39.6988	39.1961	37.6318	38.1384	39.62	40.0182	40.912	41.4984	40.8646	39.2963	38.6851	37.3265	40.8919	41.5597	41.7878	42.727	42.848	43.6541	43.4075	43.9693	44.526	46.9694	47.7591	49.2363	50.0833	50.952	52.0248	54.2504	54.1704	56.3629	58.1253	59.2217	60.1637	60.3084	61.5107	61.9054
	50.1279	50.6012	51.2328	50.8414	50.0903	50.2565	50.2672	51.0313	49.7784	49.9559	50.0024	50.6093	49.1395	48.1388	47.6482	46.7715	46.9805	47.5351	48.7722	49.8986	50.1956	50.0285	48.8905	47.4806	46.053	50.5823	51.4408	51.5852	52.6969	52.4779	53.6035	54.7553	54.1448	55.7732	58.3514	59.7935	60.6248	61.4126	62.6002	64.5088	66.0996	67.4081	68.4027	70.2556	71.021	73.248	72.9484	74.141	74.5667
	50.6501	51.6482	51.4673	51.6936	51.2527	51.7152	52.589	52.2511	52.6348	52.9291	52.9359	53.4444	52.1259	51.6637	52.1864	50.6244	51.999	51.5634	52.7764	54.6833	56.065	55.1035	54.0158	52.3399	51.3671	54.532	55.1176	55.2547	56.3085	58.0443	59.212	59.2572	59.5035	61.3561	64.1642	65.9167	66.4674	68.4959	69.4585	71.0898	73.1028	74.4427	76.1972	78.7704	79.9593	82.7145	81.5976	83.5996	84.1806
	51.8223	51.5257	50.9983	51.8573	51.2876	52.0509	52.5202	52.0065	53.3889	52.5493	53.3256	52.8003	51.955	52.1654	50.587	50.6393	50.9633	51.2133	52.2604	53.9661	54.4499	53.5863	51.8954	51.5445	49.7893	54.2157	54.405	55.2048	55.7616	57.0242	57.8426	58.3266	58.6474	60.4328	62.3003	63.8307	64.5983	66.0373	68.6197	69.8874	71.0204	71.4922	73.5198	75.8917	77.3027	79.2617	79.3567	80.1756	82.5985
	35.6094	36.1818	35.5246	35.687	35.6705	35.8234	35.9571	36.7999	35.6877	36.8215	36.1929	36.7247	36.3256	35.2483	34.4742	33.9703	33.758	34.7284	36.2415	37.6246	37.8883	37.4784	36.118	34.7952	34.1202	37.1745	38.4487	38.394	38.9348	40.5695	41.5207	42.0603	42.2474	43.2073	45.1511	47.4354	48.0707	48.9487	50.8983	52.4494	52.9354	54.5519	56.935	57.8049	59.6671	60.8479	61.5613	62.5754	63.6855
	40.3479	40.1264	40.8631	40.1892	39.6024	39.766	40.6589	40.0242	39.4377	40.1248	39.7866	40.1556	38.8152	37.928	37.2347	36.5341	36.5498	37.5338	38.2279	39.6338	40.1688	39.5956	37.6675	36.9994	35.4472	38.4348	38.6087	38.81	39.4029	38.7202	40.1914	40.062	40.5015	41.2656	43.1223	44.2052	45.1531	45.6603	46.8963	47.9065	49.2018	49.8854	51.484	52.8545	53.5789	55.3284	55.2607	55.3597	55.9838
	42.9302	42.8301	42.7554	42.4117	41.488	42.2942	42.4466	42.3741	40.9002	40.8389	40.7466	40.9416	40.1128	38.5759	38.5953	37.7539	37.4859	37.7848	39.4664	40.7351	41.0095	40.7368	38.7487	37.0731	36.0279	39.5992	40.3129	40.051	40.7052	41.0413	41.3196	41.7403	42.2036	42.7665	44.237	45.8839	46.7306	47.8464	48.8832	49.7451	50.9057	51.9342	53.6169	54.3744	55.6891	57.1697	57.4068	57.7558	58.8933
	26.9744	26.6723	26.8273	26.413	25.5622	25.4432	25.9688	26.1134	25.3202	24.8936	24.565	24.6413	24.3454	23.3732	22.0471	21.4239	22.0837	22.0238	22.8237	24.3204	24.4031	23.1928	21.6738	20.6612	19.3715	23.0599	23.5129	24.4259	24.9084	25.0473	26.2205	25.5968	26.6828	28.3438	30.4255	31.4643	32.9154	33.5257	34.8753	35.8542	36.6733	37.2322	38.6255	40.0074	40.5681	42.1905	42.1237	42.4544	42.1755
	31.2361	31.0036	31.6825	31.0681	30.2564	30.3896	30.9025	30.4651	30.3088	30.7533	29.5811	30.537	29.5958	28.5037	27.9708	27.2432	26.831	27.7157	28.4352	29.6821	30.11	29.5898	28.2562	26.8809	25.8424	28.4364	28.5447	29.073	29.598	30.6911	31.8161	32.221	33.7352	34.1593	36.2417	38.1687	39.3693	40.8328	41.9167	43.5306	45.0193	45.6851	47.662	49.058	50.1297	51.4781	52.4656	52.8231	53.9938
	47.3803	46.8372	47.2368	47.3271	46.8634	46.3226	46.8388	47.25	46.6556	47.2261	46.3733	45.9607	46.2757	45.0739	44.2906	42.9193	43.9536	44.2781	44.8333	46.9845	47.299	46.4799	45.3491	43.4991	42.7149	44.7085	44.3206	45.4387	46.0659	47.2812	47.5433	47.4337	48.5372	48.8553	50.3689	51.6038	52.5355	53.8907	55.1935	55.5158	56.7625	58.0269	59.8009	60.285	62.3736	64.3672	63.9162	63.6333	64.3612
	22.1135	23.5618	22.9155	23.6666	25.2356	24.3882	25.3684	25.056	24.2938	25.5225	25.7785	26.5185	26.2133	26.4289	25.7395	25.5109	24.9542	24.6039	24.0283	24.0159	23.5703	23.8134	23.1678	23.3865	23.4324	23.3907	23.2281	25.753	26.0982	28.3655	29.9531	32.0709	32.9821	34.6819	35.8581	37.0432	37.7835	38.9055	40.1078	41.6019	42.6714	44.2784	45.9847	48.5068	51.1562	53.34	55.8063	58.2927	59.8141
	37.7988	38.9874	38.8392	39.3828	40.3942	39.6009	40.5579	40.185	40.687	40.5029	40.7444	41.7577	41.139	40.9711	40.9422	40.4415	39.18	38.2645	38.1789	38.1937	37.4877	37.5015	37.5254	37.4006	37.6287	39.8336	41.2029	43.9641	46.9024	49.6589	51.9892	54.8317	56.5132	58.3028	60.2732	61.6092	63.03	64.5647	65.6407	67.9176	68.7179	70.4843	72.4618	74.5367	77.2475	79.6824	81.7389	83.654	86.5999
	50.3111	51.0522	51.2012	51.363	53.5349	52.0797	52.8112	51.8408	52.2218	52.3668	52.8895	53.5949	52.6467	53.9925	53.3078	52.4164	51.5741	51.032	50.6212	49.5492	50.0076	48.8912	49.3626	49.5494	48.8349	49.8853	51.1529	53.9224	56.1127	59.3005	61.4093	63.5956	65.1285	66.9755	68.6372	71.234	71.726	72.6571	73.254	75.6351	75.9921	77.6685	80.9649	82.4097	84.9917	86.7766	89.86	90.8839	93.3829
	18.8064	20.443	19.7581	20.4843	21.3464	21.0468	20.5902	20.1152	20.1016	20.5604	21.2892	21.2917	21.3343	21.6071	20.4607	20.1872	19.7269	19.2889	19.2677	18.6697	18.589	17.8807	18.1689	18.2765	18.1907	20.2291	21.589	23.442	25.2876	27.9912	30.0867	31.2203	32.9424	33.9985	35.7496	36.7697	37.6845	38.1897	38.5586	40.194	40.641	42.2326	43.3875	44.9414	46.7386	48.7509	50.9964	51.6527	53.2249
	25.1936	26.432	26.716	26.7439	28.6286	27.4186	28.14	27.7605	28.1067	28.0892	28.4188	29.2891	28.8101	29.0047	28.3774	27.9536	27.2223	26.7967	26.5708	25.9922	26.0754	25.9231	26.0138	26.1746	26.2926	25.6889	26.3256	28.4191	30.1217	32.6261	33.9774	35.0509	36.3722	38.1246	39.3538	40.287	41.8146	42.3946	43.6295	44.982	45.6641	46.7398	48.897	50.402	53.2104	54.7079	56.5156	59.1404	60.3934
	21.9738	23.6962	23.1367	23.6184	24.8873	24.6546	24.0911	23.7601	23.7467	23.9866	24.3436	25.0194	24.689	24.8314	24.6036	24.0842	23.9285	22.926	22.7284	22.367	21.5927	21.5861	21.5177	22.0059	22.1266	25.3176	26.5217	29.1902	30.6052	33.1453	35.2321	36.6751	38.4293	40.2477	40.9272	41.519	43.1855	43.3975	44.6323	45.6755	45.8694	47.0942	48.5837	51.0663	52.8832	54.7647	56.2545	58.7297	59.5425
	17.2154	18.9176	18.6148	18.9278	20.1276	20.0297	19.4968	19.7806	19.0547	19.9496	20.2427	20.4284	20.3789	20.5455	19.7422	19.3729	19.5765	18.8111	19.3359	18.4604	18.1289	17.7645	17.8288	17.8091	17.8611	20.0326	21.0095	23.6675	25.13	28.6605	30.2528	32.2798	33.4148	35.2418	36.5167	38.1615	38.8199	39.7437	40.4355	42.0173	43.8391	45.3959	46.9878	49.1361	50.7858	53.4837	55.7853	58.0389	59.3975
	15.0968	16.8713	16.4354	17.0444	17.9781	18.1041	17.3016	16.8447	17.3651	17.7705	17.9904	18.1611	18.2338	18.0076	18.0206	17.9889	17.1818	16.195	16.2273	15.7828	14.9647	15.4948	15.2322	15.0602	15.3742	18.6155	19.4266	21.9547	24.4139	26.7248	28.0023	30.1272	31.3686	33.0436	34.0034	35.323	37.1379	37.7183	39.0635	39.9002	40.8434	42.9447	44.1211	46.4039	49.7259	51.1771	53.4372	55.7426	57.5549
	30.9359	32.7408	32.5131	33.1879	34.4438	33.8314	33.8679	33.4087	33.5276	33.8601	34.2438	34.7071	34.4708	34.7512	34.3289	33.6854	32.9544	32.2321	32.1903	31.6189	31.324	30.9937	31.3089	30.9122	31.7348	32.7218	34.3533	36.7798	38.9266	41.148	43.2293	44.7818	46.2928	48.4776	48.8593	50.9702	51.5585	52.6457	52.8433	54.188	55.9036	56.2351	58.6307	60.2638	62.0856	64.2821	66.7555	68.2102	69.5979
	30.1571	31.1799	30.8413	31.4288	32.3374	32.451	31.9197	31.3315	31.7175	32.1209	33.2161	33.769	32.858	33.1117	32.2115	31.5808	30.6737	30.0056	29.8765	29.2655	29.228	28.0529	28.1956	28.2761	28.9578	32.4761	34.0873	36.4765	39.1243	41.7253	44.9823	47.4392	48.2561	50.0451	51.2532	52.5926	54.0269	54.7055	54.8952	56.1759	57.4916	57.8766	60.2696	61.288	63.3454	64.7762	66.8801	68.1631	68.8969
	38.5479	40.5493	39.4272	40.1785	42.0192	40.8419	41.187	39.5447	39.226	40.8527	41.374	42.0546	41.469	40.9816	40.8934	40.3475	39.5947	38.9268	38.4302	37.699	37.1904	37.6955	37.443	38.2387	38.0099	40.6946	41.8361	45.4766	48.2571	50.7034	52.3331	54.4452	55.8208	57.4214	59.1199	60.5563	61.716	62.2137	61.5903	64.6805	64.6507	66.3444	68.3049	70.1009	71.7308	73.7888	75.9208	76.6585	78.6175
	30.4748	32.3371	32.0241	32.1243	33.9742	33.1138	33.4215	33.0287	33.025	33.6991	34.3578	34.6237	34.0529	34.8527	34.0392	33.8494	32.9742	32.5915	32.6311	32.0116	31.4132	31.5906	31.4244	31.0917	31.2246	31.8994	32.5585	34.6292	37.3241	39.4307	41.3096	43.125	44.5306	46.7858	48.2126	50.3068	51.9163	52.0371	54.1404	55.7174	57.995	59.3986	62.0325	64.5286	67.3107	70.2638	73.0242	75.8464	78.1078
	28.637	29.9231	30.5129	30.8648	32.3332	32.245	31.4853	31.0811	30.6401	31.8029	32.8958	32.2342	32.2685	33.7406	32.119	31.7121	31.998	29.8243	30.4716	29.4356	29.1652	28.768	29.7708	29.6534	29.873	30.5377	32.1217	34.7395	36.2498	38.9222	40.9624	42.6552	45.3473	46.926	48.553	49.8457	50.6096	52.0174	53.6956	55.4134	55.5461	58.785	60.4906	62.7499	64.8964	66.9245	70.8631	71.8033	73.2645
	23.4161	24.9127	24.628	25.2398	26.4317	26.3524	25.9616	25.2187	25.5026	25.8537	26.7753	27.1935	26.6456	26.8679	26.1873	25.9113	25.3787	24.6256	24.8569	24.4052	23.9129	23.581	23.4463	23.3083	23.6139	25.8721	27.4871	29.8447	32.0583	34.8538	37.9923	40.0188	42.574	44.5291	45.8039	48.2475	49.3683	50.0392	51.2613	53.1283	54.3714	56.0477	57.4728	60.2362	62.1298	64.3159	67.0034	68.4558	69.9435
	30.5516	32.1148	31.7687	31.6139	33.7523	32.6488	32.7415	32.7579	32.5046	33.6594	34.0384	34.0583	33.7752	34.2372	33.3093	32.9365	32.0629	31.3799	31.5612	30.655	30.3555	30.002	29.9	29.906	30.9035	32.7067	34.0706	36.9967	38.494	41.3397	43.7796	45.9998	47.5072	48.8929	50.9305	52.4384	53.5398	54.7044	55.7105	57.4248	59.129	60.6025	62.0172	64.6555	66.4891	68.9727	71.4118	73.4	75.655
	36.4546	37.5604	37.4631	37.9113	38.9545	38.6494	38.1934	38.2245	37.5057	38.6721	39.2283	38.8586	39.0962	39.2816	38.4467	38.2309	37.1963	36.085	36.6238	35.9059	35.2889	34.5472	34.7184	35.2419	34.936	37.8905	38.0512	40.9526	42.7419	45.692	47.5938	49.5104	51.5238	52.428	53.5368	55.1074	56.3852	56.6029	57.4505	58.7142	59.1858	61.0548	62.3202	64.5997	66.2965	68.9236	70.6401	72.4113	73.506
	28.0838	29.7773	29.4971	29.6074	31.4028	30.6232	30.541	30.0988	29.6132	30.9595	31.2812	31.7134	31.2445	31.7393	31.2317	30.5372	30.2258	29.2803	29.3454	28.801	28.0327	27.8329	28.2371	28.27	28.2486	30.856	32.3091	34.6766	36.2392	39.5119	41.447	43.4235	45.0469	46.6997	48.3719	49.45	51.6581	52.5822	53.2246	55.4255	56.2255	58.2825	60.5275	62.8972	64.8184	67.6114	70.6253	72.9679	74.4937
	40.5363	41.4954	40.8675	41.3782	42.9445	42.2273	42.3808	42.4392	41.6695	42.4732	42.8527	44.1835	43.5556	43.636	42.9784	42.4201	41.7609	40.1442	40.8253	40.1929	39.8608	39.2687	40.0673	40.0117	39.7393	40.4778	40.7508	43.1736	45.5454	48.1121	49.2617	50.6255	52.6992	54.0963	55.1031	56.5558	57.4837	57.9688	58.5324	59.8684	60.8458	62.0224	63.9968	66.5448	68.2393	71.0442	72.0804	74.8315	76.4125
	21.0925	23.0546	22.5966	22.6561	23.9607	23.9572	23.7024	23.1974	23.0151	23.6657	24.2332	24.8455	24.1588	24.7786	24.3359	23.7473	22.4437	22.2614	22.4274	21.3054	20.7805	20.7989	20.7998	21.1288	21.3586	24.4376	25.5368	28.0331	29.6461	32.4194	34.027	35.7665	36.9222	38.5122	39.7106	41.7581	43.3759	43.7009	44.823	46.6374	46.9927	48.3549	50.3676	53.0838	55.1973	56.9597	59.2714	62.0402	63.3776
	33.7284	35.9013	35.5057	36.3672	37.6384	37.1766	37.1945	37.8878	37.4941	38.1124	38.2853	39.787	39.5204	39.6783	39.0551	38.1126	37.6126	36.4678	36.2967	36.0307	36.585	35.2513	35.6762	35.618	35.8694	35.8689	36.8843	39.7376	40.6476	43.2102	45.123	48.0178	49.8599	52.1064	54.099	55.8496	56.8954	58.2306	60.2783	62.5594	63.7233	65.6869	68.2037	70.7652	73.8401	77.9037	79.4771	83.0253	84.1553
	19.7651	21.419	21.1986	21.6626	22.9807	22.8017	22.2364	22.2912	21.9328	22.4987	23.1297	23.8957	22.6488	23.1956	22.7875	22.6321	21.8351	20.4434	21.2632	20.3041	20.1034	19.8768	19.9922	20.5458	20.6011	22.4433	22.9502	24.8989	25.679	28.0396	29.5358	30.3082	31.3347	32.3105	33.2974	34.2465	34.9182	35.111	36.1743	37.6425	38.5457	39.7387	41.7154	43.6996	44.6405	46.5802	48.7687	50.5407	51.3337
	64.2791	65.5083	66.0901	65.6722	67.4546	67.7012	67.091	67.5205	67.0083	67.5485	68.262	68.5423	67.8925	68.5494	67.6611	67.2485	66.6993	65.8856	65.9514	65.3904	64.7402	64.5822	64.4446	65.4068	64.9646	63.4278	63.5338	66.1822	67.0462	70.4665	72.1289	73.3876	75.1045	77.2349	78.4481	80.0189	81.1951	81.6801	82	83.8806	84.3584	86.0777	89.0041	91.2479	93.0276	95.5312	97.7258	100.276	101.414
	26.4066	27.7436	27.6588	27.1941	28.7394	28.1194	28.0584	28.1242	27.572	28.4588	28.8411	29.4535	28.5718	29.1239	28.5701	27.9463	27.0655	26.1461	26.384	25.1417	25.4848	24.473	24.7212	24.363	25.323	25.3554	25.8506	28.2105	29.5025	31.6675	33.1522	34.5102	36.1689	38.6752	39.967	41.1768	42.7057	43.5259	44.6152	45.5071	46.9963	50.1242	52.7334	54.8763	57.3573	59.9563	62.66	65.2737	67.3741
	33.3347	35.1531	34.3455	34.8028	36.3461	35.9469	36.198	35.882	35.7603	36.1166	36.8855	37.9274	37.1534	37.5798	36.8568	36.2532	35.5441	34.6999	34.815	34.417	33.6646	33.0928	33.4439	33.4273	34.0156	36.3643	37.3217	40.4478	41.6314	43.6278	45.2043	47.195	48.669	50.1904	51.5418	52.7258	53.1405	54.2098	55.1842	55.9408	57.3202	58.4549	60.1901	62.8636	64.5215	66.5285	68.0173	70.7416	71.5479
	31.5054	34.0721	34.1674	35.445	36.9157	37.096	36.952	36.8095	37.0233	37.1177	38.0946	38.2144	37.8927	38.5415	37.4154	36.9988	36.0309	35.1448	34.7262	34.1487	33.8234	32.828	32.7608	33.047	32.3135	36.0131	38.5051	41.1734	43.8987	47.2988	48.6882	50.946	52.0749	54.7111	56.786	58.1264	59.9303	60.9112	62.1743	63.7026	66.1093	67.1892	69.9164	72.3705	75.1106	77.4955	80.6371	82.2911	85.0444
	41.3953	43.1293	42.4987	43.3272	45.2044	44.6614	43.9058	43.9991	43.5332	44.2752	45.1931	45.8533	45.2591	44.6351	44.4714	44.5075	43.7163	42.6507	42.5296	41.5152	40.9273	40.7402	41.1985	40.962	41.394	43.9302	45.214	48.1294	49.752	52.1644	54.1656	55.101	57.0878	59.1073	59.5224	61.888	62.2943	63.3234	63.7291	65.5437	66.1715	67.6975	69.8672	71.9277	74.3917	76.4071	78.8703	80.905	81.5305
	42.7506	44.7515	44.3343	44.1616	46.1466	45.5332	45.8023	45.8273	45.1205	44.8072	46.4487	46.7136	46.3905	46.3364	46.2922	45.4501	44.2029	43.9599	44.1455	43.3681	42.47	42.3383	42.5359	42.8227	43.8137	41.9703	43.3169	45.6604	47.2545	49.8022	51.2453	53.163	55.0889	56.435	57.715	59.0895	60.34	61.8856	61.882	63.2317	64.1593	65.3753	67.1174	70.0049	71.932	74.1806	76.6876	78.0173	79.8661
	43.851	45.8968	45.2789	45.9343	47.2874	47.4448	46.042	46.41	46.2792	46.8458	47.2538	47.6195	47.6846	47.5875	47.4578	47.3144	45.8966	45.2642	45.4484	44.5108	44.0405	43.629	44.3143	45.1957	44.5814	46.9779	47.988	50.7452	53.3912	55.8712	58.9928	60.6161	61.9068	64.8916	66.3038	68.7905	70.4135	71.7298	73.119	75.9272	76.9342	80.2761	81.235	85.1452	87.8444	91.0138	93.0593	95.3458	97.9163
	46.1676	48.7685	47.7339	48.1585	50.1579	49.1758	49.1622	47.9219	48.0994	48.9373	48.6463	49.3198	49.9553	49.4971	48.7181	48.6593	47.6622	47.0202	46.4278	46.0527	45.2603	45.5624	45.4429	45.4579	46.2014	49.0476	50.3192	53.1906	55.55	58.2534	61.3422	63.3891	64.7351	67.1273	67.8678	70.309	70.5053	71.2181	72.3917	73.7116	73.9149	75.5804	77.7886	79.8055	81.8731	83.1993	85.3423	87.6362	88.7338
	36.056	38.2491	38.2021	39.2713	41.3835	40.6197	41.3834	41.1154	40.2327	41.2379	42.1399	42.5313	42.2013	41.7625	41.0371	41.0159	40.3285	38.7881	38.8894	37.7956	37.1188	37.629	37.3722	37.1333	37.4475	38.7993	40.0303	42.3518	43.5844	46.5227	48.794	51.2314	52.2876	54.4967	55.3667	57.4954	59.0593	59.5521	60.8618	64.7245	65.2326	67.3574	68.7462	71.618	74.5509	76.8725	80.8155	82.5255	85.3202
	36.1289	35.0473	35.7243	34.1545	33.5393	33.336	32.5487	32.5943	32.6002	33.547	33.5726	35.1592	36.2097	36.5999	36.5449	37.1083	37.0296	36.6835	35.5704	35.3879	34.5901	34.312	34.4953	33.8826	33.6958	35.2457	35.1429	35.0086	35.2176	35.2662	36.0322	37.5673	39.3929	40.7176	42.1079	43.3491	44.3104	46.0496	46.8319	47.1745	47.4003	47.436	47.5634	48.2259	48.2418	48.7952	50.4289	50.9869	52.4562
	26.997	26.3986	26.7636	25.1021	24.6866	24.4563	23.6138	23.5511	23.6028	23.6662	23.945	25.4889	26.2075	26.548	27.0139	27.4788	26.7672	27.182	25.9141	25.7166	25.003	24.8272	24.1504	23.7773	23.6533	25.5064	24.9873	25.3621	25.2826	25.8494	26.7964	27.8534	29.845	31.4876	32.2748	33.2797	34.6766	36.2661	37.1028	37.5188	38.1903	38.3877	39.1985	39.645	40.2539	40.5472	41.3981	42.7157	44.1354
	29.3595	28.3662	28.7818	27.1588	26.8772	26.4064	25.872	25.8602	26.1353	26.3907	26.5217	28.015	28.6842	29.5464	29.4219	29.9353	29.3764	29.5024	28.3551	28.2173	27.2758	26.8827	27.3105	26.7746	26.2602	28.2258	27.9536	27.7774	27.7391	28.1334	29.3634	30.4074	32.6153	33.4979	35.0319	36.0573	37.316	38.9003	39.6824	40.5385	40.8552	40.5318	41.1173	41.604	42.1432	43.2284	44.2757	45.2175	46.2741
	32.877	32.1613	32.3802	30.6605	30.3043	29.6756	28.9839	29.2326	29.4162	29.5972	29.8806	31.5071	32.2584	32.8664	32.8855	33.5248	32.9201	32.8929	31.5667	31.4629	31.0465	30.3058	30.2393	29.4302	29.3293	31.3359	30.7516	30.6503	30.1868	30.4659	31.3522	32.1947	33.8385	35.2442	36.4381	37.1174	37.7253	38.9099	39.3773	39.5965	39.8184	39.0228	39.2284	39.2816	39.1878	39.9979	40.3128	41.1424	41.8779
	34.475	34.1371	35.0077	32.9845	32.519	32.0154	31.1729	31.7522	32.3422	32.0066	32.4419	33.8661	34.4402	35.1178	34.9727	35.9318	35.6896	35.4097	33.9008	33.9665	33.4939	32.7366	32.3623	32.242	31.5109	33.3325	32.9589	32.9941	32.5562	32.8082	33.9549	34.9257	36.4563	38.0793	38.9774	39.573	41.0784	42.2226	42.726	42.7692	42.8623	42.8677	42.3424	42.469	43.0383	43.1438	44.3721	44.9611	45.613
	34.0015	33.1769	34.153	32.164	31.9154	31.5437	31.0196	30.6201	30.4632	30.8314	31.4354	32.5872	33.9451	33.834	34.1937	34.5322	34.185	33.8798	32.8758	32.5874	31.6411	31.4244	31.2558	30.567	30.3886	31.6728	31.3307	31.1589	30.7497	31.3571	31.9352	32.5984	34.6679	35.8701	37.0192	37.8807	38.6505	39.7379	40.0645	40.6445	40.5637	40.2629	40.2112	40.3716	40.3449	40.6034	41.338	42.2492	43.3394
Time (s)	0	2	4	6	8	10	12	14	16	18	20	22	24	26	28	30	32	34	36	38	40	42	44	46	48	50	52	54	56	58	60	62	64	66	68	70	72	74	76	78	80	82	84	86	88	90	92	94	96
[truncated: 374 more columns]

## Sheet: Figure 4B
IP3R1 shRNA+IP3R1 DA -CCH	36.5356	35.888	36.305	36.1309	35.8571	35.547	36.1071	35.3533	35.2651	34.9591	36.0525	36.1868	35.6443	35.2307	34.6805	34.3595	35.5576	35.1392	36.0252	35.6998	35.9351	36.2757	35.722	35.7653	35.5774	35.8632	36.0298	35.2316	36.7037	37.2009	37.8548	38.5837	39.2845	40.4484	41.9572	43.9984	45.7417	46.7114	47.9785	48.144	49.865	50.4005	51.5924	52.1997	53.5428	54.8706	55.66	56.3867	57.6963
	27.8247	27.0051	27.6413	27.5285	27.0893	26.6713	27.4134	26.3764	26.7719	26.209	27.267	27.0863	26.8837	26.5362	26.069	25.9389	26.8126	26.822	27.0451	26.669	27.1702	27.2165	27.1818	26.5633	27.1138	26.6744	26.6654	26.4672	27.2937	27.39	28.1064	28.9652	29.3188	30.578	31.8231	34.3751	35.7395	36.4579	37.3242	38.6753	38.9196	39.8049	40.7708	41.7479	42.962	44.1191	44.8066	45.9622	46.5756
	24.5077	23.8646	23.9927	24.2888	23.8314	23.5043	24.0891	23.8406	23.6736	23.2938	23.9212	23.8405	23.8173	23.4638	23.0904	22.8791	23.556	23.8441	24.1239	23.7716	24.1287	23.864	24.2231	23.8991	23.8894	23.816	23.4163	23.9329	24.0659	24.0899	24.5759	24.9545	25.3485	26.3645	27.2277	29.1805	30.4342	31.172	31.2828	32.0268	32.9353	32.8113	33.8458	34.8983	35.2681	36.3862	37.0175	37.5382	38.5467
	38.9898	37.7959	38.0437	37.8175	37.1547	37.5749	37.444	36.6133	36.9766	36.1804	37.205	36.6864	36.8957	36.5949	35.8066	35.3516	35.9268	36.2095	36.1975	36.0979	35.5072	36.0108	35.7726	35.3674	35.3166	32.8207	33.1027	33.7527	33.4724	34.0442	34.2703	34.9695	35.2939	36.3754	37.188	39.5295	40.4352	41.1501	42.0551	42.8476	43.2567	43.472	44.179	45.2142	46.0588	46.5543	47.3062	47.6879	48.6241
	32.2267	31.5723	31.7077	31.5924	31.48	31.2476	31.7513	30.8449	31.2868	30.4909	31.4394	31.268	30.9591	30.4738	30.0858	29.9703	31.0889	30.806	31.1665	30.8273	31.1486	31.1582	31.2742	30.9304	30.8733	30.925	31.2612	31.1742	32.2908	32.8555	33.3181	34.3092	34.8567	36.3405	37.5683	39.8367	41.7746	42.5548	43.5874	44.8462	45.8564	46.969	47.7105	49.2765	50.154	51.3909	52.2367	53.4083	54.6638
	25.9481	25.2316	25.2685	25.6096	25.0518	24.9032	25.4539	24.9311	25.1491	24.4254	25.4151	24.9287	24.9652	24.5635	24.4235	23.8691	24.7539	24.8941	25.3522	25.1603	24.9585	24.913	25.3092	24.946	24.4234	24.9723	25.399	25.0841	25.6279	25.7354	26.3285	27.0156	27.1929	28.451	29.5216	31.4792	32.7862	33.2332	34.0498	34.9494	35.7177	36.2163	36.8945	37.7568	38.7807	39.6174	40.2305	40.855	42.0705
	24.0917	23.7712	23.7835	24.0694	23.4257	23.2927	23.7567	23.141	23.5163	22.9257	23.8231	23.7483	23.4173	22.991	22.7967	22.319	22.9918	23.3258	23.5728	23.3145	23.6663	23.5084	23.3973	23.3195	23.3315	23.3658	23.1595	23.0947	23.5897	24.2775	24.1242	24.7706	25.4491	25.9754	27.1882	29.1494	30.4296	30.9688	31.5785	32.5531	33.6196	33.6746	34.7207	35.3387	36.4781	37.2043	37.7295	38.6189	39.2668
	30.7585	30.1978	30.1384	30.4581	30.1513	29.9955	30.7261	29.7201	29.7118	29.6251	30.2857	30.0972	30.0618	29.5219	29.6187	28.9709	29.9381	30.2575	29.7751	30.2769	30.4433	30.3385	30.1594	30.1199	29.7698	29.5435	28.8683	29.0807	29.9543	30.3881	30.7437	31.5067	31.9847	33.0217	34.0155	35.8556	37.5724	38.0027	38.5614	39.8932	40.8737	41.0345	42.1275	43.3985	44.0822	44.9151	45.8793	46.3699	47.4411
	28.5103	27.8947	27.9149	28.1383	27.7959	28.2803	28.0935	27.7264	27.911	26.991	28.169	27.6976	27.5748	27.1533	27.1792	26.6362	27.0839	27.6456	27.7493	27.5283	27.71	27.3344	27.38	27.0035	27.4533	26.1018	25.941	25.5382	25.4481	25.9275	26.3365	26.7019	26.832	27.659	28.4874	30.2917	31.4093	32.1438	32.3417	32.9297	33.623	33.8067	35.065	35.7232	36.3466	36.9209	37.5664	38.149	38.9449
	23.1771	23.1706	21.8102	22.2165	22.6811	22.2535	21.4874	21.6039	21.6832	21.1974	21.2318	21.4082	21.0391	21.2614	21.0576	20.7791	21.6118	21.868	21.901	20.9992	21.0881	21.0403	21.4063	22.5399	21.2902	22.7761	23.9268	24.9103	25.5356	26.5037	26.7702	28.2991	28.9261	29.5435	30.4097	30.8837	32.0755	32.3569	33.8364	35.4819	37.0909	37.6039	37.9197	39.1702	40.2943	41.2659	42.595	43.7917	45.1401
	20.2571	20.2895	18.7697	19.637	19.8253	19.207	18.9118	18.8827	18.8711	18.3558	18.1641	18.1141	18.3983	18.0665	18.4161	18.258	17.714	18.0606	18.0798	17.472	17.7659	17.3663	17.5319	17.8884	17.2867	19.0627	19.7143	21.0058	21.6781	22.2518	23.0131	23.2121	24.0359	24.0079	23.8275	24.2144	24.7859	25.716	26.4673	27.6504	28.758	29.2168	29.3949	29.9789	31.0902	31.4684	32.2926	33.1375	34.9003
	23.3519	23.3192	21.9173	22.051	23.0549	22.3276	21.9178	22.2132	21.4874	21.9957	22.0589	21.7645	21.7607	21.9668	22.0196	21.7799	21.7533	21.95	22.0906	21.6388	21.5261	21.3197	21.0553	22.276	21.3979	23.8904	23.9498	25.5828	26.26	26.9736	27.6565	28.0509	28.9598	28.3105	28.7639	29.1371	29.8859	30.4468	31.9501	32.4483	33.5009	34.3882	34.5703	35.1842	35.9247	37.3962	37.9308	39.2298	40.1465
	17.5739	17.7133	16.2115	16.5501	17.2606	16.6152	16.2151	16.6622	16.4987	15.6895	15.8792	15.8832	15.5714	16.0573	15.8541	15.9938	15.9877	16.1132	16.3806	16.1051	15.9588	16.0255	15.7866	16.3079	15.7994	17.4385	18.2904	19.6117	19.8132	20.3796	20.9798	22.105	21.8012	22.0886	22.0442	22.4952	23.079	23.2449	24.4486	25.1164	26.3904	27.6405	27.0238	27.8686	28.3584	29.244	29.8318	30.9547	32.3539
	22.9182	23.0683	21.9575	22.3416	23.0929	22.2595	22.2214	22.1278	21.8409	21.6809	21.5913	21.4516	21.7977	21.7019	21.5294	21.6604	21.8416	21.5978	21.9886	21.6268	21.523	21.7691	21.6685	22.1753	21.4833	23.5725	24.1492	25.018	25.7262	26.1209	27.1816	28.2459	28.4374	28.5163	28.9056	29.8829	30.8746	31.4473	32.3735	33.6764	34.7717	35.5132	35.6875	36.3084	37.0747	38.1594	39.1262	40.0431	41.4631
	18.8372	18.517	17.5421	18.0216	18.5038	17.6252	17.6518	17.725	17.8344	17.0941	17.3528	16.4082	17.0865	17.0964	16.9133	17.3806	16.8757	17.1661	16.8915	17.6296	16.3347	16.6026	16.562	17.1638	16.872	19.0059	19.81	21.3922	21.1929	22.3959	23.083	24.0254	24.2819	23.808	24.0494	24.9309	25.9487	26.1304	26.6896	27.7244	29.1553	29.8767	29.903	30.2485	31.4247	32.0496	33.0628	34.2263	35.3306
	23.7616	23.8647	22.8059	22.9699	23.4214	22.9678	22.3487	23.095	22.4403	22.2015	22.0718	22.0669	22.399	22.0134	22.0604	21.8893	22.2488	22.4461	22.2958	21.7983	21.4816	21.7091	21.6923	22.2911	21.8341	22.9872	23.903	25.3736	25.8327	26.1548	27.4632	27.478	27.6876	27.9293	28.1148	29.1467	30.1185	29.6086	30.9027	31.8924	33.021	34.1559	33.8808	34.4963	35.3133	35.6135	36.9636	37.5562	39.4899
	23.8488	23.8495	22.0639	22.6183	22.9198	22.2345	22.0413	22.6106	22.0829	21.4348	21.2839	21.1896	20.9713	21.0387	21.1881	21.3779	21.2664	21.2773	21.0482	21.3317	20.6602	20.9914	21.079	21.6833	20.9216	23.2559	23.7165	25.2146	25.4078	26.5639	26.6857	27.8779	28.2514	28.1168	28.2658	29.5155	29.7969	29.9835	31.2642	32.4882	34.239	34.9209	34.9806	35.8318	36.8832	37.751	38.94	40.0085	41.0659
	17.2663	17.718	16.4596	16.5915	17.0212	16.9043	16.5841	16.7703	16.2649	16.1047	15.9275	16.1358	15.9262	16.3638	16.6497	16.4333	16.6806	16.4367	16.6285	16.3194	16.1554	16.1475	16.0396	16.9433	16.1233	17.4625	18.7667	19.7107	20.4471	21.1373	21.3015	22.5737	22.672	22.9677	23.3973	24.1249	25.1667	25.0254	26.2354	27.3352	28.3894	28.9065	29.8248	30.3808	31.5256	31.6975	32.691	34.0999	35.4736
	20.0993	19.8566	18.6468	18.8428	19.1188	18.6913	18.5862	18.5906	18.7768	18.3792	18.1403	17.8604	18.2983	17.9894	18.2717	19.0116	18.2659	18.4649	18.482	18.167	18.2457	18.2928	18.4472	19.4513	18.402	19.9075	20.8222	22.4218	22.8017	23.1896	24.1044	25.0056	25.3845	25.5101	25.8789	26.6197	27.1479	28.0354	29.034	30.5304	32.2558	32.8926	33.6264	34.2279	35.3374	35.8598	36.9801	37.8603	39.8937
	24.3126	24.6612	23.3506	23.521	24.3489	23.1512	23.3799	23.4667	23.4932	23.0906	22.6901	22.8636	22.7726	22.9693	22.8772	23.0399	22.7638	22.8125	22.8702	22.9232	22.5001	22.8602	22.625	23.1746	22.2865	25.1262	25.7083	27.459	27.0459	28.6435	28.2008	29.9348	30.2938	29.8741	30.1838	31.2283	31.0151	31.7908	33.2345	34.5251	35.4133	36.7143	36.8608	36.9092	38.7007	39.4242	41.0791	41.6012	43.628
	29.51	29.1448	28.121	28.5317	29.351	28.2584	27.5726	28.5723	28.0483	27.4867	27.8368	28.1458	27.9312	28.0171	28.0644	28.2441	28.323	28.6	28.6407	28.3176	27.7819	27.8497	27.6336	28.1204	27.5925	29.5233	30.2504	32.3226	32.9999	33.1334	33.7891	34.469	34.962	35.1527	35.3391	35.9315	36.4265	37.1864	38.267	39.5642	40.9319	42.0206	42.2862	43.3741	44.1903	45.2899	46.0223	47.466	48.9011
	28.1468	28.5636	27.127	27.6598	27.9089	27.1967	26.9263	26.8648	27.0149	26.5648	26.7434	26.5101	27.0488	27.0933	27.3373	26.9304	26.6298	27.585	27.2986	27.0658	26.7346	27.4382	27.7764	27.8825	27.8522	30.1853	31.6007	32.8683	33.9191	34.4216	35.838	36.2842	37.1325	38.2064	38.0835	38.892	40.2016	40.6138	41.9628	43.0278	44.8658	46.304	47.1845	48.1592	49.0409	50.6897	51.5584	52.9742	55.6342
	27.3173	27.1802	25.4603	25.9247	26.8163	26.1856	25.7104	26.4028	25.9436	25.2326	25.7438	25.3439	25.5636	25.5772	25.7357	25.6762	25.6131	25.8756	25.8113	25.9215	25.2994	25.6866	25.111	26.0501	25.3542	26.6761	27.7801	28.7075	28.7511	29.8502	29.7652	31.0602	31.6611	31.8503	32.1416	33.2509	33.5016	33.7597	34.4308	35.7425	36.9781	37.4335	37.8457	38.5072	39.5324	40.6807	41.4982	42.6411	44.9417
	23.1799	23.3974	22.2218	22.6762	23.1765	22.2813	22.1818	22.0046	21.8929	21.4452	21.1496	21.3044	21.904	21.7105	21.8595	22.1746	22.0169	22.3031	22.0376	22.0938	21.4228	21.9948	21.8605	22.2681	21.2835	24.4852	24.9133	26.0301	26.6603	27.4734	27.3721	28.2535	28.4489	28.1573	29.0327	29.3362	29.7627	30.4572	31.3324	32.2042	33.285	33.9602	34.107	34.6698	35.6259	36.5134	37.1166	37.9477	39.8464
	24.7281	24.6591	23.083	23.5416	24.1879	23.7444	23.569	23.4123	23.2866	22.8017	22.6336	22.8542	22.8213	22.9002	22.7523	23.1438	23.0758	23.2879	22.9188	22.9832	22.567	22.859	22.7511	23.4456	22.824	24.9554	25.4719	27.0684	27.0165	28.3024	28.3633	29.9193	30.4964	30.4768	30.6401	31.3795	32.2762	32.5049	33.9218	35.3318	36.4455	37.4136	37.5042	38.2115	39.3017	39.9152	41.2383	42.3363	43.7356
	31.6624	31.6854	29.7103	30.7241	31.1679	30.8019	30.3342	30.3842	30.2945	29.7468	29.9666	29.8839	29.2999	29.6391	29.3182	29.9015	30.2031	29.7677	29.9841	29.6217	29.0282	29.703	29.104	30.227	29.3912	31.3502	32.4412	34.5558	34.6021	35.7157	36.3156	36.9384	38.0042	37.9423	38.0465	39.0802	39.3505	40.7209	42.1389	43.759	44.8096	46.2153	46.0286	47.6272	47.8602	48.8068	49.5983	50.7931	52.6131
	28.2226	27.9565	26.471	26.3998	27.4291	26.766	26.3836	26.8617	26.9056	26.2921	26.1315	26.1535	25.9303	26.1609	26.6665	26.3149	26.7501	26.2777	25.9639	25.2747	24.7218	24.6349	25.784	26.1277	25.7277	26.3996	26.7988	28.3693	28.9083	30.0098	30.1335	31.9404	31.6703	31.7583	31.9151	32.734	32.7895	33.5388	34.2079	35.3938	36.9153	37.5786	38.2759	39.0614	39.8438	40.7518	41.3591	42.8794	44.1447
	27.3713	28.0306	26.3951	26.6837	27.8295	27.0949	26.5951	26.8721	26.6723	26.4375	26.8242	26.7453	26.8399	27.2452	27.4733	27.529	27.2682	27.0731	27.2263	26.762	26.3293	26.5314	27.0447	26.8842	26.14	29.5182	30.125	31.7525	32.1	33.3316	33.5289	34.9811	35.8287	35.3786	36.0063	36.4	37.1134	37.334	38.7902	39.586	40.7793	41.7777	41.9927	42.6421	43.1907	44.3297	44.6617	45.71	47.5054
	15.3872	15.7268	13.6911	14.3059	14.933	14.4003	14.0119	14.5379	14.0865	13.8378	13.3986	13.7954	13.4725	13.2614	13.1623	13.8328	13.726	13.7782	13.4849	13.5365	13.3632	12.8591	12.782	13.6266	12.5279	14.0144	14.2549	15.3172	15.1881	16.0769	15.2152	16.5029	16.0603	15.9727	14.9742	15.6601	15.9192	14.9126	16.0486	16.6235	17.2162	17.3072	17.293	17.3529	17.7262	18.8562	18.7087	19.0393	20.6216
	39.2044	39.3181	37.7291	37.2362	37.9301	37.4923	36.0566	37.1881	36.5306	36.0376	35.8153	35.6022	36.43	35.2925	35.3219	35.6525	35.3092	35.0766	35.0558	34.8107	33.8463	34.6074	34.8721	34.7719	34.3848	37.0374	37.2104	39.2788	39.5299	40.4019	41.0461	41.1032	40.9109	41.5423	41.2057	42.0299	42.5886	42.6268	42.8344	43.784	45.0233	44.9805	45.1838	46.2583	46.4382	46.8796	48.0199	48.3567	50.0549
	24.8902	24.8892	23.8173	23.8859	24.8891	23.7489	23.6222	24.2397	23.5838	23.2164	23.4287	22.9669	23.4962	23.2503	23.4869	23.3011	23.157	23.5287	23.2169	23.3159	23.035	23.0968	23.3576	23.9785	23.3376	25.8011	26.3703	28.1456	28.5893	28.9642	30.0267	30.4435	31.096	30.5903	31.6708	31.756	32.6292	32.7785	34.2118	35.4277	36.6664	37.4772	37.7802	38.2931	39.5655	40.5544	41.02	41.9799	43.5886
	29.8105	30.2281	28.4141	28.9541	29.6831	28.8587	28.5264	28.8158	28.3251	28.1934	28.3661	27.868	28.7193	28.1763	28.7533	28.2608	28.2235	28.677	28.582	28.7148	27.8456	28.5329	28.5134	29.0462	28.4931	30.3531	31.4786	32.7393	33.6042	34.1536	35.2209	35.9374	36.4839	36.6931	36.9602	38.2834	38.9552	39.5136	41.1425	42.1414	43.9128	45.3844	45.7487	46.8441	48.3188	49.3236	50.8153	51.7969	54.1592
	24.4255	24.443	23.0911	23.5121	24.0458	22.4566	23.164	23.6867	22.9927	22.1579	22.3739	22.4208	22.5845	22.7132	22.4755	22.7109	22.1454	22.2344	22.7135	22.2578	21.7545	22.6888	22.3335	22.8891	21.9664	24.8375	26.0495	26.9009	27.4046	27.9537	28.5753	28.8995	28.983	28.78	29.5973	30.3988	30.1498	30.7311	31.2942	32.8738	33.8035	34.3692	34.7348	35.2088	36.473	36.9056	37.4726	38.1503	39.9716
	53.1466	52.8063	52.4164	52.7133	53.5607	53.2452	53.69	52.6263	53.1711	52.5546	52.9717	53.6501	54.6461	55.9474	56.2727	56.4683	56.2787	56.5174	56.407	56.5876	56.8211	56.2755	56.2823	56.2554	56.6319	54.573	54.9792	55.3294	54.6886	55.5939	56.0611	56.6281	57.3654	58.031	59.0326	59.7407	60.7205	61.3875	61.0455	62.6933	63.6761	63.854	64.9792	65.7695	67.3895	68.5551	69.8408	69.8508	71.6237
	35.9875	35.6958	34.8971	35.0868	36.0365	35.3428	36.0964	35.1392	35.9593	35.7979	36.3402	37.4061	38.5074	38.8949	39.0335	38.9366	39.8423	39.7152	39.8749	39.717	39.8338	39.4784	39.3503	39.4107	40.1338	37.9214	38.2843	38.0894	37.6093	38.4734	38.9065	39.4164	40.2789	40.9864	41.803	41.8651	43.1184	44.3463	42.9023	44.9697	45.5128	45.7912	47.3916	48.0833	49.19	49.8638	50.3388	51.4544	53.1836
	44.6938	43.8101	43.8138	44.1083	44.6823	44.0418	44.6042	43.299	44.5747	43.7897	44.0114	44.7283	44.8893	46.0131	46.7325	46.5122	46.7414	47.0055	46.5427	47.1579	47.3779	46.7065	46.9236	46.6705	47.3039	45.8341	46.0322	46.4985	45.9487	46.6321	47.1385	47.7985	48.569	49.1479	49.633	49.9117	50.834	51.6258	50.9884	52.4059	53.4383	53.4638	54.5423	54.9281	55.7822	56.9895	58.1242	59.0456	60.0733
	33.9969	33.5518	33.3649	33.6445	33.8975	33.3319	34.0363	32.8795	33.3152	32.2775	33.022	34.0407	33.7942	34.9807	35.7814	35.411	35.7278	36.091	35.4918	36.1386	36.1927	35.658	35.9777	35.9533	36.1588	34.8984	35.6839	35.1747	35.5616	36.1673	36.7646	36.7974	37.0848	37.6015	37.9834	38.2752	38.9508	39.8004	39.2195	40.5203	41.0619	41.547	42.6952	43.1852	44.1137	44.598	45.9516	45.7499	46.9267
	40.4131	39.6581	39.3385	40.1807	40.7121	39.5669	40.6237	38.8472	39.5284	39.2848	39.1484	39.9997	41.2641	42.0559	42.0524	42.6805	42.0984	43.1257	43.0669	42.859	43.5958	43.0273	43.3675	43.4931	43.435	43.0654	43.1838	44.3394	43.6286	44.7069	44.8931	44.6379	45.5	45.6426	46.0535	46.5987	46.8871	47.71	46.8223	48.2609	48.3227	48.2861	49.5044	49.1903	50.6534	50.9299	51.4865	52.6471	53.0157
	36.6746	36.1846	35.8967	36.1831	36.4425	35.7056	36.813	35.6523	35.8678	35.6212	35.778	36.702	37.4991	37.8179	38.1349	38.3848	38.3864	39.1023	38.9381	39.0921	39.0801	39.2067	39.3178	39.3012	39.4427	38.7246	38.6241	39.0179	38.7124	39.571	39.5669	40.0359	40.4684	41.0076	40.8415	41.1976	42.2478	42.7106	42.5346	44.271	44.4737	45.0875	45.8226	46.3264	46.9132	47.2252	48.619	48.7251	49.8112
	37.0746	36.7361	36.2044	36.7988	36.9223	36.6747	37.1695	36.3333	36.9536	37.1866	36.8919	37.5908	38.5156	39.2193	39.5642	39.5239	40.1514	40.0896	40.4689	40.354	40.954	40.4428	40.9545	39.9564	40.8059	39.7953	39.7679	40.1641	40.0449	41.3614	41.1506	42.1352	42.5521	43.5692	43.2642	44.736	45.8462	46.401	45.6807	47.6776	47.8443	48.3072	49.2505	49.1696	50.436	51.4667	52.2297	52.7803	53.5006
	48.7007	47.8749	47.3414	47.5099	48.5384	47.7418	48.2124	47.0768	47.2397	47.1972	47.3966	47.9837	49.231	49.8393	49.8701	50.8138	50.5164	50.6695	50.5107	50.548	51.2673	50.089	50.6559	50.3051	50.8868	49.6498	49.6012	51.0767	50.424	50.8368	51.582	51.575	52.6105	52.6715	53.3309	53.9847	54.339	55.6386	54.8268	56.2486	56.6203	57.3196	57.9269	58.5868	60.2171	60.7574	61.7756	61.8811	63.2939
	55.5502	55.3883	55.5445	56.0043	57.2773	57.0111	57.794	56.2294	56.9271	56.4791	56.6013	57.1429	58.1224	59.0063	58.8654	58.8155	58.8564	59.2892	59.3614	59.9403	60.0676	59.4621	59.8706	59.0028	59.6548	56.3132	56.6686	57.3696	56.9074	58.0374	58.4963	58.5607	59.8871	60.8361	62.2459	62.9894	63.9871	65.2002	64.907	67.6148	68.746	69.7215	70.8618	72.0745	73.9417	74.4748	76.6756	77.0229	79.6202
	60.1411	59.2347	58.7613	59.7943	60.0661	59.7365	61.3589	59.2421	61.1335	60.2668	60.6814	60.5667	61.9157	62.8622	63.4682	64.242	64.2461	64.8027	65.0943	66.2586	65.6778	65.3484	65.0528	64.1901	65.1633	61.9914	62.0858	62.2034	61.4686	62.7127	63.6846	63.6985	64.61	64.9331	66.4117	67.5169	67.8758	69.0391	68.6494	70.8519	71.8374	73.0193	73.373	74.1718	75.473	76.8239	78.2881	78.8151	80.5634
	53.0166	52.319	52.29	52.4882	52.8746	52.1398	52.973	51.5323	52.4919	51.779	51.7346	52.6869	53.2216	53.6431	54.2393	54.9304	54.5902	55.6165	55.3235	55.1501	55.4008	54.8914	55.5879	54.8637	55.2658	53.1168	53.2346	53.4746	52.8943	54.1738	54.6106	55.238	55.448	56.3268	57.135	57.6329	58.8701	59.7084	59.3235	61.2253	61.9569	63.3206	64.1699	64.5853	65.7789	67.0635	68.9291	69.5348	70.8002
	56.3184	55.7842	55.5962	55.6304	56.0119	55.8254	56.8375	55.6976	56.1749	55.7569	55.9452	56.5577	57.0271	58.0771	58.0195	58.4364	58.3563	58.8109	58.904	58.9158	59.5508	59.5108	59.7544	59.3155	59.9305	57.5721	58.2111	58.7316	58.4084	59.1877	59.9672	60.1741	61.5035	62.4714	63.2832	63.9579	65.5447	66.2375	66.0708	68.277	68.6587	70.0122	71.3288	72.3742	73.8254	75.6992	76.9906	77.1042	79.4303
	53.1583	52.3844	52.7419	52.3644	53.0784	52.5473	53.2071	52.0733	52.8943	52.3607	52.5134	53.2359	54.1744	55.1045	54.9179	55.6212	55.6385	55.9819	55.8545	55.5633	56.189	55.8171	56.2614	55.5166	55.8089	53.7684	54.667	54.6211	54.0793	55.0199	55.6596	56.1063	57.1549	57.6635	58.4639	59.8134	60.8237	62.0653	61.337	63.6663	64.5804	65.6888	66.8191	67.8459	68.8597	70.2471	71.7663	72.2094	73.6122
	49.4595	49.3318	49.4243	49.5383	49.8016	50.0019	50.1412	48.9882	49.8274	49.0581	49.9429	50.6096	51.2882	51.9175	52.4769	52.7159	53.2738	52.8138	52.8904	52.5867	53.0444	52.5911	52.986	52.5736	52.8029	50.3472	51.4668	51.3799	51.1235	52.5653	53.169	53.2857	54.1791	54.819	55.6985	56.1365	57.477	58.733	57.4934	60.0664	60.8146	61.8652	62.5779	63.7275	65.1202	66.0149	67.2212	67.7822	69.3953
	47.7881	47.5936	47.5942	48.4335	49.2103	47.8696	48.6937	47.688	48.39	47.8957	47.8096	49.0462	49.9643	50.9084	50.7954	50.9116	50.8807	52.0332	51.8994	51.7647	52.1187	51.7949	52.39	51.6023	51.3642	50.7303	51.1027	50.9334	50.8164	52.1626	52.1292	53.2829	53.8464	54.7511	55.6251	56.1587	57.2697	58.3853	57.0641	59.0914	60.2365	60.5031	61.1422	62.5351	63.9774	65.19	66.4812	66.8089	68.4544
	39.5683	39.3367	39.0319	39.1948	39.5815	39.1081	39.9547	38.8237	39.6669	39.2165	39.1889	40.2055	40.9041	41.4048	41.7388	41.7889	42.0482	42.2354	42.2468	42.637	42.5518	42.1468	42.5329	42.5113	42.6224	41.1395	41.4117	41.4842	41.4595	42.0128	42.6552	43.0487	43.8351	44.5315	44.9315	45.8524	46.6462	47.6189	46.8686	49.1106	49.6242	50.4165	51.561	52.4813	53.7976	54.8847	56.2793	57.1905	58.7349
	42.4893	42.1887	41.6132	41.9798	42.4385	41.9211	42.8472	41.7518	42.1798	41.6958	41.9579	42.5709	43.5761	44.3635	44.5364	44.872	45.105	45.2493	45.3245	44.8917	45.4957	45.021	45.5567	45.1943	45.819	43.9721	44.3689	44.7997	44.1294	45.2823	45.7735	46.242	46.5754	47.1859	47.4859	48.0437	49.0175	49.5697	48.5281	50.3403	50.8167	51.1104	52.1748	52.7177	53.3596	54.18	55.7426	55.5005	57.1571
	37.2237	36.9162	37.3608	37.5435	37.8929	37.2185	38.2942	37.4003	37.5992	37.4604	37.7145	38.5449	39.4229	40.3666	40.558	40.7033	40.8815	41.4973	41.3842	41.3609	42.1128	41.508	41.9493	41.8704	41.9983	41.8038	42.0175	42.5761	42.1395	42.8998	43.023	43.3267	44.2291	44.8055	45.1296	45.4049	46.1882	46.3753	46.1529	47.5621	47.624	47.9941	49.0327	49.4565	50.3615	51.3857	52.2258	52.2576	53.1982
	39.5556	39.9012	40.3996	41.7277	42.5453	42.7589	43.0523	43.3406	42.203	41.855	40.0834	40.17	40.6107	41.3818	43.5718	43.6844	43.7644	43.3493	42.8783	42.7384	42.853	41.9722	42.8234	41.9094	41.3555	42.5222	41.9722	42.0577	42.3308	41.8155	42.5291	42.2763	45.6253	42.1968	43.3738	44.5712	44.3285	45.1322	46.5013	47.4927	48.7843	50.0664	50.9393	51.4418	52.5454	53.6494	54.9761	54.909	56.7779
	26.5887	26.4314	26.7477	28.3912	29.2686	28.9213	29.4056	30.1585	29.1718	28.1804	26.875	27.1368	27.1361	28.461	30.5006	30.7253	31.2696	29.7138	29.6593	29.359	29.8114	30.0345	30.0597	29.8815	29.8478	30.8493	30.8884	30.7883	30.5079	29.8562	30.5136	30.0011	33.0895	29.4399	30.7949	31.5624	31.7644	33.5354	34.2391	34.5608	35.4969	37.013	37.6396	38.8797	39.3602	40.586	41.2755	42.1227	43.0537
	30.4747	28.9016	29.7315	30.9084	31.6321	32.3486	32.2761	32.6953	32.1963	31.2331	29.5519	29.1269	29.4191	30.8835	32.182	32.3902	32.6716	31.5459	31.2317	31.048	31.3526	30.8926	31.1395	31.0516	31.6945	31.4228	31.4521	31.1146	31.2299	30.4394	31.3112	30.6224	33.2182	30.8586	31.2	32.0286	32.5064	33.9054	34.6496	35.0401	36.5383	37.9018	38.8054	39.7874	40.3471	40.9463	42.2523	42.8735	43.6625
	52.7505	52.549	52.3329	53.9541	54.8315	54.8569	54.0477	54.5028	54.2443	53.7908	51.8172	52.0397	52.6513	54.1505	55.6228	55.7371	55.4886	54.8998	54.089	53.2998	53.4276	54.0086	54.0851	53.8558	52.9759	54.1321	54.0545	55.0173	54.1641	53.7595	54.3551	54.1124	56.5888	53.8345	54.0751	55.274	55.4647	56.3712	56.9679	58.7558	58.9	59.8116	60.9136	62.4016	62.1548	63.1029	63.7802	65.2613	67.0988
	37.7427	36.6086	37.2371	38.4755	38.8984	39.0236	39.1416	38.9191	38.4769	37.432	35.6351	35.4347	36.0223	37.2742	38.6603	38.9405	39.2296	38.6415	38.0556	37.8472	38.4953	38.0301	38.5665	38.0964	37.9561	38.6415	38.0735	38.2734	38.1065	37.5905	38.0389	37.594	40.3411	37.5507	37.6233	38.4287	38.6931	40.0191	41.0053	41.6952	43.0789	43.6171	44.421	44.9645	45.5817	46.5981	47.4314	47.7908	48.5917
	56.2661	55.3538	55.7212	57.6297	58.737	58.9685	58.6715	58.9579	58.1735	57.8319	56.193	56.5324	56.3869	58.386	59.6435	59.9319	60.1305	59.8941	58.9437	57.8801	58.9086	58.3749	58.4005	57.9821	58.274	58.9916	59.3944	59.4599	58.5023	59.2974	60.0035	60.1664	62.9519	60.2174	60.2642	62.1085	62.3719	64.3625	66.0078	67.3171	68.0089	69.8273	70.7346	72.1617	73.005	73.7447	74.4127	76.1846	77.9867
	42.719	42.2621	42.7691	44.2878	44.2031	45.4865	45.2678	45.5236	45.1887	44.7696	42.5436	42.8633	43.5911	44.7948	46.8376	46.782	46.9844	46.107	45.5125	45.6371	45.1073	45.5461	46.1538	45.4196	46.4517	46.2907	45.7145	45.7892	45.7139	44.5351	45.6014	45.0236	47.6829	44.7978	45.1631	45.4696	45.3526	46.7696	47.8252	47.9772	49.2485	50.0075	50.9473	51.4295	51.9079	52.3485	53.6403	53.6382	54.0823
	34.2613	33.7451	34.5872	36.3122	36.7432	37.6252	37.653	37.6941	36.8497	36.0398	34.2308	34.4543	34.7501	36.0185	37.8051	37.9381	38.0967	37.2783	36.5067	36.5216	36.4641	36.163	36.3738	36.0437	35.8796	36.2774	36.1613	36.0161	35.2555	34.7514	35.7283	35.3359	37.8218	34.5324	35.0528	35.4889	35.98	37.1152	38.317	38.6316	39.9023	40.4903	41.319	42.0067	42.5006	43.6255	44.7128	45.2972	46.1442
	34.8722	34.1837	34.4605	36.4655	37.5037	38.0259	38.2982	37.8674	37.0474	36.3334	34.7035	35.0765	34.9685	36.25	37.7998	37.8737	38.3047	37.4448	36.2627	36.5154	36.7582	35.9026	36.7573	36.0892	36.959	41.1583	40.7392	41.2561	39.7767	39.5497	40.1697	39.6241	42.491	38.8124	39.1377	39.8069	40.2805	41.1953	41.7785	42.5952	43.5203	44.0512	44.5876	45.806	46.2374	47.3159	48.3912	49.023	49.9671
	64.8305	64.1104	64.2406	67.1872	67.0089	67.7002	68.4301	68.2749	68.4675	67.0046	65.498	65.8798	66.3735	67.5791	69.4132	69.2146	70.1641	68.7755	68.197	68.4524	69.0519	68.5588	68.5887	67.6534	69.161	67.6831	68.8531	68.4231	68.285	68.4562	67.0925	68.1564	71.2577	68.9706	68.5766	69.0123	68.7646	71.485	72.7532	72.8019	74.5796	76.1112	77.0161	78.0587	79.1455	79.7138	81.9353	81.8737	82.6555
	55.2746	54.9609	55.847	56.9539	57.6954	58.727	58.9154	59.4495	58.5197	57.5808	56.1314	56.1597	56.4647	58.0476	59.727	60.7884	60.6322	60.0793	58.9036	59.3186	59.9296	59.5576	59.6734	59.2308	59.0604	60.572	61.2096	61.5542	61.7158	62.0944	62.8782	62.5595	66.1176	62.8409	63.9879	63.7993	64.0785	65.8107	67.7802	67.6035	69.6005	70.2973	71.1664	72.4729	72.7785	73.8974	74.7851	75.4705	76.0247
	61.7123	61.2466	61.3424	63.0251	63.7184	64.961	64.7039	64.6948	64.3913	63.4405	60.9774	61.8775	62.3017	63.8436	65.5533	65.5589	66.0524	65.203	64.245	63.9622	64.2647	64.5243	64.2293	63.8039	64.601	64.4756	64.0264	64.3509	63.9829	63.0006	63.5528	63.2098	66.2598	63.3849	63.2326	64.1283	64.1364	65.8877	66.7676	67.2036	68.502	70.1229	71.8316	72.9361	73.6412	74.4189	75.2533	76.8582	78.0439
	79.1799	78.9436	78.9809	80.7934	81.7491	82.465	82.423	82.9406	82.4398	80.7036	77.5503	78.3413	78.5623	80.706	82.35	81.9561	82.0549	80.9164	80.6636	80.7503	80.4654	80.6467	80.742	80.092	81.8048	83.65	83.5155	84.0065	83.3425	82.5039	83.0374	83.7906	86.0543	83.0302	83.7953	84.4472	84.441	85.6952	87.1632	87.1779	89.8549	90.0283	91.8792	93.1453	94.0581	95.3323	96.0387	97.0737	98.6057
	60.5359	60.1675	60.4988	62.2875	62.7639	63.766	63.9235	64.6204	63.7941	62.7973	60.9185	61.1821	61.6194	62.719	64.8123	65.5928	64.9364	64.4593	63.4309	63.0506	64.3168	63.6346	63.9741	63.8231	62.2013	63.6405	63.8109	64.1423	64.0917	63.3661	64.0925	63.9478	67.3573	64.3808	64.8128	65.8584	66.5813	68.2593	69.6726	70.2872	71.5913	72.6628	74.7432	76.0451	77.4756	79.6232	80.6081	81.7259	83.2969
	67.1597	66.3654	65.5993	68.1773	68.2383	68.9972	69.41	69.0997	68.9346	67.6113	65.3303	65.2436	66.1935	67.6564	69.0112	68.8862	69.3772	68.7871	68.0577	67.4566	67.9423	67.4942	67.4492	67.1636	69.4106	68.8646	68.4253	69.1467	68.2655	67.018	67.9251	67.6981	70.2007	66.7523	68.6591	68.9542	68.551	69.8852	70.7307	72.0073	73.2525	74.2859	75.0706	77.6017	78.0099	78.308	79.754	80.8339	81.9127
	27.9653	27.4799	28.2698	29.7406	30.1094	31.3052	31.0153	31.0479	30.6909	29.7147	27.9641	28.1078	28.2549	29.9664	31.3301	31.7119	32.0999	31.1615	30.6682	30.4618	30.5719	30.4979	30.6652	30.2653	30.605	30.6582	30.3511	30.2551	29.6705	29.2454	30.125	29.4957	31.8333	29.1264	29.2482	30.1448	30.3735	31.5001	32.4151	33.0135	33.6673	34.339	35.3035	35.9802	36.9243	37.6201	38.477	38.9965	40.4085
	48.197	47.217	47.8408	49.4485	50.5834	51.1703	50.4852	51.0245	50.2122	49.5917	46.6871	47.4076	47.4172	48.8915	51.1883	51.3967	51.5257	50.8908	50.0454	50.0657	50.4428	50.2565	50.549	50.1475	51.5647	51.549	50.8008	51.186	50.8079	50.1668	50.7491	50.3512	53.6514	50.8234	51.4525	52.3186	52.7017	54.0543	55.9292	55.6902	57.489	58.6048	59.5944	60.9198	61.9783	63.3844	64.7917	65.7749	67.3366
	45.0799	44.2941	44.5552	46.5589	46.8948	47.7217	47.8543	47.6704	47.4042	46.7708	44.965	45.0323	44.9051	46.9268	48.6598	48.7308	48.5598	48.1664	47.1342	46.7043	46.9664	46.9028	47.1219	47.1233	47.1205	47.5793	47.2711	47.5512	47.0327	46.3683	47.2238	46.586	49.2291	46.1376	46.3607	46.7924	47.0527	48.665	49.6627	50.0149	51.8419	52.0419	53.2117	54.5819	55.2968	55.9375	57.2531	58.5716	59.148
	44.7965	44.0718	44.6233	46.7921	46.7673	48.3244	48.4524	48.0344	47.9812	46.6382	45.0672	45.1385	45.5847	46.9073	48.637	48.5788	49.4928	48.6365	48.1641	48.4458	48.5638	47.8569	48.8305	48.1169	47.7438	50.2553	49.4325	49.5714	48.7781	49.2612	49.6513	48.9084	52.3541	48.5611	48.6105	49.0384	49.7375	51.7362	53.3873	53.3588	54.9035	55.9355	56.5083	58.4436	58.8985	59.835	60.2342	60.667	61.6918
	83.2948	81.661	82.4972	84.8625	84.7868	86.0754	86.7197	86.3323	86.5848	85.1305	83.112	83.9175	83.6165	86.2785	87.6692	87.5088	88.4404	87.4751	85.6779	86.5241	86.8624	86.8313	87.0565	86.751	86.7363	88.1238	88.2058	88.5864	87.9219	87.2658	88.7553	88.8028	92.6271	88.8832	89.6969	90.6274	89.8955	92.0773	93.8046	94.2223	96.1701	97.7689	100.057	101.97	102.122	103.019	104.923	105.833	107.8
	24.9082	25.2371	25.0314	24.981	25.0214	25.1959	25.2283	26.0544	26.5547	27.2107	27.855	27.7487	27.775	28.5584	28.4151	28.732	28.5918	29.3693	28.9561	28.5971	28.7538	28.4689	27.8801	27.8224	27.415	27.2013	28.5168	29.2052	30.9945	31.7057	33.6107	34.8386	36.8384	39.009	40.6768	42.7332	45.2166	47.6261	49.8892	52.4514	54.9986	57.1341	59.9396	62.4667	65.291	67.2958	69.425	72.2393	74.9612
	46.2351	47.0491	47.6808	46.7722	47.6617	47.2064	47.7163	48.622	48.546	50.7461	51.9784	51.2982	50.3014	52.0971	52.0665	52.4137	53.9673	54.4343	53.1199	53.286	52.723	53.3021	53.0009	53.6212	52.2073	50.9865	52.6655	54.3634	56.0319	59.1229	60.5888	62.6493	66.0629	68.1137	70.3959	72.4916	75.5469	80.0828	82.9704	85.9892	89.5501	93.0304	96.4416	98.4845	101.948	106.132	108.693	112.832	114.365
	43.6324	43.1385	43.456	43.3642	43.7114	43.683	43.7856	44.665	45.119	46.0772	46.6982	46.4624	46.6058	47.4855	47.5966	47.8966	48.0426	48.6164	48.1732	48.3524	47.6563	47.8203	47.1245	47.3059	46.2626	45.7381	46.8437	47.2598	49.1815	50.2776	52.2232	53.0206	55.2288	56.3649	57.8061	59.9554	62.1552	63.6866	66.0917	68.5129	70.488	71.892	73.9789	75.9916	78.5343	80.5633	82.2894	85.5543	87.3234
	31.306	31.4594	31.393	31.7273	31.6473	31.544	31.9636	32.3935	32.9052	33.7624	34.7801	33.8472	34.7737	34.6243	35.2813	35.5472	35.3496	36.0227	35.0539	35.2606	35.4783	35.347	35.0928	35.3	33.7974	36.1358	37.0022	37.8634	38.9356	40.0562	42.0658	42.9085	44.1272	45.5449	46.7112	47.689	49.2162	51.2449	52.5508	53.9108	55.9592	57.3699	59.5957	61.2172	63.3455	64.401	65.8099	67.8947	69.2326
	35.4317	35.391	35.8229	35.9958	35.7322	35.7826	36.4126	37.1412	37.5005	38.6511	39.27	39.3884	39.2804	39.8686	39.9597	40.1405	40.5141	40.8743	40.8971	40.2219	40.5579	40.6703	39.6849	39.7617	39.1644	39.6402	40.3198	41.3464	43.0833	43.6429	45.5616	46.4857	48.1844	49.7372	51.1331	52.7216	54.6609	56.8328	59.0508	60.2576	62.8589	64.9689	66.9061	68.9701	71.1275	73.0201	75.2613	77.2215	79.2767
	40.9863	41.2793	42.0579	41.3806	40.5033	40.929	41.3707	42.2162	43.3667	43.1055	44.9137	43.6464	43.2886	44.5406	45.1582	44.7798	45.0919	45.7359	44.9694	45.1416	44.8745	45.5819	43.6196	44.7063	43.6155	41.8622	43.9121	45.1872	48.3772	50.5436	53.3662	56.0209	59.4618	61.5021	65.6031	68.8454	72.2069	77.5396	81.5884	85.5062	88.577	91.5081	96.3886	98.2476	102.342	106.209	109.743	113.012	116.449
	33.0562	33.5436	33.7014	33.1719	33.6552	33.5342	33.8619	34.6445	35.5362	36.9839	37.8932	36.629	37.021	38.068	38.507	38.9439	38.6539	39.89	39.7051	38.8833	38.8972	39.1048	38.8107	39.0745	38.0027	36.5788	38.1348	38.9502	41.7984	43.977	46.554	49.4622	52.2318	54.7959	59.2225	62.283	66.2633	70.2678	74.6517	78.637	81.8156	86.2462	89.0409	93.002	97.3028	100.176	103.674	107.632	110.287
	34.6089	34.7233	34.9403	35.0749	35.0899	35.7082	35.6778	36.3869	37.3379	37.9459	38.9005	38.2638	37.985	38.9005	38.7728	38.9796	39.1071	39.6652	39.3097	39.1985	39.3873	38.9566	38.0554	38.1354	37.8089	37.8452	38.9541	39.5884	41.3127	42.7291	44.5087	45.9962	48.6011	50.0111	52.4565	54.3728	56.3903	59.0332	61.6587	63.6189	66.1587	68.504	71.3057	73.5576	76.1179	77.8994	80.0054	82.3177	84.7886
	43.64	43.6295	43.8641	44.2308	43.7189	43.9574	44.5184	45.1159	45.3877	46.0763	47.2574	46.2466	46.8427	47.9476	47.6631	47.6234	48.2168	48.5915	47.9709	47.8743	47.9276	48.0121	47.2508	46.9517	46.4319	47.3267	47.9757	48.8934	51.4886	52.0718	54.2971	55.3819	57.6808	59.8171	61.6409	63.7534	65.9874	68.8883	71.63	74.0377	76.8974	79.3769	82.4623	85.0145	87.9903	90.2683	93.1015	95.74	97.8681
	45.1202	45.8187	46.1283	45.6506	45.578	45.597	45.9795	46.565	46.6424	48.0455	48.9843	48.4509	48.9386	49.3867	49.5908	49.7202	50.1216	50.2322	49.7284	49.7326	50.0764	49.4185	49.4181	49.4101	48.3518	48.8284	50.0899	50.6164	52.6958	53.9252	56.5299	58.5785	60.8213	64.0949	65.7928	69.2382	72.1	75.6161	79.8713	82.711	87.1203	90.1461	94.2319	98.1573	101.689	104.951	108.646	112.017	115.499
	40.0117	40.0436	40.0589	39.8606	39.7132	40.3442	40.7979	40.759	41.2116	42.3972	43.29	42.9229	43.5409	43.337	43.5913	43.9914	43.9707	44.7338	44.247	44.0686	44.542	43.6811	43.0745	42.7409	42.2121	42.7737	43.7192	44.5212	46.652	47.9072	50.6454	52.4291	54.3184	57.2465	59.1047	61.6878	64.7647	67.6338	70.6592	73.5389	76.5243	79.3564	83.0421	85.6631	89.5868	91.9833	95.0028	98.1456	101.423
	31.3596	31.9301	31.7803	31.8386	32.1071	32.0823	32.2633	32.8756	33.241	34.3178	34.7832	34.5679	34.7394	35.3373	35.3633	35.5229	35.7872	36.0232	35.716	35.6072	35.7811	35.5421	34.9039	34.8487	34.2144	34.1789	35.321	35.8083	37.4113	38.4891	40.4961	41.7421	43.9255	45.7322	47.5642	49.9212	51.7397	54.3434	56.7247	59.1037	61.7438	63.6084	66.5367	68.8415	71.3919	73.7873	75.5005	78.1003	80.7255
	33.241	33.5511	33.742	33.5113	33.6635	33.7262	33.851	34.4511	34.7165	35.6184	36.6586	36.192	36.4894	36.6409	37.1572	37.2155	37.1828	37.5887	37.5784	37.1704	37.5488	37.3119	36.6454	36.5857	36.1278	35.9121	37.197	38.0803	39.7199	40.5773	42.4164	44.0464	45.9364	47.7891	49.6955	51.7811	53.6656	55.9545	58.3498	60.887	62.7959	65.2222	67.8258	70.2486	72.5314	74.5591	76.7791	78.8748	81.5625
	39.8016	40.2764	40.2151	40.4002	40.1331	40.3977	40.6157	41.0523	41.3288	42.5599	43.2671	43.1102	42.7437	43.2467	43.57	43.3116	43.7243	43.6554	43.5061	43.3886	43.4782	43.2303	42.5048	42.9477	41.7404	41.5869	42.5005	42.9265	44.6892	46.1402	47.8092	49.2115	51.0709	52.7577	54.8006	56.6262	58.9118	61.6028	63.7801	65.9422	68.2195	70.7213	73.1156	75.1385	77.6823	79.7525	81.4566	84.3063	86.4099
	26.1823	25.6318	27.1435	26.8463	27.6402	28.4561	30.0506	28.507	28.3942	28.3396	27.2972	27.3386	26.9872	26.4381	25.6035	25.3797	26.1427	27.0182	26.3358	28.7759	27.703	28.6367	28.0195	27.9537	29.5861	27.4457	28.0634	28.6167	29.0985	30.904	31.4894	33.3382	33.5755	35.3297	35.737	36.9823	37.6619	38.8894	39.2333	40.4372	42.2273	42.2196	44.2383	46.8046	47.4889	49.4311	50.8334	52.3103	53.936
	27.1349	26.2528	26.7525	27.0922	28.0837	29.0101	29.6888	28.8441	29.1014	28.5654	28.1477	28.2282	27.5544	26.9162	26.5145	26.7063	26.7939	27.5271	28.0277	28.8688	29.6342	29.536	29.8489	28.864	30.3891	30.1005	31.041	31.6421	33.0851	33.5197	34.4417	35.8494	37.0957	38.0557	39.1906	39.9823	40.6544	41.1361	42.0507	42.984	43.6342	45.4638	46.6364	48.2798	50.1105	51.4291	52.6797	55.028	55.0955
	28.8227	28.3591	28.938	29.4306	29.8604	30.2165	30.5265	31.4572	30.9324	30.7539	30.0552	29.9433	29.0516	28.3158	28.2549	28.4995	28.5438	29.1311	29.8856	30.7504	30.7794	31.3912	31.0452	30.9515	31.4223	31.0599	31.4604	32.5138	33.1579	34.264	35.4605	37.3004	38.7739	39.6276	41.1585	42.1194	43.2396	43.7811	45.2253	45.978	47.4282	49.1074	50.2893	52.3322	53.8224	55.7759	57.0881	58.4674	59.821
	29.38	29.0169	29.6631	30.4489	31.0062	31.835	32.3367	32.3863	32.3883	31.9661	31.5669	31.2016	30.6149	30.0304	29.9375	30.1854	30.0377	30.5435	31.2149	32.3732	32.1447	32.7613	32.4927	32.5334	33.1848	32.8522	33.1792	34.4802	35.3783	36.6869	38.0304	39.7307	41.5809	43.4288	45.1426	46.0165	48.0632	49.0695	51.2968	52.0902	53.7158	55.8132	57.9835	60.539	62.5629	64.9593	66.9331	68.9594	70.6922
	27.2928	26.7007	27.2249	28.2653	28.6412	30.0676	29.9468	29.8613	29.4521	29.3072	28.5853	28.3543	27.8066	27.4462	27.2639	27.3947	27.7577	28.0679	28.8516	29.5341	29.2786	29.8835	29.5342	29.6077	29.9441	29.2655	30.0846	30.6108	31.8382	32.5154	33.7087	34.8944	36.3254	37.6153	38.6993	39.7555	41.0863	42.28	43.3107	44.0606	45.7204	47.4154	48.8616	51.2562	52.8582	55.1138	57.358	60.1943	62.019
	49.0306	48.9456	49.2688	50.0683	50.9096	51.2897	51.8366	52.1471	52.255	52.1209	51.3257	51.0737	50.0545	49.6015	49.039	48.886	49.3078	49.9118	50.6117	51.7811	51.0255	52.0688	51.5242	51.4235	51.7178	51.5011	51.5873	52.7468	54.1921	54.9037	56.1953	57.3599	58.8744	59.8414	61.7603	62.2406	63.6704	63.8019	65.1986	65.6269	67.2744	69.6012	70.2266	72.43	73.9555	76.1682	77.3534	79.651	80.3385
	39.2825	38.7555	39.4809	40.0477	41.1175	41.2252	41.9565	42.1776	41.8431	41.5784	41.1741	41.1122	39.6735	39.342	39.2105	39.4936	39.8544	40.7246	41.3678	41.7008	42.392	42.4899	42.2909	44.2305	44.4189	43.0515	43.6621	44.9986	45.5307	46.768	48.1861	49.2576	51.4024	52.0862	53.5645	54.086	56.2416	56.3094	57.4632	58.0184	60.2915	62.9288	64.0607	66.3684	68.1962	69.5504	71.6226	73.5233	74.0926
	53.547	52.5483	53.2159	54.4783	55.2034	56.3664	56.5965	55.7199	55.7971	55.3196	54.7879	54.3615	54.519	53.8256	52.9727	53.898	53.83	54.2453	54.8314	56.3025	55.9947	57.2403	56.513	56.6464	57.2643	57.1774	57.7358	58.8951	59.3311	60.4516	62.3754	63.4011	64.021	65.5935	66.2928	66.5983	68.3746	68.1063	69.8598	70.7577	72.4716	74.3162	75.6854	78.6812	80.3738	81.8314	84.3311	86.2618	86.938
	51.6674	50.699	51.6162	52.3368	53.0446	54.4582	54.5735	54.4581	54.6124	53.8403	53.0811	52.9924	52.1858	51.7951	51.5845	51.592	52.4236	52.4217	53.007	54.5051	54.1231	54.2681	54.7504	55.6698	56.0486	54.1383	55.2284	55.3711	56.6988	56.9182	57.9049	58.9421	59.8167	59.8392	62.0256	62.0484	63.2347	63.1422	64.6244	64.3577	66.0604	67.745	69.1876	71.5327	73.0637	74.7553	76.9445	79.2466	80.0224
	34.4423	33.5796	34.1261	35.2137	35.1812	36.3748	37.0772	36.935	35.8498	36.3234	35.3062	34.8851	34.4824	33.3508	33.7389	33.4629	33.8311	34.191	35.4343	36.662	36.1586	36.9702	36.359	35.4499	36.3355	36.5288	37.1292	37.8018	38.4538	39.175	40.5178	41.2555	42.1468	43.2181	43.5154	43.8507	45.1917	45.1183	46.9568	46.9731	48.3399	50.4549	51.8157	53.293	55.5178	57.168	59.0786	61.7114	63.1871
	50.6552	49.9175	50.7536	50.8957	51.7899	52.95	53.1883	54.0491	53.0064	52.7738	52.0147	51.8908	50.0712	50.0633	49.5543	49.9232	50.1619	50.4435	50.9192	51.4539	51.5563	52.73	52.0246	52.2112	53.3936	51.6087	52.9522	52.7856	53.6012	54.3451	55.2285	56.4378	56.8989	57.501	58.4307	58.8783	59.9666	59.3846	61.3974	61.1608	62.0405	63.6633	65.1801	67.5293	69.1133	70.4719	73.1255	74.8576	75.6125
	27.0413	26.2825	27.0402	27.5409	28.221	28.8741	29.6427	29.653	29.5858	29.0846	28.4339	28.2726	27.6692	27.1629	26.6089	26.9128	26.9266	27.4907	28.2925	29.6009	29.4558	30.0727	29.7325	30.0365	30.1805	29.7584	29.9935	30.9073	32.0333	33.1306	33.8658	35.6085	37.1883	38.1222	39.5219	40.4769	41.8103	42.829	44.1565	44.8653	46.2099	48.0328	50.1934	52.4429	54.7408	56.8996	58.554	60.6896	62.075
	24.9858	24.3994	25.0322	25.7249	26.4857	27.2654	27.824	28.0975	27.7004	27.5709	26.9487	26.726	26.4727	26.1658	25.6452	25.6255	25.4732	25.7225	26.8194	27.2731	27.4191	27.6507	27.1595	27.0263	27.987	27.6463	28.2753	28.7232	29.7428	31.5172	32.6737	34.2385	36.2476	37.7497	39.1392	40.5267	42.0636	42.6041	44.9326	45.1876	46.6967	49.042	51.0326	53.4543	55.4131	57.382	59.571	61.8055	63.1889
	40.5618	39.9149	39.8123	40.2971	41.383	42.2044	42.6324	43.8615	43.164	42.6404	41.8906	42.8923	40.8181	40.7549	40.0191	40.7	40.5686	41.847	41.635	42.6068	42.2529	42.9428	41.9246	42.6111	43.7792	42.3783	42.7408	43.7763	44.2767	45.2905	46.623	48.2418	48.4914	50.3842	50.8669	52.1782	53.3289	54.2023	55.9699	55.8912	57.091	59.7489	60.442	62.3075	64.8062	65.7667	68.653	69.5034	70.9639
	44.5502	44.0783	44.0604	44.6839	45.7062	47.3711	46.6562	47.8794	46.5135	46.048	45.8953	45.7244	44.6827	44.3903	43.3756	42.9565	43.4822	43.9388	45.1899	46.2725	46.2862	46.4206	46.2299	45.6757	46.5274	47.0067	48.4753	48.4238	49.1491	49.6332	50.7688	52.9304	53.1632	53.8869	54.1212	54.7459	55.8845	55.2151	57.5602	55.7865	57.7203	59.4365	59.4645	62.3575	62.7667	64.4978	66.0443	67.1718	68.1191
	32.8239	32.5177	32.8708	33.5769	33.8849	35.1471	35.4901	35.8666	35.497	34.7958	34.5487	33.848	33.0369	33.047	32.4062	33.0136	33.149	33.698	34.3229	35.9425	35.3517	36.01	35.8957	35.5736	36.2987	36.2075	36.6157	37.0836	37.7693	38.2635	39.741	40.2899	41.6813	42.953	43.7653	44.5874	45.7242	45.1498	46.9309	46.6644	47.8814	49.8697	51.1582	54.0794	54.863	57.1632	58.8045	60.4229	61.7258
	29.497	29.3014	29.4023	30.2663	30.3898	31.4489	32.0346	31.5341	30.9804	30.9426	30.0112	29.616	29.027	28.7478	28.4451	28.638	28.604	29.0989	29.8744	31.1851	31.4014	31.5829	31.5048	32.9886	32.6491	31.78	32.0592	32.4121	33.751	34.2144	35.4972	36.9767	37.8949	39.401	39.9017	40.7781	42.1156	42.3714	43.7788	44.8738	45.8129	47.186	48.4574	51.1725	52.6501	54.903	56.2211	58.6238	59.6782
	53.243	51.8833	52.8364	53.7143	53.6988	55.2064	56.0355	55.7655	54.8479	54.7938	54.3059	53.8317	53.0204	52.2085	51.6426	52.6767	52.5059	52.9278	53.8795	55.2817	55.2769	55.9481	55.3162	56.183	56.839	55.72	56.641	57.2843	58.3992	58.7077	60.13	61.375	62.7065	64.2952	65.0697	65.5624	66.8777	66.4941	68.9057	68.4025	69.5104	71.9427	73.7831	75.7119	76.8917	79.1054	80.3682	82.7167	84.741
	38.1025	37.7238	38.922	39.1897	39.8509	40.9259	41.4378	40.7496	41.2426	40.6099	39.462	38.965	38.6968	38.0226	37.8511	37.9239	38.5784	38.4539	39.9366	40.5416	40.1571	41.3861	40.9907	40.9449	41.7542	40.9326	41.8509	41.6084	42.0333	42.9145	43.858	44.8719	45.1494	46.2166	46.7818	46.8962	47.1781	47.5255	49.2463	48.9781	50.498	52.1184	53.5595	56.0382	57.1149	58.9741	60.0391	62.1989	63.0864
	24.9082	25.2371	25.0314	24.981	25.0214	25.1959	25.2283	26.0544	26.5547	27.2107	27.855	27.7487	27.775	28.5584	28.4151	28.732	28.5918	29.3693	28.9561	28.5971	28.7538	28.4689	27.8801	27.8224	27.415	27.2013	28.5168	29.2052	30.9945	31.7057	33.6107	34.8386	36.8384	39.009	40.6768	42.7332	45.2166	47.6261	49.8892	52.4514	54.9986	57.1341	59.9396	62.4667	65.291	67.2958	69.425	72.2393	74.9612
	46.2351	47.0491	47.6808	46.7722	47.6617	47.2064	47.7163	48.622	48.546	50.7461	51.9784	51.2982	50.3014	52.0971	52.0665	52.4137	53.9673	54.4343	53.1199	53.286	52.723	53.3021	53.0009	53.6212	52.2073	50.9865	52.6655	54.3634	56.0319	59.1229	60.5888	62.6493	66.0629	68.1137	70.3959	72.4916	75.5469	80.0828	82.9704	85.9892	89.5501	93.0304	96.4416	98.4845	101.948	106.132	108.693	112.832	114.365
	43.6324	43.1385	43.456	43.3642	43.7114	43.683	43.7856	44.665	45.119	46.0772	46.6982	46.4624	46.6058	47.4855	47.5966	47.8966	48.0426	48.6164	48.1732	48.3524	47.6563	47.8203	47.1245	47.3059	46.2626	45.7381	46.8437	47.2598	49.1815	50.2776	52.2232	53.0206	55.2288	56.3649	57.8061	59.9554	62.1552	63.6866	66.0917	68.5129	70.488	71.892	73.9789	75.9916	78.5343	80.5633	82.2894	85.5543	87.3234
	31.306	31.4594	31.393	31.7273	31.6473	31.544	31.9636	32.3935	32.9052	33.7624	34.7801	33.8472	34.7737	34.6243	35.2813	35.5472	35.3496	36.0227	35.0539	35.2606	35.4783	35.347	35.0928	35.3	33.7974	36.1358	37.0022	37.8634	38.9356	40.0562	42.0658	42.9085	44.1272	45.5449	46.7112	47.689	49.2162	51.2449	52.5508	53.9108	55.9592	57.3699	59.5957	61.2172	63.3455	64.401	65.8099	67.8947	69.2326
	35.4317	35.391	35.8229	35.9958	35.7322	35.7826	36.4126	37.1412	37.5005	38.6511	39.27	39.3884	39.2804	39.8686	39.9597	40.1405	40.5141	40.8743	40.8971	40.2219	40.5579	40.6703	39.6849	39.7617	39.1644	39.6402	40.3198	41.3464	43.0833	43.6429	45.5616	46.4857	48.1844	49.7372	51.1331	52.7216	54.6609	56.8328	59.0508	60.2576	62.8589	64.9689	66.9061	68.9701	71.1275	73.0201	75.2613	77.2215	79.2767
	40.9863	41.2793	42.0579	41.3806	40.5033	40.929	41.3707	42.2162	43.3667	43.1055	44.9137	43.6464	43.2886	44.5406	45.1582	44.7798	45.0919	45.7359	44.9694	45.1416	44.8745	45.5819	43.6196	44.7063	43.6155	41.8622	43.9121	45.1872	48.3772	50.5436	53.3662	56.0209	59.4618	61.5021	65.6031	68.8454	72.2069	77.5396	81.5884	85.5062	88.577	91.5081	96.3886	98.2476	102.342	106.209	109.743	113.012	116.449
	33.0562	33.5436	33.7014	33.1719	33.6552	33.5342	33.8619	34.6445	35.5362	36.9839	37.8932	36.629	37.021	38.068	38.507	38.9439	38.6539	39.89	39.7051	38.8833	38.8972	39.1048	38.8107	39.0745	38.0027	36.5788	38.1348	38.9502	41.7984	43.977	46.554	49.4622	52.2318	54.7959	59.2225	62.283	66.2633	70.2678	74.6517	78.637	81.8156	86.2462	89.0409	93.002	97.3028	100.176	103.674	107.632	110.287
	34.6089	34.7233	34.9403	35.0749	35.0899	35.7082	35.6778	36.3869	37.3379	37.9459	38.9005	38.2638	37.985	38.9005	38.7728	38.9796	39.1071	39.6652	39.3097	39.1985	39.3873	38.9566	38.0554	38.1354	37.8089	37.8452	38.9541	39.5884	41.3127	42.7291	44.5087	45.9962	48.6011	50.0111	52.4565	54.3728	56.3903	59.0332	61.6587	63.6189	66.1587	68.504	71.3057	73.5576	76.1179	77.8994	80.0054	82.3177	84.7886
	43.64	43.6295	43.8641	44.2308	43.7189	43.9574	44.5184	45.1159	45.3877	46.0763	47.2574	46.2466	46.8427	47.9476	47.6631	47.6234	48.2168	48.5915	47.9709	47.8743	47.9276	48.0121	47.2508	46.9517	46.4319	47.3267	47.9757	48.8934	51.4886	52.0718	54.2971	55.3819	57.6808	59.8171	61.6409	63.7534	65.9874	68.8883	71.63	74.0377	76.8974	79.3769	82.4623	85.0145	87.9903	90.2683	93.1015	95.74	97.8681
	45.1202	45.8187	46.1283	45.6506	45.578	45.597	45.9795	46.565	46.6424	48.0455	48.9843	48.4509	48.9386	49.3867	49.5908	49.7202	50.1216	50.2322	49.7284	49.7326	50.0764	49.4185	49.4181	49.4101	48.3518	48.8284	50.0899	50.6164	52.6958	53.9252	56.5299	58.5785	60.8213	64.0949	65.7928	69.2382	72.1	75.6161	79.8713	82.711	87.1203	90.1461	94.2319	98.1573	101.689	104.951	108.646	112.017	115.499
	40.0117	40.0436	40.0589	39.8606	39.7132	40.3442	40.7979	40.759	41.2116	42.3972	43.29	42.9229	43.5409	43.337	43.5913	43.9914	43.9707	44.7338	44.247	44.0686	44.542	43.6811	43.0745	42.7409	42.2121	42.7737	43.7192	44.5212	46.652	47.9072	50.6454	52.4291	54.3184	57.2465	59.1047	61.6878	64.7647	67.6338	70.6592	73.5389	76.5243	79.3564	83.0421	85.6631	89.5868	91.9833	95.0028	98.1456	101.423
	31.3596	31.9301	31.7803	31.8386	32.1071	32.0823	32.2633	32.8756	33.241	34.3178	34.7832	34.5679	34.7394	35.3373	35.3633	35.5229	35.7872	36.0232	35.716	35.6072	35.7811	35.5421	34.9039	34.8487	34.2144	34.1789	35.321	35.8083	37.4113	38.4891	40.4961	41.7421	43.9255	45.7322	47.5642	49.9212	51.7397	54.3434	56.7247	59.1037	61.7438	63.6084	66.5367	68.8415	71.3919	73.7873	75.5005	78.1003	80.7255
	33.241	33.5511	33.742	33.5113	33.6635	33.7262	33.851	34.4511	34.7165	35.6184	36.6586	36.192	36.4894	36.6409	37.1572	37.2155	37.1828	37.5887	37.5784	37.1704	37.5488	37.3119	36.6454	36.5857	36.1278	35.9121	37.197	38.0803	39.7199	40.5773	42.4164	44.0464	45.9364	47.7891	49.6955	51.7811	53.6656	55.9545	58.3498	60.887	62.7959	65.2222	67.8258	70.2486	72.5314	74.5591	76.7791	78.8748	81.5625
	39.8016	40.2764	40.2151	40.4002	40.1331	40.3977	40.6157	41.0523	41.3288	42.5599	43.2671	43.1102	42.7437	43.2467	43.57	43.3116	43.7243	43.6554	43.5061	43.3886	43.4782	43.2303	42.5048	42.9477	41.7404	41.5869	42.5005	42.9265	44.6892	46.1402	47.8092	49.2115	51.0709	52.7577	54.8006	56.6262	58.9118	61.6028	63.7801	65.9422	68.2195	70.7213	73.1156	75.1385	77.6823	79.7525	81.4566	84.3063	86.4099
	35.8089	35.6219	35.199	35.6934	35.464	35.6419	36.2895	36.1031	36.4563	35.7116	36.2772	36.4727	36.6646	36.9957	36.4549	37.2333	37.507	37.3626	37.5109	37.1077	37.7309	37.2577	36.4082	36.6492	36.8489	40.0297	40.3343	40.3591	40.5114	40.3071	40.2273	39.839	40.4653	40.6804	40.777	41.9727	41.4534	42.4247	41.8364	42.596	42.1165	41.9256	41.3235	41.3245	41.9094	41.212	41.6206	41.9324	41.9879
	20.0012	20.0136	20.0314	20.2105	20.4042	20.3071	20.7464	20.7244	20.7402	20.264	20.7273	20.7521	20.5934	20.7663	20.6033	21.0489	20.7453	20.7197	20.9564	20.9375	21.3225	20.6063	20.1726	20.2338	20.5891	23.5351	23.8551	23.8041	23.5817	23.8376	23.3406	23.509	23.2572	23.4779	23.909	24.4206	24.243	24.7043	24.6634	25.079	24.5345	24.5648	24.2883	24.2207	24.2309	23.9717	24.0663	24.0182	24.3564
	23.4618	23.6041	23.3329	23.7035	23.4099	23.6678	23.4834	23.4143	23.7225	23.1398	23.5517	23.7281	23.4777	23.8142	23.2766	23.7929	23.87	23.5831	23.193	23.6481	23.7475	23.3586	23.2863	23.073	23.4289	26.17	26.7342	27.3053	27.1006	26.8553	26.7611	27.1828	27.2035	27.4189	27.5672	28.2974	27.7779	28.1851	28.4312	28.3762	28.1678	27.6807	27.5601	27.4396	27.5559	27.2967	27.4733	27.6864	27.8616
	45.6461	45.7429	45.5243	45.5008	45.0674	45.9507	45.7173	45.6293	45.6859	45.2744	45.9681	45.7451	45.9885	46.3219	45.2504	46.4032	46.3912	45.7778	46.109	46.0014	46.515	46.1068	46.165	45.8029	46.1203	49.2004	49.7363	50.0423	49.7481	49.787	50.0345	49.7431	50.5802	50.6936	50.6643	51.8815	51.3506	51.902	51.769	52.0895	51.3691	51.2446	50.6658	50.976	51.3375	51.2598	50.8542	51.7604	52.413
	28.4721	28.4403	27.9851	28.2789	28.1565	27.9098	27.7265	28.1589	27.9893	27.3745	27.8635	28.224	27.1977	27.7977	27.0842	27.3322	27.4412	27.3069	27.3289	26.616	27.0909	26.2912	26.0807	26.1598	26.0845	28.6284	29.0215	28.965	29.0422	28.4995	28.2105	28.514	28.4434	28.5446	28.7655	29.4386	28.8407	29.6755	29.2501	29.549	28.8845	28.7777	28.1537	28.1617	28.4366	28.3213	28.5256	28.4694	28.6637
	30.2805	29.7628	29.9643	30.0337	29.7124	30.2727	29.7144	30.0664	29.624	29.1742	29.6861	29.297	29.4373	29.6365	29.1497	29.4371	29.2604	29.4514	29.4686	28.8975	29.59	28.5954	28.426	28.6177	28.5751	31.5409	32.1883	31.7703	32.0721	31.8818	31.6489	31.794	31.9403	32.209	32.4356	33.3666	32.8873	33.2853	33.8468	33.9344	33.2224	32.8222	32.7497	32.9278	33.0836	33.297	33.4256	33.3831	33.8915
	21.4436	21.3987	21.1307	21.6308	20.8045	21.0518	20.6634	20.9755	21.5134	21.0302	21.3345	21.4212	21.3718	21.1796	21.101	21.3521	21.5425	21.4033	21.4547	21.2957	21.5185	21.2107	20.9105	20.7077	20.7984	24.3266	24.3658	24.5726	24.6233	24.4463	24.2249	23.9864	24.2902	23.8877	24.4105	25.4641	25.1552	25.473	25.2933	25.8261	25.0598	24.9951	24.3532	24.982	25.0066	24.2509	24.6	24.1805	24.712
	31.8107	31.4663	31.2007	31.5996	31.4535	31.5168	31.6822	32.0697	31.9775	31.6067	32.209	32.112	32.2857	32.1145	32.2038	32.4906	32.6423	32.4981	32.4231	32.2921	32.7543	32.0721	31.8661	32.1147	32.5095	37.0335	37.3384	37.6303	37.7029	37.5846	37.3277	37.1376	37.8755	37.8301	40.1174	41.4343	40.8727	41.1572	40.9974	40.9142	40.3417	40.0062	40.0422	39.9276	40.1148	39.9288	39.007	39.9685	39.8174
	33.9227	33.5882	33.4751	33.5683	33.487	33.9257	33.6894	34.0077	33.8321	33.5308	33.5571	34.0134	34.0618	34.4988	34.4657	34.7553	34.6196	34.6039	34.3956	34.4412	34.9738	34.3081	34.0032	33.9505	34.5427	37.6213	37.8808	38.3548	38.2585	38.1557	38.0608	37.9758	38.2942	38.3492	39.1123	39.8147	39.3158	39.5983	39.6932	39.7112	38.9956	38.8757	38.3068	38.496	38.8732	38.5827	38.3864	38.8923	38.8346
	36.1637	36.1534	36.1017	36.2767	36.0761	36.4202	36.5096	36.0794	36.2216	35.6829	36.3571	36.5367	36.6795	36.6647	36.7731	36.9963	37.0303	37.4413	37.1046	37.1947	37.8193	37.0924	36.8719	36.5847	37.1513	40.6705	40.9371	40.9255	41.404	41.1843	40.8946	41.3196	41.2569	41.3842	42.1841	43.1232	42.7027	43.2517	43.1268	43.5838	42.7968	42.6858	42.371	42.5022	42.4638	42.4033	42.627	42.8739	42.7908
	31.9732	31.871	31.4975	31.193	31.5912	31.987	31.7126	31.814	31.6256	31.1032	31.7659	31.6536	31.6445	31.617	31.2099	31.7744	31.8234	31.5425	31.5212	31.4841	31.9275	31.649	30.7925	30.6912	31.051	34.5958	35.2873	35.3429	35.2139	34.9076	34.7948	34.8738	35.2748	35.1774	35.8677	36.6013	36.117	36.8068	36.7877	36.8173	36.1904	35.7157	35.1959	35.4623	35.8659	35.6355	35.4053	35.4483	36.0087
	39.5711	39.6095	39.2189	39.8371	39.7683	40.0305	40.0626	39.8226	39.8627	39.129	39.7424	39.6755	39.92	40.0121	39.4297	40.5044	40.5725	40.5446	40.43	40.2608	40.784	40.4242	39.8253	39.3687	39.7339	43.1102	43.4216	43.7555	43.6612	43.5158	42.9433	43.1212	43.731	43.873	43.8292	44.7392	44.1788	44.6249	44.8344	45.0126	44.2029	44.099	43.656	43.6269	44.0757	43.6579	43.2622	43.6316	44.2304
	23.5214	23.7553	23.4946	23.9789	23.6815	23.7992	24.0765	24.1389	24.3791	23.7746	24.2503	24.6152	24.9653	25.1014	25.2852	25.431	25.6919	25.5506	25.2622	25.4821	25.7896	24.9851	24.7039	24.6541	25.0732	28.1773	28.507	28.4019	28.637	28.7906	28.5886	28.6495	29.276	29.6588	30.4261	30.9691	30.3516	31.1772	31.1008	31.6516	31.0757	30.5912	30.4333	30.6249	30.7422	30.5336	30.8123	31.028	31.6803
	27.8386	28.119	27.9224	28.0093	27.8414	27.6935	27.8363	27.6479	27.8965	27.0812	27.6068	27.6852	27.7465	27.6988	27.5859	27.076	27.6258	27.722	27.4888	26.7937	27.7225	26.5884	26.9152	26.9607	26.8085	30.1222	30.8652	30.8341	30.8639	30.6202	30.3399	30.8085	31.212	31.337	31.4969	32.4706	31.8509	32.3791	32.6653	32.8034	31.9191	31.6211	31.8941	31.8383	31.9054	31.685	31.9346	32.939	33.2028
	44.1939	44.1128	44.3394	44.1206	44.0683	44.251	43.8527	43.9722	44.4512	43.6383	44.5281	44.9683	44.4546	44.7696	44.3054	44.9764	44.8953	45.4442	45.8175	45.1041	45.9083	45.1844	45.0855	44.4727	45.65	48.7116	48.7252	49.268	49.7476	49.2547	48.6737	49.4336	50.0764	50.6791	50.726	51.435	51.1143	52.05	52.3374	52.8385	51.8389	51.3434	51.5897	51.9409	52.2397	51.8604	52.4382	52.6125	53.5211
	43.0397	43.11	42.6804	42.8078	42.2009	42.1244	42.286	42.1275	42.2312	41.3708	42.5412	42.4844	41.8531	41.7446	42.0841	42.4963	42.1736	42.3685	42.4804	42.2947	42.2463	41.4231	40.958	40.5458	41.4238	44.4835	45.1368	45.4186	45.6974	45.0794	44.812	45.2778	44.8613	45.5578	45.5566	47.0276	46.7801	46.7006	46.5824	47.0105	46.3019	45.59	45.4747	45.8769	45.8379	46.144	45.7779	46.118	46.2112
	39.8087	39.9126	39.0807	39.9411	39.366	39.7648	39.5212	39.6481	39.1328	38.1558	39.4926	39.5027	39.0446	39.7138	39.2369	39.8928	39.5888	39.9468	39.9855	39.9599	39.9008	39.4843	39.2814	38.947	39.5241	41.9831	43.6051	45.2101	45.7646	45.5868	45.5301	45.0962	45.3726	45.2445	46.1786	46.4535	45.5805	46.0035	45.3884	45.6127	45.0219	44.3942	44.7229	44.9861	44.9429	45.0001	44.9789	44.933	45.2977
	38.2787	37.7399	37.3806	37.6761	37.5404	38.0401	38.0152	37.3043	37.6137	36.7545	36.9388	37.377	37.1074	37.5115	37.0622	37.589	37.5373	37.7545	37.5308	37.3414	37.3688	36.8153	36.1089	36.2429	36.7546	39.4494	40.5568	40.472	40.7644	40.2504	39.7125	40.319	40.9697	40.7413	41.4245	42.6114	41.9726	42.6609	41.9022	42.6649	41.8456	41.6848	41.4169	41.4829	42.0765	42.15	42.5311	42.55	43.0409
IP3R1 shRNA+IP3R1 DA + CCH	29.2116	28.489	28.9186	29.5912	29.2766	29.5345	29.7548	29.9162	30.0044	30.3705	30.8417	31.8542	32.4549	32.5946	32.5217	31.4209	30.282	30.7322	30.5339	30.372	30.1344	30.4424	30.4526	30.0857	29.4111	30.6925	32.8406	33.6113	33.8216	34.7974	35.8468	36.7023	38.0434	39.463	40.439	41.8365	43.0389	44.5737	46.0929	46.8718	47.3846	48.7733	50.2721	49.9214	51.3845	52.0884	52.6581	53.0873	53.8249
	25.9965	25.9395	25.4114	26.0174	26.1604	26.4241	26.4114	26.5197	26.603	27.4574	27.4726	28.5819	28.9094	29.0377	28.6644	28.0534	26.0594	27.3653	27.1704	27.0832	27.2809	27.191	27.0147	26.511	25.8131	27.381	28.811	29.8055	30.1178	30.6924	31.0149	31.601	33.2598	34.304	35.2446	36.59	37.3388	39.1658	39.5678	40.9381	42.8683	44.0223	45.5069	46.1487	47.1335	47.9229	48.0337	48.4363	49.7939
	15.2765	15.7835	15.673	16.0234	16.0117	15.7645	15.9339	15.9551	15.8303	16.3668	16.1615	16.0191	16.239	15.8913	16.4357	15.8067	15.6182	15.2148	15.0863	14.6295	14.531	14.3387	14.0911	13.64	15.0701	14.3546	14.7906	15.511	16.0723	16.5961	17.4101	18.3247	19.0259	19.7468	19.9982	20.1539	19.9607	19.4959	19.0121	19.1849	19.1822	19.8866	21.1966	22.2712	23.0475	24.7885	25.0126	26.6858	27.2854
	14.0297	15.2648	15.1526	14.7741	15.252	15.7457	16.0892	16.1438	16.4023	16.7026	17.2404	17.2538	17.7595	17.6204	17.9972	17.2521	17.5067	17.7536	16.6909	17.1104	16.5027	16.7791	16.2123	16.0893	15.9818	16.8718	17.5963	18.88	19.1732	20.0337	20.6801	22.3137	23.2185	23.6967	24.3991	25.0047	25.0712	24.0167	23.9142	24.4567	24.7916	25.6443	26.8266	28.6885	29.9572	31.7002	32.734	34.2721	35.137
	7.35473	7.24017	7.65309	7.4065	7.37739	7.72801	7.92141	7.66476	7.63119	7.73343	7.67468	7.51734	7.96401	7.30374	7.37273	7.13044	6.78892	6.69843	6.55571	6.10172	5.54448	5.6042	5.60757	5.20017	6.00639	5.72783	6.19344	6.28331	6.79183	7.79609	8.22864	9.19599	9.58131	10.0043	10.3204	10.0024	9.89049	8.86665	8.44962	8.80866	8.65777	9.06838	10.2498	10.8161	11.7159	12.8401	13.2548	14.5987	14.8243
	9.91093	10.4873	10.413	10.2653	10.2862	10.3443	10.7218	9.8666	10.2199	10.585	10.9952	10.3562	10.7859	10.5369	10.6729	10.0405	10.1372	9.73362	9.4927	8.99939	8.85509	8.93187	8.39822	8.09673	9.01274	9.00652	9.17834	9.41083	10.0033	9.94443	11.0757	12.0614	11.843	13.0871	12.8897	13.0986	12.3378	11.6874	10.9475	11.1839	11.1019	11.3516	11.6247	12.8707	13.6055	15.1924	14.9747	15.4165	15.9468
	18.5405	19.2275	19.0924	19.1932	18.6435	19.804	19.6293	18.9233	19.1968	19.4008	19.6588	19.3384	19.5102	19.2282	19.3156	18.7176	18.0778	18.2433	17.8593	17.4037	17.0475	17.0359	16.8792	16.27	15.123	16.9636	17.0736	17.8985	18.0703	19.339	19.6442	20.8599	22.0416	22.9501	22.8978	22.6553	22.7997	22.7683	22.2271	22.8443	22.7137	23.9446	24.1703	26.0113	27.3081	28.7816	29.5234	30.3008	31.2441
	16.1396	16.4731	16.4865	16.3431	16.1968	16.5235	16.6456	16.7999	16.7634	16.692	16.8134	17.3168	16.8068	16.8192	16.6525	16.5698	16.4475	16.0524	15.8813	15.0675	14.5972	14.6452	14.5121	13.9094	13.9726	14.9096	15.1933	16.0835	16.8735	17.5494	18.5197	19.3925	20.4991	21.2026	22.1323	22.1226	22.546	22.0208	21.918	22.1332	22.8361	23.67	24.5025	26.361	27.1801	29.3729	29.4372	31.0093	32.5095
	20.8088	21.3557	20.9007	20.3016	20.7238	20.7028	20.7374	20.8723	20.2936	20.4896	20.7919	19.9012	19.9593	20.1663	20.4814	19.4028	19.8327	19.4725	19.0308	18.4332	17.4648	17.5402	17.7584	17.1268	17.6352	17.9107	19.2309	19.9119	20.2326	21.4145	22.5271	22.9106	23.7534	25.4161	25.6475	25.3512	25.3776	24.6145	24.452	24.2863	24.0321	25.1848	26.4358	26.8685	28.085	29.7768	29.9816	31.5455	32.1201
	10.5232	10.9536	10.7858	10.3037	10.5598	10.8733	10.9607	10.5932	10.7231	11.0456	10.956	10.6555	11.0069	10.664	10.54	10.2648	9.75456	9.83043	9.56083	9.02484	8.45617	8.60266	8.41394	7.96922	9.20372	8.2039	9.35731	9.79101	10.1619	10.9179	11.0691	12.2059	12.8695	13.9136	14.3717	14.5822	14.1622	13.6896	13.3752	13.8362	13.9453	14.5229	15.3432	16.7016	18.0651	19.118	19.2445	21.1699	21.5369
	13.2197	13.3724	13.7993	13.0888	13.4851	13.5507	13.5242	13.4453	13.2206	13.5065	13.2507	13.9581	14.0269	13.1637	13.154	12.8181	12.7264	12.296	12.4953	12.0764	11.2706	11.2284	11.0833	10.7793	8.92377	10.6612	11.2894	11.8228	12.5376	12.9152	14.0003	14.9343	15.8273	16.7725	17.4014	17.2494	17.4072	17.0181	16.9369	16.9954	17.841	18.3691	18.9975	20.8768	22.5216	24.0257	24.5275	25.545	27.1395
	14.752	15.4989	15.6035	15.35	15.1499	15.2841	15.6288	15.2592	15.19	15.3797	15.4579	15.323	15.8771	15.5159	15.448	15.0533	15.0568	14.6875	13.9471	13.874	13.8122	13.8138	13.7237	12.8549	12.8332	13.579	13.8616	14.6996	15.3357	16.0959	16.941	18.0591	18.7142	19.675	20.1055	20.4175	20.2215	19.8118	19.7314	20.1987	20.9696	21.3421	22.3521	23.6081	24.8313	26.4802	27.4105	28.5415	30.1485
	21.4676	22.694	22.4417	22.3963	22.7379	22.1279	22.3146	22.0161	22.2333	22.5688	22.4824	22.1678	22.4581	22.1367	21.9626	21.7262	21.5825	21.3239	20.9913	20.56	20.0381	19.7992	20.1404	19.5377	19.8653	19.1899	20.4667	22.0873	21.9903	22.7411	23.8931	25.3559	26.0583	26.9136	28.3835	28.0434	28.1163	28.0503	28.224	28.6224	29.0296	30.1308	31.3566	32.8386	34.2073	36.2584	36.3886	38.1994	39.9505
	20.0505	20.3057	20.6023	20.5021	20.4518	20.7031	20.5115	20.2595	20.6354	20.6896	20.9339	20.9836	20.6404	20.3079	20.1759	20.0774	19.8852	19.7577	19.3639	19.1717	18.8645	18.7868	18.3515	17.9016	17.4838	18.2768	19.92	20.1634	20.252	22.1322	22.299	23.8981	24.9616	26.1679	26.5398	26.8407	27.045	26.5442	26.2652	27.4436	27.9526	29.0003	30.0509	31.6664	33.4134	35.6563	36.588	38.4893	40.0389
	20.8614	21.1296	21.0646	21.1879	21.2402	21.4663	21.2404	20.9584	21.3735	21.6038	21.5102	21.455	21.6438	21.0643	21.5511	20.8155	21.3299	20.6311	20.2617	19.853	19.4166	19.5591	19.2607	18.878	19.3499	19.0237	19.5818	20.7606	20.8202	21.8734	22.9282	23.8835	24.3494	25.3028	26.1771	26.6269	26.5698	25.9763	26.1274	25.9746	26.7489	27.6032	28.6648	29.744	31.4761	33.2582	34.0237	35.7805	36.8237
	22.4689	22.8106	23.1038	23.3137	22.9441	23.3365	23.3631	22.908	22.9706	22.9663	22.7045	22.1488	23.1174	22.5456	22.4544	22.0832	22.0388	21.6068	21.4717	20.9009	20.5493	20.3305	19.9957	20.0626	19.3282	19.4472	20.6762	20.9319	21.8542	22.7152	23.3424	24.6421	25.3749	26.2817	27.2055	27.1159	27.0224	27.0839	26.5687	26.9082	27.6642	28.4123	29.2018	30.7187	31.9974	34.154	34.7571	36.2556	36.8935
	16.4358	16.9448	16.5936	16.4716	16.5925	16.9258	16.9084	16.8866	16.5515	16.8543	16.842	16.8274	16.7845	16.599	16.1939	15.751	16.2399	15.7797	15.7392	15.3855	14.7052	14.9863	14.4605	13.9577	15.6194	14.634	15.4674	15.8299	16.3353	17.0332	17.792	19.1184	19.4944	21.0783	21.3328	21.427	21.7979	20.8531	20.7253	21.4126	21.3882	22.2096	23.4437	24.7269	25.6825	27.3402	28.3468	29.3394	30.3592
	23.2134	22.9681	23.1648	23.0388	23.3065	23.4957	23.3102	23.0136	23.133	23.4334	23.2011	23.2237	23.0431	23.1066	22.8124	22.8169	22.9009	22.609	22.5778	21.8007	20.9866	21.6868	21.501	20.7178	20.7604	20.8754	21.968	22.098	22.3759	24.0277	24.8139	26.5736	27.3663	28.1665	28.3492	28.9497	29.3002	29.4524	28.8556	29.2696	29.6572	30.5562	32.3271	33.1699	34.6436	36.5607	37.5937	38.5378	39.7114
	26.0104	26.654	26.4385	26.3532	26.8582	26.6135	26.9367	26.4001	27.1114	26.3362	26.3945	26.5912	26.6127	26.7656	26.8582	26.8147	26.5105	26.2967	26.2364	25.8639	25.0876	25.0812	25.2679	24.6852	21.852	24.6871	26.0993	27.0271	27.3516	28.5698	29.2913	31.2322	31.1036	32.2126	32.7631	32.9581	33.4361	32.536	32.6869	32.5735	33.6949	33.7028	35.3185	36.5646	37.9138	40.1395	40.633	42.3301	43.1987
	19.2452	20.0674	20.0205	20.0922	19.8625	20.3679	20.718	20.2378	20.0515	20.7509	20.5283	20.0951	20.1474	19.6562	20.3017	19.7629	19.8458	19.2795	19.174	18.7812	18.6046	18.4776	18.3255	17.677	16.9665	18.6907	19.2947	20.5487	21.1817	21.9563	22.3884	24.0118	24.8637	26.092	26.5361	26.6795	27.4226	26.6694	27.0691	27.0339	27.9744	29.1552	30.6902	32.287	33.692	35.1516	36.3731	38.1022	39.271
	36.3874	35.9764	36.4219	36.3272	36.5857	36.4868	36.2216	36.1819	36.1398	36.0324	36.3271	36.1788	35.953	36.1577	36.1929	36.151	35.5294	35.0234	34.7741	34.6365	35.1958	34.5113	34.7806	34.5782	35.0344	28.143	30.9923	32.3788	33.4178	33.8617	33.9929	34.8873	35.2023	36.1379	36.4187	36.4433	37.0156	37.7906	38.595	38.8523	37.8774	37.6402	36.9431	37.1163	37.8787	37.8287	38.4275	39.5583	39.6501
	34.1059	34.1291	34.2036	34.5629	35.6981	35.186	35.639	36.019	35.5388	36.4157	36.7662	36.8562	37.3419	38.2999	38.9399	39.2705	38.5174	38.6326	38.658	39.1697	40.4128	39.937	40.8963	41.1213	42.1543	36.0794	38.5211	40.1327	40.7551	41.4741	41.9571	43.6935	44.7449	45.5097	45.1788	45.2735	46.3571	46.4627	45.7173	46.2884	45.1048	44.2811	44.0988	44.2572	45.3425	45.1604	44.7995	45.5602	45.37
	36.9273	36.9754	36.4952	36.3029	36.2948	36.3104	36.103	36.1064	35.977	35.6594	35.7402	35.4119	34.927	35.1927	35.0517	35.5263	34.5798	34.6671	33.7898	33.9207	34.1973	33.9908	34.7031	34.2701	35.0862	31.0121	32.9499	34.6634	35.9702	36.7109	36.3944	39.1234	40.5843	42.6143	43.9466	44.8773	46.1644	47.4961	48.5544	50.1098	49.7195	50.4654	50.9014	52.4446	53.2135	53.8147	54.7437	56.0056	56.6772
	63.5756	63.5907	64.5158	65.0736	66.0123	66.6054	67.5268	67.2534	68.5044	69.878	70.4409	71.3403	71.3015	72.3054	73.1493	74.1844	73.4995	73.5859	73.4913	73.6198	74.5278	74.7855	75.1112	75.2686	76.4389	66.2603	71.7867	73.7034	75.9116	76.56	77.1565	78.8193	80.0342	81.0814	82.0281	82.3291	83.5717	83.5674	83.8092	84.3158	82.8042	81.3833	80.8434	81.5853	82.6081	82.9519	83.7664	85.8588	86.4957
	42.2474	42.7873	43.2264	43.4723	44.0586	43.7688	44.0658	44.153	44.1692	44.0906	45.0699	44.7587	45.1435	45.0676	45.4518	46.0952	45.8308	45.8697	46.2191	46.7325	47.6392	47.616	47.755	47.6861	48.5263	44.2438	44.9362	45.3213	46.0371	46.928	47.1272	48.6578	50.1124	50.6475	51.1765	51.7199	52.502	53.0934	54.1754	55.0281	55.4701	56.0816	56.4131	57.3498	58.6211	58.5016	59.577	61.2151	61.7672
	53.8573	54.3093	55.7149	55.4643	56.5011	56.7995	57.2424	57.989	57.9895	58.8757	60.0511	59.3329	60.1773	60.3944	61.072	61.5273	61.4351	62.2061	62.578	63.0672	64.3215	64.7109	65.8151	66.0358	66.561	58.8906	62.502	63.5858	64.371	65.4575	67.655	68.2454	67.9367	66.2783	67.0486	67.4276	68.7828	70.1919	70.9424	70.477	70.1294	70.3838	71.3047	70.6252	73.2222	73.0867	72.7111	74.0268	74.7956
	29.7394	30.6768	31.2592	31.3016	31.5442	31.9297	32.38	32.6617	33.1309	33.1161	34.0433	34.1182	34.1574	33.9928	34.5264	34.8955	33.7093	33.4447	33.0499	33.5752	33.6481	33.3111	33.6216	33.3551	33.7499	30.5437	31.5353	32.7409	33.2535	33.6843	33.8483	35.5607	36.0773	36.8965	37.4209	37.7069	39.0488	39.9271	40.7497	41.4341	41.6952	42.4209	43.6337	43.9605	44.567	45.3017	45.3327	46.7786	46.9357
	45.0669	46.2404	47.0658	48.0045	48.1955	48.2703	48.4507	47.5296	46.4743	46.2611	46.0394	44.8285	44.6084	43.6591	43.9514	43.6517	43.3583	43.5976	42.9544	42.9985	43.8008	43.6262	44.0905	43.9809	44.4103	41.0968	42.5907	43.3629	44.5388	45.1678	45.1759	47.9109	48.7197	49.9839	50.9907	51.7634	53.4631	55.1187	55.5467	57.393	57.9352	59.9041	61.6354	63.2875	65.4165	67.8148	69.3108	70.1877	69.989
	42.9219	43.2535	43.8187	44.1899	45.1795	45.726	45.8097	46.1473	45.9042	46.4437	47.3727	46.9256	47.7295	47.7428	48.1656	48.7049	48.5015	49.2541	49.3263	49.6276	51.4601	51.4502	51.6287	51.814	52.2593	47.9203	48.7435	50.0104	50.7287	51.6193	51.9034	53.3451	54.7074	55.8633	56.2832	57.5605	58.48	59.3264	60.3935	61.3179	61.1438	61.4246	61.6635	62.4239	63.1521	62.6245	63.0091	65.0525	65.4231
	42.6704	42.9407	43.355	43.3481	43.3914	43.5594	43.5872	43.7702	43.6319	43.6903	44.5277	43.8025	43.9471	44.3993	44.101	44.4531	44.8188	44.2161	44.667	44.2564	45.6465	45.6596	46.1148	45.3545	46.0024	41.1917	42.5532	43.7196	45.1323	45.336	45.6412	48.6084	49.2326	52.0744	52.7125	53.5025	55.3746	56.2986	57.688	59.2338	60.1786	60.8361	62.1237	63.2407	63.9412	64.4361	66.1817	67.8289	68.1808
	38.5578	40.2561	39.4513	38.9632	38.2947	37.4245	36.2011	36.7885	38.0781	39.077	40.1414	40.9911	41.1353	40.9425	40.5598	39.2911	38.3458	37.8105	37.2587	37.8888	38.6712	40.1819	40.7488	40.5164	39.7751	40.7325	41.152	41.5189	40.9834	42.1694	41.5224	42.7027	44.6906	46.1209	48.3549	51.2419	52.9805	55.2886	57.3605	58.9471	60.0699	60.9636	61.1658	61.8085	62.8938	64.5436	66.901	69.0442	70.7274
	33.8536	35.4201	35.5152	34.5809	33.4916	32.7759	31.6607	31.8263	33.6925	33.9997	35.408	36.2797	36.5471	36.1298	35.227	34.1032	33.0748	32.9537	32.2685	32.6783	33.9778	35.0747	35.8722	35.2498	34.1479	35.9061	35.4257	36.2098	35.739	37.1753	37.0844	38.7715	40.9642	44.204	45.9751	49.7127	52.5601	55.4922	57.7779	59.9203	61.5643	63.2486	64.8595	65.8557	68.2546	70.2862	73.4452	76.4209	79.3645
	26.5469	27.8195	27.7482	27.3301	26.1686	25.5152	24.5925	24.6172	26.3398	26.7022	28.2144	29.3233	29.0693	28.9378	27.9545	26.9695	26.3271	25.7085	25.2026	25.7075	26.9976	28.0541	28.7757	28.268	27.6088	29.5833	29.549	29.2318	29.5203	30.6481	30.2822	31.1139	33.2399	35.2004	37.1746	40.1308	42.5218	45.0112	47.1935	49.4045	50.8391	51.9511	52.6822	54.3766	56.192	58.6524	62.0901	64.888	67.8757
	33.5108	35.2408	34.8482	34.7314	33.4885	33.0349	32.0076	32.1723	33.5642	33.5525	35.35	36.1145	36.047	36.2548	35.2396	34.0988	33.2267	32.259	32.2301	32.6359	33.9163	35.2203	35.918	35.3726	35.364	36.6163	36.4962	36.5432	36.7102	37.7317	37.0032	38.3449	40.5559	42.9062	45.5983	48.9511	52.0287	54.969	57.733	59.727	61.2605	63.559	64.8255	66.5008	69.0898	71.287	75.3281	78.0091	81.4697
	18.0455	18.4835	20.3683	21.0782	20.1406	18.5802	19.8565	21.0876	21.9436	19.6515	18.9	18.5752	19.8919	20.7072	20.5278	21.0177	18.6043	18.6918	21.646	20.3352	19.2966	20.6862	21.5282	19.8822	18.6384	20.2309	21.6893	22.4995	23.9359	24.4391	24.8418	25.38	26.5491	26.9462	27.8986	28.7385	29.5737	30.9754	32.491	34.3974	37.0815	40.5512	43.5595	45.5364	46.345	47.519	48.3774	50.2272	54.0691
	28.5306	28.8564	31.2682	31.5218	30.6456	29.153	30.0947	31.3136	32.0582	29.6759	29.1866	29.169	30.4046	31.7357	31.1033	31.5933	29.4617	29.3291	32.2087	31.1182	29.8126	31.1954	31.686	30.4798	29.1049	30.5307	32.0489	32.7563	34.2632	34.9874	36.0283	37.0106	37.9895	38.9708	39.651	40.7933	42.1692	44.2014	45.9241	48.1377	51.7703	56.1515	59.3737	61.565	63.4693	64.9243	66.3542	69.283	73.8838
	29.589	29.66	31.9884	32.7928	32.0182	30.0696	31.1819	32.7312	33.294	30.9794	30.537	30.3468	31.4099	32.53	32.0791	32.2529	30.2598	30.6419	33.28	32.6633	31.5749	33.149	33.7231	32.3288	31.2423	32.9108	34.5429	35.3721	36.5536	37.4541	38.1326	39.0913	40.2187	40.8795	41.299	43.1167	43.9027	45.8051	47.5057	49.1479	52.7006	56.2137	59.3622	61.2705	63.1151	64.7765	66.1431	68.9939	72.7408
	34.7895	35.567	37.5225	37.9111	37.1201	34.8604	36.0281	37.4566	38.2738	35.9927	35.5946	35.4141	35.698	37.5933	37.3006	37.1015	35.1668	35.3872	38.3171	36.9051	36.1663	37.3511	38.1579	37.3502	35.41	37.121	38.5169	38.9496	40.1398	40.6076	41.6641	42.3039	43.2215	43.8973	44.3918	45.2218	46.4449	47.4575	49.0019	50.573	54.1101	56.9916	60.4405	61.5702	63.388	65.0528	65.7972	68.4851	72.342
	47.7615	48.6322	50.6294	51.1575	50.2675	48.245	49.7539	51.0956	52.0442	49.1616	48.9652	48.853	49.9962	51.3823	50.6346	51.6473	49.6361	49.4962	52.8341	51.284	50.7628	51.9086	53.0731	51.0325	50.2789	51.2994	53.1744	53.9931	55.4428	56.3312	57.51	58.3922	59.8111	61.1496	62.7954	63.7757	65.6536	68.3246	70.3899	73.5219	78.4672	82.4584	86.7188	89.1006	91.4426	94.4099	96.0844	99.5188	104.236
	35.4347	35.4174	37.229	38.07	37.4192	35.2859	36.6048	37.4969	38.1968	35.9106	35.1172	34.879	35.9958	37.4151	36.832	36.8087	35.0934	35.2049	38.3257	37.4904	36.1524	38.2083	38.7949	37.3719	36.1235	37.0576	38.4129	39.3212	40.4245	40.9948	41.9227	42.4451	43.9761	44.5765	45.054	46.4156	47.6262	49.1153	50.9289	53.3165	56.9434	60.9391	64.5556	66.6735	68.872	70.0593	70.929	73.8971	78.2493
	35.1665	35.5143	37.546	38.6387	37.6829	35.7333	36.9035	38.2227	38.8079	36.7883	36.1612	35.9998	36.9643	38.5255	38.3525	38.2401	36.7446	36.5658	39.7087	38.7172	36.6841	38.2673	38.9602	37.7874	36.5272	38.2156	40.0843	40.8123	42.1236	42.8352	44.4654	45.4688	46.581	47.4133	48.2057	49.9271	51.2405	53.2505	55.1376	58.9877	64.5961	69.0389	76.6165	80.7826	83.4118	85.8044	87.0939	89.1903	93.0376
	39.2102	39.5161	41.4095	42.6941	41.7967	39.7708	40.7414	42.4062	42.7715	40.2969	39.6247	39.7799	40.6899	42.1607	41.5363	41.6526	39.8128	39.7591	42.2823	41.3728	39.9348	41.959	42.5349	41.2123	39.7243	41.2544	43.0752	43.9054	44.6976	44.8725	46.2381	46.4065	47.555	48.2584	49.132	49.7826	50.8702	52.1331	53.4556	55.6427	59.0008	61.9547	65.2827	66.6526	67.4309	68.819	69.3792	71.239	74.1876
	35.4757	35.7513	37.4542	38.9228	37.818	35.7986	36.9503	38.4464	39.3466	36.6735	36.2659	35.8865	37.2409	38.3898	37.8179	38.2523	36.2308	36.1001	38.8794	38.0273	37.0674	38.646	39.3009	37.8014	36.4626	37.8884	39.6389	40.4087	41.4713	42.3437	43.0882	44.185	45.6637	47.5591	50.7223	53.2528	55.2201	57.4544	59.9245	61.7843	65.7463	69.5634	72.7766	74.8298	75.9698	78.1783	78.6564	81.8933	85.8911
	55.3199	55.1874	57.2942	58.3088	57.3203	54.9568	56.4065	57.7582	58.4896	55.5456	55.5162	55.2086	56.068	57.7081	57.1393	57.5251	55.5212	55.1467	58.7028	57.492	56.5656	57.3634	58.6633	57.5185	55.8056	56.9719	58.3564	58.8515	60.91	61.1237	62.0185	63.0469	63.9823	65.5391	66.439	67.6857	68.7808	71.7881	73.6485	76.1317	79.753	83.4311	86.8389	88.2302	90.0718	92.0767	92.8504	95.3321	99.3394
	47.8902	48.128	49.9777	50.6393	49.3803	47.5597	48.3074	50.415	50.7477	48.3206	47.4467	47.4178	48.3522	50.0663	49.6002	49.9803	47.3914	48.278	51.0476	49.8233	48.5101	50.8168	50.7891	49.4186	47.7792	49.5977	50.7584	52.0539	53.4385	54.137	56.3888	56.3459	57.6998	58.877	59.8476	60.6126	62.1389	64.5388	66.5883	69.0825	72.9155	76.4796	80.1504	82.844	84.861	87.1401	88.6286	91.6861	96.4052
	27.3385	27.7001	29.6941	30.4221	29.8025	27.8136	28.8199	30.0481	30.7322	28.5181	27.8766	27.7593	28.7501	30.0888	29.4756	29.7623	27.4487	27.8088	30.9941	29.7359	28.3918	30.2009	30.3667	29.1675	27.5264	29.3112	30.5933	31.6791	32.1606	33.1101	33.5252	33.9247	34.732	34.9676	35.3298	35.919	36.7097	37.7288	39.0709	40.7037	43.6433	46.6357	49.2091	50.6233	51.2209	52.3004	52.704	54.8817	57.9999
	23.2508	23.3999	25.2473	25.7368	24.7913	23.4139	24.2848	25.6294	26.5606	23.8316	23.712	23.2789	24.3557	25.2866	25.1771	24.981	23.3657	23.1999	26.0603	25.3836	24.1654	25.7685	26.1256	24.7993	23.7885	25.0963	25.8643	27.1892	27.1958	27.6433	28.6703	29.4569	30.2615	30.1837	30.6327	31.1017	32.0612	32.8395	34.3305	35.4981	38.1125	41.4592	44.3763	45.4402	46.4633	47.0679	47.1266	49.3144	52.423
	27.9274	28.2708	30.5068	31.106	30.3234	28.2982	29.3441	30.939	31.6465	29.1732	28.4988	28.5857	29.7619	31.1378	30.8965	30.9417	29.0734	28.9358	32.0703	31.1045	29.4553	31.0909	32.3227	30.3942	29.1465	30.5995	31.648	32.7497	33.8208	34.4845	35.5307	35.8864	37.2194	37.8841	38.6206	39.2285	40.7676	42.4538	44.175	46.5455	50.072	53.6446	57.3472	59.4118	60.8935	62.6534	64.2465	66.222	70.7288
	46.7773	47.0581	49.5338	49.6315	49.223	46.8078	48.2292	49.766	50.3984	47.6226	47.3395	46.8749	48.2581	49.2006	49.0911	49.5216	47.1906	47.4731	50.5093	49.3415	47.7284	49.3186	50.0588	49.4157	47.3334	48.6986	51.182	52.3481	53.952	55.1558	56.7419	58.5308	61.4052	61.5015	62.9363	64.4043	66.2651	69.5791	71.7825	74.9459	80.0027	84.7335	89.4001	92.4176	95.4956	97.9812	100.095	103.158	108.792
	39.2351	40.0757	42.0513	42.7283	41.7724	39.7558	41.0279	42.8029	43.3761	41.0124	39.8296	40.3283	41.6624	42.7679	42.4244	42.9754	40.855	40.9337	43.7713	42.3396	41.3389	42.8465	43.5556	42.1154	41.2335	42.6651	44.2212	45.4346	47.2112	48.0482	49.2974	50.4805	51.9739	52.1391	53.1819	54.4448	56.0554	58.1695	60.3482	62.717	66.9152	71.1097	75.0365	77.2051	80.2087	82.1357	83.1481	87.3854	92.4171
	32.4429	32.526	34.574	35.3127	34.5724	32.5984	33.4719	34.8412	35.5553	33.0383	32.4537	32.4808	33.8618	34.8249	34.7022	35.0735	32.6893	32.9197	36.0088	34.7386	33.5641	34.9958	35.5697	34.1158	32.9691	34.9731	36.4458	37.8139	39.1019	40.0601	40.9715	41.9693	42.8244	43.57	44.4451	45.8356	46.9791	49.0977	50.6218	52.966	56.758	60.7072	64.7484	66.6178	68.7833	70.6641	72.1026	75.2558	79.8256
	38.9544	39.3265	41.8351	41.8614	41.2577	38.9057	40.354	41.7354	42.4135	39.6484	39.329	39.2576	40.1498	41.8305	41.2667	41.5538	39.3069	39.2771	42.3289	41.1197	39.8046	41.9809	42.5005	41.0813	39.7904	42.1489	43.1534	44.7462	46.0657	47.0123	47.9419	49.3296	50.4955	51.331	52.1006	53.6668	55.2603	57.4937	58.9695	62.1941	66.04	70.1705	74.1526	76.6079	78.0374	80.3289	81.1633	84.388	88.6476
	37.3995	37.7835	39.5316	41.0276	39.8486	38.0286	39.3181	40.4554	41.2116	38.8807	38.1296	38.3857	39.3437	40.6977	40.4069	40.3447	38.5466	38.9945	41.871	40.7511	39.2056	41.4109	42.0092	40.2453	38.8293	40.8936	42.3786	43.9964	44.9714	45.7682	47.2951	48.3071	49.7906	50.4913	51.3931	52.8308	54.2577	56.5499	58.8903	61.7483	65.762	69.8319	74.4728	76.9716	78.7556	80.7767	82.4495	85.3838	90.1856
	37.7977	38.6097	40.6323	41.2639	40.6475	38.5311	39.2758	40.8087	41.6436	39.1797	38.6117	38.3375	39.2037	41.1801	40.6285	40.9535	39.2763	38.8252	42.1141	41.1341	39.8331	41.5302	42.0565	40.4749	39.3763	40.7477	42.7003	43.2101	45.0807	45.3922	47.5045	48.4281	49.509	50.7433	51.9796	53.8375	54.7442	57.5818	59.621	62.4111	66.5162	70.945	75.2103	77.5031	79.9084	82.8601	83.8864	87.3644	92.0064
	35.2023	35.5774	37.8444	38.6857	37.4696	35.5096	36.2491	38.0221	38.9365	36.1476	35.4914	35.6079	36.6063	38.3853	37.8365	37.6869	36.2442	36.8896	39.4455	38.6144	37.1074	38.5559	39.4553	37.7132	36.5356	37.4881	39.5725	40.412	41.6193	42.4313	44.4731	45.7885	47.3763	48.5246	49.1828	50.7123	52.3474	54.3356	56.924	60.17	64.1472	69.1835	73.4202	76.6635	79.0743	82.0498	83.8559	87.3639	92.5623
	37.7739	38.3095	39.9492	41.3843	40.7199	38.408	39.2698	41.4829	41.8525	39.7789	39.47	39.6988	40.6016	41.5817	41.6849	41.853	39.6108	39.7388	42.5627	41.6481	40.388	41.9999	42.3049	41.2763	39.8315	40.4586	42.3961	43.4965	44.6402	45.6179	47.4548	48.846	50.0569	51.2187	53.4308	54.4067	56.3045	58.6134	61.2689	64.8999	68.8322	74.0956	78.4484	81.1183	84.5368	86.4574	87.8121	90.9337	95.6843
	43.6759	43.9286	46.8878	47.4769	46.9123	44.226	45.3466	47.1617	48.0946	45.8553	45.131	44.3502	45.696	47.2957	46.7002	46.9869	44.9071	44.9166	48.018	47.2289	45.4412	47.4388	48.2463	46.9392	44.827	46.9195	48.6335	50.7109	52.5166	53.869	54.9064	57.137	59.3517	61.2636	63.897	66.0646	68.4771	71.6842	74.5241	78.5942	83.6964	90.1346	94.7305	98.0962	101.335	104.23	106.129	109.22	115.091
	38.5578	40.2561	39.4513	38.9632	38.2947	37.4245	36.2011	36.7885	38.0781	39.077	40.1414	40.9911	41.1353	40.9425	40.5598	39.2911	38.3458	37.8105	37.2587	37.8888	38.6712	40.1819	40.7488	40.5164	39.7751	40.7325	41.152	41.5189	40.9834	42.1694	41.5224	42.7027	44.6906	46.1209	48.3549	51.2419	52.9805	55.2886	57.3605	58.9471	60.0699	60.9636	61.1658	61.8085	62.8938	64.5436	66.901	69.0442	70.7274
	33.8536	35.4201	35.5152	34.5809	33.4916	32.7759	31.6607	31.8263	33.6925	33.9997	35.408	36.2797	36.5471	36.1298	35.227	34.1032	33.0748	32.9537	32.2685	32.6783	33.9778	35.0747	35.8722	35.2498	34.1479	35.9061	35.4257	36.2098	35.739	37.1753	37.0844	38.7715	40.9642	44.204	45.9751	49.7127	52.5601	55.4922	57.7779	59.9203	61.5643	63.2486	64.8595	65.8557	68.2546	70.2862	73.4452	76.4209	79.3645
	26.5469	27.8195	27.7482	27.3301	26.1686	25.5152	24.5925	24.6172	26.3398	26.7022	28.2144	29.3233	29.0693	28.9378	27.9545	26.9695	26.3271	25.7085	25.2026	25.7075	26.9976	28.0541	28.7757	28.268	27.6088	29.5833	29.549	29.2318	29.5203	30.6481	30.2822	31.1139	33.2399	35.2004	37.1746	40.1308	42.5218	45.0112	47.1935	49.4045	50.8391	51.9511	52.6822	54.3766	56.192	58.6524	62.0901	64.888	67.8757
	33.5108	35.2408	34.8482	34.7314	33.4885	33.0349	32.0076	32.1723	33.5642	33.5525	35.35	36.1145	36.047	36.2548	35.2396	34.0988	33.2267	32.259	32.2301	32.6359	33.9163	35.2203	35.918	35.3726	35.364	36.6163	36.4962	36.5432	36.7102	37.7317	37.0032	38.3449	40.5559	42.9062	45.5983	48.9511	52.0287	54.969	57.733	59.727	61.2605	63.559	64.8255	66.5008	69.0898	71.287	75.3281	78.0091	81.4697
	26.9766	26.874	26.9301	27.213	26.7784	26.7481	27.0188	27.0242	27.0114	27.179	26.9823	26.8244	27.3547	27.0937	26.7868	27.4965	27.5954	27.3857	27.2603	27.7376	27.7859	28.1817	28.0151	28.3633	28.2304	34.3393	35.0926	35.0469	35.4997	35.8956	36.8082	37.5784	38.7845	39.9875	40.2105	41.0459	41.6875	41.8532	43.2327	44.0596	44.6523	45.415	46.7372	47.4958	48.3889	49.6314	51.0292	52.685	54.258
	29.8901	29.5957	30.1695	30.5346	30.1616	29.953	30.1593	30.2976	30.4885	30.6814	30.4132	30.2909	29.7469	30.2513	30.1453	29.8343	30.0093	30.3347	30.4268	30.5538	30.6982	31.4735	30.8395	31.3434	31.7488	38.0939	39.3597	39.8816	40.1885	40.0016	41.1415	42.6492	43.4936	44.3974	44.6827	45.8524	46.1322	46.5948	47.5049	48.3109	48.9238	49.5523	50.6488	51.3967	52.867	54.2948	55.5027	56.6699	58.2383
	32.4559	32.3249	32.2892	32.479	31.9351	32.4768	32.6023	32.8702	32.9873	33.4002	32.898	33.2037	33.2804	33.3506	33.5863	33.5792	33.9119	33.7295	33.8115	33.578	33.9018	34.2917	33.9417	34.3466	34.0762	39.17	40.2022	39.996	41.0137	41.475	42.2218	43.1109	43.8921	45.0142	45.6552	46.2076	46.5215	47.1576	47.9773	48.9361	49.9862	50.9056	52.1577	53.5248	54.9493	56.2504	57.7138	59.6458	62.0367
	31.9978	31.7588	31.8465	31.7689	31.6574	31.9064	32.416	32.3269	32.2639	32.5998	32.2332	32.1246	32.5332	32.3718	32.4474	32.3388	32.7502	32.5715	32.6145	32.7029	32.5063	32.8229	32.6747	32.61	33.1117	36.3932	37.4483	37.0285	37.9333	38.5397	39.0854	39.6191	40.4031	41.6483	42.2559	42.6508	43.2189	43.7131	45.1036	46.0312	46.4888	47.7172	48.8334	49.5763	50.8164	52.0756	53.5136	55.5851	57.045
	36.1366	36.1459	36.0065	36.0271	35.2318	35.5677	35.8367	35.7685	35.64	35.7769	35.4971	35.6866	36.0368	35.7833	36.239	35.96	36.2221	35.885	36.3264	36.4939	36.5453	37.2139	37.0474	37.149	36.7337	43.5662	44.7808	44.7978	45.0321	46.2313	46.7355	47.871	49.3876	50.7299	51.2558	52.0949	53.0238	54.1016	55.473	57.3864	58.3239	60.165	61.9389	62.8765	64.8058	66.3	68.7538	70.9299	73.2111
	29.8369	29.797	29.8721	30.3301	30.1529	30.3391	30.1694	30.1678	29.9794	30.0097	29.4355	29.4202	29.5597	29.288	29.094	29.6368	29.6422	29.6107	29.6675	29.6934	29.8169	30.1046	30.1836	30.1232	30.3315	35.5558	36.2163	36.3928	37.0633	37.6596	38.2502	38.9972	40.2192	41.5918	42.029	42.9533	43.695	44.829	45.6889	46.4846	46.6262	47.8479	48.961	49.5535	50.5154	51.5661	52.9638	54.5682	55.7185
	31.804	31.7322	31.9507	32.3596	31.9905	32.2563	32.4444	32.4638	32.617	32.5551	32.1939	32.3253	32.6298	32.6113	32.5516	32.5784	32.8137	32.5765	32.7927	32.682	32.5583	32.6875	32.5701	32.683	32.994	34.9657	35.7239	35.5664	36.0496	36.8991	37.6564	38.4311	39.2714	40.6814	41.2945	42.1395	42.7142	43.258	44.3483	45.4803	46.012	47.3472	48.5531	49.5865	50.7421	51.9678	53.3923	55.2456	56.9604
	46.7552	46.3932	46.8865	47.3137	47.0733	47.7383	47.3315	47.3615	47.4866	47.5072	47.0809	47.1754	47.5707	47.2623	46.5036	46.7858	47.8472	47.5736	47.7363	47.7516	47.9414	48.2353	47.9933	48.7317	48.7212	62.6325	64.1157	64.9251	65.9317	66.4736	67.6276	69.3001	71.3786	72.7614	73.6056	73.8998	75.0286	75.7951	77.166	78.2607	78.6551	79.0318	80.6986	80.8632	82.4968	83.7668	84.8164	86.8465	88.3699
	35.9345	35.7809	36.2015	36.1444	36.1185	36.0098	36.0827	36.2138	36.2349	36.3545	35.755	35.9381	36.2721	36.2595	36.071	36.4667	36.5006	36.2078	36.1328	36.3991	36.9905	37.8543	37.3764	37.7632	38.0573	43.9789	45.1348	45.161	45.9415	46.207	46.8217	47.7704	48.9801	50.1103	50.6392	51.6532	52.0663	52.4978	53.6743	54.8244	55.4365	57.0841	58.0262	58.9505	60.2505	61.3452	62.4168	64.1964	65.733
	35.3223	35.3192	35.1737	35.4457	35.0273	35.1183	35.1798	35.0999	35.0225	35.503	34.7717	34.8238	34.9855	34.8515	35.0469	34.8422	35.0461	34.7398	34.4737	34.9182	35.0233	35.2805	35.4322	35.2447	35.531	42.2375	43.0558	43.5274	44.2257	44.8447	45.7164	46.3267	47.7456	49.2195	49.5278	50.5276	50.53	51.7555	52.91	54.183	54.4689	56.3731	57.2151	58.9586	60.6566	61.9844	63.5945	65.5254	67.2754
	35.8935	35.6604	35.8787	35.9155	35.6601	35.9566	36.2973	36.3082	36.1588	36.14	36.017	35.7892	36.0632	36.1308	36.1559	36.5873	36.5112	36.0089	36.0507	36.1479	36.055	36.699	36.6643	36.9455	36.8779	42.3432	43.6995	43.8333	44.5389	45.6048	45.9561	46.8127	48.2163	49.3703	50.0477	50.7319	51.752	52.6003	54.0376	54.9774	55.9965	57.4078	58.7668	60.2614	62.0374	63.508	65.5562	67.2461	69.1476
	35.7045	35.6204	35.6103	35.8814	35.5241	35.7689	35.839	35.8667	36.2106	36.238	35.9716	35.9921	36.0962	36.217	36.1377	36.5637	36.719	36.5441	36.4527	36.6651	36.4386	36.8905	36.7603	37.0143	36.7805	42.1342	42.8793	42.9177	43.4273	43.652	44.3691	45.2216	46.3487	47.6462	48.2667	49.083	49.6113	50.1044	51.2579	52.48	53.3788	54.7849	55.993	57.3407	58.7248	59.6811	61.1172	63.005	64.4171
	40.4786	40.1836	40.5323	40.9688	40.6838	40.6648	40.6939	40.703	40.5852	40.5983	39.968	40.7361	40.7166	40.7065	41.0256	40.7606	40.9054	40.4683	40.8309	41.1337	41.0973	41.1425	41.1726	41.3933	41.3092	48.7739	49.9054	50.2359	51.0241	51.2092	51.9755	52.8374	53.6708	55.8552	56.421	57.0799	57.6082	58.618	59.5826	61.1833	61.9717	63.4927	65.0592	66.0122	67.8637	69.6186	71.1649	72.9866	75.1117
	63.7757	62.8929	63.4627	63.5303	63.4564	63.2006	62.8888	63.3079	63.3274	62.7496	62.3549	62.7575	62.8073	62.0325	61.8448	61.5248	62.7322	61.5694	61.3672	61.6757	61.6734	61.1515	60.9278	61.0664	61.4103	60.1153	60.485	60.358	60.2238	60.4836	60.8981	60.9141	61.8461	62.2433	62.2156	62.542	62.2659	61.7171	63.0438	63.3131	62.5695	63.2141	64.41	63.8206	65.5328	65.4647	66.3853	67.7256	68.188
	32.8286	32.894	32.6979	32.8563	32.6908	32.8657	33.1412	32.4747	32.9883	32.9879	32.9715	33.1008	33.1206	33.0176	33.1374	33.0461	33.6894	32.2928	32.6567	33.8688	33.5503	33.0194	33.058	33.0262	33.6134	39.5783	40.4834	40.8115	41.8845	41.9225	42.9768	43.1936	44.5264	45.8205	46.2268	47.1733	47.9334	47.8309	48.8181	49.6892	50.5538	51.7063	52.4759	54.2871	55.2898	56.5912	57.6668	59.6233	61.6524
	26.3614	26.222	26.0709	26.9567	26.0382	26.3551	26.6138	26.1251	26.1448	26.7455	26.4838	25.8852	26.5235	26.3593	26.2194	26.3954	26.6522	26.6458	26.7057	26.5953	26.7703	27.0222	27.0025	26.9845	27.1398	33.7993	34.1192	34.0655	34.9156	35.4293	36.3098	37.1319	37.9277	39.4071	39.5748	40.7563	40.4512	41.8003	42.1578	43.3283	43.501	44.4437	45.1308	46.6304	47.9085	49.1118	50.0238	51.3327	53.661
	28.6952	29.0323	28.6908	28.4457	28.5905	29.3734	28.9664	29.1791	29.4587	30.2537	29.8469	30.4491	30.8487	30.7855	30.7586	30.6462	30.4871	30.029	29.8992	29.9845	29.305	29.9864	29.3945	28.5319	28.6311	30.6308	31.6516	31.5332	32.6169	33.3275	34.4208	34.4455	35.6262	36.2511	37.0537	39.3112	40.3663	41.7901	42.7792	43.5834	44.897	45.8669	48.0661	49.2689	51.9428	53.3668	54.5664	58.0501	61.368
	32.1102	31.9939	31.8402	31.7143	31.998	32.7662	33.0085	33.2253	33.4986	33.7885	33.6493	33.7512	33.9878	34.0879	34.0302	33.5015	34.0154	33.564	33.6754	33.7724	33.5414	33.8063	33.9802	32.5005	32.6324	36.5089	36.4518	37.4793	37.9496	39.0152	40.7067	40.5862	41.0192	40.9551	42.7424	44.1303	44.8899	45.2231	45.5191	47.2957	47.7629	49.0056	50.3074	51.217	52.978	54.9488	55.7336	56.2768	60.7202
	28.6785	29.0584	28.6347	28.7497	28.7057	29.8817	29.7143	29.7617	30.2517	31.0671	30.2147	30.9182	31.2431	31.2807	31.1066	30.5463	30.7235	30.392	29.976	30.2336	29.3671	29.5055	29.9774	28.2762	28.0814	29.7818	30.4325	31.6682	32.3864	32.0935	33.5971	33.4768	34.0454	34.476	34.9684	35.6465	36.5356	36.8805	37.7877	39.1407	39.5183	40.1192	41.548	42.3541	43.5582	45.0013	46.17	47.6972	50.2769
	25.7615	25.9122	25.6251	25.5517	25.7047	26.7618	27.0429	26.9386	27.1451	27.6995	27.8516	27.966	28.95	28.6839	28.7537	28.5126	28.5043	28.6836	28.5813	28.8541	28.5919	28.5331	29.4322	27.8152	27.8907	31.2097	31.5817	32.0362	32.9717	33.4039	34.7043	34.3202	35.1205	35.7619	36.432	37.6209	38.1911	39.0907	39.6864	40.8982	41.5873	42.4114	44.0323	44.8966	46.8389	47.9751	49.1594	51.0186	54.2101
	31.0027	31.3391	30.7864	31.166	30.6514	32.1244	32.2073	32.7563	32.5754	33.5303	33.1559	33.9123	33.6177	34.4936	33.9012	34.3687	33.4757	33.7713	33.3802	33.4868	33.0578	33.3733	33.1673	31.9247	31.5907	34.8687	35.7106	36.0838	36.4985	36.9986	38.0029	37.3614	38.4736	38.4235	39.5688	39.7446	40.2081	40.7813	41.3838	42.2536	42.6407	43.6383	44.7063	45.8746	46.9708	48.3929	49.1569	50.1659	52.4551
	34.2112	34.4476	34.1177	34.4709	34.4232	35.1569	35.3148	35.59	35.7802	37.0525	36.232	36.6598	36.9096	37.5777	37.5	37.135	37.0077	36.8038	36.6082	36.5101	36.2264	35.4264	36.9339	35.3106	35.2242	36.6153	36.9713	37.4907	38.2973	38.9861	40.0412	39.833	40.6282	41.2497	41.9683	42.9654	44.254	44.1831	45.1388	46.7217	47.9228	48.403	50.2798	50.6069	52.7105	53.9579	55.5639	56.9188	60.2057
	42.2817	42.4595	42.9054	42.6895	42.5123	43.8834	43.1974	43.1784	44.3207	44.8266	44.5806	45.9397	46.2593	46.0093	45.7677	45.1391	44.9842	45.5937	44.9132	44.5536	44.5587	44.3119	45.0991	43.0016	43.3057	45.722	45.8059	47.0294	47.5918	48.515	49.3462	49.8551	49.9551	50.5098	52.1638	52.4469	53.2854	54.5843	55.4499	56.6672	57.8193	58.1369	59.978	62.4294	63.2509	64.5786	66.4859	68.9329	71.328
	30.1038	29.9225	30.1265	30.3651	30.455	31.9006	31.4968	31.8389	32.4733	32.6237	32.6567	32.5361	32.8915	33.2707	33.084	33.6741	32.8278	32.8873	32.8303	32.8516	32.6038	32.5124	33.327	31.8536	32.2916	35.7015	35.9275	36.5164	37.3769	37.9626	38.6999	38.2757	39.3214	40.3159	40.4423	41.7426	42.3239	43.2223	43.9742	45.3323	46.2491	46.7008	48.7201	48.7684	50.5429	51.9486	53.1776	55.4957	57.9669
	34.2123	34.4767	33.7989	34.4268	33.5717	35.2603	35.9106	36.3624	36.2161	36.9122	36.2872	37.2088	37.0755	37.1029	36.7784	37.161	36.4568	36.585	38.013	38.7926	39.513	40.7076	41.8704	41.0905	41.9131	48.3211	49.4505	49.7004	51.3044	51.2238	53.2635	52.5985	53.7479	54.5707	54.8069	55.7083	57.0752	57.3535	58.0573	59.7137	59.8307	60.2583	61.2728	62.746	64.1609	65.4392	66.4394	68.0009	70.7389
	32.797	32.8457	32.9638	33.2232	33.1648	34.4955	34.1873	34.5277	34.2993	34.9817	35.1479	35.5124	35.354	36.0999	36.6978	35.9295	35.7098	35.6798	35.0947	36.038	35.0903	35.1863	36.1497	33.7106	33.539	36.4961	35.9914	37.4024	37.9734	38.7057	39.7637	39.6785	40.2983	40.0486	41.728	42.7116	43.457	44.3726	44.8422	46.6054	48.1	48.5728	50.2508	52.0168	53.5772	54.4203	56.3518	58.146	60.3115
Time (s)	0	2	4	6	8	10	12	14	16	18	20	22	24	26	28	30	32	34	36	38	40	42	44	46	48	50	52	54	56	58	60	62	64	66	68	70	72	74	76	78	80	82	84	86	88	90	92	94	96
[truncated: 375 more columns]

## Sheet: Figure 4D
WT-YM	13.3264	13.9189	14.7018	15.6403	16.8984	17.1894	18.8194	19.1694	19.7728	21.4328	22.5603	22.4505	23.7599	25.2172	26.8005	27.7781	28.1279	28.611	29.512	31.9166	31.7573	31.9822	33.1237	34.4232	34.2521	38.5316	40.0796	42.9416	44.0696	45.6547	46.952	50.5602	52.2565	53.9517	56.2083	59.894	62.5008	64.7978	65.9059	67.6994	71.0681	74.1657	76.0926	78.596	81.733	84.8562	87.889	87.7248	89.9917
	24.4929	25.4	26.6467	20.8928	29.8683	27.9842	32.2739	33.5722	35.2057	36.0434	38.0369	38.3942	39.7664	41.3222	44.0026	44.9024	45.6777	46.4339	47.6814	50.7019	50.7275	50.9172	52.7108	53.6492	53.6652	57.9702	59.4198	63.2354	64.1205	65.9781	67.7335	70.3401	72.2915	73.7758	76.0812	79.9438	81.5469	84.1891	84.8285	86.431	90.2335	92.9574	94.2628	96.7482	99.3516	101.854	104.765	105.082	106.253
	9.97871	10.2056	10.8318	11.6264	13.2935	13.6419	15.1456	15.4333	16.0745	17.5209	18.665	18.4665	20.119	21.6661	22.9215	23.8236	24.2525	24.2746	25.4306	28.0532	28.249	28.9834	30.5201	31.5635	31.5542	36.9125	38.1515	40.2957	40.5052	42.0548	43.0403	45.3669	46.8469	48.0704	49.4535	52.7497	54.8983	57.0881	57.8508	59.6507	62.8732	65.2839	67.0351	69.1438	72.3572	74.7599	77.7096	77.5189	80.0823
	7.15047	7.74218	8.51333	9.51571	10.7418	11.1752	12.6508	12.5917	13.3772	14.5416	15.9146	15.9332	17.4382	18.9847	20.4098	21.012	21.3385	21.7193	22.8409	24.9826	25.1778	25.3441	26.2667	27.6084	27.7642	31.4684	33.1363	35.8456	36.1562	37.8387	39.5275	42.047	44.372	45.4162	47.4105	50.9477	53.5926	56.1647	57.7792	59.5465	63.2647	66.5084	68.1589	70.956	74.2326	77.142	79.8345	80.496	82.2822
	30.8263	31.1511	32.1928	32.9566	34.6755	35.1947	36.9352	37.0193	37.9075	39.2973	40.3546	40.1706	41.3085	42.9451	44.8204	45.2558	45.6134	45.6965	46.78	49.4639	49.462	49.7252	50.8767	51.5796	51.5384	56.7835	57.8977	61.5887	62.4217	64.4091	66.8973	70.8185	73.745	75.4339	78.2066	83.0787	85.9354	89.3721	90.2439	92.8133	97.2957	100.554	102.761	106.067	110.162	113.525	117.631	117.443	119.832
	24.8523	25.5812	26.1941	26.9707	27.9102	28.3542	29.4371	29.2312	29.725	31.2164	32.0747	31.7104	32.6291	34.0589	35.5001	35.4143	35.7968	35.9374	36.6872	38.8117	38.5033	38.6277	39.6177	42.1331	40.5743	44.043	44.8756	47.7988	48.4843	50.2496	51.9705	55.1901	57.2999	58.6574	61.4581	65.0524	67.6757	70.1262	70.9431	72.5108	75.8842	78.9743	80.3535	82.6354	86.1366	89.2444	91.7954	91.4833	93.6843
	28.9376	29.8914	31.2067	32.7212	34.6621	35.4052	37.5169	38.2403	39.6185	41.5187	42.928	43.3637	44.9176	46.7094	48.7611	49.5565	50.5246	51.0984	52.419	55.1937	55.4859	56.2139	57.7005	59.5601	59.6467	65.7287	67.7988	71.6456	72.9457	75.2847	77.1825	80.5142	82.9891	84.4587	86.8158	91.092	93.4933	96.1263	97.0646	98.7747	102.26	105.437	107.354	109.71	113.078	116.069	119.297	119.097	121.026
	14.9013	14.9393	15.9388	16.722	17.9752	18.3145	19.5786	19.4776	20.0387	21.275	22.3514	22.0108	23.2553	24.4169	25.9522	26.4812	26.8332	27.471	28.1605	30.512	30.5892	30.9674	32.1952	33.4296	33.6579	37.7089	39.4143	42.1049	43.032	44.6061	46.3858	49.0439	50.6577	51.8984	54.2361	58.3504	61.0434	63.6038	64.2852	66.8073	70.2285	73.8751	75.4838	77.9841	81.8707	84.3141	87.7045	88.0497	90.2589
	26.2344	27.048	28.087	28.7995	30.6108	30.8822	32.5171	33.1259	33.7531	35.3637	36.6191	36.8174	38.1339	39.9325	41.4854	42.0655	42.7595	43.2513	44.6637	47.4774	47.433	48.2813	49.7489	51.0636	50.9777	56.2206	57.8823	60.6427	61.1561	62.7616	64.338	66.8644	68.6585	69.9179	72.014	75.7074	78.3985	80.998	81.8636	84.1448	87.662	90.9842	92.6504	95.8229	99.4334	102.588	106.665	106.568	109.053
	13.5783	13.8766	14.7591	15.2907	16.4714	16.3704	17.9739	17.6698	17.7455	18.9282	19.602	19.0722	20.2694	21.6983	23.1277	23.6204	23.7723	24.0483	24.5368	26.7019	26.3159	26.7686	27.4819	27.195	27.1789	30.644	31.7601	34.2623	35.2559	36.8997	39.0569	42.1323	44.7068	46.1238	48.6667	52.9364	56.2617	59.5423	60.7709	63.7702	68.1231	71.9485	74.2221	77.4662	81.3391	85.2496	88.976	89.1489	92.0073
	14.0758	14.6112	15.6085	16.3161	17.6553	18.1206	19.5913	19.8393	20.4254	21.8641	22.9091	22.7781	23.9737	25.4671	27.0596	27.498	28.0639	28.5198	29.53	31.4848	31.6889	31.9224	33.2801	34.6528	34.164	38.2181	39.3914	42.0655	42.8013	44.084	45.8508	48.3727	50.0548	51.0271	53.0156	56.3539	58.6165	61.19	61.9469	64.0206	67.4343	70.4754	72.432	75.2775	79.1204	82.467	85.7651	86.0104	88.0957
	30.8624	31.8546	33.0699	34.0427	35.8053	36.4384	38.344	38.6416	39.2007	40.9498	42.3771	42.3967	43.8398	45.3991	47.3054	48.0063	48.8004	49.1089	50.3844	52.6143	52.967	53.3211	54.5926	56.0238	55.6242	60.9186	62.708	66.2153	67.28	69.1386	71.1753	74.1983	76.2749	77.5956	79.6329	83.0454	85.3646	87.5154	88.1568	89.8403	92.7925	95.6486	96.9348	99.6119	102.446	104.568	107.561	107.049	108.569
	26.198	26.9901	28.1033	29.457	31.1426	31.833	33.8049	34.2565	35.0058	37.086	38.4778	38.7279	40.3	42.2184	44.2838	45.0271	45.9845	46.5627	48.0249	50.7941	50.9206	51.7803	53.3047	54.8421	54.7512	60.981	62.583	66.0075	66.9468	69.0165	71.3976	74.5693	76.9893	78.5698	81.1647	85.0888	87.9721	90.7788	91.9847	94.0066	98.2275	101.63	103.516	106.789	110.352	113.447	116.904	116.798	119.629
	24.9032	25.8131	26.9905	28.1519	30.0105	30.5869	32.6474	33.1257	33.7968	35.9333	37.0912	37.2482	38.6817	40.3353	42.0847	42.9612	43.6277	44.1816	45.4093	48.0387	48.3264	48.7761	50.3495	52.1541	52.1404	57.1211	58.4861	61.2462	61.9037	63.0654	64.5624	66.7181	68.5021	69.0423	70.8523	73.923	75.8567	77.4937	78.1136	79.6288	82.6392	85.2532	86.7463	89.1333	92.0907	94.3691	97.7661	97.4957	99.5414
	40.3913	41.7009	43.0517	44.525	46.7359	47.7178	49.8848	50.7212	51.5976	53.743	55.2933	55.8057	57.505	59.5649	61.8108	62.6638	63.6739	64.4038	65.9715	69.1009	69.2817	70.1317	71.892	74.0635	73.6661	80.0713	81.7772	85.1393	86.1951	88.1742	90.1098	93.1049	95.3862	96.6727	98.8648	103.019	105.741	108.213	109.16	111.407	115.363	118.783	120.834	123.668	127.692	131.033	134.723	135.121	137.7
	34.0479	34.7565	35.6939	36.7004	38.7987	39.4255	41.06	41.1986	42.0649	43.8286	45.1187	44.8742	46.4213	48.166	49.9647	50.1642	50.5769	50.8782	52.2403	54.658	54.7103	55.1816	56.9929	59.127	58.21	61.8606	63.2677	66.5805	67.3713	68.8321	71.1915	74.5524	76.8365	78.5644	81.2725	85.8242	89.0902	92.3709	93.8205	96.2652	101.129	105.092	107.993	111.19	115.742	119.499	123.718	124.506	127.692
	26.9711	27.9925	29.1933	30.002	32.2036	32.7874	34.5336	35.1158	36.2403	37.7829	39.4428	39.3056	40.8646	42.6468	44.6856	45.6689	46.3991	47.1276	48.8627	52.2755	52.4995	53.7025	55.0944	54.6089	55.3857	62.4202	64.8147	68.6578	69.7936	72.4555	74.6292	77.6834	80.0402	81.3709	84.2047	86.9423	89.4843	91.9641	91.929	94.1799	97.3013	99.7911	101.437	103.919	107.135	108.83	112.177	112.005	113.686
	33.8202	34.695	36.5722	37.5111	40.0533	40.9768	43.278	43.6284	44.5755	46.3636	47.9554	48.3618	50.4332	52.7915	54.9726	55.5667	56.23	57.4364	58.9523	61.9007	61.988	63.1011	64.9975	66.3634	66.4393	73.4594	76.0915	80.7533	83.1211	86.9411	90.6011	96.085	99.9549	103.01	106.783	112.372	115.992	119.784	122.782	126.481	132.511	137.773	141.272	145.868	151.241	156.051	160.915	161.179	164.053
	38.1992	38.2986	38.3686	40.0119	38.9113	38.7623	39.1704	39.7033	40.8197	40.6746	40.6319	40.9426	40.58	40.5808	42.0641	42.3103	42.2025	40.9311	41.5974	41.5612	41.9833	42.8283	42.7054	41.7378	42.0534	43.4253	44.2174	44.7381	46.263	46.5449	47.272	49.5608	51.744	52.4838	52.8247	54.4613	57.8165	58.9407	59.2962	60.7752	63.3883	64.9352	66.9843	68.1336	68.6643	69.658	72.042	74.202	75.6049
	39.5037	39.7145	39.8083	41.281	40.5677	40.6437	40.636	41.2198	42.2613	42.3309	42.3959	42.3163	42.3607	42.372	43.9924	44.1129	44.3421	42.7101	43.6445	43.8155	44.1996	44.9045	44.8705	43.3014	45.1116	45.78	46.7327	47.2404	48.5916	48.8054	49.4621	51.6895	53.8372	54.087	54.7996	56.2227	58.9697	59.962	60.5937	61.64	63.8725	65.5658	67.8594	68.8124	69.224	69.857	72.0843	73.9603	75.2363
	31.1179	31.2309	31.0993	32.8394	32.0775	32.234	32.3594	32.9605	33.8441	33.7633	33.5262	33.3352	33.3811	33.0707	34.6612	34.9644	34.6929	33.6516	33.9911	34.0729	34.6523	35.4977	35.0603	34.154	35.5308	36.2557	36.8615	37.0987	38.2697	38.9388	38.847	41.4742	43.2207	43.7204	44.6136	46.4645	49.3455	50.423	51.9114	53.2344	55.9403	57.9208	60.733	62.1587	63.021	64.5037	66.9216	69.2104	70.936
	28.5075	28.5697	28.3677	30.3664	29.3289	29.348	29.422	30.1442	30.9933	30.954	31.0888	31.1789	31.0804	31.3639	32.8646	33.1125	33.3258	32.0784	32.773	33.0125	33.3079	34.2026	33.9807	33.0005	34.0129	34.9207	35.6571	35.9852	37.7948	37.9171	38.91	41.0189	42.967	43.1146	43.8271	45.3729	48.2166	48.7885	49.8838	51.2062	53.7493	55.4104	57.6908	58.825	59.1667	60.6487	62.6705	64.6626	65.8316
	29.0581	28.6659	28.979	30.1218	30.003	29.0794	29.516	30.4072	30.4006	30.0325	29.819	30.3465	30.0797	29.6931	31.1086	31.1019	31.2304	29.8523	29.2487	30.2739	30.453	30.0535	30.6424	29.7768	29.944	32.0734	34.6103	37.1397	40.6545	43.527	47.5842	51.8306	56.6357	59.6474	62.3241	67.6844	73.087	76.4463	79.4823	83.3363	87.9853	92.9569	96.7942	100.631	102.796	105.95	110.806	113.42	117.303
	42.2178	42.4243	42.5361	44.1565	42.6714	43.4619	43.8698	44.4995	46.0333	44.9683	45.5159	44.8979	44.2962	44.7552	45.8655	46.9815	46.4756	44.7098	45.1401	45.1251	45.1068	45.971	45.4999	44.3283	44.4752	46.3225	48.2162	51.3618	54.8688	57.478	62.0567	66.9786	71.0906	73.8821	78.0573	82.6023	87.7245	91.6952	94.3821	98.5546	103.198	107.053	111.167	114.47	115.183	119.065	122.776	127.286	129.593
	22.1697	22.0283	22.0258	23.7637	23.0441	23.1408	23.0437	23.7776	25.0607	24.6493	24.9639	24.6881	24.7309	24.8482	26.6526	26.5741	27.0133	25.4841	26.2519	26.6784	27.3999	28.1669	28.0533	27.0874	27.939	29.4183	30.8194	32.0813	33.7583	34.9814	36.4796	39.5616	42.134	43.3463	45.3522	47.6603	51.4614	53.2829	55.0414	57.2403	60.405	62.8297	65.9907	67.6663	68.926	70.6782	73.4184	76.3208	78.4402
	23.4946	23.6109	23.326	24.7115	23.7194	23.8655	23.6454	23.8201	25.041	24.4631	24.5618	24.8322	24.3993	24.4489	25.7538	25.9809	25.795	24.6248	25.5063	25.8728	26.6225	27.0871	27.6368	26.298	28.2904	29.5322	30.1479	31.2017	32.8022	33.1678	34.1499	35.911	37.9127	38.5281	40.0909	42.2146	45.0798	47.0825	48.3293	49.9168	53.4815	55.7991	58.6396	59.8086	60.6229	61.2265	62.9648	64.4404	65.5802
	37.2516	37.2634	37.2566	39.0238	38.1592	38.1214	38.1697	38.8815	39.9238	39.994	40.1094	39.8254	39.5766	39.2108	41.153	41.4243	41.3582	39.8174	40.9276	40.8239	40.9266	41.657	41.3981	39.9872	41.7904	42.1708	43.2022	43.8944	45.9027	46.6084	47.7042	50.3406	52.416	52.892	54.0759	55.7291	58.6722	59.8276	60.8322	62.5541	65.2558	66.9511	69.1104	70.6341	70.9887	72.653	74.6959	77.1281	79.0351
	27.8456	27.6606	27.6086	29.106	28.1567	28.044	28.0846	28.6609	29.4796	29.5735	29.2372	29.4461	29.2015	29.0468	30.778	30.8835	30.7575	29.6046	30.15	30.2697	30.7295	31.2439	31.1199	30.2474	31.5296	32.4986	32.7258	33.2418	34.6772	34.701	35.2024	36.979	38.3524	38.8304	39.0485	40.1616	42.2794	42.7048	43.0473	43.8607	45.7907	46.8345	48.6527	49.3059	49.2347	49.9387	51.3318	52.707	53.902
	32.1095	32.2701	32.0961	33.6523	32.8288	32.7709	32.8996	33.5172	34.6221	34.4348	34.2718	34.4551	34.4726	34.2834	35.9872	36.2413	36.0468	34.7718	35.5058	35.2526	35.7457	36.188	35.9397	34.8043	35.4712	36.8171	37.8411	38.296	40.1548	40.6152	41.6539	44.2865	46.4683	47.2156	48.4026	50.4273	53.5647	54.736	55.8773	57.0984	59.9776	61.9347	64.8095	65.9497	67.0288	68.4693	71.0579	73.409	75.2408
	29.7876	29.7461	29.4882	30.9402	30.0222	30.0252	30.0559	30.5367	31.0239	31.0325	30.6949	30.6188	30.5958	30.2747	31.791	32.1595	31.92	30.5135	31.0161	30.9479	30.9331	31.8092	31.4585	30.224	32.0938	31.7485	32.2647	33.2939	33.7464	34.3724	35.0618	37.176	39.1173	39.5768	40.4257	42.3883	45.6226	46.817	48.1114	49.5078	52.5124	54.1048	57.0554	58.3285	59.4741	61.1479	63.6117	65.5223	67.3188
	48.5831	48.5766	48.7206	50.4154	48.8956	48.7074	48.6126	49.649	50.5373	50.0819	49.9104	49.8604	49.6217	49.6647	51.4049	51.6724	51.4974	49.8032	50.7973	50.8297	51.4009	51.9752	51.6049	50.2837	51.2126	53.2283	54.5102	56.4355	58.3932	59.7779	61.3684	64.7393	67.251	68.5314	70.0693	72.6732	76.4176	77.9224	79.9137	80.823	84.4554	87.0956	90.288	91.7914	92.9304	94.7433	97.5205	100.315	102.075
	33.1488	33.1378	33.0327	34.4477	33.0955	33.2469	33.3559	33.6624	34.5711	34.8297	34.6798	34.4334	34.3913	33.9386	35.9163	36.558	36.3806	34.5747	35.379	35.5826	36.2184	36.3021	36.2194	35.2471	36.368	36.8903	38.1523	38.903	40.2462	40.8604	42.2638	44.7487	46.3953	47.471	47.976	49.5951	52.5089	52.8578	54.096	55.116	57.8971	59.1808	61.3481	62.3836	62.3944	64.0768	65.253	67.206	68.6428
	19.7923	19.9698	19.7554	21.1969	20.1191	20.035	20.2607	20.5649	21.7531	21.5821	21.369	21.7185	21.6226	21.4031	22.9104	23.3069	22.7769	21.786	22.806	23.0725	23.359	23.8736	23.7765	22.7532	24.0401	24.6944	25.4813	26.3258	28.0648	28.7154	29.6743	31.9613	33.7402	34.3416	35.0923	36.5256	38.9734	40.2124	40.9915	41.942	44.7275	45.7958	48.4743	48.9212	49.7477	50.7412	52.6928	55.0305	56.7292
	37.7628	37.6975	37.6216	39.2005	38.1824	38.0488	38.0923	39.3668	40.5424	40.6301	40.3378	40.2928	40.4179	40.306	42.025	42.5652	42.1261	40.558	41.3813	41.469	41.9859	42.9	42.5742	41.573	43.2087	44.2864	45.384	46.317	47.9559	48.9637	50.5776	53.3559	56.4406	57.9578	59.4979	62.1236	65.885	67.7943	69.361	71.9269	75.2247	78.057	81.5546	83.3036	85.1698	86.897	90.4679	92.9585	96.5357
	24.6551	24.8721	24.1741	26.0033	25.0132	24.932	25.4638	25.6922	26.587	26.3901	26.4184	26.1875	26.2385	25.9281	27.3448	27.5386	27.6368	26.0831	26.9228	27.1631	27.1797	27.8114	27.5331	26.3482	27.4726	28.6476	29.3593	29.569	31.2339	31.8094	33.1414	35.5892	37.9368	39.1639	40.6888	43.1574	46.9441	48.6073	50.5941	52.444	55.6651	58.1053	61.3516	63.7184	64.7117	67.0112	70.1767	72.51	75.25
	26.3272	26.2057	26.6104	27.9958	26.8131	26.9273	27.1633	27.9468	28.7432	28.9758	28.4322	28.4894	28.5467	28.3671	29.8582	29.4807	29.765	28.3139	29.1031	29.2884	29.6483	30.1191	30.1142	28.6397	30.4053	30.4754	31.7702	32.0765	33.9963	34.2178	35.7549	38.576	40.6871	42.6298	43.7137	46.4759	49.8968	51.9368	54.3681	56.12	59.7608	61.914	65.2416	67.2765	68.6565	71.2209	74.5568	77.2792	80.0098
	18.8572	19.5792	19.6669	21.4112	20.4722	20.9378	20.64	21.1641	21.9215	21.4946	21.3425	20.8857	20.6703	21.1445	22.1494	22.4096	22.3047	20.9069	21.1804	21.4056	21.4712	21.9872	21.6836	20.3323	21.4094	21.8938	22.8166	23.7419	25.0791	25.2878	27.2822	29.8536	32.6541	34.1798	35.7836	38.1585	41.9328	43.7141	45.2638	47.1899	50.9311	53.3224	56.602	58.8882	59.876	62.2504	65.4824	68.6817	71.2503
	29.7627	29.518	29.463	30.7493	30.0661	29.7874	29.9125	30.2984	31.0945	31.2888	30.9514	30.7477	30.7402	30.8151	32.1715	32.3403	32.3127	30.6235	31.311	31.5934	31.9817	32.5657	32.2656	31.1407	32.0397	33.2434	33.8852	34.2114	35.7989	36.0676	36.98	39.2891	41.2866	42.0613	43.1042	45.0323	47.9861	49.0792	50.0116	50.9713	53.8193	55.4775	57.7506	58.9316	59.6274	60.5289	62.5789	64.6359	66.1218
	29.5995	29.3409	29.4054	30.5725	29.6949	29.4012	29.7265	30.252	31.1653	30.9549	30.7768	30.7384	30.5553	30.7267	32.3077	32.3782	32.5335	30.7351	31.6262	31.7858	32.0731	32.9423	32.9657	31.4623	32.8503	33.561	34.289	34.6956	36.6556	37.2274	38.3021	40.7158	42.8008	43.3124	44.2201	46.1553	49.1542	50.1366	51.0905	52.0775	55.0572	56.8332	59.0254	60.1841	60.5552	61.9586	63.9205	66.2363	67.3815
	43.3318	43.5459	43.3289	45.199	43.8378	43.6512	44.0698	44.5641	45.805	45.4427	45.4309	45.7138	45.3211	45.3092	47.0457	47.2989	47.2785	45.5748	46.8267	46.9094	47.6202	48.3894	48.2377	46.9479	48.1934	49.4019	50.7269	51.4591	53.4128	53.9267	55.7427	58.3256	61.0413	61.8996	63.2771	65.6573	69.1104	70.3597	72.0685	73.4861	76.7259	78.8839	82.211	83.2674	84.7015	85.913	88.8882	91.5669	93.9351
	39.5461	39.2492	39.894	40.8249	39.9412	39.4368	40.1099	40.1344	41.0507	41.0334	40.8654	40.914	40.1224	40.3662	42.2525	41.7191	41.4979	39.9201	40.5523	40.8478	40.8281	41.5102	41.3242	39.8986	40.7778	41.1607	42.6104	43.1901	44.9388	45.8173	47.5895	50.5095	53.7209	54.3659	55.8522	58.669	61.9315	64.2206	65.5423	67.3117	71.0976	73.094	75.8034	77.5876	78.5165	80.3768	82.1745	85.7108	87.5327
	24.6882	25.2557	24.9126	26.5924	25.3318	25.5743	25.6186	26.5335	27.2632	26.9434	26.67	26.9242	26.5353	27.0911	28.123	28.8001	28.6932	27.0548	27.6394	28.8618	28.7884	29.3581	29.5989	28.5729	27.2059	31.4176	31.8838	32.4261	33.8754	33.8937	34.9917	37.4214	39.4381	39.7775	39.1647	41.6504	44.5248	44.7801	45.5506	47.0802	49.5295	50.6169	53.3494	53.6095	54.2718	55.3803	57.0319	58.6976	60.7803
	35.3786	34.9573	35.2392	36.7601	35.5922	35.3633	35.8353	36.0475	37.2628	36.7865	36.9527	36.3505	36.1684	36.5449	37.588	37.7674	37.6018	36.0316	36.7945	36.5612	37.1567	37.4657	37.3267	36.3532	37.7209	38.1584	39.2332	40.199	41.6493	42.1859	43.5245	45.9469	48.0334	48.5941	49.2337	51.2358	53.567	54.6578	55.3025	56.6628	58.8329	60.6407	62.7935	63.8423	64.178	65.0401	66.8543	68.5618	70.3559
	43.6687	43.7821	43.9003	45.1535	44.2411	44.1199	44.1107	44.71	45.5124	45.6478	45.4017	45.1523	45.0333	44.8863	46.515	46.9391	46.8642	44.9028	46.0054	45.7742	46.6209	47.1526	47.0995	45.8322	46.9128	48.2379	49.1531	49.7949	51.2302	51.2355	52.0474	54.0317	55.586	55.7179	56.1634	57.709	59.6424	60.3113	60.9202	61.3264	63.6924	64.7394	66.4252	67.0127	67.2724	67.8355	69.9033	71.0123	72.2719
	39.3749	39.0396	39.2356	40.9159	39.4702	39.5091	39.6239	39.997	40.9518	40.7245	40.653	40.3532	40.1856	40.412	42.063	42.3759	42.2441	40.6318	41.4854	41.5187	42.0824	42.7426	42.1564	41.3492	42.2043	43.3907	43.984	44.6064	45.982	46.1935	46.1558	48.1463	49.6391	49.4133	49.6531	50.799	53.1916	53.8589	53.514	54.1493	56.6409	57.4463	58.9077	59.0821	58.9152	59.4975	61.3127	62.3873	63.3021
	33.5764	33.4905	33.2966	35.3051	34.0096	34.1574	34.5206	34.9516	35.8002	35.7183	35.8296	35.8051	35.2972	35.7808	37.552	37.7147	37.3984	36.1519	36.9936	37.0897	37.214	37.7108	37.6369	35.9901	36.7201	37.8344	38.6786	39.176	40.8112	41.2223	42.4544	45.0382	47.0739	48.2169	49.2864	51.0406	54.3351	55.5584	57.0516	58.265	61.1108	63.0884	65.7881	66.9388	68.3507	69.757	72.7297	74.8071	76.8227
	27.373	27.718	27.5044	28.5065	27.7961	27.5049	27.8941	27.9356	29.1316	28.8536	28.8603	28.5948	28.3202	28.367	29.8688	29.6448	29.5473	28.0698	28.5768	29.0472	29.0392	29.5699	29.5879	28.0203	28.6156	29.8939	31.2443	32.2306	34.4012	35.0678	36.3667	39.0727	41.7541	42.9544	44.164	46.0597	49.397	50.8982	51.8949	53.5129	56.8318	58.5751	61.555	62.7572	63.9799	65.8182	68.035	70.8773	72.8782
	28.129	28.3652	28.2794	29.7177	28.5492	28.7814	28.8456	29.5509	30.0309	30.3334	30.2538	30.0613	29.9926	30.3249	31.6539	31.4102	31.4696	29.7045	31.1318	30.9132	31.2265	31.7279	31.2138	30.1068	30.8095	31.532	32.5452	33.2422	34.8521	35.698	36.7446	39.4415	41.5444	42.3287	43.3116	44.7282	47.9273	49.1356	50.1055	51.4278	54.0711	55.6794	58.293	59.1671	60.5319	61.6172	63.9379	65.9186	68.0076
	37.3619	37.4604	37.1422	38.6043	37.8675	37.8222	38.187	38.628	39.8494	39.7532	39.5948	39.7954	39.732	39.6512	41.5212	41.4189	41.563	40.0249	40.7883	40.8779	41.2955	41.9977	41.7583	40.6471	42.2903	42.8378	43.427	44.1337	45.759	45.6603	46.5239	48.9123	50.7481	51.313	51.9876	53.6598	56.3497	57.2218	58.1467	59.3166	62.1466	63.6474	66.4037	67.2059	67.7921	69.2372	71.2803	73.3924	75.0256
	33.4008	33.4727	33.2322	34.5818	33.477	33.765	34.1283	34.3626	35.4507	35.1585	34.6649	35.053	34.7993	35.0203	36.1166	36.3197	36.2358	34.7661	35.4615	35.294	35.6887	36.3727	36.0271	34.6699	35.8315	36.51	37.2829	38.2029	39.5148	39.9179	40.7645	42.9284	44.6898	45.1587	45.8474	47.2524	49.9644	50.666	51.4863	52.658	55.2546	56.5092	59.0247	60.1182	60.7751	61.6113	63.7367	66.3655	67.8388
	37.0491	37.2959	36.9909	38.6564	37.4286	37.1644	37.2081	37.9922	38.9587	38.8967	38.4744	38.4477	38.4854	38.5715	39.9066	40.083	39.9291	38.654	39.4832	39.6978	39.9894	40.8657	40.2829	39.0986	39.9341	40.662	41.5723	42.1015	43.2915	43.7574	44.3529	46.5245	48.2342	48.7326	49.0419	50.4384	53.1824	54.0566	54.6438	55.549	57.8547	58.9258	61.3269	62.0763	62.6352	63.6451	65.4916	66.9731	68.5979
	28.5803	28.4084	28.7401	30.9013	28.8858	29.4249	29.9753	30.4977	30.6286	31.3726	30.6079	30.4437	30.187	30.1744	31.9999	31.8483	32.128	31.0237	31.1738	31.5291	32.6343	32.5958	32.595	31.1385	32.0251	33.5868	33.8542	34.6388	36.227	36.5102	37.4732	40.1579	42.1286	42.6705	43.2396	44.6941	47.2919	48.4282	49.2313	50.7578	53.1734	53.9654	56.2173	56.9999	57.7897	59.0044	60.9059	63.5021	64.9135
	12.6699	13.4954	13.0629	13.2014	12.6031	13.533	13.9294	14.3589	14.3342	13.3716	13.3888	14.0149	14.3978	15.0453	14.6793	13.7951	14.8585	15.1001	14.8657	14.286	13.9272	14.3966	14.2911	15.7618	14.8277	15.0954	17.4111	19.1005	21.0279	23.4399	26.6943	28.8519	30.9191	32.5729	36.7658	37.7492	42.652	44.3029	45.5501	48.5673	51.047	53.203	54.4039	56.8439	59.302	62.2104	64.6284	67.6036	70.5107
	57.3563	58.1319	56.8236	56.6051	55.8903	56.6778	58.8533	59.1506	58.6233	55.8287	61.6122	60.3366	59.5554	62.0727	60.1989	60.032	61.3379	63.3155	61.3217	59.1842	59.3516	61.1792	61.8838	62.1724	59.734	59.8232	61.6877	62.831	66.5573	67.5597	70.2731	72.9698	75.807	79.1781	85.3297	88.6854	93.8203	98.6874	102.062	108.906	117.292	120.861	124.435	128.785	131.191	138.139	144.194	150.322	156.606
	39.2833	40.1514	40.1822	40.02	39.1631	40.4686	41.4123	41.9399	40.6204	40.3889	40.4589	40.9733	42.7636	43.965	45.8417	47.3875	50.0232	51.3527	50.3575	47.8402	47.0749	46.9333	45.8798	46.6298	45.6928	45.6023	46.0722	47.9535	48.1651	49.8145	52.0751	53.3524	54.6463	55.8528	59.4665	60.1982	64.061	65.2658	67.3701	69.8402	72.0381	73.9795	73.6948	77.1442	78.8864	80.4582	83.3882	86.7175	88.7002
	30.2965	30.4924	30.106	30.6567	29.6549	30.9982	30.6583	32.0298	31.1271	29.9692	30.0074	30.4438	31.5356	31.1518	30.2269	29.4277	30.052	30.7805	30.2064	29.756	29.5289	29.5564	29.2465	30.826	30.3161	31.827	34.1916	35.5585	37.0879	39.4548	43.3159	45.7465	47.936	50.861	53.9578	56.5198	62.8201	66.0061	68.9056	74.5243	76.8996	79.4495	81.7455	84.8809	86.0625	86.7908	89.572	93.8947	97.6959
	9.49766	10.6113	10.1094	10.4644	9.70324	10.8735	11.3996	11.2448	10.996	9.81868	9.83886	10.7086	11.06	11.9499	11.1279	10.9329	11.4493	11.5682	11.2709	10.3115	10.4837	10.7333	10.4659	11.202	11.0836	11.1957	11.7954	14.3614	15.3054	16.8111	18.454	20.3365	21.8792	22.4806	26.3903	27.0163	30.5663	34.0304	35.1073	38.9168	42.3688	44.6302	48.3212	52.7941	56.5782	59.2453	63.0984	66.8268	69.8318
	35.91	36.9523	36.0571	36.597	35.8351	36.9251	37.5272	37.7597	36.8863	37.1363	36.6346	37.8166	37.9253	38.3137	37.4533	37.0883	37.9172	38.2863	38.8517	37.4552	38.5981	38.8504	42.4661	41.9935	41.2325	39.5447	40.6677	42.9724	45.8164	49.1419	52.5753	56.011	58.3393	61.7679	67.6827	70.9855	78.8777	81.9593	85.2693	88.2635	94.1663	97.4581	97.9603	101.244	106.016	108.464	112.376	115.049	118.28
	17.7199	18.2636	17.8002	17.7655	16.8035	18.5046	18.7658	18.7016	18.2075	18.0994	17.9168	18.9081	19.2755	19.2076	18.6006	18.282	18.8214	18.6617	18.8715	18.4354	18.8301	19.2349	20.9384	21.6451	20.5413	19.4063	20.5496	22.0141	23.6806	27.3535	30.832	33.7473	36.1131	39.9464	46.4292	48.2912	55.7266	59.2153	62.0709	66.4728	71.4429	73.0468	74.5804	78.3407	82.7146	84.296	87.646	91.027	94.6306
	12.9108	13.5498	13.1402	13.3599	12.9472	14.0958	14.1379	14.5174	13.4881	12.7238	12.7106	13.1648	14.7153	14.7146	15.0962	14.8494	16.0516	15.9606	16.3797	16.0837	15.9044	15.3318	15.3808	15.945	14.8539	13.2993	14.1991	15.7118	17.0383	20.1723	23.3782	26.0384	28.4988	30.7582	35.6722	37.4867	43.1997	46.2393	49.1574	54.2352	58.9483	61.921	63.4996	68.7087	71.7829	73.7077	75.2579	80.0383	82.0657
	37.7322	38.1658	38.4911	37.4287	37.7229	40.9213	43.5512	42.2641	40.3134	38.6261	40.4232	41.4399	42.6942	41.5952	40.7354	39.4978	39.9806	44.8759	43.7626	42.5073	41.5805	43.1793	42.8063	44.4336	48.0753	42.2673	44.1612	46.8458	54.4016	65.7267	72.514	81.9083	89.2753	93.1769	100.952	103.884	115.136	119.842	122.782	130.003	135.806	139.633	136.811	140.722	143.359	147.137	147.132	149.191	150.984
	30.23	31.1718	31.3601	30.8836	30.0998	31.5188	32.613	32.8821	31.7669	30.7408	31.7771	31.0788	31.7089	32.4755	31.0386	31.5694	32.2567	33.1491	33.0336	31.7895	32.4913	33.486	33.3113	34.3239	33.2909	33.5933	35.196	37.1521	39.2996	43.8545	47.2875	51.7141	54.9611	57.7003	65.9626	67.2894	73.38	79.2077	83.8625	93.5041	98.5008	103.295	103.875	109.88	115.183	123.258	127.599	135.751	142.191
	34.0127	34.9862	36.4735	37.0948	35.1673	36.6039	37.7288	38.1349	36.2587	34.1737	33.1818	33.176	33.0579	36.7579	34.8699	33.8174	34.0302	33.5667	33.3458	32.5036	33.6013	33.2108	33.5323	34.3679	33.3235	33.1601	36.5188	38.9191	41.2396	49.0817	51.535	56.3959	61.3184	65.5381	72.5002	78.6081	88.0112	94.8458	97.0003	103.484	108.049	112.116	113.945	118.759	122.733	127.21	127.199	127.402	131.084
	29.7559	31.1922	30.7954	31.3385	30.2846	31.6892	32.5661	32.0687	30.9824	29.2108	31.217	30.5303	30.3465	29.7023	29.582	28.6718	29.6373	29.4228	29.1517	28.7182	28.278	28.7452	29.1958	29.2723	28.4091	27.9437	29.6569	31.5218	32.629	37.0677	41.0183	44.8186	47.4616	50.1443	55.9286	58.6574	63.5836	65.4761	66.729	71.2084	75.5958	76.9848	78.2669	81.3853	84.0381	85.9053	88.7423	92.3632	95.6843
	41.3033	43.7274	42.8075	43.0604	41.4612	42.5154	43.6265	42.9599	41.9719	41.8906	43.91	43.6197	43.2244	43.4602	42.6087	42.3369	44.0386	43.9346	42.8544	42.0022	41.9608	42.3927	43.2012	44.0851	42.144	39.6963	40.7032	44.1584	46.1628	51.5259	54.9452	57.713	60.0912	64.34	70.2041	73.2783	80.9335	84.9785	89.7524	96.699	106.991	108.951	109.123	116.002	120.522	123.001	125.493	129.009	131.911
	19.5546	20.8272	20.1804	20.8686	20.3294	22.1627	23.7359	23.8179	22.4813	21.0211	20.3176	20.2587	20.3553	20.3582	20.2428	19.7927	20.5228	21.7537	21.0522	19.9055	19.8005	19.6094	19.6787	20.8494	20.7666	20.531	22.3347	23.9392	25.5044	28.4021	31.9219	34.4767	36.9992	39.0348	43.8277	46.153	51.4865	53.8229	55.3178	59.3069	63.1352	66.3842	67.0992	70.4051	72.7327	75.1113	78.0957	81.544	84.2147
	26.4516	28.0337	27.6177	27.8869	26.9442	28.192	28.8772	29.0996	28.6781	28.0907	27.7988	28.5391	29.0074	29.458	28.7528	28.2587	29.2995	30.0177	29.8693	28.9678	28.7671	28.7645	28.8486	29.9255	30.1121	31.1558	32.0075	33.5385	35.247	36.618	39.7612	42.0144	43.1936	45.725	50.4164	52.0716	58.5778	62.6113	65.2425	68.8396	74.5863	79.8188	83.4849	89.8075	94.419	98.3137	102.302	106.472	111.038
	35.1505	35.8169	39.1889	38.5897	37.8206	38.7678	38.5073	39.3293	38.531	37.0753	37.3971	38.9784	40.1449	40.5209	39.8078	40.3849	41.7057	41.8791	40.8377	39.955	39.3074	39.6671	40.5871	40.5124	40.6766	39.1486	42.3222	45.3121	46.8005	51.3097	56.0346	58.7695	62.3877	69.7685	77.9827	83.9855	91.2198	94.9681	99.3963	107.324	115.018	120.382	123.815	130.203	133.935	137.863	141.336	149.184	153.225
	16.4715	16.6275	16.9228	17.9143	17.2896	17.7741	18.172	17.3096	17.9987	18.5546	17.6583	18.3185	17.3665	19.1736	17.181	16.5998	19.5612	20.7393	20.3095	18.6302	17.3858	17.4987	19.7726	19.0291	18.4046	17.5388	17.7977	18.1473	21.5722	22.8282	26.8222	28.0087	28.3249	31.4415	33.4679	36.3565	43.2166	45.7897	48.188	52.1857	60.3189	62.768	65.3125	70.3826	74.3055	77.9207	81.0798	87.219	90.0233
	26.4151	28.2827	28.9099	28.0817	26.4711	28.495	28.7872	26.8733	26.2861	25.7754	23.727	24.1994	23.2223	23.3437	23.6263	21.956	23.3519	23.4938	22.1653	20.6995	20.361	20.5707	21.3995	21.1999	20.7994	17.2475	18.0975	19.6109	21.3159	24.8085	27.7395	30.8721	33.3826	34.8255	40.3659	43.8501	50.2637	53.7932	55.4742	59.1278	61.8945	65.3289	65.7456	69.6595	71.9293	72.8815	74.7308	77.4156	78.6509
	32.3799	34.9807	34.9434	34.4773	33.0916	35.5677	34.9808	33.7608	32.0319	32.1439	31.1338	30.5244	29.3278	28.8592	27.6325	26.8328	29.2214	28.2081	27.5495	26.5215	25.4466	26.442	30.1834	29.3246	28.7305	26.3557	28.2549	30.9786	35.1063	39.1955	44.0065	50.2844	54.0626	55.3779	60.6354	62.4477	68.7922	71.783	74.7767	79.5945	83.6418	86.0062	87.0957	92.1419	94.4047	95.6987	96.7549	99.9699	101.17
	25.8556	27.026	26.8977	27.315	26.8383	28.5665	29.2136	29.1827	28.3724	27.0566	27.4994	27.696	28.369	29.1475	28.1426	27.7855	28.0593	28.9548	28.6666	27.6118	27.0394	27.6872	27.5245	28.3732	28.4077	29.0051	31.6821	34.4254	36.9182	40.258	43.5863	47.2019	50.3205	52.6685	57.7315	59.5713	65.5712	67.48	70.8787	75.0669	79.312	83.4451	84.931	88.9785	92.4641	95.0164	99.3257	101.999	106.23
	37.0127	37.0548	36.6808	36.6184	35.9592	39.298	40.8331	39.0183	38.1245	37.2217	36.727	38.0922	38.1073	37.655	38.9024	36.8886	37.7973	37.9895	37.8344	36.6183	36.2163	36.4795	35.9244	36.729	35.9695	37.102	38.3456	40.2915	43.115	45.1571	50.4248	53.6876	58.4323	61.7505	69.9173	73.3262	80.2455	83.5631	85.5012	92.4784	99.7021	104.216	107.894	113.54	117.307	120.655	125.129	127.591	131.153
	35.9243	36.695	37.2532	36.5253	35.3932	37.7147	37.5389	38.0488	36.5249	36.2669	36.0971	36.5691	36.0319	36.4936	35.3183	34.7221	36.4817	37.4277	37.4571	35.9621	36.6937	36.7438	37.8222	38.0548	37.1379	38.3962	40.4035	41.5108	43.2926	46.9918	50.0007	54.7733	60.5619	68.3201	77.8868	80.7434	87.6317	88.8875	91.2888	98.0488	101.786	107.4	109.924	114.607	118.414	120.304	124.001	128.205	133.763
	43.1233	43.4275	42.2802	42.0468	41.3179	42.5849	42.3843	42.7472	41.3485	40.4339	40.6056	40.9605	41.2222	41.2987	41.3092	40.8172	42.2313	42.2773	42.4007	41.3115	42.3001	42.2485	42.3193	43.4671	42.2343	45.459	45.4884	48.1826	49.152	52.3329	54.9373	58.7827	60.5026	66.8352	71.3653	74.4021	81.6258	85.7969	86.481	93.0128	99.7016	105.887	108.554	112.641	115.389	117.786	122.52	125.32	128.133
	8.59221	9.05218	8.63255	8.17838	8.07697	9.1428	9.70338	9.55333	8.82117	8.37008	8.10506	8.74929	9.07108	9.28757	8.88523	8.69237	9.23166	9.62947	9.72797	8.97572	8.95178	9.04147	9.1294	10.162	9.63851	9.64876	11.4255	13.4393	14.9816	17.4896	21.539	24.6117	26.5011	27.9516	32.0661	34.0974	38.3256	40.8172	43.2522	47.2014	53.0758	58.3219	62.3707	67.7263	71.4991	74.074	79.3435	84.179	89.5836
	33.006	34.1585	33.4558	33.3231	32.941	34.8092	34.8766	34.4897	34.8988	34.3492	33.2318	33.6538	36.0986	36.6771	38.5181	38.2449	40.0898	39.9728	42.6897	40.5241	39.7126	38.9505	38.0663	39.506	38.0158	38.4109	40.643	42.1857	47.0938	51.3582	59.3792	62.4245	67.1954	71.4923	77.5315	79.5796	87.8951	92.6479	96.1856	103.216	111.154	115.311	117.119	121.527	124.77	126.987	130.463	132.746	135.291
	20.8741	22.3352	21.0124	21.1098	20.5472	21.7349	22.3291	21.9072	21.1602	20.8559	20.6491	21.2259	21.5566	21.7497	20.7699	20.67	22.1398	22.249	22.1597	21.0985	21.0484	20.8792	21.0358	21.4637	20.8856	20.0646	21.3767	22.8928	23.4617	25.7961	28.004	29.6014	31.3616	32.9695	36.7089	39.1275	42.643	44.4346	46.223	48.9657	52.5809	54.6884	56.3999	59.7319	62.5445	66.39	70.7462	75.0503	77.5899
	37.4363	38.3781	38.0119	37.2716	37.01	38.4236	39.39	38.8373	38.5055	37.0927	37.1651	37.6363	38.1175	38.8635	37.8957	37.3758	38.8561	38.9432	39.2639	38.0731	38.5205	38.5091	38.1862	38.9064	39.2315	41.8829	43.5619	45.9294	48.048	51.2089	54.4864	58.3988	62.2936	65.9446	71.351	75.7797	82.8183	87.7123	90.3558	97.2494	102.583	108.41	111.864	115.969	119.021	122.692	125.173	129.021	131.988
	25.9182	26.8195	26.1369	26.2989	25.5849	26.8371	27.8552	27.7231	28.1094	26.9937	26.8557	27.2379	28.4462	28.0993	27.9516	26.8865	28.2135	27.3006	27.0671	25.9128	25.9761	26.5723	26.136	27.3757	26.5519	26.6995	28.4945	30.7237	33.7319	37.311	42.8808	47.0221	51.3695	55.3139	61.7403	70.3512	81.7151	86.2443	90.4013	96.1796	104.322	110.243	114.423	120.856	128.026	132.451	139.015	146.404	154.889
	22.2007	23.032	22.5896	22.6794	21.9437	23.0822	23.223	23.2638	22.7487	21.6192	21.2984	22.4625	22.4907	23.06	23.4026	22.7957	23.5498	24.0266	24.7238	24.3663	24.1901	24.1658	23.9448	24.6858	24.1349	23.0429	24.7164	26.6848	28.4343	32.0108	34.0897	38.0997	40.3988	43.7591	49.3055	51.6857	58.8466	63.003	66.5973	73.5727	77.754	85.3646	88.0046	93.3388	99.0042	105.224	109.518	114.775	118.829
	28.0213	28.9342	28.644	28.9792	27.9697	28.9213	29.2435	29.728	29.2859	27.9502	27.8956	28.5594	29.1138	29.1154	28.9322	28.9826	29.71	29.6709	29.6714	28.4988	28.632	28.4735	28.5865	29.2837	28.8552	28.8956	29.8447	32.1507	34.0578	36.5624	39.1931	41.9601	44.2469	46.3742	50.0054	51.5893	56.0687	58.0034	59.754	64.1691	67.5356	69.9652	70.4979	74.5163	76.6792	78.7656	81.3366	83.2939	86.2918
	45.4207	44.6792	45.6959	45.4483	45.3764	43.8856	44.8197	46.3237	46.1807	44.8674	44.5014	46.3428	47.116	45.7248	46.376	46.014	46.2741	46.8662	47.0248	46.0128	46.9695	46.6975	47.1338	46.5823	46.4318	46.6649	49.1381	50.4259	51.6702	55.1577	58.9067	61.3304	63.9037	67.8401	70.3452	75.6741	77.8603	80.9907	81.7264	84.4359	88.0321	90.4909	94.0367	95.873	98.4975	101.606	104.392	105.914	108.02
	40.9395	40.509	41.1848	41.6746	41.4593	39.9498	40.9009	42.2516	41.4621	40.5681	40.472	41.0801	41.5888	40.3842	40.76	40.0207	40.8207	41.4334	41.3411	39.9117	40.8297	40.5026	39.9288	39.9793	39.5644	39.7689	41.9801	41.9773	44.3229	46.6794	49.5289	52.3109	54.5674	57.6636	60.0189	64.5569	67.7322	72.1954	75.2674	77.1179	82.089	86.7699	93.3467	95.6329	100.305	103.41	106.169	108.163	114.224
	12.258	12.1133	13.068	14.0524	13.2481	12.576	12.7403	13.9951	13.6391	12.9978	12.9188	13.9302	14.4492	13.4132	13.944	13.619	14.3402	14.9078	14.9167	13.8904	14.3129	14.6441	14.1337	14.0436	14.3716	15.3683	16.5825	16.2636	16.6923	17.6368	19.2544	20.6822	22.5513	24.0664	24.4568	26.7682	28.6469	30.2033	31.0657	32.1579	34.1621	35.43	37.8296	38.6345	39.9252	41.2603	43.5626	44.6414	46.4612
	35.0271	34.423	35.1658	35.7448	35.19	34.7907	34.8566	35.3686	35.1206	34.2382	34.4758	35.6379	36.1687	35.6351	35.8399	35.3756	35.9669	36.0125	36.4077	34.9326	35.6986	36.4999	35.6952	35.606	36.105	35.9435	37.8698	38.0884	39.4361	42.0987	44.0443	46.8902	49.139	51.726	53.4777	58.656	61.7544	64.3171	65.6786	67.3543	72.1483	77.5941	81.17	83.5572	86.8101	92.798	95.5565	98.3478	102.26
	16.368	16.3055	17.1102	18.1409	17.4922	16.7761	17.3914	18.4706	18.2254	17.3541	17.1787	18.1781	19.0485	17.8161	18.3915	18.3195	18.6407	19.1972	19.2961	18.584	19.2921	19.42	18.9133	18.983	19.4208	21.6184	23.2292	23.3558	24.3135	26.3073	28.5304	29.6216	31.6876	33.5245	34.0079	37.0288	38.9387	40.1033	40.7103	42.4353	44.6397	46.1871	48.8527	48.8143	50.3335	51.6854	53.2631	54.3254	56.1805
	13.1621	12.8343	13.5639	15.1675	14.1691	13.2491	13.4097	14.4943	14.0899	13.4099	13.4275	14.5411	15.577	14.3074	15.1617	15.3887	15.7985	16.5485	16.7193	15.7564	16.1804	16.2155	15.6175	15.3404	15.8034	15.9812	18.0355	18.4391	19.6446	22.1977	25.0637	27.2635	30.3954	33.1441	34.3059	37.7059	40.3601	42.5202	43.321	45.3559	47.8083	49.732	52.4578	53.4341	55.0792	57.0039	58.9235	60.8475	63.1473
	13.2226	13.2086	14.0177	14.8748	14.1794	13.7355	13.7401	15.2588	15.0822	14.2841	14.4262	15.0658	15.7546	14.5425	14.7133	14.5892	14.923	15.0271	15.4069	14.4115	15.2342	15.1955	14.8751	14.6706	15.3848	15.8503	17.5849	17.8106	18.6027	20.5631	22.3339	23.9917	25.7477	27.536	28.1782	30.6537	32.1783	33.8592	34.0726	35.0613	37.1195	38.1239	40.4286	41.193	42.3057	43.656	45.8776	46.707	48.5691
	12.5866	12.1447	13.217	14.3261	14.0526	13.6006	13.3634	14.4713	14.2412	13.3839	13.7202	15.1598	15.9812	14.5251	15.2148	14.5888	14.9956	15.346	15.2275	14.4216	15.3781	15.6777	14.9175	14.9608	15.277	16.2194	18.1098	18.1325	18.9843	21.1695	23.1155	24.5543	26.4666	28.5063	29.579	31.8923	33.8253	35.8505	36.9022	38.2962	40.6366	42.3558	44.7106	45.3759	46.4248	48.6821	50.5768	51.6253	53.7968
	9.90713	9.71868	10.3947	11.2128	10.2806	9.15162	10.2428	11.7841	11.6841	11.1073	11.1399	11.9409	12.4147	11.4724	11.9407	11.0241	11.633	11.8471	12.4042	11.2331	11.6315	11.7552	11.3319	11.4009	11.7923	12.542	15.178	15.3648	16.3047	18.0537	20.4972	22.2907	23.9719	25.7703	26.7821	30.2828	32.3639	33.9112	35.2684	37.1434	40.58	42.8745	46.5482	47.6411	49.5993	51.8457	55.5422	56.9015	59.7563
	7.66382	7.38054	7.95651	8.76387	7.81529	7.13277	7.26431	8.30445	7.80609	6.88162	6.96786	8.04016	8.22043	7.15584	7.27147	6.87122	7.52214	8.00395	8.03521	7.08928	7.09587	7.52538	6.84294	6.73412	6.94028	8.20706	9.61312	9.98237	11.0192	12.9021	14.8437	16.8278	18.6891	20.7134	22.0573	24.5638	26.8514	28.4814	29.7741	30.9737	33.3633	35.3489	37.9123	38.5991	40.324	42.534	44.7616	46.2432	48.2837
	15.3946	15.082	16.2089	17.6245	16.359	15.8737	15.898	17.181	16.666	16.1428	16.0959	17.1189	18.1521	16.834	17.8726	17.3677	17.8355	18.4104	18.3691	17.4508	18.1034	18.1534	18.0715	18.0519	18.3838	18.8089	20.6959	20.9487	22.3948	24.6929	26.6742	28.6936	30.4544	32.4945	34.2012	37.6781	39.5299	41.9274	43.5695	45.1015	48.1018	49.9441	52.9051	54.2358	55.7332	58.1852	59.987	62.3396	64.2471
	14.5095	13.9992	15.6223	15.8471	14.4038	13.9062	13.8265	14.4582	14.4599	14.1057	14.2134	15.7655	16.7289	15.3345	15.0804	15.2686	15.2999	15.7951	16.6817	14.8441	15.6503	16.1484	15.1543	14.7917	15.2527	15.7076	17.6736	17.6999	19.2315	21.3079	23.5063	25.0949	27.3154	29.2042	30.8745	33.9391	36.6779	37.7632	39.3078	40.4635	42.6908	44.0089	46.9054	48.0034	49.8966	52.0845	54.9309	56.24	58.1595
	26.1642	26.7972	28.4707	29.2645	27.3829	26.6743	26.6896	28.0101	28.0437	27.5198	27.2143	27.9295	28.8269	27.2249	27.6921	27.2392	27.7626	29.1455	28.5833	28.2291	28.6179	29.2232	27.8735	28.0042	27.8182	28.7737	30.1425	30.1971	31.9083	34.3819	37.8167	40.7174	43.2586	46.8973	50.0191	54.9561	59.2223	62.1195	65.3711	68.6806	73.5406	76.2069	82.7718	86.3445	89.2885	94.3356	98.8533	101.097	105.418
	22.7751	22.4744	23.0526	24.0712	22.8452	21.8121	21.7503	22.8581	22.9368	22.1315	21.9036	22.2587	23.2054	21.3313	21.4756	22.0957	22.0469	22.9299	23.1029	22.6266	23.121	22.1912	22.3992	21.7331	22.3553	22.1554	23.3964	22.9388	24.0308	25.7257	27.9509	30.337	32.7623	36.583	39.1171	43.4892	46.9112	50.4938	53.1019	56.548	60.0237	64.958	69.8337	71.8185	75.7764	81.8013	86.1678	88.8736	92.6451
	22.7602	22.1608	22.8519	23.9175	23.4958	23.0639	23.2961	24.6209	23.797	22.5951	22.7359	24.1508	24.714	22.8902	24.3804	23.9722	24.138	24.9066	24.8381	23.5999	24.0567	23.8638	23.3433	23.0859	23.4795	23.4714	24.8194	24.7403	25.7421	27.3068	28.9966	31.2371	33.7634	35.7583	36.9979	40.708	44.2431	47.137	48.8735	51.8215	55.7076	59.0585	62.6532	66.2701	71.2414	74.5797	78.5091	81.686	85.7458
	28.6534	28.3678	29.2002	29.5389	29.3789	28.2603	29.6284	29.9625	28.9268	28.6917	28.9132	30.4145	31.0406	29.1427	31.5918	30.8352	30.6011	32.8023	31.5381	31.0188	31.3117	31.514	30.1723	30.3995	31.3297	29.8998	30.3929	31.1433	33.2982	36.1261	38.2078	40.6586	42.3019	44.955	45.4508	49.2416	51.6236	53.9436	55.4266	57.4223	60.0572	62.5693	65.79	67.5952	69.4813	71.7337	74.5971	75.7722	78.1214
	29.4198	28.9966	29.5796	30.3376	30.377	29.432	30.7366	31.2439	30.312	29.9874	31.4731	33.4618	33.969	32.4148	33.963	33.3838	33.5553	35.3767	34.6699	33.9839	34.0846	34.3349	32.8846	32.9387	34.0899	32.71	34.19	34.8484	37.6401	39.616	41.6902	43.7958	46.683	48.8638	51.1815	54.6492	57.0483	59.3655	61.3237	62.862	66.267	68.465	72.2471	74.2142	76.3179	79.6627	82.1055	83.8832	86.648
	32.283	32.4056	33.6306	34.6838	34.4025	33.0916	32.9851	35.0734	35.0506	33.5247	33.6663	34.5775	35.1749	33.2881	33.7938	33.3701	33.7485	34.0656	34.5049	33.2641	33.9043	34.0391	32.8711	32.9016	32.9823	31.5054	31.3849	30.534	31.7921	33.5152	36.4007	38.9633	42.0983	45.3779	48.0944	53.4019	57.4256	62.9884	69.5404	73.6185	83.2948	88.4629	95.2369	98.9546	103.826	108.201	113.669	117.405	122.128
	16.2284	16.0863	17.3565	18.079	17.1759	16.2795	16.306	17.875	17.7681	16.8718	16.9784	17.8821	18.406	17.0127	17.7787	17.381	17.7852	18.0452	18.3735	17.5155	18.3619	18.7457	17.7791	17.8674	17.7995	18.2654	19.5937	19.0935	19.8016	21.6525	23.8946	26.3418	28.3823	30.5838	32.004	34.9606	37.3804	39.4673	41.1672	42.5542	45.193	47.1582	49.8322	51.0752	52.1733	54.5583	56.899	58.3218	60.6896
	54.4716	53.9105	51.6729	53.582	52.0491	48.9674	50.2023	52.8613	51.6618	50.8578	49.2348	50.7591	52.0666	49.0035	50.0363	48.2997	47.8135	46.4516	46.8801	45.1504	44.6284	46.2769	45.0894	45.9808	45.2458	42.9803	44.1879	44.4697	47.8042	51.8579	59.1253	67.6755	76.5626	83.1592	87.8649	97.8506	103.978	107.891	110.854	112.861	116.964	119.494	123.34	123.824	126.704	129.138	131.586	131.993	133.804
	33.2249	33.0676	33.417	34.2764	33.5175	33.63	33.4875	35.1061	34.756	34.1215	34.0275	35.5037	36.8983	36.0348	35.9639	35.5737	35.1027	36.1498	36.1332	35.3308	36.5914	36.1691	36.1061	36.5615	36.5662	36.3	38.9749	40.2673	43.5493	48.8433	52.6927	56.9303	60.8395	65.059	68.0059	74.0399	78.01	81.7978	84.7747	87.3423	93.0282	96.1193	101.589	104.334	107.558	115.454	123.087	125.313	127.56
	31.7599	31.65	32.2954	33.144	31.8168	30.9464	31.3463	32.3035	32.4433	31.7153	31.4644	32.9947	33.337	31.7295	31.6665	31.2568	31.4734	32.4987	32.431	30.4504	31.4177	31.7228	31.6504	31.6586	31.9582	33.1062	36.0258	37.7261	40.2873	45.4475	49.7854	54.6172	58.4888	63.0653	66.1714	72.045	74.9693	79.7996	81.8081	84.7029	90.0303	93.1439	96.6787	97.8818	100.541	102.66	106.181	107.968	111.616
	12.7041	12.4308	13.2197	13.7115	13.5667	12.6499	12.9423	14.4928	13.8606	13.158	13.4346	14.3176	14.8255	13.4804	13.927	13.7124	14.3615	14.6036	14.9502	13.9516	14.5352	14.8123	14.0062	13.9167	14.2135	15.0587	16.8134	17.0671	18.2687	20.1922	22.1479	23.9505	25.8661	27.581	28.5115	31.6359	33.6207	35.0769	36.3996	38.4281	41.0288	42.7472	45.1062	46.5558	48.4118	50.7703	54.5153	55.9723	57.928
	11.8397	11.8617	12.6575	13.4035	13.0232	12.1691	12.6095	13.9092	13.6431	12.7881	13.4799	14.4475	14.9254	13.7439	14.2714	13.8855	14.8264	15.1851	15.0426	14.2778	14.8418	14.8092	14.3596	14.3073	14.5764	15.8033	17.1233	16.7767	17.4595	19.6488	21.1878	22.8197	24.4707	25.926	26.7422	29.2245	31.1848	32.1574	33.2876	34.3944	36.1362	37.692	39.5498	40.5425	40.7866	42.5362	44.3183	45.9069	47.2035
	17.5291	17.2191	17.8722	17.9623	18.7389	18.3362	19.6516	21.4309	21.8065	21.3719	23.1802	24.3656	24.5457	24.2774	24.1875	24.1179	24.9265	24.9262	25.9622	25.1741	24.7426	24.1433	22.872	22.6789	22.2851	20.9367	22.1815	22.8463	25.9711	31.8954	34.5042	40.225	47.2585	53.2331	57.6684	67.9785	75.2022	82.1171	88.4122	92.4451	99.8072	105.803	111.152	114.069	116.975	119.983	124.217	126.195	129.226
	33.6314	33.429	34.8907	34.7975	34.5776	33.7938	34.5113	35.909	35.1134	34.064	34.8695	35.4543	36.7908	34.7986	35.7395	34.3868	35.4305	35.813	35.7374	34.2122	35.0599	34.5212	34.0441	34.2429	34.3403	35.1671	38.005	39.0201	41.1498	46.2161	50.0254	53.5439	58.0175	61.8779	64.3545	71.5631	77.4575	81.836	85.5092	89.1387	94.7975	99.3783	106.459	108.384	112.627	116.722	122.077	125.208	130.563
	17.4248	16.8907	17.9677	18.7094	17.4724	16.6598	16.9193	18.3145	17.6954	16.8497	17.0213	17.8636	18.6449	17.4914	17.785	17.2188	17.5368	18.2132	17.6308	16.9757	18.1516	17.9585	17.2451	17.1538	17.3369	18.6595	19.4268	18.8127	19.3687	20.5591	22.0181	23.0821	23.7885	24.7688	24.8633	26.9753	28.2771	28.6137	28.848	29.5688	30.6469	31.6999	33.6871	33.2179	33.8353	35.0603	35.7265	35.9674	37.2457
	36.7557	36.164	35.4118	35.7869	37.1909	36.9848	36.9891	37.8959	38.0705	38.8704	37.1802	37.5611	37.3601	37.6024	38.8056	39.8364	39.1128	38.4767	38.1413	37.6764	38.6117	38.0787	38.7719	39.0849	39.2741	38.9609	40.9034	43.5545	43.8851	45.9537	47.5388	50.1937	53.0241	55.6337	56.7319	58.1627	60.579	63.8383	65.9353	68.5759	70.1064	73.9252	78.0407	78.6931	77.5392	80.9292	84.8249	85.9276	89.5173
	35.4288	34.1574	34.5992	35.061	36.3714	36.265	36.6261	36.9489	37.3582	38.4168	37.7693	37.694	37.7947	38.8257	37.8884	39.6983	39.8247	39.4527	39.6653	39.9184	39.9057	40.2653	41.0818	41.5153	42.5708	41.6629	43.3394	46.2422	47.5025	48.2804	49.5778	51.6809	54.1565	56.1619	56.7044	58.0084	58.932	61.4861	63.2021	65.0443	65.3156	66.4	70.0848	71.0402	70.0427	72.4721	74.0776	75.0335	78.5686
	24.0075	24.3347	23.5694	24.041	26.0782	25.1648	25.5141	25.3274	25.0154	25.329	24.7273	24.137	25.4896	25.3473	24.6253	26.2834	26.4015	26.4559	25.7089	25.6014	25.9459	25.402	26.0847	26.1917	27.233	27.619	28.7328	31.5701	33.9254	35.5316	37.8314	40.05	42.8432	44.9655	46.0506	46.9999	47.8684	50.2825	52.0463	53.8571	52.693	53.3739	56.9051	56.9437	56.1148	58.4198	59.3424	60.231	62.7971
	21.3231	20.6605	20.241	20.2959	21.5801	21.2657	21.8556	22.0528	21.9037	22.9237	22.0466	22.1314	22.2218	23.1828	22.1807	24.0102	24.2248	23.4932	23.7862	23.8213	24.1873	23.7263	24.6783	25.2446	25.7435	25.1878	26.1108	28.5443	29.1905	29.7326	30.4918	32.2993	34.7371	36.8537	37.1819	38.313	39.0008	41.2903	42.8693	44.9962	43.9874	45.2966	48.3291	48.7818	47.8508	50.5896	51.7653	52.3289	54.9373
	26.4385	25.0688	24.597	23.3652	24.5504	23.3927	22.7418	23.355	23.0462	25.6201	24.5574	24.956	24.3163	24.9568	24.1246	25.618	24.455	24.4222	24.2035	22.8531	23.0196	23.7986	23.7755	24.1898	24.1446	25.2952	26.4331	29.5849	35.2931	36.5835	40.5863	45.2783	51.3688	57.5606	61.791	64.448	67.7833	71.6747	74.8119	78.8297	79.836	80.8662	83.6412	85.4938	84.9762	87.9626	89.1618	90.0974	93.9898
	17.2697	16.742	16.4987	16.6334	17.8094	17.5065	17.7204	18.2519	18.1948	19.0741	18.2791	18.0101	18.3027	19.1487	18.4577	20.2087	20.2395	19.6312	19.8874	19.4916	20.156	20.0953	20.6418	21.044	21.5662	20.563	21.9147	23.9311	24.5164	25.5148	26.3562	28.9573	31.3655	33.688	34.4467	35.4501	36.7015	39.17	41.0525	43.5951	43.6097	45.0967	48.281	49.3806	48.8653	51.6949	53.065	54.0473	57.1225
	41.1813	41.9835	40.3771	39.0823	41.148	40.7596	40.7921	41.0379	40.1192	40.1071	39.3842	39.0828	38.2774	39.5317	39.7615	40.5474	39.682	39.8591	39.762	39.7777	39.6691	39.4707	40.2623	40.1729	40.2503	39.7592	42.377	46.1909	49.6965	52.872	55.833	60.23	64.306	69.2747	71.3963	73.7395	76.5496	80.1696	83.1443	86.9609	88.098	91.1345	96.6205	97.0305	96.5481	99.0644	101.976	101.741	105.131
	34.6805	33.6414	33.237	32.4527	35.1584	34.0344	33.7901	35.239	34.2185	33.9101	32.3616	31.2247	30.6933	31.3279	31.0997	32.2748	32.4118	31.9259	31.4961	29.8864	30.3393	29.1343	29.95	29.9007	30.0566	29.5669	30.6093	34.1394	35.8763	38.9317	41.8252	48.0692	51.5589	55.2431	59.1408	62.5397	65.1305	69.6917	74.6291	79.4577	80.9933	83.9306	88.8802	89.8211	89.4779	93.7327	96.0687	97.4641	101.434
	10.103	9.98401	9.79934	9.77942	10.8165	10.9963	11.2525	11.6675	11.4299	12.1499	12.1059	11.4735	11.5909	12.2344	11.6192	12.8862	13.0659	12.7427	12.6998	12.4509	12.7622	12.5496	13.3798	14.0565	14.7378	14.1871	14.9261	17.1488	18.2359	18.8365	19.7811	21.8591	24.1099	25.8848	26.1205	27.1184	28.0929	30.0439	32.1712	33.7701	33.8259	34.7158	38.006	38.8666	38.6623	41.1084	42.6112	43.8235	46.5673
	21.1149	20.4568	20.2908	20.4711	21.5777	21.3797	20.8199	21.314	20.8861	21.3571	21.1504	21.1038	21.2869	21.5087	20.6957	22.0811	22.2383	21.7544	21.7671	21.3514	21.6199	21.2056	21.7395	22.4594	23.0772	21.5586	23.3162	26.7475	27.7009	30.1607	33.1747	36.863	40.9502	44.374	46.7276	49.63	51.9273	54.7294	58.726	62.2605	62.9627	64.7649	69.3737	70.5104	71.3839	74.864	77.7391	78.724	81.9639
	65.4115	65.1185	64.5957	59.9082	60.0614	60.6901	60.4268	58.4001	59.243	59.1028	60.3042	58.058	57.5977	58.6706	55.5012	60.4488	56.9823	58.1287	55.6821	61.769	61.6065	58.8809	63.6224	59.2527	60.2726	64.1497	69.516	71.3064	77.7756	83.065	88.4684	95.0689	103.527	107.295	111.028	115.751	119.896	124.923	129.231	134.427	132.127	133.02	135.743	136.462	134.401	139.327	139.413	139.225	142.714
	42.4254	41.2978	38.7417	37.7286	39.3271	40.2356	39.8173	39.1268	37.1479	37.7634	35.923	34.587	34.1935	35.7576	34.172	35.2861	39.0057	37.5565	36.5517	39.8777	39.1804	37.9881	37.4106	40.1737	38.4737	39.2036	38.4691	41.6549	42.0566	50.9101	54.8436	59.3622	64.0567	68.631	70.1236	72.6616	75.279	81.8403	87.25	92.5603	90.9936	91.7097	94.41	93.8945	91.0247	92.9339	93.9528	93.4442	95.4067
	25.8368	25.1858	24.9062	24.8212	26.2141	25.7144	25.8575	26.7867	27.1199	28.105	26.7111	26.3677	27.1357	28.1827	27.5163	29.0066	28.4802	27.7118	28.4454	27.7798	28.1221	27.9277	28.9411	29.2904	29.2972	28.6099	29.544	32.3163	33.5418	35.0847	36.2594	39.4398	42.2536	45.1828	46.9832	48.4313	51.7675	55.5897	59.3949	62.6117	62.0156	63.9706	68.6346	69.743	70.1307	72.9412	75.1763	75.392	79.9584
	10.3267	9.50478	9.24258	9.25175	10.5906	10.3025	10.3056	10.6817	10.3872	11.3676	10.7012	10.1417	10.1324	10.7675	10.1387	11.3622	11.5	10.7676	11.0604	10.7394	11.1117	11.0615	11.5166	12.1213	12.4514	12.3037	13.1709	15.2421	15.2054	15.701	15.9653	17.504	19.4587	20.6636	21.0227	21.9778	22.4632	24.4965	25.4581	27.0647	26.4809	27.5871	29.3596	30.1886	29.6084	31.9073	32.9591	32.991	36.0471
	40.0737	39.1499	39.2581	39.7347	41.1555	41.4482	41.6058	42.0463	41.6228	43.6179	42.2798	41.7921	41.7894	43.1754	42.5866	44.176	44.0251	43.5978	43.7565	43.0267	43.7099	43.4295	44.2246	44.482	45.1508	45.4133	46.3863	49.8099	50.3148	50.8599	51.6348	53.6013	55.7545	57.5414	58.0829	58.4653	59.1747	61.0773	62.4081	64.5443	63.4569	64.3849	67.19	67.9683	67.1308	69.3716	71.0741	71.0129	73.9882
	36.1308	35.6862	35.3196	35.8776	36.9736	37.6254	37.0941	37.374	37.3397	38.0115	37.633	36.9506	36.7679	36.7941	36.0004	37.2238	37.106	36.7357	36.4943	35.9757	36.7352	35.8341	36.8811	37.2591	37.6318	38.1763	39.3761	42.4564	42.5117	44.0228	45.6015	47.994	51.1852	53.2656	54.7622	56.658	58.2414	61.2197	63.6145	66.8988	67.5277	69.2875	73.3221	74.9554	74.0691	77.4442	78.914	79.8818	83.2088
	14.3393	13.5937	12.8708	12.7509	13.8154	13.4405	13.5116	13.3622	13.1216	14.0107	12.6376	12.9425	13.1058	13.4656	12.9138	14.4437	14.1406	13.3015	13.6756	13.4444	13.5267	13.3352	13.9967	14.6626	14.9602	14.6258	16.0227	18.6387	20.0742	21.5538	22.375	24.7299	27.56	29.4089	29.8497	31.0009	32.0915	34.7954	36.4751	38.8269	38.0466	39.9868	42.7187	43.4578	43.3371	45.6765	47.5032	49.0843	52.1436
	37.177	36.5464	36.0498	35.9664	36.5902	36.7268	36.278	36.6883	36.8036	37.4192	37.7572	37.4594	37.9631	37.8742	36.8333	38.4948	38.6273	37.5687	38.0089	37.8295	37.8528	37.3782	38.1785	38.102	39.1032	38.6337	41.7757	44.9128	46.4339	50.0383	52.4066	55.1479	60.001	63.4548	65.8424	68.3487	71.106	75.4439	77.996	82.033	81.864	84.4671	89.4827	90.6545	90.7515	93.3377	96.1724	98.3732	102.098
	9.13148	8.33342	8.06338	7.94905	8.73176	9.13207	9.3889	9.56537	9.14022	9.96361	9.48631	9.54052	9.42483	10.1303	9.39974	11.4426	11.3087	10.742	10.7837	10.6781	11.3299	10.5601	11.7159	12.2449	12.586	12.1654	13.0589	15.2814	16.3709	17.2607	18.3478	20.2345	22.7984	24.4688	24.9172	26.045	26.833	29.4538	30.803	32.6184	32.2656	33.6442	36.8061	37.4203	37.2363	40.1681	41.8154	42.1831	44.9679
	37.4094	36.8513	36.5071	37.5777	38.3688	38.4693	38.3915	40.5171	39.9283	41.4305	40.3103	40.6161	41.4323	42.0387	40.8649	43.6017	43.1745	40.5479	38.8496	37.2639	37.4133	36.8353	37.0802	36.6272	37.4079	34.9244	35.938	38.0304	40.6382	44.4018	46.3506	49.571	53.3423	56.7689	58.5039	61.7562	63.5236	67.0873	69.2668	72.523	71.8606	73.2115	76.6373	76.978	75.9334	78.351	79.5182	79.5026	81.6162
	18.3864	17.5095	17.2969	17.4191	18.6233	18.7807	18.8119	19.2378	18.9352	19.904	19.4931	18.7728	18.8702	19.5726	19.1008	20.6707	20.5745	20.1241	19.6611	19.4738	19.7817	19.9323	20.2569	20.4408	21.0543	20.3224	21.3197	24.4521	24.9523	25.7883	27.001	29.1059	31.4398	33.5761	33.9928	35.0859	35.9943	38.4738	39.6868	41.5186	41.4024	42.4853	45.6858	46.0727	45.3222	48.0477	49.3074	50.386	53.6814
	18.1727	17.6027	17.4754	17.5003	18.8903	18.6168	18.8327	19.1588	19.0279	19.9635	19.3574	18.8579	19.0979	19.8208	18.9907	21.1606	20.7848	20.4251	20.1019	20.1774	20.3842	20.161	20.8614	21.1807	21.9133	21.3268	22.6323	24.9985	25.6987	26.4857	27.8739	29.6989	32.134	33.9518	34.5834	35.9135	37.0001	38.9681	40.9238	43.1265	42.7824	44.0816	47.1688	47.9431	47.7553	50.297	52.1475	52.9642	56.0157
	19.7516	19.238	18.9841	19.0202	20.5786	20.5351	20.9764	21.5338	21.7772	22.8325	21.5951	21.1668	21.9894	22.9705	21.921	23.6799	23.7739	22.892	22.792	22.282	22.7526	22.521	22.8151	23.5772	23.982	23.1981	24.8837	26.9501	27.8583	28.8366	29.8456	32.4029	34.8534	37.3843	38.7356	40.3512	41.4428	44.8203	47.3335	49.4999	49.3603	50.9253	54.6964	55.5941	55.0775	57.9043	59.4928	60.2096	63.0526
	19.5823	18.9923	19.0423	19.5057	20.4613	20.5414	20.2766	20.6904	20.3759	21.3641	20.6241	20.7707	21.007	20.9186	20.0168	21.0209	20.1096	20.0388	19.5953	18.9259	19.1387	18.5873	19.8778	20.0271	20.3048	18.9736	20.7006	23.9491	26.3707	28.49	31.8254	35.5821	39.7403	43.5772	46.883	51.3762	54.5724	58.6022	63.7235	70.1767	73.0691	76.5383	81.4478	83.4833	85.1369	89.9039	96.1797	97.601	102.283
	17.7551	16.772	15.8004	15.3552	17.6475	17.2335	17.3129	18.0902	17.0839	17.5922	16.9015	16.873	17.7702	18.3635	17.6553	18.1515	19.6224	18.5138	18.5938	18.7967	19.4364	19.2835	19.3894	19.4883	19.9697	18.7588	20.2918	24.3004	26.455	29.5902	33.2883	41.0258	48.5219	56.9252	60.9325	64.852	71.6287	81.5698	86.7548	91.679	94.5299	99.0006	105.963	108.208	107.674	112.619	115.461	118.628	123.029
	7.5948	7.34523	7.00938	7.622	8.26301	8.23437	8.32953	8.63188	8.13379	9.56113	8.73162	8.54591	9.28627	9.63938	8.33943	9.63018	9.7443	9.30629	9.4562	9.44258	9.33254	9.23712	10.2064	10.4926	10.5061	9.61288	10.7332	13.0031	13.8886	15.3109	16.5308	19.2436	23.2749	25.6379	27.563	29.9949	32.2444	36.1874	38.2249	41.1885	42.424	44.6168	48.9677	50.8385	51.5091	54.8516	58.2081	59.4544	63.5444
	44.8067	43.9947	44.7837	44.2912	45.3663	46.2557	45.8555	46.0267	45.8542	47.7244	46.8951	45.5636	46.2842	47.0668	47.0042	47.3109	48.8604	48.3405	48.8241	47.6699	49.1038	49.0298	48.3784	49.2195	49.5878	49.2192	51.123	55.7673	56.2231	58.7087	61.4208	64.4571	68.559	71.9822	74.8346	77.2079	78.517	83.1022	86.575	90.6199	92.0078	94.1353	99.3677	101.222	100.734	105.205	107.222	107.886	111.015
	27.7674	26.9577	27.0595	27.0854	28.304	28.3989	28.7716	28.6282	28.652	30.1702	29.1907	28.8055	29.0279	29.3612	28.8868	30.4646	30.6971	30.413	30.305	29.628	30.0961	30.2413	31.033	31.044	31.7757	31.0951	32.421	35.1803	35.53	36.6893	38.4252	40.9132	44.1419	46.8549	48.1627	49.7263	51.3429	55.2135	57.0976	60.2362	60.32	62.0562	65.4834	67.0116	66.3021	69.9725	71.876	72.0582	76.3579
	25.2772	24.6551	24.5802	24.1297	26.3735	25.7367	25.5521	25.6851	25.5475	25.8432	25.9527	25.1868	25.4971	25.7313	24.6218	26.41	25.866	25.7124	25.4172	25.7024	25.326	25.9616	26.571	26.9698	27.7017	25.2833	27.2366	29.5527	30.0251	31.989	33.0999	35.0668	38.6081	40.1351	40.4828	42.6103	43.4852	46.085	48.9886	51.43	51.314	53.5828	56.9793	57.8145	57.9102	60.7399	62.7044	62.8657	66.6491
	24.1387	23.8438	23.8277	23.887	24.2645	24.6315	24.1757	24.4602	23.8817	24.2715	24.0028	23.882	24.1404	24.1123	22.8196	24.483	24.4931	23.7477	24.1442	23.4494	24.5143	24.5108	26.0668	26.6397	26.2529	25.3639	27.2098	30.959	32.1875	34.8806	36.509	40.7165	45.491	48.6269	51.3384	55.1809	58.9323	63.2404	66.6413	70.1863	70.3226	74.3663	79.367	80.5813	80.963	84.9674	87.8921	89.2086	92.9712
WT+YM	36.3559	36.4546	36.7632	35.6217	35.215	36.5767	36.5204	36.3353	35.9078	35.2226	36.5093	36.541	35.592	35.9089	35.4823	35.4341	35.4687	36.0798	37.1115	36.7278	37.1588	36.9157	36.209	37.4255	36.2899	35.8729	36.2001	36.6844	37.7621	39.0709	39.7321	40.9347	42.4276	41.8261	44.3063	47.3926	47.2914	49.1555	52.8591	54.1179	54.7968	58.2388	61.0737	62.7746	64.1315	66.865	69.3444	71.7762	73.3951
	55.3105	55.0865	54.9619	54.2774	53.3594	55.0107	55.0321	54.7653	54.5173	54.8047	56.3998	56.6473	56.1387	55.7664	56.2966	55.5619	55.3508	55.7635	56.2122	55.0214	56.1998	55.6132	54.529	55.9651	55.6406	56.0071	56.0247	57.0949	57.6484	59.6666	59.9348	61.887	64.1072	63.0732	65.5877	67.1948	66.371	67.6354	69.6808	70.0754	68.9523	71.6663	72.5482	73.3475	73.6138	75.364	75.4763	77.4817	77.3381
	39.8996	40.1069	40.3201	39.1741	38.954	40.2451	40.7083	40.6164	40.1892	39.8051	40.8858	41.3256	41.1768	41.7037	40.9788	41.0466	41.3046	41.7285	42.1269	41.9842	42.0185	41.9803	41.2927	42.5369	41.0146	42.2416	42.7091	43.4512	44.9707	46.5422	48.1238	49.9044	52.9149	52.4542	54.8003	58.2977	58.426	60.3878	64.2558	66.1753	67.2814	69.8684	72.3372	73.3682	74.1328	75.9617	78.432	81.4667	82.556
	42.2192	42.2417	42.1647	41.5432	41.573	42.2875	42.604	42.0361	41.6254	41.1089	42.4818	42.7042	41.6012	41.6752	41.4078	40.7559	41.7724	42.0416	42.7199	42.0822	42.0831	41.8767	41.028	42.1794	41.427	40.6649	41.8226	42.6774	44.3089	46.269	48.1785	49.8882	52.6767	52.307	55.4469	59.2061	58.5326	61.3868	65.1185	67.2309	66.9979	70.5712	72.8559	73.6857	75.4194	77.9516	79.5058	82.1689	83.7388
	38.0652	37.6112	38.1409	36.8559	36.4498	38.13	38.1631	37.7275	37.763	37.4663	38.722	39.5236	38.4611	38.6403	38.1091	37.2402	38.21	38.6346	38.9426	38.3219	38.5403	37.9463	37.5299	38.244	36.9422	36.166	36.7298	37.91	39.0999	40.8565	41.9658	44.0081	46.4931	46.4543	49.0549	52.5183	52.97	56.0908	60.0943	61.4909	61.8194	65.2453	68.2996	69.7089	70.7658	73.3714	75.955	78.7765	80.062
	36.3474	36.0021	36.6437	36.0065	35.4652	37.0177	37.1025	36.7233	36.1751	36.197	37.8065	37.4177	37.0223	37.2776	37.0232	36.304	36.9468	37.5853	37.5715	36.7881	37.1159	36.6503	36.7951	37.3363	36.2786	36.1621	37.0821	37.1417	38.967	40.4647	41.9068	43.788	46.1715	46.4109	49.1163	52.8522	52.6091	55.5702	59.2334	60.7221	61.0202	64.6206	66.7511	69.0048	69.708	71.7898	73.5039	76.4076	76.9939
	21.3279	21.1132	21.3059	20.6689	20.2084	21.5367	21.7905	21.7066	21.2736	20.8374	22.3091	22.1442	21.6231	21.5498	21.5402	21.2311	21.6785	22.2202	22.4429	22.1444	22.3263	22.3183	21.755	22.7566	21.7116	21.681	22.5781	23.209	25.1531	27.2845	28.2742	30.5086	32.3851	32.6103	34.8988	37.9683	37.4834	39.751	42.59	43.8491	43.7456	46.2198	48.7796	49.8512	51.0101	53.2494	55.3313	57.8049	59.3098
	37.8207	37.5618	38.2607	37.0994	36.8701	38.6682	38.5221	38.1999	37.884	37.0839	38.5977	38.8575	38.164	38.6603	37.8722	37.5919	37.8839	38.4468	39.3067	38.4688	38.7357	38.7087	38.4613	39.4945	37.8735	38.4482	38.9003	38.879	40.3491	41.1319	41.3585	42.5136	43.8786	42.6269	44.1402	46.5151	44.983	46.7727	49.5883	49.8527	49.0994	51.7436	53.4067	54.2852	55.1781	56.762	58.4932	60.9097	61.4789
	30.6782	30.7672	31.1824	30.5109	30.4093	31.1386	31.8468	31.2558	31.1571	30.5265	31.8868	31.8453	30.9187	31.32	31.1233	30.5756	31.0536	31.5507	31.6869	31.545	32.0674	31.9507	31.2742	32.2988	31.1392	30.8523	31.2613	31.9022	32.6001	33.8407	34.3237	35.2652	36.5195	35.2446	36.4863	39.018	37.9663	39.5428	41.3349	42.2997	41.462	44.0175	45.483	46.372	46.4066	47.961	50.2855	51.7917	52.4568
	41.5761	41.6872	42.5444	40.9016	40.5782	43.2049	42.5814	42.3764	41.477	41.0461	41.9397	42.3433	41.5968	42.9911	42.0621	41.2963	41.893	42.496	43.0308	42.6773	42.9322	42.4115	42.1294	42.446	42.0155	41.77	42.3409	42.6411	43.8777	45.6675	46.5369	48.0146	50.3497	50.3272	52.5346	56.1608	55.2265	58.1528	61.6408	62.4349	63.0245	66.9034	69.1074	70.4502	71.5583	75.1186	77.0503	80.1949	81.7461
	33.4295	33.1235	33.316	33.1504	32.3793	33.8032	33.7713	33.6831	33.4293	32.6222	34.5075	34.4085	33.5724	33.8275	33.5295	33.268	33.6239	34.2407	34.852	33.6953	34.2565	33.8898	33.7341	34.5565	33.5878	34.1616	34.4886	34.7049	35.9423	37.1366	37.6099	38.8877	40.3448	39.6587	41.5863	44.4102	43.4249	45.1534	47.8702	48.4931	48.8964	50.7935	53.3444	54.2212	55.2082	57.4427	59.109	61.1759	62.2423
	34.7572	34.7179	35.579	34.7532	34.3236	35.9186	35.7619	35.6705	35.605	35.1196	36.3852	36.4592	35.5562	35.778	35.5066	35.3757	35.4597	36.3537	36.3983	35.8334	36.0431	35.8643	35.5125	36.6017	35.3866	34.7418	35.2315	35.797	37.1207	38.4761	39.6512	41.0893	42.9317	42.2284	44.2155	47.4925	46.6846	48.4207	51.6459	52.5735	52.1845	55.4198	57.5525	58.8721	60.2122	62.2766	64.4562	66.4244	67.6828
	32.9557	32.6435	33.3914	32.3368	32.1337	33.2792	33.7438	33.2856	33.4054	32.6861	34.1114	34.3256	33.2697	33.1941	33.4133	32.9371	33.6096	33.9194	34.8114	33.9414	34.1202	34.3171	33.6022	34.5238	33.2692	32.9899	33.6339	34.3131	36.0062	37.2857	38.189	39.5354	41.824	41.6839	43.6911	47.2764	47.4189	49.3818	52.5528	54.1505	53.5747	56.7824	59.0405	60.6847	61.7937	64.1421	65.8463	68.9415	69.6059
	47.3509	47.4534	48.0709	47.2676	47.1456	48.3693	48.3447	48.6019	48.2183	47.127	48.5867	48.3817	47.5208	47.5748	47.182	46.3823	47.5008	47.3893	48.1182	47.4803	47.6617	46.9784	46.8448	47.7138	46.4733	46.2908	46.4664	47.3173	49.1014	50.3626	51.4037	53.3651	54.7924	54.5116	56.3577	60.277	59.3032	61.4369	64.8364	65.7216	65.8008	69.2196	71.936	72.9667	73.5948	75.774	77.2517	79.4525	80.3592
	51.9208	51.9313	52.4339	52.0657	51.7705	53.3598	52.8354	52.629	52.6918	51.6794	53.6634	53.0481	52.599	52.2886	52.1926	51.4748	51.9589	52.4318	53.3368	52.3801	52.8082	52.5663	52.1862	53.0248	51.9319	51.8968	52.3606	52.5947	54.5019	55.6377	57.0289	58.1967	60.2061	59.2013	61.3764	64.7693	63.689	65.3883	68.5406	69.5298	69.6465	72.0458	74.4826	75.462	75.9696	78.1485	79.6975	81.7061	82.6086
	30.4339	30.3661	30.6877	30.4837	30.4494	31.4719	32.1984	31.6959	31.4917	31.099	32.7447	32.4473	31.9471	32.3233	31.6585	31.1169	31.5844	32.085	32.6695	31.9216	32.2062	32.1337	31.9397	32.9852	32.3257	32.9336	33.2932	34.0292	35.3274	36.539	37.7051	39.1237	40.9686	40.233	42.2434	45.1936	43.5585	45.504	48.1867	49.0714	48.9232	50.7717	52.7089	53.7026	54.3901	55.6868	57.5905	59.4081	59.9514
	34.7246	34.3864	35.3997	34.3706	34.2081	35.8664	35.4875	35.6243	35.2547	34.9806	36.0772	36.1341	35.4368	35.8476	35.2353	35.2432	35.5932	36.4512	36.8321	36.2786	36.9298	36.3217	36.737	38.1034	37.4429	39.5289	40.4337	41.0692	42.6348	44.0619	44.8462	46.4353	47.8788	46.7357	48.6905	51.2326	50.5438	51.6318	54.696	55.2423	54.4839	57.4254	58.8337	59.4089	60.5344	61.8385	63.1689	65.0957	65.7476
	27.1507	27.1291	27.2898	26.5994	26.4278	27.1698	27.1601	26.9043	26.3575	25.9715	27.3256	27.1333	26.2983	26.5591	26.0791	25.7152	25.8366	26.5331	26.8428	26.2346	26.4689	26.2711	25.7052	26.6696	25.6346	25.4171	25.7969	25.9661	27.0572	28.1545	28.2992	28.9242	30.0284	28.7939	29.84	31.8383	29.9141	31.1754	32.6124	32.7447	31.9352	33.325	34.3471	34.3148	34.4158	35.1988	35.7549	36.9671	37.0993
	47.2419	46.6057	47.5575	46.5774	45.9024	47.5169	47.3527	47.3518	47.2326	46.8259	48.116	48.1998	47.7382	47.9136	47.6826	47.3177	48.1005	48.7045	49.3409	48.9271	49.1645	49.1553	48.3429	49.3905	48.1525	48.2159	48.405	49.5644	51.4179	52.8052	54.0771	56.5902	58.2383	58.468	60.3881	63.8756	63.0469	65.0478	68.9129	70.2065	70.0766	73.2672	75.8123	76.5933	77.8558	79.4014	80.984	83.7086	84.9928
	27.8186	27.4794	28.1738	27.1832	26.6643	28.3198	28.3564	28.1625	28.2996	27.8108	29.1718	28.8859	28.45	28.8757	28.9869	28.5606	28.6655	29.2027	29.4674	28.7698	29.4077	28.9558	28.5762	29.597	28.4867	27.5953	28.0287	28.2984	29.5748	30.5868	31.1325	32.2629	34.1599	33.3855	35.0756	38.2137	37.9633	40.0457	43.2637	44.4808	45.0505	48.4731	51.1044	52.4647	54.3061	56.7545	59.1116	62.3039	63.9661
	23.2272	22.9082	23.2658	22.3915	22.3695	23.5705	23.5434	23.1077	23.0921	22.3536	23.6903	23.6044	22.8296	23.1187	22.663	22.5595	22.9144	23.1202	23.6489	23.0453	23.4091	23.1749	22.5557	23.2749	22.2229	21.876	22.3023	22.6205	23.7919	24.7847	25.3433	26.7648	28.5846	28.2371	30.0965	33.3302	33.0858	35.2497	38.9884	40.3261	41.0151	44.1681	47.5226	49.1009	50.8449	53.373	56.447	59.7096	61.0304
	28.3799	28.4736	29.062	28.1447	28.1671	29.5012	29.5695	29.5428	29.2079	28.9293	30.1591	30.2252	29.4935	29.7946	29.5159	29.3063	29.6768	30.1938	30.7201	30.2445	30.772	30.2891	29.8716	31.0821	29.9978	30.235	30.6249	31.2665	32.3842	33.66	33.9114	34.8049	36.164	34.7415	36.6985	38.7687	37.6569	38.9297	41.2792	41.5966	41.3631	43.3423	44.8072	45.5394	46.1927	47.2004	48.5632	49.87	50.7477
	44.9781	44.8439	45.321	44.6017	44.415	46.3954	45.9526	45.8285	45.9618	44.8443	46.6489	46.4353	45.54	45.6946	45.5047	45.2456	45.6024	46.3409	46.5786	46.2768	46.601	46.1366	46.1134	46.949	46.0839	46.8461	47.2187	48.2264	49.7226	51.0732	51.9457	53.5269	55.4816	54.9237	57.4656	60.5757	60.0532	62.886	65.9028	67.0077	67.1377	70.4885	72.8607	74.3631	75.4131	77.6673	79.7654	81.962	82.8682
	51.5631	51.3832	51.866	51.317	50.7837	52.1389	51.9417	51.876	51.5829	50.8131	52.4626	52.5994	51.6037	51.8079	51.3067	51.1236	51.7237	52.0048	53.0196	52.2174	52.779	52.2913	52.0583	53.2369	51.6782	50.7956	51.2435	51.817	53.8888	54.8657	56.0411	57.3145	59.382	58.381	60.8351	64.0816	63.2602	65.4828	69.1028	69.6356	70.0633	73.1349	75.3769	76.425	77.7374	79.5743	82.1663	84.3257	85.3891
	38.9844	39.0481	39.4805	38.5797	38.2232	40.195	40.2945	39.8281	39.5961	39.0393	40.7683	41.128	40.3195	39.9811	39.963	39.7979	40.2429	41.0885	41.4976	40.7457	41.3288	41.33	40.7822	41.6859	40.7654	40.5791	41.3969	41.5846	43.8311	45.1507	45.8637	47.3545	48.7411	48.1382	49.8103	52.4326	51.2058	52.7374	55.2808	55.8944	55.116	57.8753	59.5753	59.5468	60.4124	61.6407	63.3587	64.8931	65.9353
	23.0478	22.6795	23.0176	22.6233	22.7224	23.9302	23.6873	23.3113	23.25	23.187	24.3962	24.3361	23.552	23.9404	23.5142	23.1044	23.6774	24.2198	24.4482	23.8291	24.3525	24.1599	23.9846	24.7744	23.7259	23.69	24.013	24.3392	25.4796	27.1365	28.0776	29.2003	31.2672	30.5617	32.6518	34.6565	34.353	35.6157	38.0102	38.4083	37.7664	39.858	41.1939	41.9587	42.5497	43.2881	45.0051	46.961	46.756
	32.2832	31.951	31.4082	31.7146	32.7052	32.9997	31.4685	31.7869	32.1498	32.4546	33.5196	33.5214	33.0086	32.8047	33.8569	33.2367	33.0156	33.9426	34.336	34.2767	33.9515	35.5012	34.2375	33.8779	33.8221	35.9283	34.9633	37.0177	38.1091	39.4452	40.4825	41.5782	44.5131	46.3234	46.1073	48.4633	51.1592	51.7178	53.4986	54.5444	55.9239	58.7587	59.2851	60.0865	61.9496	63.574	66.0807	67.8041	68.1472
	33.9229	33.8786	32.8681	33.4322	34.3206	34.7879	33.6061	34.118	34.3196	34.992	36.2891	36.3826	35.4286	35.744	36.2663	35.0417	35.4358	36.5436	36.5594	35.9436	36.4024	37.7134	36.2374	35.7665	35.3226	37.4993	36.9854	38.4767	39.6252	40.395	41.5778	43.0262	46.1682	47.7287	47.5858	50.331	52.8069	53.4883	55.2652	56.1375	57.6522	60.3698	61.2516	61.6737	62.9985	65.0729	67.1005	68.7365	69.3549
	37.7194	37.3833	36.6616	37.7091	38.09	38.3873	37.3457	36.7284	36.8918	36.8771	38.1047	38.1703	37.7276	37.4454	37.8442	36.9956	36.5614	37.8329	37.7069	37.3671	37.6247	39.127	37.7	37.3663	36.828	38.7245	38.3243	40.8193	42.3198	44.3384	46.3951	49.0926	52.5951	55.6727	56.149	60.183	63.6984	65.9256	68.6326	70.5296	73.1049	77.0673	78.3619	79.822	82.4381	85.4015	88.9519	92.1369	93.2436
	31.3514	31.2651	30.2234	30.124	31.4692	31.6751	30.3932	30.1113	30.5404	30.2621	31.3611	31.9591	30.9515	31.1032	31.5118	30.232	30.4569	31.8552	31.6891	31.3106	31.3222	32.6314	31.3837	30.7376	30.903	33.7157	33.4843	35.3438	37.2341	38.8787	41.1513	43.609	47.2587	50.1078	50.4022	54.0172	56.9209	59.3532	61.482	63.2717	65.3847	69.4026	71.2635	72.2533	74.3033	77.1507	80.4946	82.5892	83.1898
	27.7516	27.3704	26.4826	27.0053	27.9094	28.2023	26.6653	26.6438	26.8606	26.7334	27.7057	28.0733	27.38	27.0985	27.6512	26.5553	26.3229	27.22	27.6896	26.9232	27.0582	28.9484	27.9002	26.948	26.6911	28.3522	27.2227	29.0002	29.9287	31.6395	32.7164	34.7266	37.6681	40.0319	40.3738	43.5788	46.7134	47.6091	49.39	50.6316	52.3736	55.4097	56.7826	57.6004	59.1797	61.6298	64.0419	66.1153	66.475
	40.4177	40.3159	39.3063	39.6947	41.0319	40.9828	39.5005	39.7194	40.202	40.2713	41.4441	41.6797	41.0521	41.0168	41.5843	40.6256	40.1269	41.5952	41.4305	40.9273	41.147	42.8184	41.1931	40.4812	40.4127	42.1812	41.298	42.8378	43.928	44.9214	46.6899	48.6884	52.1145	54.6145	55.019	58.099	61.3766	62.7439	65.0303	66.4572	68.9734	72.2905	72.9283	74.5611	76.5247	79.1385	82.08	84.442	85.5972
	33.434	33.4417	32.7146	33.0495	34.0155	34.3408	33.2282	33.2302	33.5777	33.8088	34.5532	35.159	34.575	34.5553	35.3782	34.5247	34.2975	35.2852	35.3783	35.1561	35.8197	37.0742	36.1454	35.181	34.9574	36.613	35.9475	37.1813	37.6143	38.1338	39.3734	40.1817	42.6386	44.2253	43.662	45.7392	47.7023	48.6607	49.8173	50.5977	51.4697	54.7442	55.0175	55.9306	56.5002	58.5069	60.4939	62.1206	62.5478
	33.9631	34.0243	33.5754	34.144	35.2402	35.6755	34.6722	34.8334	35.1862	35.3766	36.4191	36.6451	36.0865	36.0352	36.371	35.5755	35.2433	36.3488	36.4435	36.0943	36.4239	37.8703	36.7864	36.3318	36.1132	38.3694	37.5537	38.8061	39.5791	39.8525	40.6913	41.6946	44.3792	45.4951	45.2863	47.3833	49.8014	50.6776	51.9501	53.078	54.3557	57.2348	58.0225	58.4608	59.5971	61.6307	64.099	65.0922	66.0467
	34.9154	34.924	34.4825	34.3787	35.4415	35.9659	34.978	34.8907	35.1901	35.1692	36.3006	36.7172	36.2077	35.6948	36.301	35.6701	35.4849	35.988	36.6758	35.9453	36.1496	37.2242	36.2966	35.7291	35.2282	37.7318	36.9683	38.2022	38.4728	38.9258	39.9768	40.2995	42.2775	43.2593	42.8155	45.0671	46.8391	47.6799	48.786	49.6821	51.1301	53.8997	54.3344	54.8115	56.0666	57.5955	59.8222	61.3194	61.9852
	39.0049	38.9105	38.062	38.551	39.4731	39.9618	38.6417	38.5408	39.0344	39.2081	39.9287	40.4707	40.0253	39.8413	40.7927	40.2248	39.6294	40.0867	40.5312	40.4894	40.6286	42.0087	40.9804	40.5883	40.2751	42.2288	41.0887	41.4289	41.6975	41.5964	41.7684	42.1509	43.7336	45.0021	43.8596	46.0934	47.5332	48.3598	49.4168	50.0594	51.3676	53.844	54.3371	54.498	55.9452	57.2293	59.2589	60.6412	61.2526
	31.4635	31.044	30.2812	30.8928	31.4535	32.0747	30.6564	30.5055	30.8557	31.2666	31.9085	32.5621	32.114	32.0462	32.2929	31.9255	31.7169	32.6827	32.7486	32.4112	32.7657	34.6383	33.6217	32.9573	32.6351	34.9393	33.9316	34.5513	35.0405	34.7777	34.7951	35.2388	36.8805	37.7832	36.9945	38.5847	39.8903	41.1084	42.0875	42.9619	43.5748	46.3565	46.8336	47.6884	48.8171	50.5325	52.9414	54.7941	55.5785
	39.1352	38.976	38.3695	38.6198	39.7157	40.3389	38.9	38.86	39.5066	39.2603	40.3717	40.9428	40.7197	40.8006	41.5355	40.9045	40.6158	41.6846	41.8724	41.2825	41.5302	42.5663	41.8796	41.308	41.0167	42.5613	41.6501	42.419	42.3258	41.8826	42.7211	43.1183	44.567	45.2684	44.579	46.3571	47.979	48.2003	49.1869	50.1015	51.1432	53.6868	54.1725	54.83	56.1397	57.8345	60.0641	61.4414	61.8504
	20.2207	20.0453	19.2982	19.5782	20.8936	21.3305	19.9764	20.1792	20.5468	20.4369	21.3865	21.9043	21.356	21.2233	21.8965	20.9842	20.7953	21.8874	22.1148	21.8018	22.1076	23.137	22.5621	21.8184	21.721	23.0977	22.9681	24.2164	24.8805	26.0414	27.7541	29.5524	31.6478	33.8094	33.6722	36.365	39.179	39.9367	41.5008	42.9559	44.5151	47.4252	47.8019	48.7601	50.3436	52.6164	54.5969	56.6043	57.2564
	35.3053	35.1768	34.9586	35.5566	36.5489	37.88	36.222	36.0286	36.0851	36.3183	37.5368	37.6246	37.1508	37.2281	38.0606	37.7401	37.3178	38.7481	39.0354	38.2852	37.9544	39.2397	37.6355	37.0198	36.6849	38.0964	37.6874	39.7028	40.5332	42.2156	44.169	46.7668	50.2692	52.6635	53.5129	57.1175	60.139	62.9674	65.6757	67.5837	70.3497	74.6979	76.6387	78.2382	81.2749	84.325	88.4764	91.4191	93.1732
	20.782	20.4063	19.716	20.9005	21.8305	21.9196	20.9361	21.2671	21.7075	21.8322	22.3336	22.1113	21.5476	20.8213	21.7732	20.3251	20.4936	21.6437	21.9282	21.312	21.7932	22.8427	21.6213	21.3831	21.2301	23.1395	23.2839	25.2594	27.01	28.9239	31.2821	34.0207	37.2609	39.954	41.7184	45.6986	50.0823	52.4305	55.3553	57.7244	60.2784	64.7008	66.8771	68.7842	71.5589	75.3825	78.2894	82.059	84.1069
	43.8005	43.6336	42.6684	43.4093	44.2171	44.5014	43.0905	42.8893	43.5072	43.6504	44.5833	44.9768	44.2125	44.2498	44.7028	44.2065	43.8717	45.4789	45.4818	45.2442	45.1677	46.5774	45.6491	44.8124	44.8362	46.1739	45.3869	47.4696	48.5673	49.4095	51.5805	53.7902	57.393	60.0618	60.6345	64.4576	68.0064	69.2017	71.6591	74.3133	76.5376	80.641	82.0561	83.1123	85.6855	88.6835	91.7297	94.4348	95.7216
	47.903	47.6925	48.3516	49.031	50.5422	49.1156	48.6807	48.1769	47.9206	49.0287	49.6317	49.5418	48.1873	48.6483	49.3551	47.7805	47.7235	48.9276	49.0981	47.7734	48.2732	50.0021	49.0838	48.5643	47.8919	49.3155	49.7028	52.9119	55.0353	57.4235	61.4018	64.3315	67.063	69.7705	72.0362	76.2301	78.7105	81.3196	86.1735	88.1114	89.0588	93.051	95.9958	96.5727	100.45	103.487	107.516	110.823	112.986
	34.5009	34.1989	33.4973	34.0254	35.0817	35.9008	34.5318	34.5548	35.1627	35.1664	36.2186	36.8225	36.5086	36.4037	37.3865	36.7057	36.4484	37.7275	38.4519	38.0239	38.0572	39.3925	38.5608	38.0317	37.8252	39.7831	39.304	40.6677	41.3749	42.1324	43.5003	44.724	47.831	49.3734	49.6483	52.5538	55.9187	57.872	60.0067	62.1779	65.1552	69.3071	71.232	73.3502	76.3014	80.3023	84.3555	87.7896	89.8822
	15.9326	15.7307	15.0596	15.4957	16.4108	17.0024	15.8683	15.916	16.2633	16.2592	16.8906	17.8107	17.3007	17.1746	17.7793	17.0989	17.4772	18.5241	18.6658	18.5694	18.6431	20.0861	19.3867	18.7624	18.7426	21.1514	20.5664	21.447	21.5603	22.0958	22.8094	24.046	26.3982	28.095	27.978	30.5225	32.8463	34.5385	36.2409	38.1974	40.8491	44.2713	45.9664	48.2246	51.2296	54.4632	58.2619	61.4965	63.7706
	35.0594	35.014	34.3095	34.2766	35.7589	36.0082	34.4533	34.5623	34.8476	34.7701	35.6283	36.0787	35.4783	35.4623	36.0045	35.5142	34.9312	36.2955	36.5505	35.755	36.24	37.8816	36.6726	35.8493	35.6184	37.9301	37.1253	38.9951	39.0913	40.4865	41.6754	43.4665	46.4011	48.7913	49.5062	52.8709	56.3956	58.5302	61.1988	64.1695	66.5328	70.8583	73.0204	75.0436	78.0152	82.0815	85.5055	88.824	90.6707
	39.693	39.3581	39.0187	39.521	40.2067	41.1826	39.432	39.3664	39.8658	40.163	40.9444	41.7406	41.0216	40.951	41.738	40.8641	40.7261	41.4169	41.7101	41.4959	41.5917	42.8859	42.1675	41.8292	41.1834	43.4635	42.5533	43.2045	43.5079	43.3257	43.8332	43.9275	45.7916	45.8447	45.0929	46.8432	48.1672	48.4481	49.3079	49.8596	50.5393	52.5808	53.0782	53.1531	54.1301	55.573	57.3676	58.7019	58.5859
	26.7095	26.2925	25.7182	25.9651	26.9897	27.166	26.1002	26.2388	26.6796	26.9418	27.7357	28.4386	27.9002	27.7058	28.4637	28.0174	27.3227	28.3882	28.2316	28.1419	28.0062	29.2848	28.5901	27.9238	28.1902	29.9709	29.2436	30.3489	30.7602	31.0749	31.7612	32.9402	34.9921	35.9505	35.7904	38.0189	40.8823	41.7505	43.7404	45.4488	47.2652	50.3042	51.5827	52.6083	54.4591	57.2252	60.0174	62.3659	63.5412
	27.4689	27.5533	26.8911	27.0006	27.9009	28.25	27.0627	27.2941	27.8416	28.1578	28.9538	29.629	29.0388	29.15	29.7122	29.2804	29.0306	30.1432	30.2607	29.8097	29.9354	31.2977	31.0181	30.6103	30.7585	33.7847	32.9118	34.363	35.1444	35.9885	37.8454	39.0868	41.5795	43.0922	43.7065	46.1361	48.7404	49.9429	51.5422	53.468	55.3302	59.081	60.4982	61.6826	64.2734	66.6998	69.6722	71.9964	73.7681
	37.801	37.5422	36.6766	37.0378	37.987	38.6028	37.1963	37.1776	37.3637	37.3739	38.2815	38.7124	38.4381	38.432	38.7045	38.1319	37.8056	38.901	39.2818	38.5803	39.0208	40.3111	39.445	38.8259	38.1701	40.5682	39.3632	40.3662	40.4793	40.7911	41.2915	41.8121	44.003	44.3515	43.9356	45.9055	47.6238	47.9745	48.828	49.7929	51.0932	53.628	54.014	54.6021	55.843	57.8529	59.8976	61.5628	62.4653
	41.3601	41.3521	40.6205	41.0198	41.772	42.2498	40.8232	40.8917	41.2229	41.4366	42.5865	42.6627	42.3743	42.2283	42.9317	42.128	41.8322	42.6945	43.1031	42.5049	42.7946	44.1473	43.2476	42.4864	42.2433	44.3281	43.0683	44.0287	44.3715	44.5054	45.1502	46.0659	47.9959	49.0621	48.3938	50.6096	52.6143	53.1573	54.2853	55.3934	56.9478	59.8636	60.2447	60.9532	62.5006	64.2709	66.5299	68.199	68.9772
	32.0972	31.9744	31.428	32.2319	33.267	33.5194	31.6556	31.5487	31.8329	32.087	33.0112	33.114	32.4575	32.2186	32.9811	31.8185	31.2993	32.7701	32.3182	31.435	31.1497	32.0987	30.634	29.8391	29.5355	30.6089	30.2227	31.8169	33.3334	33.877	35.5273	37.08	39.6642	41.0429	40.9463	43.6278	46.0422	47.1892	48.7714	50.1508	51.6482	54.6245	55.7472	56.6045	57.8609	60.0882	62.3171	64.1613	64.6943
	33.9864	34.0908	32.3052	32.437	33.5167	33.9031	32.8699	32.5313	33.0799	34.2679	33.3604	33.4992	34.4878	33.2173	32.4712	33.4885	33.0537	33.9174	34.9602	32.6792	32.8139	34.487	34.0344	33.4283	33.1934	35.0881	34.0727	35.4431	36.6131	35.3284	36.0239	36.9756	38.1449	37.5887	37.6513	39.3388	41.0778	40.5488	40.369	40.6388	42.6274	43.8374	42.8538	43.7194	43.7262	45.9357	46.8818	47.4788	46.6987
	36.4183	36.4287	34.6662	34.9691	35.5195	36.1964	35.4155	35.1129	35.3727	36.8196	35.989	36.2716	36.9785	35.8047	34.9848	36.0693	35.7768	36.4077	37.2409	35.4627	35.759	36.9281	36.5371	35.7853	35.7703	37.4454	36.4823	38.1359	38.8962	37.9769	38.346	39.2191	40.4875	40.4482	39.9077	41.7759	43.2618	43.0341	42.7361	42.8058	45.0349	46.5676	45.4873	46.5597	46.9083	48.6523	49.818	50.3566	49.9116
	33.3554	33.1602	32.2688	32.1783	32.6943	33.4995	32.3981	32.0452	32.3506	33.9715	33.4351	33.5512	34.1447	33.1055	32.6588	33.1308	32.9388	33.8121	34.5229	32.9479	33.0261	34.2584	33.7296	33.6078	33.198	35.2721	34.6577	36.3235	36.9849	36.5766	36.989	37.561	38.7219	38.4693	38.256	39.7894	41.4307	41.0252	40.7722	41.0321	43.3729	44.6035	43.5785	44.8908	45.1553	47.3839	48.287	49.3359	48.8379
	34.7738	34.4029	33.3816	33.4606	34.0276	34.7036	34.0514	33.6626	34.4072	35.1643	34.7288	34.6987	35.404	34.6245	33.8569	34.3358	34.2169	35.1026	35.9506	34.1301	34.3266	35.4718	35.2552	34.6057	34.1322	36.1779	35.4874	37.2473	37.6337	36.8602	37.2758	38.0088	39.2444	39.1485	38.8589	40.3624	42.2523	42.1106	41.5595	42.0149	44.0657	45.3925	44.1043	45.5554	45.7902	47.664	48.7761	49.6993	49.0904
	26.6943	26.5412	25.3574	25.7364	26.5896	26.8576	26.0541	25.5758	26.296	27.3729	26.7514	27.2611	27.77	26.6653	26.1335	27.1562	26.59	26.9984	28.3197	26.4709	26.7549	28.1507	27.8189	26.5853	26.8752	28.6996	28.0422	29.8952	31.1187	30.5624	32.2742	33.9829	36.2015	37.4113	39.2038	41.7421	44.7841	45.7206	46.78	48.6938	52.9041	55.6646	55.9603	58.9626	60.797	64.2246	67.0313	69.2345	70.0993
	30.5961	30.6762	29.3052	29.5799	30.5377	30.9778	30.0521	30.0237	30.8453	31.5123	31.2336	31.0453	32.0107	30.6936	30.0075	31.042	30.9073	31.2496	32.7618	30.7936	30.8521	31.9078	31.9111	31.2478	31.2492	32.0935	31.6131	33.2114	34.0237	33.1772	34.1894	35.9209	37.6332	37.7501	38.1029	40.6576	43.4247	43.543	44.3909	45.63	48.4833	50.9596	50.4319	52.6625	54.1002	57.3957	59.2447	61.3879	61.5993
	36.0618	35.9714	34.51	34.8533	35.4612	36.1414	35.0154	34.8867	35.6594	36.4094	36.3071	36.1853	37.1095	35.9388	35.5823	35.9098	35.872	36.6236	37.5527	35.8241	36.3248	37.3566	37.266	36.69	36.5149	38.8282	38.0317	39.5515	40.0889	39.3392	40.3859	41.0863	42.4781	42.5181	42.5703	44.3611	45.6952	46.0468	46.0304	46.5178	49.2364	51.0024	50.0783	52.1426	52.9706	55.2399	57.18	58.3733	58.2346
	26.4197	26.4582	25.155	25.1969	26.0094	26.2256	25.664	25.2517	25.5335	26.7312	25.9339	26.1671	26.8735	26.1085	25.4592	25.9513	25.6489	26.7112	27.1876	25.6811	25.6051	27.0379	26.6731	25.9991	25.987	27.6395	26.9246	28.5712	29.6879	29.2326	30.3643	31.6671	33.511	33.7856	34.3525	36.5312	38.9569	39.3692	40.2971	41.1119	44.1156	46.693	46.3697	48.3202	49.371	52.3072	54.0318	55.7225	55.9919
	35.4599	35.4909	33.7857	34.2369	34.6167	35.4627	34.5489	34.2371	34.8247	36.1055	35.2872	35.9106	36.3025	35.3207	34.8834	35.4323	35.3173	36.1298	36.9175	35.0847	35.2953	36.7293	36.5894	35.6904	35.5547	37.6034	37.2507	39.4332	40.3026	39.5853	41.0913	42.5018	44.2856	44.786	44.9024	47.7818	50.0377	50.3443	50.6815	52.024	54.9032	57.2781	56.8005	58.6062	59.8144	62.6504	64.4851	66.3983	66.8988
	40.5151	40.4329	39.3208	39.3263	40.086	40.4962	39.3689	39.1269	39.7595	41.0941	40.5189	40.5795	41.3871	40.3251	39.5308	40.3668	39.8396	40.894	42.0274	39.7823	39.92	41.2633	40.8446	40.3327	39.9356	41.2585	40.442	42.3548	43.1939	42.7434	43.5209	45.0556	46.992	47.1789	47.1689	50.0647	52.0516	52.3303	52.7747	53.7893	57.0398	59.2701	59.0138	61.6091	62.8874	66.3958	68.6047	70.6201	70.9838
	18.4484	18.35	16.8317	16.9731	17.6297	18.1825	17.253	16.8699	17.2959	18.5017	17.7846	17.8809	18.3113	17.3912	16.9271	17.4754	17.0721	17.7188	18.6483	16.4955	17.3292	18.7553	18.4821	17.6482	17.7462	19.2959	19.3512	21.3958	22.8761	23.0605	24.9319	26.8732	29.071	30.3155	30.9927	34.1431	36.9784	37.7055	38.7413	40.1414	43.5864	46.0461	45.9512	48.8669	50.0527	53.5661	55.6314	57.8264	58.4287
	31.9611	32.2784	30.4982	30.7048	31.9163	32.4994	31.7825	31.3094	32.1338	33.3235	32.9438	33.2134	33.3387	32.5409	31.77	32.5708	32.1735	33.1433	33.7017	31.6442	32.0649	33.2285	32.731	32.0216	31.833	33.3464	32.551	34.0885	34.9717	33.9732	34.5085	35.2959	36.4269	36.5924	36.3861	38.1896	40.085	39.46	39.1976	39.7345	42.0874	43.7461	42.707	44.1926	44.5186	47.2007	48.3069	49.1849	49.1998
	25.3213	25.1752	23.786	23.9878	24.4701	25.1206	23.8873	23.8388	24.1435	25.2803	24.7568	24.9229	25.3765	24.4087	23.9508	24.522	24.3637	25.1361	25.8677	24.0389	24.3121	25.6513	25.5013	24.6318	24.3557	26.1726	25.4806	27.3311	28.3353	27.9376	28.6074	30.099	31.7522	32.5558	32.4196	34.6946	36.6886	36.6068	36.6643	37.3699	39.9664	41.9032	41.1449	42.3853	43.0787	45.2349	46.7031	47.7268	47.0681
	33.6952	33.3313	32.274	32.0929	32.788	33.1898	32.5554	32.1439	32.2432	33.7563	33.1276	33.1792	34.0826	32.553	32.0369	33.1001	32.8091	33.8899	34.5072	32.0933	32.8228	34.2178	34.0304	33.2383	33.0204	35.4597	34.4632	36.5495	37.5291	36.8371	37.7868	38.7009	40.6848	41.1647	41.7531	43.9538	46.7606	46.2842	46.4945	47.516	50.4411	52.39	51.7585	53.5597	54.1461	56.9891	58.2332	59.2577	59.5098
	33.2159	33.6188	31.7334	32.3199	32.5298	33.2167	32.3743	32.1746	32.8698	34.0693	33.6399	33.2731	34.3291	33.3326	32.9095	33.7885	33.2357	34.1094	35.0655	33.166	33.4912	34.5479	34.3944	33.2797	32.9635	34.6292	34.1891	35.433	36.6776	35.5072	36.5895	37.5948	38.9842	39.5348	39.338	41.5375	43.5231	43.3757	43.2626	44.1537	46.3974	48.0008	47.3562	48.5584	49.0893	51.0708	52.5088	53.441	53.046
	51.3192	51.5519	49.9012	50.19	50.6521	51.0171	50.1542	50.1486	50.6095	51.965	51.3173	51.3605	51.8115	51.0342	50.4088	51.4675	51.2031	52.1051	52.7429	50.7674	51.1333	52.6876	52.3374	51.7183	51.7531	54.0494	53.2599	55.1479	56.1949	55.0511	56.3007	57.1428	58.6374	58.783	58.75	61.0114	63.2232	62.6616	62.8619	63.4665	65.9464	67.6269	66.8523	68.274	68.2975	70.8426	71.8991	72.6745	72.6399
	56.6741	56.5818	55.0535	54.9534	56.0808	56.762	55.7781	55.8332	56.5493	57.7764	57.2333	57.9496	58.6548	57.663	57.0644	57.9718	57.8387	58.818	60.073	58.1198	58.0885	59.955	59.3236	58.7721	58.6309	61.6291	60.9502	62.7696	63.9018	63.1041	63.9731	65.2552	66.7153	67.0237	67.146	69.2356	71.4634	70.8365	70.8528	71.6636	73.7138	75.5799	74.0646	76.0523	75.9148	78.6379	79.579	80.4241	80.0471
	37.4026	37.1404	35.9523	36.0249	36.7459	37.4771	36.2471	36.3233	36.6642	37.9747	37.4311	37.3469	38.1818	37.2778	36.5596	37.4889	37.0609	37.928	38.6578	36.6979	37.0085	38.2277	38.0196	37.3512	36.9896	39.176	38.6276	40.5486	41.6458	40.5229	41.5001	42.941	43.768	43.7258	43.8957	46.1818	47.8284	47.3679	47.657	48.5128	50.5323	52.095	51.5113	52.883	53.3407	56.0568	57.4719	58.3903	57.834
	30.4782	30.4828	29.1867	29.4353	29.7862	30.6367	29.548	29.4058	30.1094	31.236	30.6305	30.7373	31.5999	30.3592	30.0892	30.5721	30.6836	31.3614	32.3171	30.1239	30.5265	31.5722	31.044	30.4802	30.3719	32.5501	31.7007	33.3971	34.0024	33.1926	33.9012	34.8084	35.9494	35.8845	35.8599	37.7979	39.5862	39.3545	39.4077	39.7794	41.7631	43.6032	42.7492	43.9838	44.2304	46.8222	47.9172	48.7129	48.5214
	24.7465	24.8998	23.5966	23.8398	24.6855	25.134	24.0358	23.5773	24.3819	25.0064	24.7216	24.9384	25.3513	24.3795	23.7088	24.3437	24.1313	24.7577	25.6769	23.6439	23.6293	25.2019	24.5816	23.9881	23.6802	25.4102	24.9295	27.3689	28.8349	28.2051	30.2249	32.3609	34.7274	35.7192	36.7211	39.6374	42.2741	43.1982	43.9253	45.2773	48.4005	51.1908	50.9529	53.5041	54.5492	57.4515	59.6592	61.5516	62.0689
	29.7125	29.531	28.055	28.4073	29.5727	29.5635	28.1521	28.2129	28.4892	29.3455	28.6817	29.3115	29.5185	28.7601	27.3977	28.6098	27.9367	29.2249	29.273	27.8214	27.9611	29.4291	29.2162	28.1	27.7903	29.8375	29.1267	31.4869	32.6082	31.9892	33.3761	34.5455	36.3809	36.4984	37.0659	39.1983	40.9432	40.9695	41.3424	41.9799	44.0258	45.7502	44.8059	46.3027	47.1147	48.7425	49.9585	50.6678	50.3377
	38.0045	37.8533	36.31	36.687	37.1278	37.8769	36.9048	36.3683	37.1483	38.2948	37.6063	37.5511	38.356	37.2417	36.8337	37.5013	37.2993	38.1273	39.1009	36.8139	37.3925	38.6643	38.3032	37.384	37.0164	39.3472	38.4154	40.1451	41.1271	40.2711	40.8468	41.8093	43.3825	43.1996	42.7673	45.147	46.7661	46.5056	46.4605	46.8123	49.1073	50.6899	49.7249	51.3245	51.6457	54.1403	55.5967	56.2299	56.2942
	28.1762	28.2713	26.7615	27.0535	27.8818	28.3554	27.5229	27.3496	27.9415	29.1035	28.8197	28.6849	29.334	28.4303	27.7541	28.376	28.0022	28.8799	29.8698	28.07	28.1316	29.3285	28.9894	28.4391	28.382	29.9566	29.3029	30.9085	31.8195	30.7293	31.3597	31.9745	33.2609	33.1435	32.648	34.4034	35.7408	35.1939	34.9263	35.1444	37.0625	38.5273	37.0375	38.4192	38.6373	40.5774	41.6169	42.5191	42.0004
	31.5135	31.2709	30.0137	30.5327	31.1442	31.907	30.741	30.3769	31.0575	32.2842	31.5174	31.6594	32.2998	31.5644	30.9875	31.7138	31.5894	32.3358	33.2365	31.2623	31.3358	32.6313	32.506	31.8352	31.595	33.5562	32.8403	34.3651	35.2736	34.2527	35.1096	36.0071	37.0567	37.4417	36.813	38.8749	40.5526	40.1531	40.1967	40.6267	42.6917	44.5128	43.6423	45.2792	46.023	48.5948	50.083	51.3686	51.5361
	33.2666	33.4405	31.1728	31.8025	32.6692	33.087	32.2226	32.3368	32.5743	33.5966	32.8305	33.1883	33.3494	32.4368	32.0004	32.1099	32.2219	33.1268	33.8478	31.6211	32.0397	33.4288	33.1063	32.3247	31.9992	34.0404	32.8189	34.6704	35.99	34.398	35.8533	36.6674	38.1646	38.3126	38.0334	40.5556	42.5364	41.9508	42.2167	42.247	44.9526	46.6627	45.8335	47.3731	48.1813	50.9218	51.6335	52.956	52.5162
	39.5486	39.4468	38.0684	38.2868	38.6078	39.0285	38.2438	37.942	38.1876	39.6115	38.5941	38.7226	39.4161	38.3168	37.58	38.5546	37.9485	39.095	39.5558	37.9004	38.2518	39.392	38.8291	38.4181	37.95	40.0908	39.2025	40.8674	41.8648	40.8345	41.4825	42.4342	43.4032	43.9036	43.3947	45.2012	46.9641	46.606	46.4515	46.3719	48.6573	50.3902	48.9412	50.3578	51.037	52.9443	53.99	55.2868	54.7497
	38.9851	39.0023	37.6488	37.735	38.5154	39.283	37.977	37.6753	38.266	39.374	38.454	38.3795	39.2149	38.227	37.936	38.4167	37.9823	38.862	39.8336	37.6139	38.1094	39.2935	39.099	38.0326	37.7595	39.822	39.1431	41.426	42.4258	40.8773	41.8408	43.0099	44.6735	44.4798	44.2974	46.1806	48.3141	47.8913	48.2008	48.4758	51.2364	52.7114	51.612	52.678	53.2027	55.5302	56.9754	57.2253	56.7875
	26.5247	26.4891	24.7058	25.3722	25.6533	25.9748	25.2083	24.887	25.3476	26.1876	25.8611	25.8835	26.3632	25.4633	25.0771	25.3915	25.0404	25.8224	26.4551	24.7941	24.9202	26.4431	25.7848	25.0047	24.9824	26.7041	25.9963	27.9502	29.2143	28.4291	29.2967	30.3665	31.725	32.4041	32.233	34.1396	35.8785	35.8388	36.1102	36.5166	39.0134	40.5355	39.3967	41.0135	41.3292	43.4328	44.8381	45.8947	45.0819
	31.5767	31.7509	29.8448	29.9511	31.064	31.3514	30.4254	30.2856	30.7405	31.7855	31.1269	31.5486	32.3341	31.0007	30.6423	31.2527	30.7454	31.3918	32.3679	30.0004	30.5698	31.3712	31.2399	30.1026	30.0876	31.4082	30.7393	33.0051	34.3428	33.7767	35.4903	36.7718	38.5358	39.7047	40.3452	43.0836	46.0112	46.4459	47.159	48.37	51.902	54.07	53.7382	55.7848	57.2246	60.3418	61.924	63.9144	63.916
	31.1486	30.7735	29.3385	30.0084	30.8821	31.6009	30.7773	30.7255	31.0988	32.0537	31.5081	31.5385	32.0606	31.2117	30.5246	30.7819	30.3911	31.1976	32.0079	29.8857	30.0547	31.5879	31.2345	30.2461	29.9355	31.4613	31.3475	33.4313	34.987	34.7753	36.934	38.8154	40.849	42.8732	43.4876	47.3156	50.4635	51.2186	52.5732	54.224	58.201	61.8679	61.7083	64.8929	66.2202	70.6325	72.8865	74.89	75.4694
	19.5065	19.4165	18.1032	18.312	18.8664	19.4184	18.6154	18.3874	18.6681	19.8564	19.6298	19.731	20.2673	19.6064	18.777	19.4942	19.2577	20.5513	21.0321	19.1612	19.2365	20.0775	19.9041	19.2285	18.8053	19.9777	19.5679	21.4254	21.9991	21.7671	22.9312	24.1191	25.3858	26.1916	27.3092	29.5089	32.1373	32.8322	33.5388	34.7416	37.709	40.4183	40.9071	43.6768	45.4431	48.8479	51.4532	53.3301	53.788
	26.2443	25.7781	24.4115	24.5963	25.3121	25.8238	24.5179	24.1885	24.8143	25.7608	25.1251	25.205	25.7081	24.6219	24.3826	24.9117	24.8132	25.4706	26.5167	24.3388	24.735	25.8923	25.6908	24.789	24.4888	26.339	26.0994	28.7051	29.917	30.0324	31.8999	33.9458	35.8933	37.0515	38.4641	41.4652	44.0876	44.6109	45.6831	47.3684	49.9292	52.8231	52.3686	54.7936	56.0613	59.0609	61.2863	62.9241	63.3483
	29.5473	29.6062	28.1934	28.4018	29.1976	29.6966	28.7142	28.4813	29.0831	29.9071	29.3869	29.3989	30.4789	29.2875	28.9993	29.4698	29.1709	29.7512	30.7816	28.9448	29.2389	30.2582	30.0685	28.9622	29.1782	31.079	30.4347	32.6395	33.5421	33.1332	34.7847	35.9824	37.8231	38.2847	38.704	40.8242	42.8848	43.1319	43.2257	44.5066	46.4736	48.1127	47.5237	49.068	49.5121	52.2847	53.2346	53.9304	54.1134
	29.3716	29.4171	27.7236	28.1023	28.5491	29.0139	27.794	27.7378	28.3268	29.0175	28.4453	28.1793	29.4268	28.3643	27.4136	28.3631	28.0798	28.9394	29.3424	27.828	28.1829	29.3707	28.5664	28.2375	27.9568	30.0672	29.7054	31.8718	33.099	32.7487	34.0961	35.7453	37.5369	38.3018	38.8001	41.596	44.2312	44.5648	45.3821	46.1293	48.9046	51.1411	50.1051	52.3078	53.3285	56.3948	58.2305	59.3052	59.5506
	37.8596	37.6711	36.1403	36.0993	37.0898	37.8547	36.5507	36.3597	36.9885	38.0271	37.2549	37.8111	38.191	36.881	36.6963	37.1183	36.8265	37.7034	38.6168	36.4322	36.9994	38.6009	37.7953	37.3395	37.1812	39.0873	38.3953	40.9668	42.6537	41.8215	43.3445	45.3444	47.3552	48.3407	48.2139	50.6533	53.0402	53.0057	53.7229	54.0381	56.9921	58.7452	58.0029	59.6144	60.1135	62.7854	64.3692	65.0394	64.768
	16.1496	15.9807	15.3194	15.0931	16.1574	17.3047	16.7982	17.406	16.8289	17.1905	17.7704	18.2105	19.7387	19.5989	18.7869	19.0511	19.03	20.1923	20.8684	19.6065	20.1888	19.2787	20.9314	22.0442	21.3721	20.3551	22.0707	22.4262	22.9165	23.7616	26.136	27.1014	28.8041	29.6248	31.3023	32.817	32.7574	34.6136	35.3912	36.438	37.8174	39.6361	41.7371	41.0714	40.8082	43.6427	45.8198	46.8857	46.4452
	32.309	31.4971	31.0288	30.8909	32.0088	32.3042	32.2565	32.1637	31.3248	31.0492	31.1706	31.943	33.0729	32.4415	31.2398	31.3614	31.251	32.9775	33.0375	31.6338	32.576	32.061	34.3668	35.524	35.2122	33.1036	35.2084	35.6891	35.6513	36.4348	38.6825	39.757	41.018	42.3189	43.6331	45.5687	45.3853	47.1118	47.7945	48.3211	50.044	51.7043	53.7873	52.6162	51.7962	53.664	56.1822	57.0807	55.7781
	22.7878	22.4355	21.631	21.8882	22.579	22.9666	23.4021	23.5339	22.8653	22.5709	22.8324	23.3629	24.3113	24.015	22.6644	22.848	23.177	24.6822	24.8392	23.5978	24.2771	23.5051	25.1768	26.7105	25.8073	24.3541	25.9494	26.0215	25.7154	26.35	28.4982	29.6674	30.8261	31.3894	32.9159	34.0812	33.8641	35.2547	35.9687	36.7891	38.5777	39.9455	41.5004	40.8346	40.195	42.3532	44.9186	45.5118	45.0769
	30.6736	30.225	29.2904	29.3162	30.3023	30.9795	31.3132	31.1308	30.6067	30.5374	30.6351	31.2672	32.6804	31.6408	30.6917	30.5286	30.7272	32.1806	32.0183	30.7531	31.159	35.7578	31.7347	30.6814	31.8239	31.3175	32.7373	33.6851	34.2179	35.0401	37.315	38.419	40.6524	41.4236	43.3496	45.3261	45.118	47.6208	48.2418	48.9622	51.2329	52.7462	55.3186	54.4966	53.6382	55.8261	58.157	59.1343	58.567
	22.811	22.3986	21.6551	21.8319	22.3589	22.9135	23.1765	23.1717	22.3068	22.5776	22.4088	23.1995	24.2902	23.6378	22.481	22.9327	22.8006	24.2409	24.2817	22.79	23.029	23.5459	23.9327	24.3184	23.5226	22.4931	24.2288	25.0172	25.5295	26.6325	29.6251	31.4243	33.7109	35.2362	37.3111	39.4985	40.2076	42.8894	44.5135	46.6889	49.062	51.2708	54.2819	54.2787	53.8982	57.2725	60.4459	61.7826	61.4668
	14.5533	13.5756	13.2706	12.9081	13.8789	14.6268	14.6972	14.64	14.0538	13.4637	13.4175	13.9907	14.7818	14.4463	13.2864	13.126	13.1523	14.3475	14.2558	12.9504	13.7047	14.7462	14.1083	14.4271	14.3033	13.3858	14.2951	15.1604	15.3941	16.6963	18.8871	20.413	22.8209	24.123	26.3518	28.1975	28.5593	31.1882	32.6092	33.3976	36.3655	38.1146	40.7161	40.8626	40.7431	43.4191	45.8692	47.5923	47.2285
	21.7664	21.5718	20.8273	21.0874	21.96	22.6995	22.9347	23.0438	22.4667	22.1949	22.4374	22.9714	23.8211	23.241	22.4049	22.6415	22.7925	23.9885	23.933	22.8382	23.391	24.2915	23.8987	24.0171	24.3196	23.3735	25.0813	25.3878	25.4383	26.3315	28.7526	29.9466	31.3978	32.7723	34.5763	36.4828	36.8039	39.1286	40.503	41.9073	44.1634	46.0225	48.5818	48.414	48.301	50.7297	53.5491	54.7737	54.7668
	33.9931	33.4131	32.7155	33.1296	34.1865	34.6355	34.7837	34.7105	33.7902	33.862	33.8518	34.2332	35.3554	34.7719	33.6009	34.2266	34.1252	35.634	35.7706	34.2401	34.9158	35.5007	35.6117	35.8752	35.8345	34.6549	36.1396	36.6451	37.1318	37.6559	39.8912	41.1937	42.3864	43.1936	44.9362	46.4907	46.6644	48.7888	49.2661	50.3412	52.753	54.1868	56.3918	55.7886	55.3821	57.8757	60.1322	61.3647	60.7289
	29.423	29.1261	28.5529	28.546	29.7632	29.9699	30.4435	30.027	29.7824	29.5151	29.3895	30.2748	31.233	30.7754	29.6245	30.0609	30.0444	31.2216	31.4245	30.314	30.9708	31.0225	31.5139	32.1255	31.3946	30.4144	32.2466	32.2845	32.3501	33.203	35.1924	36.4627	37.6146	38.5787	40.3349	41.2932	41.4797	43.5393	44.2981	46.0912	47.8646	49.6314	51.6372	51.4345	51.012	53.4064	55.8937	56.8675	56.9347
	27.9875	27.8099	27.1034	27.6889	28.1827	29.3588	29.0063	28.9551	28.2219	28.4405	28.6068	29.0644	30.1027	29.536	28.9164	29.588	29.7127	31.122	31.4481	29.8479	30.327	29.4295	31.3392	32.1699	31.5953	30.0286	31.5282	32.4775	32.8244	33.7566	35.8997	37.2287	38.755	40.019	41.5528	43.3898	43.8102	46.0628	46.9705	48.4238	50.3946	52.3619	54.4395	54.2575	53.5426	56.1626	58.9953	59.8908	59.3853
	38.2481	37.1175	36.5764	36.9225	37.6773	38.1107	38.5743	38.9233	37.8174	37.8696	37.7239	38.3907	39.3369	38.8154	37.496	38.8427	38.3655	40.2751	40.2299	38.7517	38.9096	40.9537	40.3999	39.717	40.1058	37.6738	40.1775	40.2729	41.2354	41.5416	43.6969	44.7004	46.2096	47.205	48.6148	49.6891	49.9246	51.986	53.204	54.5656	56.847	58.8215	61.4927	61.7737	62.1046	65.5653	68.3871	70.5174	70.8633
	17.2439	17.0093	16.5264	16.4588	17.5392	17.9991	18.181	18.7576	17.7149	17.5614	17.9564	18.5181	19.1209	18.5256	17.7039	17.826	18.0502	19.0679	19.183	18.119	18.6434	18.6458	19.1095	19.6677	19.3664	18.1177	19.2996	19.5502	19.3157	20.0139	21.8177	22.9185	24.1594	25.1355	27.0731	28.867	28.5583	30.9135	32.029	33.1911	35.5669	37.4645	39.5865	39.4228	39.6438	42.1518	44.7818	46.1914	46.328
	23.4349	22.7946	22.3355	22.072	23.2402	23.2611	23.9655	23.6351	22.6511	23.3285	23.4606	23.5399	25.2434	23.827	23.4549	22.981	23.4121	24.4106	24.3312	22.9303	23.7347	24.2122	24.5304	25.0199	24.9956	23.8409	25.4424	27.3075	28.2722	30.4311	33.9569	36.6408	39.9812	41.9308	45.407	48.234	49.4635	52.5179	54.2951	56.5088	59.9353	62.2981	65.818	66.025	67.0407	69.705	74.3251	75.6796	76.0312
	41.8627	41.4526	40.8937	41.1015	41.8079	42.684	43.0867	42.8493	42.4166	42.3646	42.5619	43.3534	44.8318	43.9537	43.2284	43.8274	44.1669	45.6962	45.7439	44.7191	45.4604	51.6914	46.2245	45.215	47.4057	46.4879	48.3072	48.9417	49.3072	49.3758	51.9471	53.0949	54.9453	55.5325	57.4102	59.1426	58.8083	60.7974	61.5946	62.4826	64.9056	66.3615	68.6984	67.984	67.9009	70.3639	72.8842	73.8795	72.5588
	30.3115	29.5905	28.9089	28.9642	30.1348	30.6796	30.4258	30.4035	29.8263	30.0085	29.7642	30.7946	31.323	30.7232	30.073	30.0599	30.332	31.7346	31.672	31.1473	32.1383	29.9115	32.3906	33.3468	32.3516	31.0459	32.7486	33.2563	33.4518	34.5066	36.9517	38.2607	39.7488	40.7052	42.0032	43.8563	43.9798	46.1824	47.1234	48.5604	50.1943	51.9584	54.1185	53.4838	53.0426	55.9559	58.311	58.9221	58.9197
	30.0859	29.1348	28.4628	28.5062	29.5108	29.9253	30.2018	30.4106	29.2618	30.015	29.9343	30.2093	31.4682	30.4643	29.4276	29.7356	29.8451	31.0986	30.9739	29.6076	30.3718	33.7986	30.8251	29.5201	30.4481	29.5746	31.8257	32.0435	32.2503	33.1712	35.408	36.8153	37.9729	39.0869	40.803	42.4283	42.2316	44.5391	45.3804	46.5995	48.5266	50.2473	52.4732	51.8981	51.4618	53.8825	56.6988	57.3929	57.0525
	29.7038	29.4536	28.8734	28.8089	29.8264	30.6226	30.315	30.2045	29.2496	29.352	29.7234	30.2739	30.9567	30.3182	29.3848	29.3938	29.374	31.0343	30.8779	29.3914	29.938	33.347	30.289	29.4895	30.0045	29.9039	31.9109	32.0516	33.3934	34.2102	37.1257	38.6523	40.6818	42.4338	44.3606	46.3116	46.9899	49.7681	51.3628	52.8767	55.6092	58.197	60.6428	60.7974	61.2416	63.9596	67.7306	68.681	68.4506
	19.6776	19.0372	18.6867	18.8393	19.6202	20.0337	20.0995	19.8557	19.2941	19.3821	19.3399	20.0657	20.6885	20.2977	19.2574	19.7725	19.8621	21.1094	20.7784	19.9406	20.3217	23.3768	20.957	20.6117	21.6811	21.2197	22.727	23.27	23.998	24.7667	26.9122	28.1731	29.9207	31.2624	33.1843	35.3864	36.0668	38.7254	40.5007	43.2637	46.0901	49.2129	51.8295	52.2971	52.6829	56.1875	59.6153	61.1592	61.1663
	28.7076	28.4354	27.8619	27.9104	28.5061	29.3091	29.4052	29.092	28.4083	28.481	28.7568	29.514	30.3913	29.8521	29.2931	29.4466	29.5119	30.8591	30.7489	30.1309	30.9967	31.0396	32.5048	32.7803	32.4392	31.7327	33.0756	33.6393	33.691	34.0448	36.6233	37.5822	39.0207	40.0669	41.3817	43.0236	43.0265	45.3041	46.0358	47.7147	49.7262	51.8336	53.6827	53.2863	53.0172	55.4044	58.0655	59.1752	58.6314
	30.3525	29.501	29.4369	29.7432	30.2189	31.0801	31.0201	31.5846	29.9573	30.3429	30.988	31.2374	32.5054	31.4811	30.6658	31.4209	30.9038	32.7457	32.9177	31.1874	32.775	43.8023	31.9772	27.5969	30.7413	32.2967	34.5424	33.6938	35.357	35.2676	37.3364	39.5281	41.3656	41.8935	43.51	45.3063	45.1501	47.0365	47.774	49.4922	52.33	52.5725	55.665	55.9757	55.4012	57.6384	60.522	61.5678	61.1037
	28.1379	28.0162	27.1918	27.2934	28.3207	28.6748	29.2323	28.9509	28.6454	28.3741	28.6841	29.0096	30.2748	29.8196	28.6368	29.1974	29.4169	30.6242	30.9597	29.9577	30.4785	34.5581	31.0966	30.1216	31.2451	31.0755	32.8594	33.2294	33.7808	34.4906	36.6461	37.689	38.7776	39.8121	41.1071	42.2713	42.4291	44.1456	44.8296	45.5866	47.5611	48.8314	50.6879	50.2848	49.321	51.8414	53.7616	54.6884	53.9306
	12.1414	11.5702	10.8285	10.5222	11.6195	12.0089	12.4675	12.3111	12.0514	11.9211	12.03	12.214	13.1498	12.6447	12.0369	12.283	12.5085	13.6416	13.77	12.7608	13.1995	13.9757	14.2187	14.4019	14.6815	13.3148	14.7065	15.4523	15.8818	16.6972	18.666	20.1401	21.718	22.8999	24.4394	26.2311	26.6802	29.2026	30.6342	32.315	34.8269	37.1888	39.6377	39.9707	40.1702	43.067	45.6993	47.3446	47.2764
	42.9829	42.3206	41.8386	42.1136	43.0856	43.7628	43.9767	43.9076	43.2229	42.959	43.0668	43.6431	45.0775	43.9057	43.0957	43.5008	43.7212	45.0769	45.1526	43.9939	44.7034	43.7527	45.6083	46.4772	46.0267	44.1987	46.2416	46.4552	46.4135	47.0308	49.3305	50.2959	51.7051	52.2424	53.6863	55.1267	54.843	56.8523	57.3064	57.9687	59.4692	61.1289	63.3495	62.3444	61.4694	63.7558	65.8196	66.5529	65.8413
	23.5567	23.3571	22.85	22.8587	24.0857	24.7551	25.0937	25.0355	24.5185	24.6755	25.2385	25.9185	26.9728	26.2072	25.4428	25.7264	26.1131	27.6214	27.666	26.4848	27.381	27.3762	28.3974	29.3245	29.0939	27.9411	29.3389	29.7817	30.04	30.7657	32.6557	33.7204	35.054	35.7633	37.1667	38.5153	37.9685	39.8636	40.7294	41.6276	43.7667	44.7618	46.6285	46.2555	45.5671	47.9705	50.1639	50.8143	50.3228
	17.8106	17.5169	17.047	17.114	18.155	18.6289	18.8613	18.988	18.5671	18.5867	18.6682	19.0522	20.0868	19.5309	18.8892	19.0224	19.2906	20.4763	20.5688	19.4104	19.9289	22.3405	20.4297	19.7278	20.505	19.8934	21.0961	21.6243	22.1916	22.8445	24.9108	26.0075	27.2992	28.2243	29.7747	31.1375	31.2022	33.2023	33.8165	34.7436	36.6892	38.2533	40.13	39.8756	39.5931	41.7586	44.0313	44.9277	44.8498
	29.7367	29.1115	28.6616	29.0175	30.1851	30.6156	31.296	31.2701	30.9016	30.7962	31.3139	31.6102	32.8893	32.0974	31.2076	31.5445	31.8896	33.6195	33.572	32.9257	33.2294	35.0362	34.3619	34.2274	34.4803	34.0662	35.9283	36.2577	36.5152	37.5075	39.6332	40.966	41.7931	42.7107	44.133	45.3013	45.3496	47.1821	48.0933	48.7951	50.8085	52.7317	54.8937	53.9677	53.3948	55.401	57.8541	58.3817	57.825
	40.4054	39.8876	39.2093	39.0695	39.9516	40.44	40.7293	40.6913	39.8594	39.9593	40.0357	40.7434	41.466	40.6299	40.0106	40.1067	40.1296	41.2817	41.8179	40.4995	40.9861	45.2318	41.4486	40.3454	41.1988	40.553	42.0145	42.2964	41.8844	42.3372	44.1767	44.659	45.2105	45.5296	46.1486	46.6519	45.473	47.1179	47.3054	47.2626	48.1941	49.3182	50.2933	49.0684	47.9211	49.3424	50.2206	50.6578	49.4502
	42.6149	42.2527	41.5619	41.4828	42.5755	43.1742	43.585	43.6817	42.6443	42.8394	43.1307	43.6084	44.9607	44.243	43.1522	43.392	43.9619	45.6966	45.4935	44.6095	45.6304	49.3323	45.8814	44.3052	46.0535	48.0415	50.9977	50.8828	52.069	52.4628	54.8817	56.3172	57.6485	59.023	60.6282	62.0956	61.7259	63.8908	64.6544	65.7002	67.3621	69.1153	71.2246	70.0685	69.3367	71.5113	74.1059	74.5342	74.0584
	38.0763	38.1488	37.0032	37.234	38.5382	39.2427	39.5591	39.4464	39.1723	38.9838	39.6703	40.2786	41.4416	41.0148	39.6515	40.2023	40.5227	42.2745	42.5272	41.0596	41.8466	40.6504	43.0478	45.1437	44.3223	42.8731	44.5753	44.9713	44.5251	45.5043	47.9868	49.2207	50.3631	51.4123	53.2281	54.1213	54.1174	55.9994	57.0278	57.4267	59.4603	60.8717	63.0963	62.5849	61.6727	63.8018	66.9895	67.326	67.3155
	11.568	10.625	10.1785	10.4535	11.1664	11.7416	11.7641	11.7239	10.9169	11.1928	11.1526	11.3469	12.5184	12.2452	10.7679	11.1609	11.494	12.3848	12.3632	11.4132	12.0169	11.7583	12.5683	13.6078	13.2537	11.8444	13.3912	14.1963	14.525	15.7194	18.0068	19.8602	21.2877	22.3049	24.4634	26.1776	26.5816	29.2171	30.3494	31.3974	33.564	35.8955	38.2546	37.9543	38.0976	40.7823	43.653	44.7941	44.4663
	17.0187	16.7821	16.0727	16.2442	17.1744	17.6141	17.9888	17.811	17.0027	16.9595	17.1461	17.4803	18.6487	17.8267	16.9095	17.2077	17.185	18.4143	18.4977	17.4363	17.8156	19.5703	18.523	18.1895	18.6103	17.8107	19.356	19.8722	20.2989	21.355	23.2935	24.8525	26.715	27.7199	29.5485	31.5077	31.8424	34.2595	35.2479	36.2008	38.5034	40.6749	42.7963	43.119	42.6896	45.6117	48.4397	49.5299	49.3755
	11.0767	10.7025	10.5771	10.3225	11.1597	11.6389	11.97	11.9813	11.3607	11.4671	11.5597	11.8385	12.792	12.0781	11.3791	11.6231	11.8495	12.9132	13.0583	11.9765	12.4549	13.0977	12.8049	13.0732	13.553	12.5784	14.1447	14.6102	15.2875	15.7035	17.6301	19.2513	20.9989	22.3821	24.0071	25.9489	26.4423	28.9647	30.4521	31.7153	33.8687	35.8904	38.5269	38.6545	39.0364	41.4998	44.5964	46.1567	46.0185
	20.6979	20.2285	19.5367	19.9579	20.6056	21.3431	21.6705	21.4967	21.1572	20.6092	21.1729	21.4826	22.5269	21.9242	21.0582	21.2641	21.5156	22.7348	22.4191	21.925	21.8775	22.9414	22.5313	23.0312	23.6686	22.0941	23.7998	24.7678	25.0051	26.1598	28.7181	30.4979	32.5525	33.8223	35.6789	37.9827	38.4655	41.0863	42.5325	43.8478	46.4689	48.834	51.2545	51.8496	51.2454	54.483	57.1824	59.2145	58.3983
	13.5838	13.4927	12.6457	12.7902	13.5051	14.4917	14.8534	14.4517	13.9547	13.7641	14.0502	14.4303	15.4053	14.9343	13.9968	14.2596	14.3217	15.3074	15.4092	14.3376	14.869	13.3117	15.7622	17.3359	16.2557	14.8261	16.4133	16.7363	16.8084	17.527	19.7972	21.2015	22.1904	23.5685	25.7223	27.6609	28.1589	30.8117	32.0606	33.5214	35.9684	38.6879	41.6507	42.5344	43.6568	46.8365	50.13	51.6227	52.0178
	33.9967	33.5947	33.2295	33.1567	34.0781	34.2575	34.641	34.7304	33.9358	33.782	33.7735	34.0227	35.5761	35.0687	33.8772	34.0968	34.4322	35.5215	35.8607	34.4975	34.9203	39.5696	35.1956	33.7697	35.0365	34.2749	35.8303	36.0312	36.2762	36.6354	38.4289	39.6874	40.7403	41.7123	43.0993	44.8706	44.2374	46.6786	47.0541	47.9645	50.2202	51.8158	54.2279	53.4281	53.0511	55.9384	58.4427	59.3749	58.8757
	26.2534	26.1023	25.0431	24.5565	25.5993	26.019	26.5252	25.7195	25.8214	25.2645	25.7653	26.2223	27.6214	26.5583	25.7709	26.1293	26.2308	27.4923	27.5222	26.1531	26.7924	29.892	26.9288	26.0702	27.3108	26.1189	28.3664	29.3376	29.9737	31.0006	33.8679	35.9765	37.6519	40.2795	42.2495	44.7544	45.9207	48.6306	50.3873	51.6326	54.8334	57.3143	60.3305	60.3334	60.7261	63.4157	66.9924	68.5372	68.9398
	32.357	31.8634	31.1651	31.6772	32.4182	33.1052	32.8409	33.0217	32.1819	31.8497	32.4192	33.0253	34.2125	33.6753	32.6	32.9561	33.1394	34.4264	34.5255	33.3265	33.8818	34.3909	35.1483	35.7285	35.7342	33.5576	35.3183	35.798	35.9697	37.1436	39.5323	41.01	42.8099	44.3064	46.6313	49.0327	49.2618	52.6243	54.0006	56.0266	59.3243	61.7779	65.2479	66.2023	66.6704	70.6382	74.5086	76.6796	77.2014
	45.6985	44.5842	44.0159	44.0323	45.6085	46.4897	46.6082	46.0669	45.8494	45.3588	45.8106	46.0817	47.8054	46.9135	45.7349	45.9539	46.0167	47.5137	48.0201	46.3486	46.9097	47.5757	48.1959	49.0753	48.9144	45.1043	46.4681	46.7821	46.8609	47.6395	50.0405	51.1633	52.9187	54.1055	56.2023	58.2375	58.2987	61.4276	62.8889	64.2944	66.5537	69.1919	72.0624	71.4226	71.118	74.6176	77.605	79.1491	78.3162
	46.9547	46.699	46.3399	46.5229	47.6214	48.3261	48.1537	48.3495	47.4492	47.18	47.4043	48.2554	49.5595	48.7446	47.215	48.012	48.4495	49.2747	49.7732	48.4665	49.5243	52.1134	50.4818	50.2033	50.7754	49.1372	50.5651	50.9353	51.6656	51.8806	54.5272	55.827	57.6606	58.517	60.8208	62.714	63.1237	65.8955	67.3687	68.7392	71.8314	74.0823	77.1755	76.9996	77.0507	80.2092	83.6755	84.9266	84.5483
	21.7595	21.1457	20.5736	20.5563	21.6131	22.0764	22.0744	21.9631	21.516	21.2628	21.3958	21.9156	22.8329	22.1277	21.5829	21.6671	21.6009	22.5452	22.7233	21.561	22.1295	22.967	22.7041	22.7818	23.0467	22.3082	23.6157	24.146	24.5144	25.0997	27.2226	28.8406	29.9546	31.2931	33.2776	35.4408	36.2232	38.6615	40.5815	42.1145	45.1056	47.7358	50.7595	51.2075	51.9444	55.6709	59.1286	60.6971	61.0705
	16.3183	15.1886	14.7382	14.1267	15.3334	15.9351	15.8859	16.0489	14.8632	14.9883	14.9098	15.5849	16.669	15.7436	15.1959	15.3444	15.1865	16.3467	16.3745	15.4563	15.9598	18.7035	17.0068	16.255	17.517	16.1932	17.7757	18.183	19.2368	19.8747	21.8271	23.6222	25.4705	27.0844	28.9181	31.036	31.7649	34.6333	36.3694	38.2988	40.6043	43.5554	46.5763	46.7831	47.2591	50.9201	54.7441	57.148	56.9574
	29.4226	28.5202	27.914	28.0798	28.9609	29.7127	30.0365	29.7339	28.9491	28.7324	28.7644	29.6142	30.2075	29.7038	28.7602	29.4424	29.3526	30.9731	31.083	29.369	30.3654	31.4314	31.377	31.9278	32.1771	31.8114	33.3475	34.2181	35.2809	36.2896	38.6059	40.354	41.6531	42.8669	44.3929	46.0578	46.0235	48.5727	49.8866	51.4668	54.2057	55.7434	59.0337	58.7844	58.8423	61.565	64.737	66.0911	65.8096
Time (s)	0	2	4	6	8	10	12	14	16	18	20	22	24	26	28	30	32	34	36	38	40	42	44	46	48	50	52	54	56	58	60	62	64	66	68	70	72	74	76	78	80	82	84	86	88	90	92	94	96
[truncated: 276 more columns]

## Sheet: Figure 4E
NTC-YM	25.239	24.5301	22.7382	22.799	22.5043	21.5182	21.2469	22.1774	21.7535	23.6875	24.9099	23.2856	24.7844	25.3404	23.5432	24.99	25.0526	25.7025	23.9784	25.0151	24.2949	25.6349	25.8934	26.342	25.7531	26.2165	26.7375	27.9626	27.5684	27.9695	27.2339	25.2272	28.1156	32.9263	30.0857	28.4738	27.6458	27.5855	24.6135	26.9457	26.1683	25.3651	25.2657	27.1078	26.8287	25.9698	25.2588	24.8154	24.9471
	6.62748	5.84183	4.30823	4.65979	3.94668	3.50785	3.33311	4.7738	4.09521	6.61786	6.82494	5.46096	6.97947	7.39036	6.10752	6.89982	7.69075	8.21643	6.45495	7.34995	7.15606	8.53227	9.06445	9.41124	8.66692	9.14984	9.84182	10.8908	10.2831	10.6274	9.91486	8.92486	10.7707	14.6551	11.7725	11.47	9.96603	10.8604	7.78908	9.65174	9.467	8.23482	8.08568	9.64639	9.63843	8.73136	8.02169	7.7235	7.60647
	16.4396	15.1175	12.9405	13.2121	13.129	12.5089	12.262	13.6121	12.8147	15.7094	15.7297	14.595	16.5486	15.8899	15.316	16.3037	16.4187	16.4651	16.1601	16.3932	15.8403	18.2369	17.7039	18.5218	18.0083	19.5516	19.3732	20.093	20.7762	20.1532	19.4975	19.087	20.9666	25.9482	23.1288	22.8085	20.565	21.5221	17.7759	20.1917	20.1917	18.3646	18.8446	20.4994	20.4669	20.4031	19.0949	19.2527	19.9137
	20.1143	19.6497	17.678	18.4178	17.9393	16.7934	16.6341	18.4563	17.6852	20.1898	21.0151	19.9245	20.4245	21.5022	20.1239	21.4547	21.5609	21.5818	20.1111	21.7327	21.0379	21.863	22.3039	22.6106	22.1262	23.3223	23.3397	24.2313	23.2274	24.331	23.0673	22.4143	24.5401	28.6175	26.0451	25.4546	24.4924	25.3913	21.8591	24.2291	23.4185	22.2825	22.1842	24.2224	24.6571	23.3445	22.487	22.3798	22.576
	21.255	20.2232	19.0339	19.2771	18.516	18.2178	18.3911	19.7931	18.2327	21.2634	21.414	21.37	22.0348	21.7926	21.6544	22.0589	22.601	22.7428	21.3769	22.3186	21.2389	23.4026	24.491	24.1571	24.0377	25.1086	25.3212	26.3965	26.5489	27.305	25.9422	24.109	26.2277	31.4858	27.6949	27.9022	26.1423	26.7197	23.5795	25.687	26.0591	25.1727	24.1249	26.2639	26.6538	24.2056	24.9662	24.5465	23.312
	21.8584	20.8945	20.2499	19.4112	19.7383	19.2037	19.1425	20.0727	19.5496	22.3443	23.1525	21.7922	23.1616	24.0742	22.0065	23.5408	23.4119	23.7929	22.4128	23.5102	23.1213	24.3725	24.6342	24.6212	24.9107	24.8521	25.4347	26.4403	26.1798	27.3671	26.687	24.8035	26.1916	30.2525	27.8927	28.0437	25.7272	28.106	23.9956	26.7152	26.4285	25.1802	25.4636	25.8553	26.2259	25.6189	25.3652	25.9292	24.9455
	34.619	33.7645	32.0734	32.7606	31.829	30.5168	31.4187	31.763	31.0935	33.3233	34.4763	33.0337	34.0773	33.9244	33.1319	33.8454	34.5209	34.5393	33.3379	33.1947	32.7681	34.8098	34.8314	35.1215	34.7119	35.8316	34.705	37.0158	36.415	36.6933	36.593	34.517	37.1753	42.2197	38.0732	38.2178	36.1139	36.7443	33.1568	35.3881	35.3386	34.9893	33.2899	36.2331	36.1781	33.9877	34.5156	33.5978	33.6735
	37.9737	36.32	35.0066	35.3385	33.9611	33.6621	34.1098	35.3904	35.6402	37.5226	37.5969	36.442	37.8218	38.7845	36.8431	38.0103	38.1542	37.7108	38.2058	37.8901	37.5046	39.104	40.2068	40.1381	39.0054	40.8926	40.9487	42.1252	42.3646	41.6918	40.8234	39.7686	42.0624	47.1637	43.3411	43.9603	43.0771	43.862	40.8917	43.2322	42.48	41.1535	40.982	43.9796	42.1964	41.0106	41.5449	41.1531	40.5973
	36.6289	34.5826	33.1509	32.1211	32.6163	31.8704	32.0679	32.6407	31.5398	35.2483	35.1963	33.7873	34.5109	35.764	33.6138	35.4249	35.4824	35.7724	33.0482	35.1061	34.2197	35.8918	34.5234	36.4331	35.6611	35.9005	36.0738	37.4621	37.6493	37.6385	37.5672	35.3077	38.1443	42.1988	39.0104	38.6309	37.4352	38.3247	33.6576	36.6689	35.7853	35.5668	35.2969	36.6923	36.4241	36.4704	35.9791	34.3628	34.2588
	18.9708	18.6146	16.5293	16.5047	17.1797	16.9991	16.2029	17.6989	17.6266	20.3434	19.9916	19.1391	21.3615	20.4875	19.5606	20.7149	20.1312	20.1845	19.2967	19.6283	18.8441	20.1812	21.5093	19.9668	21.1303	21.3334	20.1939	21.9414	22.5413	22.0793	21.9656	20.5704	22.8707	26.8718	23.8177	23.2945	22.8216	22.4666	19.0477	21.8264	23.3423	20.3636	20.1621	22.1774	21.9572	21.5125	20.4988	19.811	20.2261
	24.2873	23.018	21.4283	21.9888	21.2416	20.279	20.3203	20.6484	21.2142	23.6039	23.6639	22.6304	23.084	23.9616	22.359	23.9837	24.3854	23.9717	22.3704	22.8789	22.6106	24.367	24.6259	24.4744	23.9964	25.1348	25.3493	26.592	26.0502	27.4473	25.0673	23.9306	27.0017	31.5602	27.5348	27.4371	26.2795	27.7895	22.8532	25.2851	25.2686	23.5871	23.4366	26.397	26.0484	25.7075	24.3592	23.2787	23.1417
	33.5343	32.3708	30.9329	30.9887	30.7972	29.7005	30.1059	30.7449	30.2112	33.3141	33.1801	32.0601	33.2899	34.1069	32.706	33.5765	33.8523	33.8032	33.0966	33.7298	33.4771	34.1248	35.097	35.3604	35.436	36.1981	34.8897	37.3274	36.9365	36.8737	35.959	34.9186	37.8212	42.076	38.4763	38.6447	36.7285	37.5437	33.5816	36.4768	35.8018	34.6172	33.8829	35.582	36.8044	34.8733	34.5703	34.3177	34.5944
	18.7456	17.9506	16.1627	16.4448	15.879	14.5617	14.3549	16.1663	16.2867	17.7955	19.0819	17.317	18.7307	19.509	18.1109	18.6628	19.4765	19.3847	18.3898	18.9201	19.0439	20.5713	20.6961	21.7013	21.0372	21.7352	21.2509	22.625	22.2091	22.5908	22.1144	20.7881	23.2094	27.5922	24.1682	23.5699	22.3591	22.9668	19.2411	22.4394	21.3351	20.3879	20.2888	21.4135	22.1464	20.6001	21.2584	20.5709	20.2653
	35.1451	34.6832	31.8978	31.7671	31.6617	31.7131	30.6826	31.0326	31.4887	33.0281	33.4829	32.2737	33.493	33.3362	32.0047	33.0268	33.0901	33.3313	32.026	32.3905	31.6626	33.0538	33.2865	33.598	32.9262	34.5077	33.2982	34.5398	34.7017	34.3806	33.9972	31.8482	35.0952	39.2169	35.8898	35.3834	33.4605	34.7661	30.6566	33.664	32.8712	31.5178	32.1285	33.2353	34.5018	32.6951	32.5831	32.0689	30.9389
	23.4194	21.6607	20.4165	20.3632	19.9735	18.9193	18.9977	19.893	19.2248	21.8838	22.5216	21.1094	22.5105	22.7811	21.7489	22.4618	22.9983	23.0872	21.9935	22.0326	21.7875	22.3701	23.5259	23.4185	23.2155	23.9447	23.9318	25.5172	25.1196	25.2263	24.3751	23.2114	26.0756	29.8351	26.8923	26.1142	24.7905	25.8375	22.6922	24.2444	24.1703	23.1031	22.7763	24.8626	24.1019	23.7256	23.1848	22.7564	22.136
	30.4414	29.9937	27.6733	28.2293	28.4226	27.9957	28.0452	28.5031	28.0211	30.4129	31.393	29.8499	31.3453	31.2602	30.055	31.1261	31.2516	31.3506	30.8551	32	31.6936	31.7173	32.1366	32.6548	32.5619	33.7034	33.3843	34.6384	34.718	35.2858	33.7347	31.6903	34.9541	38.7234	36.1831	35.4113	34.5685	35.4251	31.1774	34.1076	33.3329	32.7379	31.4678	33.6513	33.7983	32.6351	32.6046	32.2293	32.1394
	38.7047	37.5907	36.4186	36.113	34.9705	34.6785	35.192	35.2264	36.1275	38.4694	38.7064	37.9732	38.2362	38.2469	37.183	38.6849	39.4286	39.2441	37.5544	39.2645	38.2318	40.7623	39.7087	40.2822	40.0567	40.287	41.4654	41.652	40.6986	41.3728	40.3651	39.0237	40.9626	45.2425	42.5758	41.364	41.0092	41.741	37.2337	40.0975	40.1124	38.9822	37.3365	40.0485	39.5976	38.6962	37.7148	37.4368	37.7037
	13.6211	12.8454	11.3806	11.9804	10.2623	10.7458	11.0615	11.6374	10.0439	12.051	13.269	11.1959	12.5821	13.5287	11.6795	12.6255	13.1184	13.9695	12.0199	12.7058	11.9353	13.0945	13.9696	14.3224	13.2258	14.0251	13.8079	15.8288	15.5114	16.912	15.179	13.2617	15.9701	20.7844	16.9111	16.1543	15.4892	16.1788	11.9547	14.7273	15.8328	12.9713	13.3428	15.9799	15.3246	14.0751	13.452	13.7801	13.0148
	19.1308	18.1116	16.5654	16.3434	16.9864	16.2297	15.6174	17.3139	16.9335	19.5319	19.9206	18.5431	19.6622	19.6826	18.7693	19.7289	19.5642	20.2064	18.7561	19.9471	19.3383	20.1328	21.3206	20.7818	20.3654	21.8742	20.7583	23.2985	23.3091	22.98	22.4572	21.4534	23.4442	27.8644	24.8209	24.7525	23.2963	23.9699	20.1476	22.8814	22.919	21.2891	21.2442	23.2747	23.3971	22.3857	22.4939	21.6441	20.8382
	27.7542	27.3334	26.3338	24.9383	25.6295	23.6891	24.8551	24.7688	24.6201	27.6623	27.1786	25.9988	28.1638	28.4085	26.0746	27.6561	27.9486	27.6688	26.5729	26.9125	26.1329	27.8737	29.0558	28.9314	28.7096	29.1089	28.8387	30.7763	30.5389	30.3118	30.2342	27.6886	31.2	34.3729	32.3059	30.9004	29.8885	30.6268	27.3769	29.9073	29.6744	28.4523	28.591	29.5904	31.2785	29.1342	29.4534	29.4462	28.139
	17.1183	16.8493	14.8435	15.0189	14.6877	14.6061	14.4431	15.3287	14.7328	18.0123	18.1018	16.9862	17.9636	18.6405	17.3326	18.2414	18.1199	19.0135	17.614	17.8651	18.0372	18.7234	20.5763	19.6539	19.0566	19.9312	20.609	21.7971	21.399	22.1426	20.4232	19.2575	21.1875	25.8841	22.6241	22.3279	21.733	22.3771	18.7931	21.1847	21.4045	20.2262	19.4938	21.0967	21.2074	20.6906	19.6393	19.6329	19.3913
	14.9973	13.154	13.4642	12.7456	11.5477	12.1863	10.9968	12.4326	11.2691	14.652	15.5826	13.7305	14.865	15.8117	14.9803	16.1388	15.5567	15.5725	15.5524	16.4937	16.7941	16.9517	16.6489	16.8337	17.7035	19.3533	19.3574	19.4827	18.2426	19.1196	17.7053	17.2037	18.9899	22.7589	19.5581	19.8774	18.5943	20.1395	16.7347	18.3376	17.6474	16.8805	16.8523	18.7562	19.253	17.7149	17.7971	16.6442	16.4445
	23.4426	22.1656	20.6355	20.0873	20.1019	19.2875	19.118	20.4748	20.1591	22.3807	22.7577	21.3718	22.2507	23.4175	22.4269	22.721	22.9812	23.4926	22.3206	22.1504	21.9181	22.8896	23.8565	23.8514	23.3981	23.7926	23.6734	25.0224	25.2913	24.791	24.7206	23.0511	25.4588	29.8207	26.2045	26.6309	25.3209	24.5518	21.9764	24.6698	23.6148	23.1143	22.4336	24.1938	23.7299	23.2706	22.9859	22.3675	21.8157
	16.5315	15.1404	14.2395	13.6522	13.8652	13.366	13.1068	13.4742	13.94	16.374	16.0186	14.7153	16.0379	16.6868	15.82	15.8142	16.0779	16.6509	14.7996	16.6419	15.5954	15.5645	16.2795	17.3974	16.9595	17.2865	18.0165	18.7486	18.7106	19.6942	18.658	17.5209	19.9887	24.0854	20.5759	20.0687	19.7941	20.2131	16.0095	19.0353	18.7593	18.225	17.4537	19.2424	19.173	18.1574	18.1039	17.289	17.5305
	10.84	9.89955	8.50367	8.8463	8.59198	7.5175	7.71988	8.97221	9.11864	11.2514	11.65	9.90138	11.266	11.4478	10.1867	11.3472	11.0287	11.7927	10.3194	11.0099	10.5341	11.5793	12.6518	12.3083	11.6023	12.3497	12.5368	13.8052	13.7171	14.7262	13.0941	12.6419	14.4462	18.4132	15.3838	15.309	13.7417	14.1834	11.4146	12.9471	13.5066	12.2063	11.7825	13.8438	13.0279	12.9614	11.7545	11.2362	11.5592
	16.699	15.7144	15.5268	14.7999	15.331	14.192	14.3777	15.3972	15.2894	17.9808	17.7849	16.4454	18.0293	18.4977	16.8531	17.8119	17.9795	18.5947	16.696	17.104	16.3152	18.115	18.6482	19.1216	18.5849	19.3681	19.5448	20.9904	20.6628	21.5553	20.4608	19.0261	20.4859	25.1285	22.7894	23.2892	22.2086	22.712	18.1275	20.7853	20.6913	19.2417	19.7272	21.5539	20.6079	20.0264	19.6307	19.4622	19.3388
	14.4609	13.6568	11.9199	12.2735	12.1449	11.6765	11.5151	12.7553	12.119	14.6811	15.0463	13.7287	15.2314	14.889	14.2315	14.784	14.7118	15.7833	13.8126	15.0065	13.8893	15.7299	15.917	16.3073	15.6473	16.6334	16.616	18.2589	17.402	17.2235	17.3771	16.2336	18.6792	21.7837	19.7881	19.0413	18.3353	18.626	14.9187	17.3759	17.1971	16.6455	15.7119	17.7836	17.5167	17.2255	16.9167	15.8197	16.0111
	18.4808	17.6131	16.8345	16.7341	17.0216	16.34	15.587	17.8109	17.3049	19.8863	20.576	18.4368	19.7964	20.6964	19.7161	20.3088	20.1357	20.0785	18.4559	20.2243	19.4908	20.7647	20.9699	21.6739	21.4592	21.5243	22.0537	22.613	23.3411	23.6342	22.2351	21.7197	23.6018	27.3587	25.2496	23.223	22.5587	23.6329	19.8545	22.7639	22.4033	21.2712	20.5369	22.5509	22.537	21.4271	20.8938	20.4415	20.1218
	24.6376	24.406	22.2629	22.6012	22.556	21.8871	22.2689	23.2711	22.5395	25.1937	25.9321	24.6998	25.6244	25.9819	24.8736	25.4392	25.6511	25.7294	25.0573	25.6408	25.1362	26.0809	26.6219	27.2579	26.5606	27.0873	27.3282	28.8162	27.9712	28.6794	27.6792	25.989	29.1862	33.1847	29.8012	29.7226	28.4982	29.1506	25.1323	26.9322	27.2161	26.5906	26.1859	27.0844	27.8743	26.4588	26.1124	26.2221	25.513
	10.1262	9.09253	7.93484	8.55198	8.19045	6.91526	7.07102	8.21242	7.1543	10.2415	10.5222	8.9776	10.2054	10.5682	9.87865	10.7033	10.8172	10.5849	9.12087	10.0362	10.0851	10.993	11.9669	11.6392	11.2698	11.7836	12.1131	13.0759	12.3566	13.2756	12.0518	11.237	13.2254	17.1506	14.6188	14.0295	12.8607	14.0329	10.0723	12.7329	12.2783	11.7371	11.0716	13.0507	13.0593	11.9798	11.7145	10.7557	11.4662
	12.3094	11.457	10.9257	10.4138	10.3319	10.1766	10.3453	11.8866	11.3737	13.7286	14.1156	13.2196	13.9115	14.9108	13.3928	14.0343	14.3222	14.3194	12.9146	13.8115	13.351	14.5459	14.5356	15.2464	14.7218	15.9577	16.2493	18.0238	16.8017	17.6219	16.2186	15.6413	17.4703	21.6455	18.5071	17.7546	16.906	17.2251	14.1971	16.4712	16.6606	15.0483	14.3066	16.0745	15.9888	14.7792	15.5546	14.3948	14.4062
	19.4111	18.4488	16.5813	16.8577	16.8639	16.5666	16.7702	17.4895	17.0637	19.4166	20.2421	19.009	20.401	21.3021	19.5217	20.7074	21.3463	21.0682	20.4804	20.4431	20.6235	21.512	22.149	22.0811	21.6711	22.6341	22.7695	24.1539	23.5873	24.2383	23.5348	22.1601	24.3156	28.6445	25.6182	24.5593	23.4046	24.6594	20.7185	23.4861	22.7704	21.7007	21.8275	23.2399	23.2831	21.8297	21.7729	21.341	21.0723
	22.776	21.9502	20.549	20.8902	20.5304	19.8192	19.6144	21.464	20.8942	23.2119	23.2359	22.4017	22.6757	24.0217	22.2942	23.5148	23.987	24.1571	22.1571	23.6052	21.5884	24.0082	24.1776	25.3185	24.3206	25.7451	25.8762	26.2413	25.4241	26.4411	24.8939	24.8497	27.4005	31.2117	28.8587	27.5649	26.424	27.0879	24.2586	26.5399	26.6488	25.4778	25.6441	27.4587	27.3574	25.8642	25.8525	25.1216	24.4357
	22.9705	21.9524	20.6096	20.753	21.0659	19.8423	19.1693	20.3926	19.4396	22.4619	23.308	21.5021	22.322	23.7694	22.0404	23.225	22.7357	23.144	22.3884	22.9904	23.5305	23.8363	23.585	23.2559	22.7793	23.7137	24.9772	26.071	25.4833	25.7518	24.558	22.8386	26.8391	30.7056	28.1119	26.8209	25.5554	26.1445	22.312	24.9173	24.4569	24.2307	23.5257	24.0834	25.0823	23.7519	22.9087	23.1104	23.0999
	29.3761	28.913	27.0103	27.286	27.1152	25.7396	25.8639	27.1054	26.2253	29.7267	30.0025	27.4897	29.0656	30.0864	28.8863	30.5133	30.3692	31.0854	29.3533	29.8939	31.2439	31.4734	32.3084	32.8048	32.2827	33.1631	33.6212	35.5794	34.1204	34.4477	34.3782	33.3937	34.5771	39.3419	35.864	35.2713	33.8717	35.1077	32.1133	33.8245	34.7327	33.2087	32.5428	34.7805	34.6121	33.314	32.3371	31.5566	31.6607
	31.8781	30.5731	29.7759	29.2021	29.0998	27.9332	28.0105	29.1047	28.6787	31.2956	31.8833	29.8748	31.3637	32.1034	29.9888	31.199	31.1083	31.9145	29.8186	30.6704	30.2484	32.3193	32.6678	32.5498	31.322	32.9705	33.4425	34.989	34.6998	34.9974	33.8543	32.8766	34.8354	39.0459	35.6324	36.0724	34.4512	34.9373	30.409	33.45	32.9678	32.1931	31.8458	33.4419	33.6281	33.1056	32.9411	32.294	30.9695
	23.5209	22.5368	20.6217	21.0509	21.0113	20.0664	19.9092	21.2742	20.7612	23.9983	24.2726	22.4965	23.2064	24.4108	22.8664	22.6395	23.6913	24.0686	23.1428	23.9271	23.7811	24.8525	25.0065	25.586	24.0832	26.1598	25.3686	27.2677	26.765	27.0805	25.9037	23.8932	27.6972	30.7726	28.808	27.1966	26.7567	27.1338	23.5025	26.4146	26.4941	25.3157	24.2372	27.1091	26.3248	24.8526	24.9688	24.5861	24.4437
	20.9564	19.0293	18.7992	18.659	18.6338	17.7836	18.4959	18.7762	18.1884	21.1635	21.7585	20.3269	21.7794	22.2115	20.4026	21.0355	21.1017	21.6443	21.5705	21.4713	20.6372	22.1145	22.3554	22.8394	22.5837	23.2828	23.5753	25.3714	24.0289	24.6356	23.426	23.3668	25.8633	29.3812	26.9647	25.8563	23.9224	25.8226	21.8202	23.979	24.3189	22.6725	22.2787	23.5905	23.7025	22.7792	23.5241	23.617	22.9687
	18.0661	17.1238	15.5454	15.37	15.6981	14.9999	15.3705	16.4395	16.074	18.5714	18.5022	17.4852	19.0327	18.7477	17.9412	18.7935	18.7753	18.7462	18.0713	18.3252	17.8729	19.1342	19.1864	19.3931	19.1489	20.434	20.3282	22.2845	21.1932	21.6967	20.557	19.591	22.0469	26.3811	22.6718	22.5403	21.3268	22.0301	18.9287	21.1595	20.6198	19.8131	19.585	20.9854	21.8987	20.0044	20.5563	20.548	19.3721
	24.1475	22.4232	22.3269	21.3104	22.0708	20.9468	20.2426	21.6548	21.111	24.0991	24.8072	23.328	24.9795	24.8784	24.1703	24.2679	24.1994	25.2304	24.1949	25.2692	24.6305	25.2504	25.4363	25.7206	26.1077	26.1374	26.1285	27.8762	27.288	28.4698	27.3522	25.7066	28.0852	32.0958	29.08	27.8154	27.455	27.8533	24.0671	27.9562	26.5773	25.6991	24.3294	27.6623	26.3117	25.0163	25.2106	24.7508	25.2369
	24.5569	14.7934	18.2737	20.3744	23.7593	24.1146	19.0282	18.6296	24.1914	18.1437	20.4739	15.1733	16.3231	14.0854	19.3654	20.8916	19.3499	12.9709	15.6715	15.4645	14.9526	11.5791	18.8944	22.3703	22.3173	22.0564	15.5616	14.49	15.0448	13.8085	13.5418	10.5557	15.0425	19.5645	26.647	30.1457	31.9262	19.6525	20.1257	21.6706	22.1321	24.1804	24.8257	21.8417	22.1641	24.1009	20.9719	19.3173	19.6861
	23.9101	14.3799	17.1445	19.4198	22.6083	23.1104	17.8805	17.6053	22.932	17.2976	19.7257	14.4314	15.5031	13.7532	18.8452	20.1011	18.9125	12.7407	15.3536	15.317	14.7811	11.6719	18.6428	21.5953	21.1858	20.8581	14.7273	13.1886	14.2225	13.4263	13.28	10.3674	15.0158	19.62	26.2186	29.8899	31.8884	20.0197	19.9313	21.4242	22.4208	24.2929	24.7921	21.7194	22.4414	24.0614	20.8003	19.3576	19.4923
	35.0224	25.1728	28.3649	31.2285	34.045	34.4563	29.6127	28.7944	34.1602	28.3387	30.7754	25.4498	26.1806	24.584	29.869	30.9401	29.8177	23.0195	26.2028	25.9862	25.6374	22.4813	29.7814	32.2498	33.0211	33.7634	26.55	25.5617	26.6579	25.2293	26.0306	22.0045	27.0091	31.9528	39.1517	42.2096	44.8717	32.4238	32.8528	34.0601	35.0224	37.2566	37.2202	34.9169	35.5692	37.0243	33.931	32.6215	32.3894
	45.3491	34.1817	37.363	40.9958	44.2631	44.5833	38.4579	38.222	44.4478	37.8105	40.4549	34.6128	35.8825	33.1683	38.984	41.0579	39.0569	31.3432	34.9219	34.3749	34.2538	30.8728	38.4283	42.4416	42.0144	42.3524	34.8889	33.5496	34.4609	33.4068	33.3469	29.3951	35.0624	39.9496	47.2232	50.8153	53.6462	40.0575	40.1838	41.6883	42.5448	44.5352	45.3602	42.716	43.0545	44.2946	41.1527	39.5069	39.564
	34.2388	24.1224	26.984	30.0635	33.1058	33.0899	27.9543	27.9263	33.932	27.8206	29.8195	24.5716	25.6817	23.9287	29.3272	30.0539	29.1487	22.2094	24.8388	24.8607	24.596	21.4808	28.8664	31.9933	32.1488	31.856	25.2915	23.2333	24.0524	22.3738	22.3938	18.8579	23.2711	28.0753	34.6497	38.2174	40.3978	27.5847	27.6341	29.4121	30.1518	32.4051	32.2156	30.0843	30.6513	31.9716	28.82	27.3697	27.6024
	31.2978	21.4924	24.6316	27.451	30.3737	30.7262	25.5142	25.4576	30.3257	24.746	26.7961	21.8078	22.8841	20.5222	26.404	27.6415	25.8688	19.1779	22.043	21.7725	21.2176	18.0254	25.1819	28.5953	28.1799	28.5806	21.9798	20.8672	21.5282	20.6321	20.4995	17.4259	21.7977	26.7991	34.3239	37.3314	39.5896	27.243	27.2405	28.9912	29.4078	31.571	31.6113	29.173	29.8076	31.852	28.0378	26.8045	27.126
	34.149	23.7043	26.4845	29.1071	32.1364	32.5548	27.1014	26.7579	32.1459	26.6005	28.6325	23.0739	24.8447	22.2428	27.5884	29.3251	27.8499	20.8187	24.1318	23.6078	23.295	20.5046	27.4121	30.3895	30.6491	31.0292	25.2112	23.0125	24.1553	22.7873	23.2194	19.523	24.382	29.0133	35.9465	39.165	41.9782	28.9427	29.9196	31.2005	32.3486	34.1419	34.0429	32.3511	32.3108	34.3936	31.1305	29.1911	30.0414
	29.9166	19.3944	23.0071	26.119	28.8805	29.0915	24.1628	23.8875	29.0888	22.7553	25.4123	20.1972	20.5335	19.4723	24.161	24.4867	23.7836	16.5947	19.9739	20.0768	19.3456	16.9397	24.2453	26.6404	27.3379	27.6706	22.0323	20.7141	21.7594	20.8759	20.2716	17.6952	22.575	27.1355	35.0601	38.436	40.7181	27.9996	28.2898	29.9267	30.7052	33.957	32.7029	30.79	30.7888	32.877	29.751	28.3887	27.9838
	37.1915	27.3423	29.9198	33.6365	36.7421	37.1053	31.681	31.0619	36.2727	30.8678	32.8482	27.6078	28.4439	26.636	32.2253	33.3522	31.7669	25.6488	28.7594	28.5019	28.4688	24.7331	31.5897	35.4483	35.802	35.7197	29.431	27.5968	28.6919	27.1114	26.9511	23.778	28.611	33.87	40.8382	44.2139	46.2473	33.8323	33.9927	35.6944	36.747	38.6254	38.4992	35.8356	37.4922	38.9359	35.2901	33.6926	34.229
	34.683	24.2581	27.5437	30.0076	33.5885	33.5886	28.363	27.9065	33.628	28.0395	30.1062	24.8255	26.2065	23.6185	29.1421	30.8353	29.3345	22.4677	25.3383	25.1037	24.6622	21.6118	28.7034	32.218	31.9485	32.512	25.5171	24.0102	25.3844	24.0507	24.1195	20.3631	25.497	30.4155	37.7781	40.9724	43.7536	30.672	31.0541	32.4281	33.8892	36.1559	35.9152	33.8089	34.2779	36.3147	32.6674	31.481	31.4357
	30.7845	21.2755	23.8358	26.7236	29.5643	30.2161	25.1262	24.9735	30.6213	24.0943	26.6864	21.3219	22.1838	20.4698	25.8427	27.2554	26.8421	19.3061	21.879	22.0176	21.665	18.4437	26.2824	29.4322	29.0362	28.7447	21.6603	20.237	21.1127	20.1567	19.6174	16.636	21.5826	26.2629	33.3076	37.1725	39.2327	26.1624	26.1622	28.0813	28.5627	31.1109	31.666	29.2621	29.2286	31.4068	27.862	26.3623	26.4224
	26.4767	16.6881	19.6518	22.4972	25.3158	25.4682	20.6831	20.4454	25.5938	19.8998	22.0916	16.7043	18.1196	15.89	20.7832	22.2723	20.4602	14.4789	16.9253	17.0957	16.2967	13.74	20.4537	23.2259	23.5123	23.7439	17.4837	16.2759	17.1041	16.1644	16.0618	12.7393	17.4044	22.2815	29.1418	32.4063	34.7887	22.9903	22.8286	24.5132	24.853	27.2114	28.0175	25.2115	25.6229	27.4195	24.085	22.6322	23.0677
	27.9672	17.846	21.1502	23.8251	26.2248	27.0013	21.761	21.8301	27.146	20.8298	23.1027	18.0791	18.6639	17.125	22.4716	23.6251	21.872	15.7282	18.2294	18.5824	17.6114	14.7813	22.2456	24.8053	24.6804	24.9267	18.6552	17.0732	17.7651	16.6021	16.9865	13.6969	18.5745	23.3172	30.0689	33.1799	36.1697	23.5018	23.888	25.5083	25.826	27.9303	28.4833	25.9151	26.357	28.0126	24.5871	23.1653	23.3803
	34.0811	24.205	27.7279	29.9362	33.4813	33.1563	28.4572	27.7199	33.2804	27.7189	29.9486	24.2041	25.7015	23.6837	29.0728	30.2454	28.8009	22.2031	25.3152	24.9308	24.2032	21.9915	28.7321	31.3359	32.0265	31.9736	25.5639	24.1337	25.1262	24.1728	24.2788	20.463	26.3468	30.8431	38.5516	41.9683	44.2631	31.7247	31.6897	33.8764	34.1218	36.6757	36.535	34.0548	34.699	36.4743	32.6364	31.0289	31.7007
	35.7594	26.3154	28.9817	32.3354	34.4622	34.9798	29.9674	30.7152	35.5228	29.2573	31.6816	26.4872	27.3028	25.8991	31.1363	32.7729	30.8722	24.5883	27.524	27.6481	26.7888	24.3979	30.6475	33.3359	33.3199	33.3679	27.3579	26.591	26.2736	25.3307	25.0128	21.8892	26.3698	31.276	38.7037	42.1662	44.5409	31.6356	31.9558	34.1366	35.2908	38.1022	37.969	36.0746	35.9014	37.3178	34.1116	32.8775	33.4104
	30.2875	19.4682	23.1035	25.0668	28.3686	28.0914	23.7087	23.3374	28.5388	22.7619	24.4546	19.2106	20.1878	18.711	24.2153	24.9723	23.3513	16.4534	19.619	19.4863	19.0401	15.8402	23.7232	26.4493	25.9981	26.9993	20.8187	19.1468	20.1428	18.8166	19.1039	15.2184	19.9918	25.1724	31.9957	34.9884	37.8645	25.4819	25.4944	26.618	27.7548	30.2317	30.0194	27.6044	27.8421	29.788	26.0453	25.2665	24.7865
	26.7927	16.7506	19.1966	22.23	25.2344	26.1008	20.4959	21.1258	25.7062	19.8927	22.1173	16.7426	18.1719	15.4305	21.3127	22.1638	21.22	14.2204	18.0014	16.9086	16.4896	13.694	21.1952	23.9334	23.9241	24.4899	17.4672	16.2722	17.5141	16.1914	15.9273	12.7581	18.3027	22.364	29.5271	33.0108	35.2136	22.352	23.1142	24.9593	24.8755	27.273	27.6833	24.518	25.5085	27.1642	24.4257	23.0972	22.9286
	34.6952	23.9711	27.4259	30.4458	33.7297	33.6746	28.4709	28.197	33.4916	27.3179	30.4466	24.548	25.829	24.2314	29.4767	31.7013	30.2955	23.637	25.4427	25.5098	25.3474	22.4197	28.0399	32.68	32.283	32.7049	25.5842	24.7185	24.8646	23.8635	23.2022	20.6025	25.0441	29.5267	37.1208	41.1973	43.289	30.302	30.527	32.3651	32.7928	35.571	35.4582	33.5299	34.3803	36.3496	32.3166	30.309	31.2753
	19.5561	10.0294	12.9889	15.2488	18.4227	18.9819	13.3262	13.1837	18.6952	13.2895	14.7398	10.1384	11.2696	8.88959	14.3495	15.3131	14.0933	7.70382	10.5297	10.0606	9.60538	6.93446	13.5172	16.5416	16.5338	16.9085	10.5658	9.86349	10.404	9.4614	9.33201	6.55921	11.0535	15.5505	22.2908	25.1444	28.0564	15.3232	15.4644	17.3743	17.7959	19.9262	20.7639	17.965	18.2487	19.4927	16.0824	15.0268	15.426
	22.5263	12.4729	15.4384	17.7391	20.5821	21.1554	16.3319	15.6159	21.4206	15.812	17.5761	12.5337	13.7911	11.6641	16.8151	18.0151	16.6352	9.74595	12.8861	12.508	12.0111	9.4218	15.9848	18.6741	19.0606	19.043	12.8024	11.5286	12.1344	11.2651	11.4374	8.29514	13.0218	17.6278	23.9424	27.3845	29.9187	17.3743	17.8744	19.0205	20.2707	22.3045	22.3536	20.0924	20.1651	21.8046	18.6654	17.3542	17.6703
	30.8527	20.9015	23.7378	26.191	29.4508	30.0088	24.5948	24.5878	29.8695	24.0579	26.4843	20.6949	21.4852	19.5385	24.785	26.0239	24.4443	17.6068	20.6201	20.9398	20.3829	17.3014	24.7068	27.6319	27.6196	27.6024	21.0389	19.6706	20.0687	19.4074	19.0116	16.1444	20.8342	25.7466	32.9898	36.1729	38.6013	25.9551	26.1874	27.5753	28.6961	30.4852	30.6732	28.1922	28.3454	30.5831	27.1197	25.5183	26.1464
	25.786	15.8572	18.9618	21.611	25.1369	25.114	20.1209	19.1971	25.5028	19.7185	21.409	16.6908	17.5606	15.3717	20.9069	21.7377	20.5645	13.5602	16.6001	16.2524	15.9528	12.8483	19.7049	22.9178	22.5826	22.6158	16.305	15.0606	16.0759	14.9245	14.889	12.019	16.5024	21.4912	28.3732	31.3541	34.0582	21.8875	22.2049	23.6955	24.3151	26.6049	26.7882	24.4446	24.599	26.6151	23.033	21.2434	21.979
	28.9941	18.8394	21.6959	24.2435	27.331	27.5432	22.5705	21.8495	27.49	21.6998	23.7668	18.3437	19.2282	17.122	22.4336	23.6738	22.4306	15.609	18.3652	18.0988	17.878	14.5526	22.048	24.9964	24.7372	25.1203	18.4616	17.3056	18.3048	17.4046	17.0538	13.9849	18.9311	23.7675	30.9131	33.9861	36.532	23.8812	24.0781	26.0523	26.3332	28.6027	29.1382	26.3635	26.6565	28.5869	24.9001	23.7854	24.0745
	16.1671	6.70668	9.4569	12.1396	15.2838	15.4206	10.9699	9.67767	15.2829	9.90743	11.9147	6.64265	8.0837	5.45426	10.6803	11.7685	10.4615	4.63926	7.26139	7.58375	6.4358	4.11665	10.4482	13.3391	13.3517	13.5778	6.8441	6.04419	7.17942	6.46554	5.94662	3.08704	7.71426	12.2112	19.1135	22.1296	24.3766	12.7493	13.14	14.6021	15.0159	17.284	17.3641	14.711	15.3962	16.4243	13.8714	12.8258	12.849
	26.4616	16.5067	19.6429	22.0066	25.2671	25.9968	20.5777	20.3291	25.6875	19.7235	22.129	16.4316	17.8452	15.8506	21.4175	22.7168	21.1173	14.3871	17.3617	17.0887	16.6686	13.3814	20.3634	23.4391	22.9982	23.1781	16.4242	15.2281	16.025	15.3083	15.0617	11.8438	16.8031	21.4851	28.4061	31.7304	33.9235	21.2117	21.8668	23.2524	23.723	26.2944	26.6211	24.0082	24.2728	26.4949	22.9909	21.5363	21.7593
	27.9894	18.0653	21.0668	23.9443	26.5869	27.9271	22.3435	22.0141	27.547	21.6254	24.1904	18.4671	20.171	17.8229	23.3818	24.8372	23.079	16.4747	19.2547	19.7559	18.7099	15.6394	23.0867	25.9099	25.5508	25.3652	18.4953	16.7817	17.7787	16.6665	16.4649	13.4487	18.24	22.9447	30.0096	32.9474	35.8243	23.4242	23.0406	24.9407	25.6634	27.3773	28.0673	25.592	25.8488	27.7268	24.1691	22.4176	23.0117
	26.6598	16.6722	19.85	22.3132	25.5693	26.0956	20.9615	20.8286	25.6278	19.9225	22.5709	17.2517	18.0139	16.0853	21.2925	22.7221	21.7862	14.7716	18.1494	17.8805	17.4296	14.3243	21.6767	24.5382	24.1782	24.5031	18.482	16.8033	17.8155	16.4359	16.4683	13.1185	18.0724	22.5058	29.6617	32.9726	35.7989	24.2051	24.2251	25.8251	26.6275	27.9397	28.7473	26.2091	26.3644	28.2885	24.5845	23.285	23.2455
	34.4625	23.51	26.8631	29.6054	32.5555	32.9599	27.5681	27.2437	32.9244	26.8949	29.2857	23.6166	24.5751	22.1847	28.2123	29.0193	27.6413	20.7783	23.4464	23.4247	22.8469	20.2121	27.4463	30.7196	30.3147	30.6613	23.3474	21.9436	23.2101	22.0657	21.9878	18.5748	23.9446	28.5264	35.8648	39.6927	41.5355	29.002	29.0969	30.7677	30.7813	33.5436	33.6607	31.1507	31.5521	33.481	30.1969	28.4943	28.6856
	21.5463	26.2796	20.1959	15.6777	21.9423	22.7434	20.1073	22.1446	9.55503	-13.0562	11.6483	23.1653	6.72803	20.249	24.6818	25.4675	28.3111	26.4039	3.38279	24.844	22.6305	18.5161	9.60824	-2.08361	16.6429	22.7527	20.0071	21.1572	22.7933	23.8123	24.0448	18.908	17.6507	18.6397	20.403	23.158	11.6933	21.0079	3.79881	24.4195	26.0649	25.0194	24.0686	-4.4968	20.7471	23.7441	24.709	28.0105	29.0479
	20.2084	24.2133	18.7693	14.4229	20.8522	20.7403	18.6028	21.1234	8.39835	-13.5353	9.97718	21.6526	4.75779	18.7865	22.2279	23.9338	26.2924	24.6288	2.39881	23.4717	21.1494	17.4013	7.85572	-3.8752	14.3797	19.7726	16.474	18.7572	20.301	20.8576	20.8257	16.1972	14.322	16.1571	17.621	19.7811	9.13195	17.8328	1.97575	22.0308	23.9864	22.8445	21.7428	-6.06735	18.344	21.0272	21.5259	25.295	26.6179
	22.374	26.4525	21.8217	16.898	23.3667	24.5831	22.1042	23.5593	10.5825	-11.5359	13.5433	24.8054	8.12187	22.1288	26.1409	26.7398	29.8697	27.945	5.54658	27.0087	24.1608	21.1495	11.7093	-0.0978233	18.341	23.5914	20.9483	22.5181	23.8842	25.3634	25.5391	20.3228	18.9889	20.3976	21.7937	23.9508	12.5645	23.1448	6.26761	26.1249	28.2689	26.1671	25.868	-1.87604	22.6317	25.3819	26.7527	28.9636	30.7595
	27.3078	33.0185	26.2942	21.4574	28.6261	29.2444	26.4429	29.0364	15.8981	-7.54505	17.4621	30.0623	12.3046	26.6822	30.9557	31.3068	34.4906	33.1444	9.95508	31.9928	30.1161	25.313	16.3575	4.25723	22.5387	28.2316	25.9412	26.9536	29.699	30.1927	30.8656	25.4428	23.8539	25.0527	26.6422	29.7489	17.9118	27.6298	10.8501	31.319	33.4756	31.362	30.5623	2.20081	28.3831	30.9365	31.4205	35.0535	36.3329
	38.2782	44.5019	37.5511	31.8809	39.4645	40.6511	37.4406	39.018	25.3795	1.49593	27.3658	38.9647	22.2801	36.8673	40.7317	41.7588	44.5819	43.3792	18.6288	40.8026	38.768	34.2434	24.4734	12.1056	31.8568	37.5701	34.515	36.0519	37.8194	39.0581	38.1972	33.3609	31.5584	34.1038	34.901	37.595	25.3632	35.5556	18.222	39.2477	40.9436	39.939	38.6219	9.12706	35.3774	37.8656	38.2667	41.9921	42.5601
	27.2516	31.7033	26.4156	20.8219	27.6487	28.7687	25.2689	28.0004	14.8519	-9.0261	16.5744	28.0984	11.6487	25.1972	29.5944	30.547	32.8815	30.9926	7.69917	30.1259	27.576	22.9103	13.34	0.707138	20.1892	26.3219	23.1643	24.5988	25.8177	26.5823	27.3995	22.3173	20.1844	21.9358	23.1832	25.9878	14.767	23.7332	6.12207	26.836	28.1322	27.3251	26.5327	-2.05717	23.913	26.3746	26.3908	29.7979	30.864
	25.8083	30.8561	24.7145	20.1073	27.1767	27.6292	24.9499	26.2691	13.4166	-9.23702	15.7211	27.298	8.95732	23.5894	28.424	28.9811	31.612	30.0339	6.89919	28.9256	25.8321	22.0715	12.31	0.957699	19.2928	25.3312	22.2797	23.6354	25.5922	26.6596	26.8814	22.5111	20.6096	22.3466	23.524	26.0613	15.2722	24.8772	7.63984	27.6781	29.7263	28.2147	27.5121	-0.679493	25.1834	28.1548	28.4263	31.3629	32.7862
	34.9343	39.5774	33.0281	27.2703	34.9199	35.6715	32.6678	34.4047	20.9625	-1.47855	22.8395	34.8037	17.4728	31.707	34.6604	36.6851	39.1707	38.5006	14.4484	36.4331	33.8566	30.308	20.6814	9.47561	26.7601	32.7378	30.2309	31.4492	33.0687	34.8679	34.9036	30.2234	27.9247	29.1875	30.7031	33.4591	22.658	31.9778	16.1491	35.606	37.9673	36.7497	35.7326	8.00445	33.0863	35.7389	36.4622	39.4479	40.7602
	41.8348	47.1695	41.0085	34.7631	42.7951	43.5725	39.6865	42.4924	27.5271	2.24892	29.9016	42.2739	23.5914	38.7798	43.1839	44.6653	47.9195	45.6275	19.769	44.1678	41.2249	37.1119	26.5282	13.6701	34.0259	40.4542	37.0408	39.055	40.6924	41.4856	41.9999	35.8731	34.6607	35.9341	38.1399	40.1745	27.5426	39.0087	19.4393	42.1133	44.53	43.1553	41.7573	10.4475	38.8323	41.3337	41.3972	45.6594	46.2535
	58.0444	64.123	57.1254	53.8138	60.1214	61.789	57.3552	60.4851	47.2777	26.5631	49.6817	62.0857	44.3252	58.7853	63.5178	64.3945	67.3549	66.2123	42.8366	65.0967	62.8929	57.2394	49.9917	40.3054	54.6272	60.6531	58.165	59.6439	63.0492	63.6842	62.7254	59.3461	57.0833	58.3322	61.1693	62.7039	51.4653	62.9278	47.5381	65.96	67.4433	65.4343	65.9616	39.1273	62.2016	65.533	65.8649	70.5405	70.0794
	32.3232	36.8838	31.4698	26.5214	33.1172	34.2032	31.0457	33.4796	20.2513	-0.889185	22.5262	34.1237	18.1666	31.9108	35.4726	36.881	39.4195	37.6138	15.6131	36.3607	34.7209	30.646	21.9761	10.7834	28.2614	33.1254	30.3516	32.2612	34.3086	34.9206	35.3244	30.0698	29.1344	30.177	31.9189	34.4908	23.8922	33.3761	17.6653	36.4777	38.4215	37.0892	36.1323	9.45995	34.1506	36.4931	36.3117	39.7772	40.9586
	42.5519	47.7388	41.8141	36.6434	44.0323	45.1779	41.1132	44.4893	30.9441	7.82857	33.0578	45.1023	28.1514	43.3397	47.0177	48.7376	51.4658	50.3912	25.7934	48.833	47.9272	42.2349	32.8314	21.1654	38.7856	44.226	41.4601	42.9336	46.1364	46.4243	46.3854	42.0195	40.0157	41.9963	43.4483	46.277	34.8197	44.6713	27.4235	47.9366	49.193	48.7919	47.4078	19.7792	44.7472	49.6428	48.6699	52.8413	54.5959
	36.6153	41.3446	35.1904	30.5675	37.6523	37.9406	34.7465	37.5402	23.7001	2.03935	26.9532	38.0766	21.3525	36.5905	40.2429	41.0681	44.8229	42.5675	19.5709	42.1138	39.5257	35.2027	26.8432	14.8597	32.4906	37.926	34.7385	36.1391	39.544	40.4552	40.0837	36.1555	34.3717	35.8223	37.1463	40.8148	29.0457	38.8249	22.2459	42.6072	43.0636	42.6031	40.8419	13.224	38.4328	42.0815	42.2092	45.3561	47.2349
	47.0225	52.7496	46.0498	42.7389	48.1464	48.7937	46.6001	47.5729	35.0069	12.8208	37.13	49.0415	32.3898	47.0128	50.4964	52.1421	56.1557	53.8415	30.0744	52.9608	50.2054	46.0479	36.0677	25.2835	42.5117	48.5836	45.6002	48.123	49.4621	50.3765	50.8744	45.2903	44.3512	46.1223	48.2769	50.0165	39.4206	50.8366	33.8429	53.0814	54.1878	52.9315	52.315	25.0905	48.9747	52.5954	52.6573	56.2593	57.9336
	49.9744	54.6275	48.5312	43.1979	50.2269	51.5574	48.0534	49.7627	36.6139	14.9261	39.1083	50.2998	33.9065	48.3578	52.0954	52.8564	56.1606	54.6613	31.5295	53.3014	50.8866	46.2201	37.4956	26.8642	43.7917	50.0514	46.3235	47.9639	50.2678	51.4451	51.4905	46.7737	44.5389	45.4771	47.7065	51.1888	39.3473	49.2975	33.8299	52.4441	53.6047	53.6495	51.7069	25.6177	49.7461	52.5618	53.1722	57.0739	58.8613
	52.1641	56.9196	50.2536	45.8019	52.901	53.1715	50.1909	51.8492	38.5617	17.5722	41.1341	53.5974	36.1319	51.0667	54.9956	55.6915	58.6506	56.8089	33.6639	56.7041	53.1226	49.6328	40.1659	29.8548	46.1205	53.3036	49.425	50.618	53.7679	55.1276	55.2734	50.0081	47.5785	49.9868	51.8285	54.131	41.7401	52.9421	37.9541	55.8688	57.9184	56.9351	56.9405	30.08	54.2543	57.4554	57.059	60.3953	61.6462
	28.6136	33.7164	27.3763	22.3493	29.5498	30.5963	27.3824	29.0908	15.8404	-6.78156	18.0353	30.1325	13.0992	27.2439	31.6691	32.3609	35.2744	33.4419	9.73553	32.236	29.4113	25.8812	16.319	4.21104	22.9457	28.758	26.1858	27.4866	29.5125	30.4861	31.0943	25.7283	24.3769	25.3673	26.958	29.9265	18.2889	28.8021	11.0296	32.2235	33.7984	32.1662	31.4485	2.83405	28.0763	31.1487	32.0996	35.4356	36.1117
	41.7654	46.662	40.8066	35.7756	42.4436	44.0369	40.6253	43.3535	29.1542	7.50615	32.0204	44.8412	26.8297	41.6593	45.4112	46.2649	49.6688	48.0678	23.8824	46.5451	44.3159	40.146	30.482	20.1365	37.0678	43.3192	40.4984	41.606	44.7759	46.3449	46.2972	41.0572	39.6917	40.9835	41.8752	45.5281	34.0839	43.8179	27.735	47.9034	49.7004	48.0402	47.3814	19.0912	44.41	48.0925	47.2836	51.999	53.2804
	34.6451	40.4539	33.4788	29.4807	35.9764	36.5097	33.9857	35.7688	22.7716	0.0943518	25.0494	37.0702	19.6985	34.5601	38.2074	40.1209	42.6601	41.1835	16.8931	39.1715	37.2702	33.093	23.5209	11.7458	29.8443	35.9053	33.136	34.9239	37.1673	37.9528	38.9004	33.2027	31.568	33.8151	34.7908	38.2904	26.9988	36.3447	19.3508	39.9202	41.6799	39.5273	38.8073	11.1215	36.1706	39.678	39.7581	43.71	44.7774
	69.9678	74.4585	67.9187	63.5414	71.145	71.3283	68.8348	70.7295	56.8187	34.6495	59.8293	71.2416	53.4013	68.6519	73.0738	75.7608	79.0432	75.6066	51.661	75.2455	72.252	67.3337	57.7399	47.7535	63.459	70.0525	65.9472	67.9188	70.794	71.575	72.1543	66.3178	64.689	65.2496	67.4166	70.1408	57.5041	69.458	52.2912	72.5125	75.0308	74.0192	72.0654	44.8944	69.1565	72.4404	72.4077	76.8312	77.5625
	44.0468	49.7621	42.9433	38.0939	45.1843	46.3753	42.6376	45.2964	31.4658	8.82042	33.8444	45.5586	28.6515	43.1803	47.908	48.3321	52.2108	51.2714	26.3597	49.4672	46.4536	42.9107	32.4622	21.5747	39.5138	45.8629	42.5871	43.7609	46.415	48.0353	47.8121	42.4887	41.0144	42.2624	44.145	46.844	35.0021	45.4623	28.5709	48.7123	51.4804	48.5568	48.4364	20.5507	45.5602	49.8717	49.9611	53.0797	54.5614
	37.7556	42.7513	37.2588	32.0987	38.9872	39.6021	36.219	39.4499	25.4659	3.45389	27.2905	40.3186	22.5182	37.3778	41.5416	43.1308	45.7837	43.8064	20.6344	43.0195	40.4371	36.5433	27.282	16.3284	33.7818	40.0092	36.9376	38.8007	41.5776	42.7725	44.6072	40.6571	40.0881	41.4269	42.2271	44.0847	31.6205	42.3552	25.3049	45.054	47.2578	44.7249	44.6006	16.4952	41.9774	44.9709	44.6735	48.3147	50.2489
	49.6649	54.5114	48.7921	43.2128	50.5083	51.452	47.522	49.9688	37.4016	14.7148	38.5866	50.8749	34.7025	48.7706	52.2752	54.2861	56.9208	54.8133	31.9258	53.8803	50.9406	47.2922	38.7901	29.2127	45.3388	50.8641	47.5108	48.6674	51.9722	53.227	53.1193	48.1331	46.4527	47.3067	49.3974	52.4596	40.5002	51.2357	35.5283	54.1351	56.4459	54.9673	53.8516	27.6739	51.695	54.5601	55.1827	57.9493	59.9328
	42.5189	47.2741	41.4755	36.2524	42.9944	43.8782	41.6703	43.1608	29.1257	8.64788	32.0411	44.0805	27.2538	41.7362	45.2764	46.7743	50.2288	48.1147	25.1627	47.8222	45.1773	40.3588	31.3464	21.0269	38.1324	44.2585	42.1308	42.88	44.5972	46.263	45.9611	41.8402	39.6955	41.7054	43.72	45.5247	34.1481	44.0082	29.5641	48.4399	50.1179	49.1185	47.6073	21.3494	45.9081	48.2929	49.5028	53.604	54.7237
	90.7401	99.0471	91.0694	87.4583	95.8546	95.8135	92.3606	96.53	81.0292	60.8757	83.7218	96.3792	80.8918	95.3442	99.9953	100.887	103.153	101.895	78.2846	101.928	100.961	95.4958	88.5176	77.7617	91.057	99.024	96.1972	98.4692	101.139	100.816	100.915	98.3771	96.8008	97.483	100.164	104.575	90.2163	101.128	88.7447	105.595	108.204	106.002	103.077	81.2685	103.823	106.328	105.819	110.258	112.202
	47.6926	52.6196	46.2058	41.377	48.2003	48.7363	45.4917	48.3503	35.5566	13.5117	37.0738	50.2285	31.9921	46.8648	50.4544	52.3634	55.7846	52.7827	30.0784	52.1878	49.3958	45.9127	36.9143	25.1616	43.7728	49.042	45.7855	47.2051	50.0064	50.5563	52.2041	46.7552	45.23	45.6912	48.5113	51.4024	39.6666	48.3934	32.5835	51.7466	53.8456	52.3561	51.6991	25.9931	49.3454	52.5157	52.4979	55.8501	58.049
	38.9257	42.9614	36.1063	31.3591	38.0742	38.7237	35.5821	37.3645	24.7485	1.82583	26.9474	39.0166	21.6523	36.5033	40.9843	41.8166	46.1468	43.3924	19.7693	41.9978	39.1556	35.285	25.4848	14.7486	32.988	39.1066	36.8499	38.2748	39.6119	41.2772	41.3373	35.9821	34.8743	35.4786	37.6809	40.4037	28.4597	38.5858	21.1092	41.737	43.5456	42.0804	40.8948	12.1401	38.7464	41.6356	42.3147	45.7799	47.6298
	30.0384	34.6061	29.2125	24.4789	30.9164	31.7705	28.779	30.8462	17.5123	-4.38197	20.0564	32.1438	15.331	30.1533	33.979	35.3091	38.0359	36.1646	13.0018	35.2395	32.8093	28.7325	19.1964	8.74121	27.0003	32.6935	30.6645	31.8324	34.0992	35.029	34.9759	30.3184	28.9872	31.0484	32.1682	35.0815	23.2817	33.7711	16.6104	36.7792	38.5635	37.4772	36.2232	8.41499	33.1501	36.903	37.007	40.435	41.7842
	29.1755	33.6883	27.9102	22.2751	28.7982	30.1405	26.4861	28.4643	16.1595	-6.122	17.6311	30.0354	12.6257	27.0397	30.8741	32.089	34.1365	32.8825	9.91979	30.8039	29.227	25.1154	15.6081	4.49695	22.5942	28.9328	25.4963	27.1624	29.0661	29.9404	30.486	25.1526	23.4359	25.0092	26.6721	28.8404	17.4521	27.8284	10.9091	30.9341	32.5387	31.1729	30.4991	3.08488	27.2579	30.0573	30.7671	33.7382	34.8794
	28.2955	33.5338	27.4644	23.4409	29.8197	30.331	27.4464	30.3327	16.7409	-4.63512	18.6472	30.0742	14.2938	26.9551	31.3741	32.9399	35.3107	33.9196	11.3745	32.493	30.0077	26.475	17.7358	6.32978	23.252	28.8712	26.634	27.8776	29.2165	30.071	30.3444	26.5264	25.017	26.485	27.9157	30.262	19.25	28.8265	12.7602	32.0685	34.113	32.5996	31.9531	4.66478	29.1741	31.3367	31.7366	34.6273	35.9395
	31.3729	35.8275	29.8244	25.2328	31.838	32.3725	29.7966	31.5209	18.2146	-3.40736	20.7339	32.2175	15.0752	29.4671	34.0008	34.4583	37.6056	35.1795	12.4816	33.8488	31.8638	27.7145	19.3689	7.54291	25.3841	31.1009	28.3935	29.8438	31.7153	32.1172	32.6262	26.9714	26.1626	27.4521	28.8428	31.8807	21.0172	30.1739	14.2142	33.7367	35.5697	34.5777	32.9569	6.14875	30.5278	32.9937	33.7674	37.0263	37.7998
	25.3497	29.5069	23.9403	18.5304	25.6572	25.933	23.1216	24.8152	11.3919	-11.0693	13.3354	24.1834	6.7745	20.3631	25.1266	26.2817	28.4286	26.7867	3.5936	25.6418	22.867	18.3197	9.3597	-2.11744	16.6233	22.9722	19.9721	21.1536	22.7814	24.2845	25.367	21.4469	20.6243	21.1772	21.9462	25.2628	13.2184	22.9293	5.42484	25.7991	28.1026	25.8009	25.8188	-2.83735	22.6642	25.652	26.4379	29.4909	31.0772
	25.3309	70.127	48.8861	40.5515	30.4796	65.2622	37.6076	40.0063	37.8069	42.0471	37.4708	29.5925	38.5602	34.8269	34.7896	24.4618	40.2548	19.4529	47.8791	15.5069	17.1247	30.0003	23.3522	30.122	23.9415	24.223	22.0293	21.7088	26.3399	20.2933	27.0613	24.8025	22.2282	32.3594	22.3194	24.6295	23.7449	23.0029	30.4238	17.6276	15.8483	20.6562	16.3618	20.3969	18.6224	23.9359	16.7467	45.6183	52.9928
	24.9168	71.3375	48.8963	40.2403	29.7062	66.1419	35.8509	38.5279	36.477	40.9522	36.5291	28.3524	36.6705	33.4861	33.121	22.9568	38.49	16.761	45.7391	13.0707	15.1902	28.3963	20.8914	28.1209	21.672	21.8066	19.514	18.8531	24.0096	18.715	24.3257	22.9169	20.3867	30.6375	19.9044	21.9084	21.9502	20.7169	29.0548	15.0878	14.0313	18.1636	14.2734	18.5214	16.7099	22.0344	14.5993	44.2511	52.4621
	28.4645	73.6322	51.8275	43.4159	34.0517	68.6264	40.0071	43.1957	41.0581	45.2614	40.0129	31.0631	40.6292	36.3899	36.5076	26.0383	42.1213	20.6026	48.4102	16.1519	17.9916	31.2669	23.975	31.0855	24.5355	25.1995	22.2265	21.7601	27.0938	20.8399	27.7746	25.4714	22.7834	32.2881	22.5357	24.5788	24.1447	22.7581	32.0382	17.3248	16.9179	20.6843	16.9408	21.0631	19.0104	23.7386	16.8715	45.8057	53.5664
	43.4217	88.5139	69.1474	59.7067	49.3986	85.7663	56.4875	59.2897	58.3726	63.6995	58.2606	49.6811	59.4097	55.4618	54.7796	44.0903	60.7378	38.8675	69.1383	34.7508	36.2411	50.8421	44.1907	50.6074	45.1854	45.1798	41.8833	41.0877	46.6202	40.6119	48.1966	45.6185	42.6273	53.4894	42.574	45.1646	44.3667	43.3825	51.6046	38.1065	36.7899	40.3228	36.6291	40.8331	38.6653	44.2246	37.3458	65.4626	73.1529
	53.6454	98.3944	78.6466	69.3362	59.0997	93.7951	65.0465	67.6043	66.2188	70.1456	64.59	55.9731	65.9274	61.9472	62.6262	51.2098	68.9383	45.4111	76.5294	42.0903	42.6259	58.2914	50.6235	57.7418	52.083	51.4391	48.7767	48.1198	53.2648	47.4778	54.2688	51.8422	49.3683	60.1139	49.379	52.6181	51.2409	50.6667	58.7015	43.9707	42.8506	46.9324	43.1583	47.6708	45.8822	50.5163	42.7347	72.3235	79.8231
	37.403	80.2408	60.5156	52.4236	41.0718	76.3456	47.2427	50.7634	48.0503	53.1856	48.2961	38.7356	49.0099	44.8217	44.7529	35.0828	50.5436	29.8302	59.3115	25.6201	26.8861	40.4067	34.1243	40.434	34.1435	34.6728	32.3008	32.6717	36.7146	31.2236	38.107	35.8745	33.2768	43.1523	32.1961	35.7861	34.6417	33.8852	42.0268	28.6102	27.5741	31.6433	28.0346	31.0545	29.9346	34.9437	27.4116	56.0292	63.3871
	34.2636	79.2959	59.0468	51.0697	41.6758	76.7859	48.7549	51.6527	50.2451	54.953	50.3897	40.9034	51.0798	46.9681	46.7086	36.6232	52.3073	30.547	60.5035	27.0832	27.9927	42.225	35.1126	42.1831	36.0146	35.8606	33.5687	33.2635	38.1101	32.3314	39.155	36.1852	34.1999	44.1668	33.3382	36.353	35.2477	34.7313	43.5865	28.4142	27.9979	31.6999	27.7297	32.131	30.4489	35.8092	28.1813	56.6483	65.0738
	28.8281	73.8552	52.6628	44.0254	33.5601	70.6414	41.2409	43.6654	42.5913	46.7884	42.7492	33.8851	43.0676	38.7481	39.4377	28.9534	44.8192	22.3214	53.5509	19.3722	20.9132	35.3809	27.9534	34.5269	28.8612	29.0582	26.5984	26.3309	30.4478	25.5821	31.3179	29.6958	26.4354	36.5859	26.9074	28.9852	28.5325	28.3489	35.2969	22.0267	21.1896	25.2032	21.0068	25.0559	23.2782	29.013	21.1834	49.562	57.7727
	49.2798	96.1515	75.3827	66.314	55.7715	93.367	62.5709	66.3842	65.1405	69.6164	64.8281	55.9866	66.9268	62.6057	62.341	51.3038	68.7186	45.0107	76.2494	40.5389	41.9523	56.7166	49.0802	55.8096	50.5737	49.2754	46.9913	45.8984	51.632	45.7588	51.5914	49.6583	47.6452	58.3935	47.2872	49.6224	49.5425	48.3528	56.6767	41.0589	40.1008	45.1732	40.8626	45.6316	43.4206	49.2893	40.4724	70.1734	79.1662
	19.6033	65.2331	42.4639	33.8418	23.8976	60.2383	30.1853	33.0434	31.3914	36.2395	31.6738	23.5656	33.1446	29.1282	29.5645	19.7171	35.5867	14.582	43.666	11.1357	13.1946	26.5528	19.7896	26.0161	20.9459	20.8493	18.0776	17.4854	22.7259	16.7754	22.7624	21.1031	18.3551	28.569	18.5457	20.604	20.3775	19.0636	27.1172	13.3228	12.6082	16.6604	11.9354	16.4605	14.7779	19.8358	12.425	41.9804	49.6389
	17.4629	63.536	40.86	31.9228	22.047	58.6641	27.8115	30.8737	28.7328	33.4225	28.6634	20.4629	30.3887	26.6539	26.9464	17.2181	33.1136	12.4928	41.4619	9.35447	11.3643	25.2561	17.2051	24.6001	19.1838	19.0969	16.8891	16.7459	21.4408	15.1603	21.9081	20.1643	17.3678	28.0324	17.4418	19.2978	18.9816	18.0667	26.7207	12.4393	11.6511	15.7275	12.0947	16.5135	15.0212	19.7294	12.6967	42.6836	51.0346
	26.8599	74.5826	51.8679	41.9492	31.3558	69.754	37.9991	40.6589	38.6651	43.345	39.2045	30.2211	40.3401	36.4942	36.8496	26.0804	42.9537	20.5897	51.544	17.025	18.5234	33.1675	25.1916	32.8249	26.0954	26.9358	23.8099	23.2284	28.4078	22.5077	29.3609	26.5903	24.3167	34.8159	24.0464	26.3909	26.1769	24.6926	33.3957	18.6231	18.0636	22.2922	18.0287	22.7709	20.763	26.2283	18.3978	50.382	59.5842
	32.5272	79.4281	57.2404	48.9321	38.4525	76.4261	45.2692	48.4197	45.7929	51.5281	46.5987	37.1804	48.0388	45.3636	43.964	34.2569	50.615	29.0285	58.889	25.3857	26.6679	40.9007	33.8987	40.4335	35.4749	35.0339	32.6462	32.2508	37.5855	31.0643	38.6687	36.0926	33.4145	44.0465	32.7919	35.7272	35.9482	34.4111	43.3152	27.9589	27.447	31.2089	27.3695	31.2655	29.4371	34.9365	27.4397	56.7363	66.2311
	21.5328	69.1538	45.612	36.3349	25.312	63.2475	31.7578	34.088	32.2343	36.7388	32.1424	23.8841	33.3183	29.4809	28.8974	19.6447	35.3421	13.9976	43.4692	10.5433	12.5448	26.4734	19.1787	25.8227	20.237	20.1232	17.4835	17.185	22.1178	16.3753	22.633	20.5966	18.2387	28.2101	18.2156	20.4034	19.7849	18.4738	27.4905	12.6532	12.3501	16.9004	12.0661	16.7826	14.4633	19.8048	12.5278	42.9892	51.7024
	18.6159	63.8233	41.1753	32.2049	22.3783	58.2539	28.0914	30.7173	28.6492	33.4838	28.3989	19.9296	28.9961	25.8075	25.4188	15.8002	31.4513	11.0821	39.543	7.06605	9.44804	22.5002	15.1205	21.4669	16.7268	16.0154	13.7501	13.5675	18.5926	13.0673	18.9448	17.0801	14.6104	24.8492	14.1263	16.7786	16.3469	15.2268	23.2391	9.51835	8.84762	12.9768	9.00502	12.9106	11.3518	17.0999	9.59305	39.2042	47.5868
	13.9372	59.1371	37.078	27.6	18.203	53.9823	23.6207	26.2121	23.8006	27.4416	23.6412	15.3431	23.9332	20.9509	20.5916	11.1132	26.0153	5.96619	33.6706	2.11047	4.08354	16.7677	10.4506	17.0276	10.7525	12.1219	9.17951	8.14163	14.2662	8.2324	14.2475	12.185	10.4972	20.2407	9.10128	11.2757	11.4317	10.072	18.8229	4.44524	4.29675	7.9204	4.0791	7.90248	6.49909	11.5733	4.34758	34.4008	42.7173
	15.2127	62.8982	38.4546	28.7843	19.2968	55.8046	23.9784	26.7761	24.3237	28.6743	24.2982	15.6519	24.4405	20.7226	20.8663	11.398	26.2007	5.98746	33.9941	2.36418	3.96617	17.0482	9.42569	16.4109	10.7901	11.2009	8.36258	7.86271	13.0469	7.7301	13.5493	11.4735	9.09706	18.7667	8.50302	10.6517	10.487	9.60617	17.6349	3.58592	3.12954	7.54652	2.986	7.80561	5.62087	10.5316	3.86979	35.2899	43.4348
	19.2166	67.241	43.2047	33.0302	23.3814	60.0306	28.0947	30.8608	28.6054	33.2224	28.979	20.3106	28.7802	25.6796	25.589	15.5281	31.5222	10.182	39.1723	6.73146	8.60985	21.787	14.4197	21.1122	15.4024	15.8014	13.4739	13.4028	17.8543	12.3705	18.9544	16.4035	14.1879	24.0348	13.8274	15.7895	15.465	14.4429	23.1665	8.70371	8.00723	12.2498	8.10826	12.4821	10.3922	16.0649	8.67288	40.5088	48.8612
NTC+YM	32.5765	34.1453	34.8462	34.0151	32.98	29.8155	29.3759	30.8447	30.4651	30.0951	28.7627	27.0209	26.3335	26.5395	27.0705	27.0269	25.9777	25.4351	22.5674	25.5612	26.2206	26.6782	25.9091	23.2525	24.4849	22.6822	21.9889	23.0248	19.4331	18.0242	17.9686	17.7753	15.688	16.8839	16.5679	17.2067	17.4339	16.753	16.5453	15.2012	16.2564	14.2771	14.6701	15.319	15.2854	16.2473	16.0894	16.4314	14.2182
	30.1098	33.4848	35.6151	35.0386	33.6309	30.1747	31.1784	33.1068	33.0213	32.0521	31.2665	30.7672	29.6326	31.7943	31.0268	33.2805	32.088	31.4186	29.3092	32.137	33.1803	34.1686	34.6613	32.7783	33.9161	36.7126	35.0075	35.3446	32.2368	31.0309	31.4345	30.7647	28.3949	28.3576	27.8573	29.7579	29.2728	29.075	28.8716	28.8083	30.5423	28.6753	30.4157	30.7117	32.4912	32.4908	30.8378	31.3713	29.6015
	43.0288	43.4313	44.9742	43.6478	42.5758	38.2233	38.2728	40.1968	39.8152	38.9738	37.4735	36.3035	35.288	36.0805	35.7951	36.5537	35.8521	35.5259	32.2212	35.6085	35.9397	35.5379	34.6493	32.0887	32.6203	30.9506	30.2926	31.1396	28.4195	26.5767	26.2637	27.0679	25.367	25.3615	25.1393	25.8407	26.2875	26.0439	24.6109	23.5757	24.2581	22.4733	23.0004	23.8785	24.1208	24.0783	24.0353	24.3958	22.0912
	48.0446	49.0095	50.8277	49.9635	48.1853	45.5347	45.0732	46.8278	46.2333	45.4794	44.5075	44.0026	42.295	42.5941	43.4243	43.5924	42.8238	43.486	38.9607	42.8077	42.7376	43.4212	42.6319	40.6722	42.4863	41.327	41.1809	41.6079	38.9876	37.0089	37.5828	38.1665	37.4986	37.9311	37.9129	39.4476	39.0924	38.3311	37.8463	36.9807	37.1475	36.6875	36.608	37.6911	38.214	39.1916	38.9096	39.0974	36.8117
	43.102	43.585	45.2236	43.0883	44.0711	39.7768	40.3797	41.2995	40.6877	41.7899	39.487	38.9897	37.6262	37.3123	37.8054	39.6346	37.1801	37.3407	33.9762	37.819	38.9928	38.7721	37.9102	35.3613	36.2341	36.2901	34.9158	36.1713	32.8851	31.3829	32.6238	32.9975	31.0592	32.2584	31.6339	32.5358	32.5156	32.574	31.7686	31.1983	31.6175	29.6063	30.9043	31.746	31.7573	32.786	31.9345	32.2143	31.0989
	40.6233	42.4895	44.313	43.0747	42.4804	39.3159	39.0131	41.6564	41.6899	41.208	38.8494	38.6052	37.6693	38.1228	38.017	39.0692	37.7854	36.9397	34.8115	38.228	38.9609	39.2177	38.3223	35.1392	36.9404	38.0609	37.0644	38.7737	35.2856	33.791	34.1469	34.9352	33.2892	34.9339	33.6128	34.8569	35.7338	35.3358	34.9031	33.1839	34.8017	32.5751	34.4567	35.3755	36.5795	37.4949	37.1255	37.8609	35.5471
	22.5429	25.034	26.8208	25.4487	24.5443	22.3123	22.2298	23.8411	24.0957	23.978	22.6611	21.5148	20.7382	21.8368	21.6727	22.9319	21.2715	21.7901	18.9238	22.6504	23.0002	23.5808	23.1249	21.4393	23.1826	23.6206	23.5612	25.6507	22.8727	21.993	21.4384	22.3118	20.5527	20.9266	21.3974	22.3688	22.1989	22.5139	22.1992	20.9578	22.5439	20.6194	21.3757	22.0663	22.6909	22.7309	22.7041	23.0356	21.373
	28.4226	30.8509	32.4061	31.9539	30.8672	28.4771	27.8847	30.782	30.2972	29.6919	28.8083	27.3256	27.6448	27.6024	27.6665	28.2072	27.3948	27.582	24.6304	28.3885	29.414	30.1999	29.2983	26.2835	28.0559	29.2763	28.0553	29.426	26.3185	25.4849	25.2708	26.1256	25.3085	25.5506	25.164	26.6176	28.0346	26.2989	26.4604	25.8194	26.1533	24.8567	25.0247	27.0746	27.3312	28.6721	28.3745	28.7098	26.7728
	38.8866	39.5666	41.4045	40.017	38.8987	35.2408	34.8889	37.4974	37.5234	37.7774	36.259	34.4444	34.1807	33.924	33.9036	34.7639	33.5815	33.5482	30.7068	34.0573	33.7603	34.5947	34.3876	31.4996	31.5879	31.4845	30.9734	31.8852	29.2018	27.7262	27.9322	28.5833	26.0933	27.2298	26.8953	27.204	28.1843	27.8597	27.0898	25.6367	26.3932	25.0714	26.2007	26.5775	26.9809	27.7151	26.5869	27.521	25.3914
	32.7495	34.4057	34.7539	33.0891	32.5749	29.9998	29.9539	31.0217	30.7682	31.3934	29.4164	29.18	27.6656	27.3544	28.2482	29.2992	27.6778	28.4003	25.6655	29.4255	28.7771	30.0333	30.05	26.9522	28.1827	28.4202	28.1447	29.1268	26.252	25.7492	24.8673	26.6684	24.4193	25.1066	24.6459	26.0669	25.6702	24.9795	23.8519	23.6686	24.298	22.2959	23.422	24.234	24.5024	25.8758	25.2943	25.7601	24.2049
	23.9271	25.2696	26.6183	25.1707	24.3418	21.1034	21.7684	23.3505	23.243	22.3374	21.2741	20.5378	20.4326	20.8119	20.6995	21.2468	20.5762	20.5613	17.6523	20.9624	22.9415	22.4819	22.1391	20.0432	20.6376	21.9465	21.6588	21.7012	19.2874	18.5781	17.9386	18.9561	16.7256	17.3469	16.7815	18.6682	19.4319	18.9356	17.8525	17.0038	17.4784	16.6766	18.1714	18.6608	19.682	20.0674	19.9897	20.3159	17.6692
	19.3852	21.8616	22.7958	21.9276	21.0403	18.711	19.1978	20.8689	20.833	20.7465	19.3106	18.72	18.1594	19.0235	20.0787	21.8607	20.8847	21.1036	18.0385	21.982	23.1887	23.5932	22.9058	21.7603	21.8983	23.9464	23.4121	24.2108	21.4328	20.3395	21.32	21.5403	20.0282	20.692	20.3456	21.8839	22.1688	22.0647	21.3173	20.0073	21.0694	19.0498	21.3049	22.2262	23.2226	24.2773	23.5336	24.1497	22.3476
	30.4986	32.9865	32.8884	32.2076	31.3146	28.9305	29.2948	31.0105	30.7111	31.0694	29.056	28.5775	28.3094	28.4629	28.5432	29.1973	27.9909	28.2647	25.3286	29.1039	29.765	30.0617	29.3285	27.4692	27.9743	27.4266	27.0014	27.5175	24.0707	23.5049	23.2917	23.9517	22.0286	22.4551	22.865	24.2939	24.5621	23.9304	23.8917	22.1927	23.6763	21.7737	22.3278	24.0375	24.1878	25.3217	24.7009	25.7982	23.8455
	19.3037	20.3594	21.8171	20.9886	19.9888	16.874	17.2764	18.9279	18.4952	18.3769	16.81	15.7624	14.8439	15.1951	16.0618	16.5103	15.4641	16.1902	13.1376	15.9165	16.6236	16.638	16.3601	14.2109	15.9247	15.8474	15.0429	15.5343	12.9829	11.629	12.3963	12.9397	11.1091	12.0009	11.53	13.3025	13.3805	12.71	12.1581	12.0547	12.3524	9.95316	11.0701	12.8195	13.0008	13.9558	13.2293	13.8856	11.6642
	14.3008	15.8907	17.2158	15.6966	15.0379	11.712	12.3605	13.6469	12.8971	13.2415	12.3293	10.9066	9.92427	10.5232	10.4633	10.884	10.4119	10.9963	7.64692	11.009	11.6319	12.6509	11.5247	9.49231	10.8243	12.1331	11.5369	12.1353	9.67909	8.94291	9.07693	9.00974	7.87364	8.45396	8.83055	10.1016	10.5937	9.92407	9.17005	8.76846	9.14623	7.60364	9.1213	9.58943	10.533	11.2097	10.5444	10.9746	9.87024
	43.5511	42.6178	43.5672	42.7799	41.8331	36.8709	37.808	38.3852	38.7285	37.8602	37.4576	35.7983	34.1619	34.9841	35.6759	35.0709	35.0508	35.065	31.8315	35.4601	35.3347	34.9429	34.9111	32.9007	32.9995	33.7693	33.5671	34.2697	30.2948	29.646	28.5431	29.8825	27.404	29.264	27.9107	29.9376	29.4331	29.6245	28.4367	27.0841	27.6734	26.0606	27.1086	29.5083	28.4576	29.1947	29.5754	28.679	27.7586
	39.3644	38.4056	38.7559	37.4122	30.2646	41.2507	39.1918	40.5361	39.1108	39.5145	37.4551	37.479	40.5612	41.4268	39.367	38.818	40.5557	40.1596	40.6632	38.6667	37.6879	36.4716	45.0672	42.4142	44.7861	43.2683	41.1143	42.012	40.6838	38.4623	25.7038	25.4945	26.9654	26.1939	25.9049	26.5867	24.1249	25.582	30.4306	28.3393	29.5301	28.1094	30.3348	29.2518	29.0625	28.7968	29.672	28.7991	29.272
	42.4688	42.4015	41.7183	40.5433	32.3824	44.9387	41.8894	43.7084	42.1418	42.6303	40.4356	39.5931	44.3816	43.8333	42.501	42.287	43.6623	43.1683	43.3965	41.9926	41.2657	39.361	48.4404	45.5625	47.444	46.7712	43.6568	45.0291	43.0288	41.7248	27.8999	28.1252	28.8681	28.3226	27.9158	28.7627	27.2613	28.7853	32.1925	29.9981	31.7981	29.7903	31.7068	31.3802	30.7418	30.8018	32.0518	30.6478	30.935
	33.4755	32.1527	32.8608	30.8679	23.06	34.535	32.4417	34.3831	32.4798	33.4971	31.1037	30.7105	34.6609	34.4477	32.9675	32.6186	34.1897	34.48	34.2937	33.3117	31.8563	30.2265	38.6209	36.429	38.3594	37.2838	35.1082	36.3773	34.6356	32.6788	20.0646	20.1326	20.3789	20.2342	20.4397	21.1681	19.0729	20.1433	24.4309	21.9298	23.4193	21.1336	22.6459	22.3585	22.1699	22.0796	23.0383	22.227	22.4783
	25.1479	24.5312	24.5357	23.5623	16.2355	27.0224	24.4639	26.5244	24.6065	25.71	23.031	22.6308	26.5264	26.1672	24.8995	24.8665	26.4143	26.2654	26.9171	25.3804	23.6663	22.3346	30.9025	28.8571	31.2125	29.5616	26.8412	27.8796	26.1535	25.0205	12.2217	12.9358	13.307	12.939	12.8258	13.3722	11.5825	13.1107	16.3583	14.641	15.8781	14.0759	15.8944	15.8195	15.4013	15.9686	16.7975	16.0942	15.7382
	35.0273	34.4005	34.2274	32.926	24.529	35.9889	33.7703	35.8248	34.3932	34.927	32.065	31.7344	35.4658	35.1348	33.7613	33.4744	35.3937	35.118	35.6966	33.861	32.6055	31.1774	39.7138	37.921	40.1835	37.5976	35.4562	36.1508	34.3279	32.6172	19.9462	20.0538	20.2846	19.7938	19.5195	20.5667	18.6182	20.058	23.6885	21.8969	23.5509	21.1661	22.8804	22.2268	22.5413	22.1987	23.2938	21.9965	22.3255
	30.1292	29.3936	29.5791	27.7905	20.5206	31.8114	28.9861	31.2638	29.4354	30.4788	27.9352	27.2843	31.1521	31.3463	30.2383	29.8061	30.8828	31.5915	31.3602	30.2877	28.5003	27.7271	35.7982	33.0468	35.0056	33.9146	31.9616	32.6925	30.6727	29.2918	16.6986	16.8946	17.7316	16.7492	17.0963	17.585	15.124	16.842	20.1587	18.1687	20.1345	18.6299	19.2554	18.9179	18.9463	18.8563	19.8542	18.766	19.1112
	27.134	26.4147	26.3394	25.2246	17.284	28.6863	26.3069	28.0154	26.8709	27.2558	24.8778	24.3514	28.4917	28.1576	26.1853	26.7987	28.4737	28.4899	28.8193	27.3501	26.2591	24.9854	33.4072	30.6884	32.5781	30.9095	28.4136	29.6466	27.9061	26.764	13.9555	14.6872	15.21	14.7336	13.773	14.6774	12.7448	14.218	17.9291	15.8836	17.2563	15.0491	16.771	15.9083	15.5043	16.0428	17.4225	16.4022	16.4501
	30.886	30.275	29.8147	27.7334	20.8825	32.3911	29.8248	31.7373	30.233	30.8634	28.3799	27.8801	31.6171	31.4916	29.9474	29.451	31.4754	31.5941	31.4766	30.0491	28.9618	27.322	35.5782	33.6245	35.3365	33.4758	31.5728	32.3533	31.2151	29.279	16.7721	16.9557	17.3554	16.9603	17.0909	17.0375	15.3495	16.7052	20.7227	18.0838	19.5929	17.6358	19.0582	18.712	18.8631	19.3916	20.0084	18.4189	19.1416
	35.5232	34.8595	34.6425	33.1788	26.0699	37.0527	34.93	36.9753	35.6691	36.2993	33.655	33.3232	37.3726	37.8602	36.1798	35.3495	37.4206	37.2022	37.5249	35.843	34.7238	33.7434	41.5812	39.6148	41.7942	39.5429	38.1229	39.1704	37.8914	35.5653	23.0455	23.0468	23.4178	23.7248	23.1757	23.6608	21.7835	23.4992	27.0469	24.3727	26.4325	24.0052	25.6951	26.0662	25.4481	25.5122	26.6567	25.2229	25.4128
	42.5594	41.7283	41.2985	40.3845	31.8305	44.1235	41.4387	43.2317	41.6139	42.1733	39.5421	39.1993	43.3354	42.8934	41.532	41.0062	42.5162	42.395	42.5579	40.8731	39.3294	38.9735	47.1074	44.9191	46.9638	45.8033	43.2037	44.1932	42.6603	40.7514	27.2522	27.9602	28.1895	27.2478	27.038	27.525	25.6015	27.6542	31.4125	29.1581	30.5688	28.1558	29.7711	29.0998	29.4329	28.999	30.2825	29.3062	29.0534
	28.4967	28.1698	27.4521	26.1901	18.9517	30.4566	27.8291	29.9587	28.6579	29.0567	26.3821	26.4467	30.4666	30.4971	29.0231	28.5563	29.9712	30.3187	30.4255	29.3851	27.1382	26.6371	35.4196	32.7224	35.2367	34.4448	32.6242	33.3603	31.2016	30.111	17.2571	17.4912	17.785	17.2454	16.7939	18.4501	15.6665	17.0522	21.8485	19.486	21.1213	19.2125	20.9306	19.933	20.0737	19.3198	20.7306	19.4299	19.8565
	28.9337	28.6747	27.9314	26.8888	19.754	30.8955	28.3937	30.2465	28.831	29.3358	26.5418	26.283	30.8579	30.9303	29.0285	28.9043	30.1212	30.1872	30.7031	29.4699	28.0198	26.662	35.5752	32.7633	35.1244	34.8136	32.2421	33.5598	31.2433	30.0154	17.238	17.2795	17.6385	16.853	16.7395	17.5576	15.7581	17.1625	21.1339	19.2791	20.3565	18.1369	20.0247	19.864	19.4852	19.1659	20.4984	19.68	19.8078
	35.7823	34.8572	34.7545	32.9285	25.3472	37.3837	34.9083	36.5653	35.409	35.5631	33.1973	32.5982	36.6501	36.4898	34.9218	34.9088	36.0959	36.3747	36.3918	35.3102	33.88	32.3245	40.7381	38.4716	40.8346	39.596	36.6544	38.4177	36.8455	34.7255	21.5066	21.8322	22.7811	21.7369	21.2472	22.1414	19.8719	22.0561	25.9887	23.4331	24.9486	22.6353	24.8469	24.2602	23.8063	23.6182	25.2806	24.2185	24.3717
	34.6996	34.5865	34.1876	32.8807	25.0395	36.5005	34.0427	36.5213	34.9209	35.1252	32.9866	32.2652	36.5272	36.2906	35.1534	34.6314	35.5983	35.5559	36.042	34.473	33.1717	32.1268	40.8581	38.1034	39.8531	38.574	36.0014	37.7032	35.5464	33.6909	20.0751	20.6283	21.1175	20.74	20.0205	21.1299	19.0428	20.4113	24.5627	22.1016	24.0912	22.0405	23.5403	22.9956	23.0326	22.58	23.6543	22.7782	23.1537
	38.3326	37.9942	37.5912	36.2906	27.5656	39.9862	37.4981	39.7722	38.2786	38.579	35.6417	35.4997	39.6526	39.8545	38.185	38.0047	39.7519	39.4871	39.7167	38.4362	36.6832	35.6305	44.3377	41.5221	44.4907	41.9997	39.0456	40.6565	38.9961	37.0826	23.2817	23.5496	24.0275	23.5303	23.0384	24.1178	22.166	23.1112	27.1779	25.1828	26.9081	24.5123	26.3427	25.9312	25.8507	25.5602	26.3912	25.9545	25.6529
	36.78	36.2597	36.2772	34.7999	26.3123	38.2647	35.633	38.1136	36.7346	37.0941	34.3674	33.6825	38.2638	38.2281	36.7122	36.5394	37.9471	37.7425	38.0506	36.732	35.2672	33.7583	42.7349	40.7274	43.2054	39.458	36.9159	38.1532	36.348	34.9038	21.1206	21.2249	21.7278	21.3348	20.8602	21.799	19.9601	21.6439	25.5926	23.2661	24.8168	22.7394	24.4633	23.917	23.4571	23.3596	24.6046	23.9019	23.9056
	36.9465	36.7855	36.6499	35.1932	27.6625	38.9566	36.5736	38.7379	37.0685	37.7159	35.1675	34.9875	38.799	38.8302	37.3791	36.8782	38.7275	38.6278	39.193	36.9769	36.1828	34.3074	43.4085	40.5931	43.2391	41.2521	38.5331	39.6848	38.2377	36.3217	23.2305	23.0381	23.6704	23.7761	23.6777	24.3011	21.9416	23.7582	27.7384	25.457	27.1917	24.8617	26.5987	26.1209	26.3055	25.4438	26.8216	26.0391	26.0993
	46.166	45.6435	46.0503	43.7754	34.9843	47.6726	44.3338	46.4269	44.6991	45.2246	42.4594	42.1125	46.5071	46.0279	44.8642	43.8811	45.8266	46.1189	45.6568	44.6712	41.9762	41.4132	50.4843	47.3169	50.0997	47.4607	44.9522	46.2632	43.7543	42.2098	28.256	28.3965	28.3534	28.7381	27.4564	28.6453	26.3699	27.869	32.3937	29.6814	31.0217	28.6485	30.2377	29.9432	29.8264	29.9831	30.9591	30.0698	29.5397
	29.9716	29.3619	29.0433	27.8072	19.2011	30.6666	28.2942	29.5307	27.9635	28.1244	26.3656	25.2293	28.8635	28.8467	27.1276	26.4807	27.9183	27.4945	27.036	25.9981	24.2234	23.3156	31.0205	28.9294	30.698	28.3904	26.2374	26.7665	25.3291	23.4867	11.6901	11.7187	11.5984	11.5484	11.2511	12.209	10.1199	11.4517	15.0481	12.9351	14.3363	12.078	13.3667	13.7929	12.9584	12.7619	13.9483	12.653	13.0838
	30.548	29.4843	30.6282	30.3847	28.0095	28.7194	29.671	29.4944	28.923	30.1139	29.9173	29.9899	30.3305	31.032	31.8581	31.6338	31.6441	32.3219	32.1955	32.1693	32.4734	32.5798	31.0104	32.0239	34.0858	35.2458	35.7127	35.8253	36.43	34.3234	34.6494	36.0016	37.8026	36.3179	39.1507	38.2088	37.155	37.4049	37.4815	37.9182	38.122	39.6726	36.6012	34.8032	35.5369	35.6466	35.4711	33.1157	33.0023
	35.0399	34.0018	35.2955	34.7831	32.2939	33.0586	33.492	33.1571	32.5254	34.0528	33.0356	32.5089	32.5976	32.7998	33.5963	33.3521	33.3483	33.5847	33.0646	33.618	33.1685	33.2506	31.1729	31.5025	32.8843	34.3305	34.4001	33.9817	34.7253	31.9072	31.1023	32.644	34.1244	32.8813	34.0715	33.5964	32.1197	33.2085	33.2773	33.3839	32.7966	33.3123	30.146	28.8359	28.8646	31.4631	30.5142	29.392	29.0899
	29.1818	28.7701	29.3793	29.4913	27.882	28.6779	29.5457	29.5146	28.9808	30.576	30.6538	30.476	30.9292	31.6751	32.2239	32.437	32.208	33.3352	33.4258	33.1451	33.3097	34.4987	32.2509	33.2884	34.8254	36.6842	37.4025	37.7571	38.1585	36.3845	36.911	38.1722	39.5026	35.6211	39.5776	39.515	38.9662	39.1515	38.9679	39.0761	39.2649	40.2609	36.5861	34.9773	36.2622	36.1443	35.7801	34.1297	34.1072
	28.0288	27.5603	28.0885	28.0784	25.6264	26.595	27.3663	26.6531	26.4683	27.826	26.9531	26.8366	27.5678	28.2886	28.7473	28.94	28.2769	30.0654	29.8971	29.7093	29.4847	29.9752	28.273	29.1124	30.4676	30.4348	30.7877	31.3013	32.0683	29.3966	30.0296	30.7991	32.0306	25.4549	32.3888	31.6673	31.2164	30.935	30.4108	30.8351	30.486	31.7001	27.9568	26.1828	27.5055	28.4186	28.0635	26.6099	26.7675
	30.5137	29.7507	31.0105	30.6284	28.5749	29.4553	30.0536	29.5155	28.8023	30.1671	29.8501	29.0887	29.9626	30.2215	30.8559	30.6776	30.0405	30.8766	30.061	30.1834	30.6574	31.3026	29.4931	29.8352	31.618	32.4805	32.405	33.0906	33.2141	31.0185	31.2216	32.9019	33.7991	27.1983	34.0109	33.4607	32.2903	32.7313	32.4411	32.9453	33.165	34.4528	30.4118	29.0222	30.0406	30.2769	30.4822	28.5886	28.8393
	32.122	31.3645	32.1852	31.9573	29.252	30.1373	30.9555	30.7581	29.9311	31.0031	30.3564	29.406	30.1352	30.7448	31.0516	31.0493	30.648	31.3773	31.2613	30.8889	30.9134	31.3004	29.1439	29.8025	30.9944	30.3402	30.6598	30.3347	30.6644	28.4805	28.273	29.5438	30.2852	28.4182	29.7042	29.0987	28.3807	28.1053	27.8878	27.9937	28.3186	29.1248	25.6409	24.2776	25.235	26.1527	26.16	24.864	25.3781
	33.6539	33.0884	33.4221	33.1053	31.1356	31.8035	32.2668	32.5021	31.9066	32.7014	32.2514	31.6767	32.1936	33.1604	33.1205	33.3151	32.7179	34.2437	34.1595	33.8255	33.7886	33.7878	32.3722	32.9437	33.5819	33.9248	33.6191	33.729	34.499	31.7985	31.6121	33.0311	34.2005	29.1961	34.1109	33.2749	32.2272	31.8751	32.2495	32.7373	32.2244	33.6324	30.6861	28.5132	30.4259	30.9154	30.8492	29.4798	29.6641
	33.5395	32.7818	33.8114	33.2378	30.8644	32.0339	32.9724	32.2641	31.6365	32.9693	32.5775	32.2832	32.724	33.241	33.8537	33.8819	33.4479	34.3913	34.009	33.9565	34.1049	34.6923	32.74	33.8381	34.7741	35.9811	36.2749	36.7143	37.1774	34.7805	34.9703	36.4026	37.0288	34.8431	37.116	36.55	36.0058	35.8797	35.5869	35.7609	35.9736	37.0511	33.1681	31.2867	32.483	33.0338	32.7006	31.0923	31.247
	29.1086	28.3809	29.1013	29.0808	26.7097	28.1488	29.2277	28.6776	27.9776	29.7024	29.716	28.6923	29.256	30.1229	30.4589	30.7398	30.8903	32.1977	32.6537	32.7764	32.7989	33.2808	31.6125	33.3961	34.331	35.564	35.7491	35.9342	37.0689	34.8206	35.0104	36.2756	37.6654	32.9379	38.5998	37.707	37.783	37.2721	37.759	37.8544	38.1401	38.7286	34.7929	33.4089	34.7248	34.6511	34.4851	32.7961	33.055
	29.9324	28.7038	29.5758	30.0657	27.7068	28.3173	29.4252	28.8935	28.6432	29.7271	29.2193	27.9534	29.093	30.5384	30.0242	30.1819	30.0857	31.2117	30.6654	30.6457	31.0541	31.1353	29.1298	29.6079	30.8473	31.2545	32.1022	31.6611	32.1964	29.3226	29.8812	30.3847	32.0511	29.0405	30.9024	31.0768	30.6982	30.3333	30.3633	30.7772	30.0278	31.0108	27.6863	25.852	27.6191	27.7838	27.4159	26.5086	27.2495
	27.4504	27.132	27.9425	27.7474	26.4802	27.0167	28.0071	27.8467	27.7081	29.1175	29.178	28.7939	29.5987	30.1157	30.7442	30.8765	30.8466	32.0776	32.2473	32.251	33.0707	33.2862	31.3729	32.9756	33.923	35.7445	36.1122	36.6562	37.4188	35.0681	36.1507	37.8542	39.3904	36.45	39.1212	38.964	38.6285	38.3852	38.3153	39.3254	39.5672	40.1773	36.4195	34.7348	35.5097	36.0721	36.2532	34.2048	33.9697
	26.4121	25.3863	26.4915	26.4711	24.1246	24.867	25.4602	25.2536	24.8514	26.2656	25.6009	25.1535	25.6505	26.9355	27.5505	27.4597	26.5271	27.8053	27.6268	26.9299	26.9912	27.2544	25.6296	26.4842	26.8737	27.6051	27.6371	27.4632	27.7398	25.5029	26.142	27.0252	27.8542	23.6656	27.8859	27.4059	26.6807	25.9834	25.9836	26.676	26.2238	28.1386	24.8109	22.317	23.5337	24.3352	24.07	22.8012	24.1353
	29.8199	28.5383	28.5695	28.7055	27.0404	27.5944	28.315	28.5476	27.8976	29.5073	28.1352	27.3569	28.5804	29.0768	29.3384	28.7836	28.2224	30.4776	30.4813	29.9211	29.7455	31.2803	29.0115	29.4269	30.0382	30.4307	30.9487	31.0638	32.0294	29.094	29.6831	30.5953	31.8299	31.1744	31.8633	31.658	31.0724	30.8743	30.6071	31.0122	31.36	32.7441	28.6258	26.8444	27.3466	28.5026	28.2828	26.3965	26.7945
	26.9002	26.3613	26.7504	26.8256	24.3904	25.189	25.9447	26.2925	25.3551	26.9663	27.0378	26.2868	26.6993	27.0754	28.0796	27.2581	27.2434	28.9723	28.2943	28.2355	28.6846	28.3672	27.3117	28.1431	29.858	31.0047	31.5647	32.0065	32.2595	30.5976	30.537	31.8313	32.6967	30.8273	32.6287	32.2647	31.781	31.8949	31.2878	32.1493	31.5625	33.0185	29.1514	26.8813	28.2316	28.7651	28.4991	26.735	27.0363
	25.7262	25.4341	25.9492	25.9356	23.6647	24.4354	24.9538	24.4358	23.9183	25.544	24.6024	24.4931	25.5562	25.3041	25.9112	25.6794	25.2526	26.5398	25.8288	25.525	25.9182	26.3197	24.3083	25.151	26.1813	26.7867	27.3811	27.4535	27.854	25.4314	25.4809	26.6509	27.2823	25.0829	27.3715	26.5511	26.3029	26.1235	25.9302	25.6161	25.7973	26.6255	23.3159	21.4656	22.4059	22.9486	22.6157	21.4601	22.3548
	22.6001	22.0405	21.8874	22.3323	20.1007	20.9296	21.8353	21.2939	20.5848	22.4266	21.7928	21.295	21.4655	22.0703	22.3968	22.3188	21.6341	23.1176	22.414	21.2951	22.0374	21.94	20.6175	21.664	22.533	22.2694	23.0428	22.8869	23.9479	21.2286	21.5104	22.4274	23.3716	21.4848	22.96	23.2339	21.9656	21.4929	21.7602	22.089	21.9223	22.9971	19.3742	18.1484	19.0532	20.0011	19.6597	17.7709	18.5618
	30.897	30.6695	30.9767	30.8687	28.5951	29.079	30.0319	29.1893	28.931	30.3882	30.1559	29.6464	30.0753	30.8587	31.11	30.8861	30.5833	31.4209	31.617	30.7201	31.3361	31.3313	29.8463	30.9059	31.7489	33.2993	33.0976	33.3635	34.1535	32.125	32.4548	33.4242	34.6574	31.3449	34.6156	33.8896	33.4692	33.0442	33.9484	33.4993	33.6025	34.6135	30.6216	29.2974	29.9233	30.7218	30.2284	28.5294	28.6633
	27.331	26.6857	27.4482	27.4193	25.0577	25.7481	26.3406	26.0134	26.128	27.7768	26.9866	26.6189	27.9939	28.3463	28.6714	28.8484	28.6991	29.5741	29.6458	29.3401	29.8762	30.1437	29.1235	29.4897	30.9025	31.7923	32.4291	33.2048	33.2532	31.4539	31.4193	32.6045	33.8992	30.1546	34.405	34.2629	33.7523	33.7323	33.5316	33.8924	34.1459	34.4947	31.1113	29.3768	30.6034	30.6805	30.7669	28.7994	29.161
	24.8638	24.1525	24.0371	24.3554	22.254	22.7713	22.7671	23.1178	21.567	22.8047	22.9322	22.5383	22.7677	22.7228	22.7893	22.8742	21.9156	22.9914	23.0167	22.7879	22.691	23.6935	21.5423	22.1817	23.0644	22.4199	23.1081	23.002	23.0765	20.7444	20.1265	21.9268	22.4492	21.1164	22.6263	22.1241	21.2819	20.7991	20.8604	20.599	21.2373	21.0774	19.0696	17.1699	17.9778	18.4664	19.1641	17.2007	18.1976
	24.8205	24.0531	25.1548	25.2677	23.0689	23.5735	24.5016	24.3334	24.0125	25.0069	25.2625	24.39	25.1503	25.6422	25.8083	26.2814	25.6282	27.0905	26.8961	26.8342	26.7215	26.9493	25.7002	26.2202	27.6637	28.3771	29.2342	29.4844	30.2342	27.5436	27.6994	29.7088	30.5284	27.8599	30.959	30.5737	29.8597	29.8411	29.9129	30.373	30.8475	31.4835	28.1051	26.2751	27.1284	27.6612	27.261	25.7181	26.4227
	24.4463	23.8914	25.0973	24.6013	22.1879	23.2377	23.6305	23.1339	22.7666	23.9981	23.8785	22.896	24.006	24.4691	24.9582	24.6114	24.1474	25.4053	24.7568	24.6011	24.1836	24.713	23.0247	23.6673	24.5161	25.0295	25.7648	25.2754	25.8968	23.5343	23.6513	25.1467	26.0409	25.7302	26.5093	25.7573	25.2465	24.325	25.4023	24.7822	25.0744	26.0757	22.3905	21.1952	22.0563	22.6646	22.2544	20.9777	21.2899
	31.2093	30.7869	31.6015	31.1851	29.0524	29.6981	29.9396	29.3658	29.0737	29.9485	30.2598	29.4314	30.0273	30.8243	31.5661	31.3669	30.8711	31.6129	32.004	31.0761	31.502	31.6758	29.0708	30.2067	31.4627	32.2874	32.3461	32.0764	33.0187	30.7623	31.0577	32.7092	34.5055	30.9319	34.0707	32.7785	32.1946	32.0387	32.2418	32.276	32.1476	33.3801	29.2739	27.4937	29.0144	29.2245	28.8382	27.3156	28.1709
	26.3272	25.4656	26.5059	26.5433	24.2406	25.3314	25.4378	24.9779	24.5636	25.6003	24.9347	24.7218	25.1749	25.5989	25.188	25.8677	25.6811	26.545	26.0452	26.1577	26.0756	26.3267	24.5815	25.5424	26.0532	26.6024	26.1712	26.3557	26.8706	24.7181	24.7904	26.2831	26.8121	24.0897	26.9717	26.5166	25.2121	25.6137	25.1332	25.3579	25.663	26.831	22.9402	21.5422	22.0903	22.9721	22.8383	21.2077	22.3554
	39.0889	38.522	39.2465	39.0038	36.2113	37.2378	37.6068	37.1075	36.3221	37.5046	37.2979	36.2059	36.7873	37.5456	38.1239	37.8494	37.4335	38.6671	38.8919	38.5397	38.4176	38.454	36.7352	37.3962	38.2063	38.3542	38.9156	38.8084	39.2318	36.4243	36.4982	37.7533	38.858	35.4377	38.7006	37.6641	37.1832	36.7783	37.1061	37.5003	37.6926	38.8112	35.3605	33.8725	35.3187	36.3076	36.5324	34.9372	36.1317
	24.5645	24.1794	25.2046	25.3291	22.5849	23.4672	24.4132	23.8383	23.3613	24.4312	23.4051	22.8946	23.8165	24.4693	24.6831	24.6962	24.4772	25.4014	24.9538	24.7014	24.8659	25.2443	23.3844	23.7586	24.8847	25.4204	26.0098	25.9357	26.4322	24.0526	24.1487	25.4935	26.4715	23.1711	26.5267	25.6584	25.3099	24.6401	24.9023	25.143	25.5023	25.7743	23.0085	21.1131	22.1281	22.9738	22.8668	21.4716	22.2343
	26.9198	27.0832	27.5784	27.3	25.6673	25.953	26.924	26.5981	25.5829	27.1376	27.0862	25.4775	26.3186	26.9476	27.0128	27.6365	27.8993	29.954	28.7907	27.7718	27.9496	28.5285	26.3801	27.2442	27.8437	27.3732	27.7146	28.8773	29.581	27.2808	27.1777	28.6076	29.4448	25.3029	29.4197	29.1356	27.6623	28.1757	27.8913	28.5113	28.567	30.125	26.7577	25.2844	25.8795	25.8414	25.2421	23.9552	24.8491
	28.9318	28.4763	29.9605	29.841	27.324	28.251	28.9485	27.5124	27.2963	28.2453	27.2712	26.5159	27.3983	27.3639	27.3657	28.033	27.3966	29.0015	27.975	28.1111	28.4155	28.5352	26.8172	27.6223	28.0053	28.1276	28.2707	27.52	28.9009	26.3307	25.694	26.8489	27.484	25.9192	28.6569	27.3006	25.9803	26.0276	26.8387	26.574	26.3219	27.4369	24.2303	22.4766	23.959	24.214	24.017	23.4885	23.6662
	28.2836	24.9397	28.713	27.9528	26.5462	28.8957	30.7361	26.2694	25.6079	26.9629	27.2755	23.557	23.6981	25.1995	23.0489	24.4081	23.7649	24.5315	23.4029	22.8516	21.8406	20.3489	19.7709	17.9606	17.0584	17.0308	18.963	19.5095	18.8131	23.2204	22.7384	22.9444	19.2479	17.9762	21.0315	21.2238	19.9674	22.8604	24.0132	25.0298	24.3954	24.5688	25.6933	25.2652	27.6646	26.1515	29.1165	28.7802	32.0615
	21.7902	18.5644	22.4657	21.7919	21.0592	23.9219	25.4277	22.0772	21.3709	24.2466	23.8031	20.5112	20.6691	22.3777	21.1874	22.5565	21.7977	22.9317	22.1641	21.6848	21.7583	19.3107	19.2674	17.4077	16.6819	17.0402	19.106	19.7276	18.9586	23.8563	23.6055	24.2358	20.609	18.9745	23.0164	22.8733	21.2373	25.2462	26.4255	27.6942	27.0518	27.3929	28.6375	28.6589	30.9829	29.8945	32.941	32.271	36.0466
	18.5447	15.7405	19.6528	18.6596	18.1221	20.2396	21.3539	18.3096	18.0938	19.8496	19.7468	16.2198	16.5299	17.8324	16.9695	17.9103	17.0873	18.2251	17.5157	16.9593	17.1405	14.7059	14.6601	13.1797	12.457	12.2457	14.6267	15.5836	14.4614	19.5092	19.01	18.9672	15.6266	14.9911	18.1968	18.6972	17.4339	20.6558	21.3078	22.6231	22.5313	22.8758	23.2844	23.8498	26.3546	25.1246	27.9495	27.9538	30.9674
	20.2975	17.4606	21.1414	20.3914	19.5613	22.0048	23.4431	19.8314	19.0752	21.5462	21.0469	18.1796	18.147	20.3169	18.4657	20.2346	19.2892	20.8319	19.6952	19.3627	18.7678	16.3229	16.1992	14.8536	13.9438	13.7788	15.5729	16.2294	15.5309	20.3668	19.611	20.0348	16.6526	16.1645	18.5085	19.3196	17.8689	21.4063	22.2149	23.5463	22.9091	23.0501	23.8177	24.1125	26.2614	25.1306	28.1733	27.7232	31.3395
	22.1001	19.7752	23.5865	23.205	22.2443	24.7922	26.2489	22.7529	21.7825	24.1939	23.9666	20.6251	20.8516	22.3293	21.3508	22.6006	22.1987	22.8106	21.9375	21.5649	21.2903	19.4349	19.4548	17.8519	16.5855	16.7023	18.9081	19.7686	18.8771	23.0854	22.1852	22.9321	19.7392	18.7867	21.2987	22.1343	20.5396	23.629	24.6195	25.8028	25.2476	25.3226	25.8672	26.5049	28.8838	27.2793	29.7334	29.4987	33.1318
	28.4799	26.0779	30.0763	29.2611	28.5896	30.7232	32.6257	28.8963	28.3267	30.5093	30.2229	27.1336	26.8469	28.9619	27.7001	28.5625	28.3077	29.0588	28.228	27.6788	27.4285	25.4548	25.0883	23.6132	22.8951	22.4756	25.0459	25.6401	24.97	29.7441	28.7404	29.0616	26.0311	24.6913	27.7855	28.1417	26.5594	30.391	30.6761	32.1346	31.4441	31.9356	32.5941	32.9151	35.732	34.2462	37.1186	36.8306	40.2501
	31.532	28.7639	33.4311	32.3952	32.2337	34.5645	36.371	32.7264	32.5228	34.617	34.915	31.3244	31.871	34.067	32.1982	34.0619	33.0121	34.1116	33.3874	32.9371	32.7077	30.8688	30.5747	29.0917	28.1208	28.099	30.1586	31.2058	30.5503	36.0031	34.6254	35.2792	31.8985	30.6959	33.7307	34.0746	33.0276	36.4953	37.7036	38.7129	38.3897	38.1431	39.8344	39.3565	41.6979	40.4325	43.8451	43.4826	47.0971
	17.072	14.1223	17.8774	16.8386	16.0639	18.2304	19.5833	16.1691	15.7715	17.4618	17.554	14.8072	14.6821	16.5709	14.7732	16.412	15.5476	16.3663	15.4558	15.4736	15.2434	13.2813	13.2133	11.4605	10.7449	11.1433	13.5092	13.7007	13.0838	18.0013	17.8374	17.711	14.5716	13.4188	16.7977	16.7978	15.3245	19.4023	20.086	21.2575	20.3552	21.5127	22.1716	21.7524	24.834	23.977	26.7849	25.9109	29.4672
	19.704	16.8558	20.4132	19.5612	18.1071	20.55	22.1197	18.9341	18.1611	20.4937	20.2476	17.0794	17.4874	18.8216	17.6245	18.3095	18.0544	19.076	18.5346	17.5978	17.7485	15.4423	15.1301	13.9106	13.0163	13.2849	15.6052	16.2653	15.489	20.6256	19.7957	20.3286	16.2329	15.319	18.5608	18.7304	17.6105	21.2815	22.0939	23.4645	22.6405	23.3543	24.3423	24.2753	26.2728	25.0706	28.6522	27.6483	31.2407
	23.1382	19.889	24.0523	23.1984	22.6736	24.4898	25.9947	22.3746	22.2188	23.8219	23.7717	20.6567	21.5598	22.5399	21.0133	22.5963	21.685	22.7168	22.1117	21.1661	21.6335	19.2666	19.4061	17.6075	17.3638	17.3215	19.5903	20.608	19.5703	24.4324	24.3683	24.5909	20.5076	19.8491	23.2092	23.3627	21.8181	25.7487	26.5142	27.894	26.599	27.9152	28.8463	28.041	31.4017	29.7224	32.7782	32.6046	35.9329
	22.1496	18.7573	22.7972	21.9527	21.0995	23.5126	24.6515	21.572	20.6607	23.352	22.877	19.7523	19.917	21.1035	19.8405	21.2584	20.602	21.3251	20.5189	20.1302	19.8399	17.7908	17.6077	16.4435	15.0118	14.8367	17.5151	18.1416	17.2254	22.294	21.5741	21.7463	18.0762	17.1208	20.3461	20.9394	19.2975	23.1989	24.1882	25.4131	24.1519	25.1203	26.2344	26.1265	28.7077	26.9717	30.6954	30.4939	33.73
	22.6251	19.1639	23.4696	22.2113	21.7199	23.8884	25.6862	21.9098	21.5898	23.2405	23.0558	19.4181	19.8848	21.4694	19.7256	21.0999	20.4192	21.3702	20.2073	19.8257	19.5606	17.5765	17.5337	16.1191	14.5833	15.1429	17.6929	17.7387	17.231	22.0659	21.3851	21.4549	17.8383	16.7794	19.7611	20.3706	19.473	22.4448	23.6239	24.3922	23.6706	23.9252	25.1265	24.6673	27.5497	26.3945	29.1959	28.2833	31.8335
	19.1636	16.401	20.7795	19.4765	18.4631	20.9824	21.9071	18.6885	18.0174	20.3599	20.4074	16.761	17.1884	18.9217	17.8392	18.7297	18.314	19.2385	18.5356	18.0989	18.043	16.1477	15.6238	14.3828	13.07	13.1319	16.0494	16.2718	16.2423	20.2637	19.9579	20.2889	16.4122	15.6811	18.8143	19.1942	17.7756	21.5359	22.1889	23.2811	22.7502	23.5438	24.0315	24.1653	26.9468	25.6259	29.1256	28.1441	31.783
	26.3806	22.0033	25.3519	23.5314	22.488	25.4065	26.4659	23.0147	22.8834	25.415	24.4919	21.4946	20.8496	23.3826	20.6771	22.6905	21.9481	22.7541	21.9129	20.8732	21.3816	18.51	18.106	15.6794	15.7709	16.1971	18.7168	19.2181	18.0275	22.8003	22.4252	21.6523	18.4202	17.8323	21.1579	20.4301	19.6289	23.1239	24.3697	25.1514	23.9828	25.6493	25.5668	26.7059	29.2969	29.3614	32.2616	31.457	34.3855
	21.1485	18.1622	21.9459	20.6636	19.7572	22.3356	23.8645	19.667	19.4339	21.6835	21.5616	18.1463	18.1554	19.8984	18.0936	19.7176	19.2084	19.7244	19.3824	18.5918	17.9528	16.0648	15.6726	14.3621	13.4181	13.8618	15.6995	16.3697	15.513	20.4338	19.6944	20.3136	16.5594	15.027	18.3124	18.6713	17.1483	21.3568	21.6549	22.8931	22.6059	22.612	23.4059	23.6571	25.9216	24.8055	27.4279	26.9942	30.6181
	31.4664	38.3186	24.2653	26.5678	30.0733	26.522	16.1007	18.8331	20.7249	13.3751	16.7956	20.3981	18.7434	18.3052	17.8245	24.6916	21.1728	26.7859	21.8308	15.2199	12.9407	16.1115	16.6249	20.1842	17.3359	20.6835	23.5802	23.4891	27.6713	23.0374	22.765	23.998	27.2969	20.2858	22.4056	26.3741	21.8503	29.2689	21.6675	21.9974	21.2849	23.1203	22.9452	21.7042	21.3014	22.9045	23.471	31.9228	27.332
	31.5905	38.8587	25.1632	27.6461	30.634	26.811	17.0001	19.1287	21.1471	14.0858	17.9631	20.4065	18.6828	18.9191	17.8478	25.1644	21.3319	26.612	21.3311	15.667	12.9739	15.7451	16.7925	19.0093	16.4775	20.5995	23.5447	23.7589	27.1226	22.8272	22.4785	23.5315	27.1542	19.6087	21.775	25.6381	20.6844	28.4344	21.2187	22.0595	21.6469	22.9034	21.9644	21.5373	20.9215	22.6156	23.2345	31.8771	27.3448
	33.6257	41.0726	27.0402	29.4491	33.3222	28.6459	19.1859	21.6212	22.9443	16.0947	20.1244	22.7599	20.9694	21.1991	20.3408	27.5836	23.8994	29.5839	23.5872	17.655	15.2282	18.0105	18.9881	21.7278	18.7148	23.1817	25.6762	25.8838	29.5524	24.6475	25.1129	26.0761	29.3694	21.8036	23.8647	27.6391	22.4394	30.4894	22.9745	23.8539	23.7814	25.2379	24.336	23.8107	22.7695	24.6781	25.3141	34.0068	29.1273
	28.6595	35.423	21.8409	24.194	27.7492	23.6809	13.7977	16.2744	17.9835	10.8433	15.2575	17.3402	15.4958	15.4928	15.3623	21.768	18.3367	23.4857	18.2297	12.4892	9.57054	12.7538	13.7206	16.5915	13.53	17.8086	20.1217	20.354	23.7235	19.5759	19.2928	20.8161	24.0906	16.9999	18.3103	21.985	17.2734	24.7531	17.7457	18.4358	18.3406	19.4735	19.1992	18.3581	17.3568	18.8746	19.7057	28.4694	24.093
	27.2762	33.9699	20.4367	23.2956	26.2964	22.6096	12.8102	15.2858	16.9506	10.3335	13.8706	16.4593	14.5348	15.0735	13.9151	20.8485	17.5067	23.0596	17.4291	11.5891	8.95706	11.9847	13.1677	15.4289	12.7517	16.7675	19.1119	19.3385	22.6559	18.4931	18.2709	19.4496	22.5921	15.8258	17.4843	21.0457	16.3691	24.1027	16.7128	17.5749	16.8212	18.6605	18.2813	17.3974	16.6198	17.923	19.5239	27.2672	22.8598
	24.1213	31.3101	18.0718	20.7929	23.7759	19.849	10.6854	13.1254	14.2837	7.89638	11.7987	13.8743	12.6577	12.9413	11.872	18.7212	15.1946	20.4074	15.2272	9.60015	7.01706	9.8727	10.8284	13.0635	10.7705	14.7442	17.2769	17.4365	20.6196	16.6088	16.4156	17.2544	20.6628	13.5735	15.3239	18.8724	14.125	21.7347	14.2682	15.3554	14.6554	16.5458	15.7569	15.01	14.5112	15.8624	16.5354	25.0235	20.981
	33.9856	40.9817	26.8389	29.5105	32.9961	29.184	19.1535	21.3407	23.0651	15.9674	20.2878	22.5942	20.965	21.4496	20.4998	28.2638	23.9528	29.5087	23.682	17.7128	15.0131	18.2457	19.2016	21.2539	18.9372	23.0443	26.1031	26.3798	29.7034	25.3845	24.785	25.9428	29.4059	22.2987	24.102	27.714	22.7295	31.1006	23.2993	24.568	24.1134	25.4381	24.7994	24.0075	22.6819	25.0042	25.3809	34.2972	29.8027
	29.256	36.4423	22.1603	24.9763	28.6017	24.7317	14.7105	17.0662	18.6758	11.7616	15.8	17.745	16.5979	16.3075	15.177	22.7504	19.0886	24.0056	18.9096	12.9991	10.1132	13.0864	14.3017	16.9543	14.4029	18.0621	21.0002	21.2192	24.4086	20.1743	20.0373	21.2308	24.6366	17.6283	19.3551	22.5414	18.0447	26.4464	18.8019	19.305	18.9385	20.2919	19.5874	18.5921	18.4645	19.9246	20.8911	29.2194	24.5834
	35.649	42.757	29.2287	31.4759	34.6458	31.1497	20.6574	23.2082	24.8177	17.8147	22.0331	24.5235	22.6349	23.0507	21.9137	29.9632	26.0687	31.431	25.5381	19.7364	16.9058	19.5365	20.3931	23.1523	20.4943	24.4971	27.2947	27.383	30.8171	26.6895	26.7646	27.6824	31.2725	23.8345	25.5438	29.237	23.9439	31.9016	24.8274	25.7097	24.9113	26.5058	26.4066	25.4151	24.0685	26.6061	26.8705	36.3392	31.2079
	37.5216	45.2983	31.3442	34.6136	38.1877	33.6374	23.0657	26.2899	27.7071	19.9798	24.542	27.0821	24.985	25.899	24.9631	31.8843	28.3073	33.9482	28.9752	22.1918	19.4767	22.6914	23.5585	25.72	23.1207	27.6933	30.1972	30.388	34.402	30.2154	29.9074	30.7643	34.5877	26.8369	28.8138	32.4829	28.4236	36.2181	28.2305	29.6853	29.463	30.7553	30.7521	29.278	28.0108	30.027	30.7171	40.1583	35.1067
	32.4942	39.5201	26.1383	28.5799	31.6762	27.8096	18.1784	20.9255	22.3539	15.4733	18.8128	21.9534	19.8275	20.5652	19.1517	26.3571	23.4185	28.8552	23.184	17.586	14.3125	17.4411	18.0709	20.9402	18.5075	22.5253	25.0347	25.444	29.1846	24.7152	24.4954	25.3297	28.83	21.5369	23.31	27.5401	22.4483	30.484	22.7443	23.4947	23.7434	24.6868	24.4971	23.3514	22.3048	24.3378	24.8814	33.6794	29.4649
	34.7534	42.3072	27.9497	30.476	33.856	30.2864	19.7469	22.6671	24.1012	17.0207	21.2796	23.6354	21.7708	22.2753	21.178	28.6137	24.8113	30.0844	24.6852	18.9067	15.8206	19.1172	19.8949	22.3961	19.885	24.0672	26.5709	26.9792	30.7162	26.0692	25.9005	27.1066	30.4301	23.043	25.1162	28.6186	23.9967	32.1974	24.5675	25.3294	24.7241	26.0985	26.0313	24.8838	24.1206	25.8332	26.8119	35.3025	31.1669
	37.0323	43.9018	30.1814	32.3698	36.5236	31.9429	21.8522	24.2138	25.7373	18.757	22.9871	26.075	23.4612	24.86	23.1724	30.5352	27.0289	32.4477	26.1413	20.6895	17.926	21.1958	22.5862	24.647	22.2327	26.7404	29.458	29.6044	32.5468	28.7589	28.5274	30.1706	33.7463	26.0268	27.8481	32.0411	27.2833	34.9533	27.1453	28.2389	28.0946	29.2506	28.6319	27.775	27.1247	28.8107	29.9591	38.5121	34.4674
	40.7992	48.825	34.2777	37.1172	40.8658	36.162	25.854	28.389	29.8015	22.841	27.2069	29.3883	27.6968	28.14	26.3593	34.9344	30.9264	36.2442	30.7127	24.528	21.7794	24.9911	25.6415	28.7229	25.6302	30.4994	33.0614	33.0171	36.5323	32.0655	32.0437	33.2145	36.8702	29.2502	30.9668	35.2189	30.282	38.4888	30.8977	31.5461	30.9164	32.4352	32.0818	30.9734	29.9133	32.8113	32.9055	41.6643	37.6858
	35.4133	42.9922	29.5276	31.9054	34.6871	30.5793	20.5604	23.2628	24.4634	17.4282	21.7724	24.3447	21.7466	23.0637	21.802	29.0933	25.3616	31.3048	25.6897	19.475	16.4623	19.8936	20.5613	23.6071	20.3807	24.8992	27.6411	28.2889	31.435	27.1919	26.8062	28.8533	31.6936	24.2779	26.2231	30.3066	24.9246	32.8929	25.1084	26.1102	25.9719	27.3458	27.0533	26.2945	25.1284	27.3786	28.0615	36.7541	32.3627
	31.0123	38.4799	24.6558	26.8304	30.1978	26.1198	16.6492	19.0678	20.7759	13.961	17.7282	20.0658	18.1862	18.4598	17.8183	24.718	21.1266	26.7903	21.1104	15.4137	12.6239	15.5324	16.6139	18.8946	16.6998	20.5007	23.4545	23.3138	27.3092	22.7477	21.8959	23.6597	27.1877	19.8565	21.7902	25.1027	20.6191	28.114	21.0038	21.8144	21.4018	22.661	22.4223	21.3481	20.4965	21.9906	22.9061	31.8964	27.3303
	30.0739	37.0869	23.2683	25.7227	29.0594	24.9156	15.5836	18.059	19.5776	13.3901	16.6037	19.2988	17.6389	17.7028	17.3871	24.1776	20.335	25.9687	19.9668	14.5806	12.0357	14.6905	15.5333	18.3106	15.61	19.2803	22.4672	22.4022	26.3744	21.7748	21.369	22.8098	26.298	18.9509	20.8027	24.5589	19.6731	27.5718	19.8816	20.749	20.8447	22.2423	21.7809	20.5332	20.0327	21.4644	22.6787	31.308	26.4879
	32.5245	39.7098	26.069	28.2665	31.9607	27.9533	18.2382	20.7731	22.2335	15.5052	19.2229	22.0696	19.9351	20.4609	19.5368	26.4892	22.7369	27.936	22.7517	16.8601	14.281	17.176	18.185	20.9938	18.1579	22.268	25.1098	25.2892	29.0009	24.2996	24.0582	25.6893	29.0296	21.5881	23.0237	27.3087	22.5218	30.2756	23.1102	23.4603	23.3293	24.7276	24.4866	23.3878	22.4146	24.2836	24.9838	33.6511	29.1913
	33.582	40.6675	26.8869	29.647	32.876	28.985	19.5187	21.258	22.3558	16.0798	20.0096	22.466	20.5107	20.851	19.8646	27.5728	23.6082	28.7753	23.5137	17.343	14.791	17.568	18.801	21.1503	18.9364	22.8267	25.6026	25.9807	29.5726	25.0276	25.818	26.1209	29.733	22.5199	24.2237	27.8227	22.5597	31.1899	23.8027	24.3346	24.229	25.7246	24.9475	24.5463	23.0441	24.5749	25.6573	34.7759	31.0255
	30.8367	37.8572	24.3913	26.5746	30.0596	26.1675	16.4538	19.0663	20.8723	14.1126	17.766	20.791	18.4131	19.0975	18.0396	25.0673	21.4403	26.7896	21.1328	15.7616	12.7322	15.7229	16.5691	19.1126	16.7357	20.8037	23.8912	24.001	27.1726	23.1008	22.4887	23.8891	27.5824	20.1664	22.0029	25.8493	20.7852	28.4658	21.3215	22.0491	21.5824	23.1641	22.7871	21.5065	21.1387	23.1205	23.4176	32.3233	27.6625
	31.1034	38.8572	24.8627	27.4666	30.705	26.887	17.5503	19.9561	21.168	14.1385	18.2972	20.5199	18.5923	19.0973	18.1988	25.4177	21.6686	26.9386	21.4302	15.7468	13.2901	16.1276	16.938	19.855	16.9664	21.1718	23.8363	24.497	27.6853	23.5294	23.0642	24.317	28.1859	20.9985	22.5914	26.2294	21.2398	29.5005	21.844	22.6374	22.4046	23.7405	23.3521	22.3896	21.9435	23.8169	24.1318	32.8691	28.2462
	31.1253	38.3149	24.4448	26.4687	29.9979	25.9802	16.5395	19.3834	20.3001	13.839	17.8463	20.3535	18.5529	18.6906	17.6959	24.9716	21.6471	26.2146	21.1435	15.5198	12.7352	15.7872	16.6069	18.9715	16.4097	20.6593	23.2814	23.9426	27.1685	22.7617	22.2699	23.6768	27.211	19.8204	21.8671	25.5142	20.2561	29.1357	21.8786	22.0195	21.8929	23.3035	23.0012	21.985	21.5001	22.9269	23.6609	32.4783	27.929
	30.0155	37.6797	23.8067	26.0773	29.6209	25.5761	16.0537	18.2322	19.9153	13.1061	17.0811	19.6309	17.6861	17.8949	17.0529	24.4356	20.6076	25.8427	20.6113	14.446	11.9025	14.7708	15.8078	18.1507	15.5654	19.8295	22.445	22.8583	26.3604	22.1065	21.4559	22.8382	25.8383	19.0704	20.8583	24.5228	19.7847	27.5818	20.4403	21.0296	20.2951	22.0933	21.8684	20.7449	20.331	22.1172	22.8404	31.4708	27.057
	28.5735	35.6934	22.0623	24.4027	27.9541	23.9629	14.3385	16.691	18.2537	11.792	15.4153	18.1045	16.2361	16.6983	15.6597	22.9472	19.1884	23.9585	18.8698	13.1868	10.7245	13.3161	14.3988	16.7735	14.1659	18.4396	20.7521	21.2171	24.8362	20.7267	20.3311	20.8927	24.6493	17.754	19.7312	23.4375	19.0194	26.5505	19.4953	19.9864	19.4833	20.9267	20.4862	19.8636	18.7169	20.8928	21.4182	30.2165	25.5148
	38.8296	46.9814	32.5879	34.9274	39.064	34.124	24.6501	27.4908	28.5519	21.9422	25.8942	28.3156	26.3458	26.9476	25.9423	33.5159	29.9735	35.1838	29.3261	23.3444	20.8621	23.8732	25.4009	27.6704	25.1202	29.5765	31.9673	32.4256	36.2258	32.178	31.3674	32.9944	36.0894	29.3157	30.8572	34.7275	29.8276	37.904	30.3176	31.1267	31.2866	32.1883	31.6964	31.0766	30.6138	32.3795	33.0004	41.6736	37.7247
	35.6174	42.7674	28.7838	31.8454	34.9088	30.5764	20.8255	23.5988	25.132	18.3394	22.0185	25.0248	22.4971	23.5883	22.4965	29.7776	25.5277	31.3285	25.7585	19.897	16.7228	19.9763	21.2195	23.4357	20.7623	25.2385	27.645	28.3577	32.3386	27.2745	27.1774	28.54	31.9629	24.7486	26.6509	30.5482	25.5946	33.7487	26.6279	26.9124	26.4956	28.5154	28.0562	27.0369	26.5013	27.9462	28.8011	37.8644	33.0745
	35.1623	42.8395	28.4848	31.2135	34.6028	30.5605	20.1971	23.1922	24.5602	17.803	21.7418	24.3955	22.7077	22.84	21.7933	29.2074	25.3552	30.8798	25.3401	19.4601	16.6957	19.6253	21.214	23.576	20.7448	24.7993	28.247	28.1138	31.7399	27.2774	27.0634	28.1196	31.9978	24.1082	26.0708	29.7063	25.3101	33.3134	25.3244	26.3598	25.8335	27.3031	27.1225	26.1842	25.3471	27.5949	27.6877	37.1017	31.8762
	39.5648	47.1272	32.7831	35.1275	38.669	34.4244	24.595	27.2147	28.4503	21.9225	25.7017	28.4297	26.2885	26.5538	25.5861	33.5611	29.3805	34.7031	29.6652	22.8828	20.5842	23.6249	24.6089	26.925	24.6179	28.535	31.3067	31.7934	35.7568	31.1324	30.7646	31.9783	35.3798	27.8593	29.8424	33.3369	28.7645	36.9992	29.6359	29.9772	29.7142	31.3452	30.6974	30.0252	28.9222	31.3526	31.5348	40.548	36.0228
	37.1622	44.5207	30.2634	32.9323	36.433	32.0538	21.9334	24.2068	26.4867	19.1354	23.153	25.9879	24.0652	23.9708	23.5011	31.0649	27.223	32.3624	26.5795	21.0409	18.0578	21.2287	22.1681	25.0426	22.1008	26.177	29.2044	29.6721	33.3328	28.7704	28.1364	29.033	33.3712	25.5277	27.401	30.9945	26.3454	34.28	26.9653	27.7508	27.4963	28.7652	28.3573	27.1198	27.0335	28.7868	29.1134	38.2279	33.18
	31.3306	39.0126	25.2035	27.9127	31.513	27.0316	17.2432	19.933	21.2098	14.4167	18.6639	20.7645	19.5615	19.2292	18.5112	25.5633	22.1614	27.1057	21.9079	16.119	13.6122	16.3473	16.9608	20.1145	17.5103	21.2677	24.3374	24.6193	28.2084	23.418	23.587	24.8984	28.6077	21.0185	22.3582	26.8303	21.351	28.9589	21.9866	22.5373	22.709	23.9998	23.9456	22.7506	22.1679	24.4023	23.9014	32.6437	28.5129
	30.7524	38.0085	24.1146	26.8266	30.3878	26.1924	16.6293	18.9159	20.8325	13.7856	17.8354	20.22	18.5908	18.5777	17.8561	25.0881	21.2876	26.5903	21.178	15.5693	13.0451	15.7632	16.6907	19.2476	16.9371	20.5656	23.4454	23.6952	27.173	22.7579	22.5056	23.5674	27.3402	20.1727	21.7948	25.932	20.7035	28.5845	21.3284	22.1772	21.724	23.4057	22.5821	22.0025	21.0058	23.0779	23.3465	32.1979	27.773
	39.8407	47.6363	33.5395	35.8105	39.3949	35.2042	24.9032	27.6691	29.5682	22.2371	26.5454	29.1964	26.9698	27.2745	26.7445	34.3369	30.0931	35.7064	30.4095	24.1947	21.0793	24.6507	25.9112	28.4095	26.2111	30.4843	33.3019	33.4593	37.3644	31.9829	31.903	33.4694	37.7535	29.3296	32.0444	35.33	30.7302	38.9609	31.1259	31.7536	31.2224	32.9158	32.877	31.1135	30.3771	32.65	33.1795	42.6005	37.7974
	36.1779	43.6098	29.2293	32.2473	35.6234	31.093	21.4867	23.5433	25.6136	18.5579	22.1343	24.9336	23.1748	23.8306	22.6605	30.4646	26.2093	31.8174	26.0515	19.6078	16.7803	20.3697	21.4469	23.5122	21.2575	25.2881	28.5106	28.9944	31.914	27.1253	27.2672	28.539	31.6784	24.669	26.872	30.558	25.4271	33.6401	26.8372	26.9978	25.7695	27.9774	26.9656	26.7112	25.8868	27.8817	28.777	37.558	32.6326
	36.427	43.3925	29.6438	32.1303	35.6325	31.2314	21.8844	23.7909	25.5666	18.66	22.9573	24.9776	23.0392	24.1927	23.1627	30.0687	26.7992	32.0776	26.6038	20.6189	17.7757	20.5955	21.502	24.0662	21.6184	26.2225	28.6791	28.6793	32.656	28.2237	27.5659	29.2462	32.9585	25.3895	26.9113	31.0816	25.9694	34.434	26.4663	27.123	27.0435	28.3965	28.3326	26.9413	26.6044	28.1157	28.9473	38.163	33.5634
Time (s)	0	2	4	6	8	10	12	14	16	18	20	22	24	26	28	30	32	34	36	38	40	42	44	46	48	50	52	54	56	58	60	62	64	66	68	70	72	74	76	78	80	82	84	86	88	90	92	94	96
[truncated: 275 more columns]

## Sheet: Figure 4F
IP3R1 shRNA-YM	34.0235	33.4074	32.4708	32.0954	31.6668	32.6598	31.9356	30.0086	30.623	29.4691	27.736	28.138	27.6628	27.3294	27.736	26.4247	26.2934	26.1495	26.828	26.0789	26.8669	26.6202	25.5104	26.354	26.8439	25.2395	25.1015	24.7862	26.2403	23.5162	25.3795	26.2508	25.8617	25.2366	26.4361	26.0639	26.4861	25.4349	25.201	24.3033	23.0696	24.7956	24.0654	23.9187	25.4701	25.5438	24.3866	22.1649	22.7443
	18.6039	17.9808	17.9542	16.8673	16.1723	16.421	15.6541	13.4565	14.8947	13.9884	12.666	12.7038	12.1941	11.1008	12.1188	10.7779	11.0656	10.011	10.5609	10.5037	11.8197	12.2	9.81563	10.3488	11.0832	10.4474	9.73566	10.012	10.2069	8.20983	9.77354	11.4048	10.1655	10.5163	10.027	10.3873	10.3047	8.87013	9.08419	8.03792	6.96485	7.60572	8.00031	7.47544	9.23662	9.66607	7.77952	5.30955	8.00667
	25.2276	25.0389	25.5463	24.4975	23.2948	23.8282	23.0573	20.7534	21.9446	21.1501	20.5601	20.6402	20.087	19.933	20.5037	20.0196	20.1117	18.7156	19.703	18.0836	20.4049	19.6573	19.3603	19.2413	19.5799	18.2956	18.8677	17.9444	19.0492	16.8077	18.5566	19.5652	18.5468	18.8906	18.9568	19.7656	19.8127	18.8381	19.1639	17.658	16.8909	17.4405	16.9106	17.1739	18.348	18.6154	17.7312	15.7515	17.2061
	23.4597	23.3317	23.8273	22.6932	22.5104	23.2403	22.2527	20.7453	21.8278	20.8432	21.0224	20.6409	20.6261	20.8403	20.5391	19.576	20.8389	20.1896	20.7099	19.7241	20.561	20.4206	20.1792	19.8454	20.7539	19.7415	20.1838	19.7818	21.2719	18.7466	21.5139	21.6434	21.4975	21.8647	21.8441	21.648	21.8789	21.2944	21.2089	21.0029	19.2975	20.3292	20.778	20.0237	21.4426	22.4374	21.226	18.6355	19.5601
	18.4417	20.4725	19.2965	18.6542	18.4404	19.1363	21.1882	19.9109	18.6376	19.8699	19.198	18.8755	20.1139	20.7752	18.5179	20.7737	20.4052	19.181	16.5119	17.454	18.6119	20.1884	17.5369	18.178	19.5672	17.6551	16.3522	16.8942	15.3886	17.5585	17.7898	18.2527	18.7234	18.4208	18.9246	18.4477	17.0099	15.779	16.2802	17.0001	16.2623	16.5818	15.0454	14.8957	12.0689	10.2003	10.5263	11.1338	11.0893
	40.6066	42.7827	41.5323	41.5857	41.0143	42.8294	44.9988	43.2401	42.9467	43.4127	43.6653	44.0119	44.2277	44.5122	42.32	44.4774	44.6428	43.0981	40.7713	41.8389	42.8129	43.5195	42.015	42.4686	43.2976	41.3566	41.4786	42.3689	41.4967	42.3402	44.0111	45.5693	46.0666	45.8536	46.9725	46.5444	46.1347	44.9105	45.0445	45.8277	46.8029	47.0189	46.3003	45.1657	42.903	40.8585	41.4476	41.1287	43.1309
	33.6981	35.9657	34.3407	33.7455	33.9285	34.5274	35.8864	35.5637	34.7702	33.8704	34.2005	35.1822	36.0405	35.7	34.4257	36.724	35.7928	35.1051	32.9071	32.9059	33.4325	34.6342	32.873	33.0196	34.7317	31.7613	31.9243	32.1026	30.5915	32.5143	32.9226	33.1632	34.1894	33.2428	34.2559	33.0487	32.7873	31.369	32.2939	32.779	31.7496	32.217	31.3379	30.2708	28.3845	25.1222	26.9177	26.8418	28.2842
	13.9052	16.0367	15.59	15.1806	14.9024	16.1129	18.4258	17.1507	16.6582	17.1181	16.4595	17.0063	17.7887	17.6821	16.5143	18.5901	19.3884	17.6483	14.5501	16.2896	16.7334	18.1583	16.2534	16.7316	18.5418	17.0048	16.7285	16.1283	16.2605	17.6121	17.6011	18.5563	19.482	18.4491	19.7077	18.4263	18.6333	18.0535	18.1302	18.2249	18.3376	18.1931	17.9996	17.253	15.3994	12.7352	14.0019	14.5981	15.0472
	15.5944	17.0604	16.6392	16.2929	15.9015	17.195	19.3653	18.6689	17.7444	17.4727	17.0982	17.6761	18.6027	18.439	16.8034	18.9831	18.9728	17.1458	15.1279	16.9407	17.1372	19.2094	17.2587	16.8695	18.7902	16.7675	16.2976	15.7567	15.2613	17.1828	17.4307	18.7992	18.7951	18.1549	19.5317	18.5275	18.1677	17.3788	17.0298	17.5721	17.5717	17.5683	17.3275	16.8111	14.6847	12.3237	13.4505	13.0635	13.9534
	27.2217	29.071	27.9684	27.999	26.9855	28.1133	30.61	29.8734	28.1056	28.545	27.536	28.7693	29.9451	29.6711	26.8202	29.5175	29.4651	28.1206	25.2366	26.4997	27.7152	29.4207	26.5486	26.8189	28.5638	27.0653	26.7367	27.0037	25.8664	27.8385	28.5191	29.1674	30.1444	28.8188	30.2695	29.1478	28.8888	27.7262	27.712	27.9649	26.9243	27.7216	26.4376	27.382	24.3026	21.4869	22.795	23.2617	23.3486
	20.9902	23.529	22.9669	22.1208	22.1141	23.6274	25.2774	24.152	23.0081	24.0207	23.0822	24.1143	24.5061	24.518	23.2693	24.3066	25.5047	23.8136	21.3397	23.0802	22.9651	24.085	21.8234	23.0281	24.8688	22.7733	21.5	22.3748	21.3328	22.1677	23.6659	23.732	25.8254	24.0824	25.0548	24.4537	23.4525	22.9463	23.5479	23.1879	22.9185	23.4013	22.0612	21.8533	19.6876	17.0979	17.9737	18.7962	18.9744
IP3R1 shRNA+YM	8.72717	9.60991	7.89689	9.86909	8.1021	10.6929	8.33829	9.67272	9.9692	13.5505	12.8264	13.4292	12.0829	17.4563	11.9934	11.4191	13.2451	14.3056	14.9857	13.3374	13.7266	13.9307	14.6984	16.5957	21.6134	13.6075	14.5526	18.1044	13.6764	18.3808	18.8234	16.3167	14.2863	15.754	11.5826	12.7403	15.3272	15.7659	15.6203	21.2136	16.0887	17.4036	15.2243	15.6909	13.8471	15.7256	14.1629	12.8484	11.4617
	18.5843	17.9161	18.5548	20.6642	19.8628	22.2717	16.8689	15.0839	16.711	15.3421	13.6333	17.0072	17.0767	19.7366	15.0877	16.1278	11.9314	12.4872	11.6551	12.5364	15.805	14.4867	11.8077	11.8316	14.2226	18.7982	11.7432	15.5709	10.9409	11.344	11.4133	12.8036	25.7032	14.2937	15.0058	15.5676	15.6769	15.6584	13.9633	13.2208	14.0546	13.0735	12.7391	20.3498	18.5563	15.1029	18.2388	19.3243	23.6561
	25.0529	24.2102	24.5899	27.6339	25.8151	28.655	22.68	21.0996	23.0245	20.8112	19.7369	22.7033	21.6607	25.3019	19.924	21.5807	17.1059	17.719	16.6935	17.9807	21.356	19.7604	16.7495	16.3514	19.5759	24.5603	16.9484	19.9466	15.9083	16.4387	16.056	16.9171	30.2369	18.8662	19.0994	20.0297	20.4135	20.0579	18.2216	17.4808	18.0477	17.6877	16.951	25.262	24.1751	19.8992	23.494	24.5626	28.3422
	25.2802	24.1017	24.3436	28.4067	26.0125	29.3258	22.7839	21.7548	22.6077	21.6742	20.7797	22.459	22.6503	26.4053	20.5303	22.0228	18.4466	18.7143	18.1737	19.7754	22.3899	21.1609	18.1398	18.0471	20.3262	25.4152	17.7622	22.0029	17.2077	18.1163	17.3011	18.5638	31.6769	20.4745	20.8124	21.7266	22.9525	21.9966	20.0692	19.6719	19.5948	18.7827	18.5679	26.8666	25.8779	21.5422	25.609	26.2365	30.8051
	15.3974	13.9324	15.1175	17.4922	16.6813	19.4027	13.4082	12.2633	13.4296	12.0102	10.3978	13.1691	13.5507	16.8732	11.3261	12.9074	8.75911	9.05954	8.27681	9.39158	12.2497	11.215	8.59582	8.32464	11.0295	15.4222	8.10858	11.3762	8.04576	8.31158	7.72863	8.58952	21.4398	10.9165	11.1392	12.5338	12.243	11.1629	9.62619	9.1667	10.4431	9.83542	9.19257	16.7777	15.2968	11.5353	14.8156	16.0553	20.09
	20.2247	19.6404	19.859	22.759	21.4396	25.1253	18.8693	16.7811	18.2407	16.8183	16.0493	18.3477	18.2453	21.2841	16.6263	17.5864	13.4732	14.1243	12.983	14.497	17.6456	16.0258	13.229	12.8819	15.8808	20.2811	13.4691	16.376	12.0921	12.8124	12.4972	13.0489	26.1974	15.0395	15.0624	16.1507	17.2584	16.1102	14.0453	14.019	13.7755	13.8489	13.3852	20.8038	19.713	15.9479	19.463	20.22	24.3041
	16.2043	15.2581	16.0474	19.6942	17.7641	20.255	14.7672	13.0131	14.8059	12.8015	12.3554	14.5772	14.5811	17.3896	12.4379	13.8575	9.74418	10.5339	8.9975	10.0167	13.6479	12.6485	9.83819	9.04308	11.7151	16.4612	9.08584	12.1986	8.7155	9.20239	9.1629	9.6445	23.4824	11.8573	11.4812	12.1455	13.2302	12.0877	10.6313	10.213	10.5462	10.8205	10.1161	16.8256	16.1038	12.523	15.4185	16.2938	20.286
	27.8913	26.7609	27.5198	30.6936	29.1504	32.2071	25.5375	23.4287	25.2267	24.0637	22.4021	25.6657	25.1814	28.3294	23.7576	24.1117	20.3601	20.8428	19.4546	20.3515	23.9194	22.8221	20.3563	19.656	22.8083	27.108	19.73	23.022	18.9092	19.1415	19.254	20.0162	34.1023	22.3817	22.0937	23.2504	23.5545	23.0432	20.5039	19.6443	20.844	20.8603	19.9228	27.925	26.6824	22.5484	25.887	26.4768	31.6016
	29.7495	28.5415	30.172	33.2106	31.8867	34.9874	28.3411	27.3364	28.3553	26.7386	26.561	28.2318	28.775	31.5127	26.2596	26.9505	23.4103	23.8567	22.9004	23.278	27.8482	26.1414	23.1966	23.2292	25.8244	31.1645	22.9856	26.0907	22.5644	23.5546	22.9669	23.7127	37.11	26.3394	26.2655	27.0638	28.4919	27.1171	24.886	24.3074	25.8676	24.5177	23.529	31.3499	30.3815	26.5167	30.2393	31.905	36.1011
	30.3466	29.7565	30.9424	33.0552	31.6153	35.5803	28.8846	27.1154	28.7112	26.7777	25.4024	27.9126	28.0115	30.9345	26.1117	27.1523	23.5802	23.4361	22.8077	24.289	27.6429	25.8368	22.4496	22.8533	26.0779	30.6662	22.2496	25.9593	21.9981	22.6529	22.321	22.6974	37.4342	25.7628	25.2961	26.0907	27.7643	26.3515	24.3481	22.8626	24.4962	24.117	23.9169	31.9737	30.2761	26.2213	30.5567	30.7105	35.5341
	15.7664	14.615	15.4947	18.5747	16.9818	19.7499	14.0147	12.2813	13.801	12.306	11.1721	13.78	13.3627	15.7815	11.361	12.7435	8.68961	9.39112	8.45563	9.23495	12.8865	11.3864	8.39651	8.24036	10.9884	15.0356	8.10083	11.0395	7.50543	8.16081	7.93179	7.88791	21.5175	10.3554	10.4601	11.5467	11.8436	11.3167	9.25688	8.80566	9.7062	8.79165	8.73824	15.4535	14.4023	10.7648	14.3242	14.8452	19.1277
	18.5612	17.7202	18.5199	21.3113	20.0223	22.794	16.7551	15.4028	17.0805	15.7743	14.237	17.4211	16.6815	20.2375	15.3955	16.3208	11.7526	12.1227	11.4917	12.4221	15.7329	14.554	12.0766	11.682	14.3158	18.9847	11.6491	14.8677	11.263	11.709	11.3852	11.8007	25.1661	13.8392	13.7575	15.153	15.5541	14.6126	12.6848	12.0059	12.947	12.9139	12.0228	19.7647	18.4731	14.3034	17.871	18.815	22.5648
	20.3733	19.5144	19.7754	22.9935	21.4307	23.9219	18.6386	16.7359	18.3807	17.032	15.6305	18.1763	17.9868	21.2417	15.9906	17.9357	13.2318	13.5287	12.5405	13.0196	16.8222	16.1633	12.5036	12.2761	15.5777	20.4549	12.5204	15.9185	11.8757	12.8502	12.4991	13.1295	26.7007	14.9538	14.8556	15.9003	16.5911	16.3392	14.0954	13.3818	14.0834	13.9803	13.3095	21.3906	20.4904	16.076	19.4256	20.4878	24.594
	25.219	24.1856	25.1907	29.1614	26.2037	29.3055	23.1523	21.8021	23.7843	22.0633	21.112	23.4318	23.0826	26.0232	21.0094	22.6782	18.2355	19.0634	18.43	19.1551	22.797	20.9246	18.1604	18.0183	20.6587	26.3674	18.0433	21.6727	18.0981	17.9015	17.7782	18.5733	31.893	21.0268	21.1782	22.3293	22.3754	22.1082	20.0054	19.0444	19.6864	19.5366	19.253	27.1455	25.2362	21.7511	25.2107	26.0453	30.5387
	32.9176	32.3862	32.8659	35.9339	34.3709	37.5611	30.5535	29.1157	30.7234	29.5413	28.3962	30.6502	30.9238	33.6739	28.8043	29.8205	25.4675	26.2613	25.2137	26.1999	29.9428	27.7907	24.87	24.848	27.94	33.0987	25.3252	29.34	24.8974	25.0156	24.7405	25.2975	39.5431	27.7404	27.9272	29.3645	29.8728	28.5906	27.3243	25.8313	26.8788	27.3547	26.4113	34.6799	32.2723	28.3338	31.5814	33.279	37.2235
	27.0917	25.6636	26.6039	30.3336	28.1552	30.636	24.6432	23.1016	24.4228	23.0988	21.9527	24.7199	24.0719	27.8869	21.9241	23.9502	19.296	19.9467	19.2325	20.0527	23.4418	21.7571	18.6917	19.3156	21.7193	26.3437	19.0278	22.1187	18.2569	19.0611	18.7525	19.0092	33.7131	21.9071	21.5868	22.419	22.7913	21.9301	20.5057	19.5151	20.9915	20.5729	19.8878	28.099	26.2492	22.3876	25.8524	26.7331	30.6999
Time (s)	0	2	4	6	8	10	12	14	16	18	20	22	24	26	28	30	32	34	36	38	40	42	44	46	48	50	52	54	56	58	60	62	64	66	68	70	72	74	76	78	80	82	84	86	88	90	92	94	96
[truncated: 275 more columns]

## Sheet: Figure 4G
HEK_shRNA NS-YM	13.8963	13.3457	14.1098	14.6748	15.281	18.1825	17.4621	16.1158	14.4098	11.7206	9.04746	8.10492	8.61416	13.416	14.3677	13.2274	11.5186	10.5033	7.91814	9.04789	17.3292	13.01	12.4284	14.039	13.7594	57.6946	58.4233	62.2276	67.2115	70.7211	70.5594	78.3732	77.5431	86.9148	77.097	94.8409	94.0367	90.8219	99.1444	102.123	104.006	108.612	106.741	116.783	116.078	118.924	120.942	117.001	123.062
	10.2147	9.38464	9.77137	10.3148	10.4419	13.6629	12.2703	11.8592	10.0145	7.17468	4.33424	3.81065	4.10815	8.20838	8.81143	8.21546	7.04375	5.69196	2.1342	4.45452	12.3306	7.49839	6.04053	8.69706	7.92184	13.5179	12.3816	14.7204	17.9083	19.7748	19.2767	24.9795	22.8669	31.0313	22.305	38.0067	36.0566	33.9059	39.8989	42.797	44.072	48.3452	46.2445	56.3827	56.3435	59.1922	62.4698	59.7411	64.5504
	12.3065	11.6889	12.3771	12.8319	12.9311	16.5651	16.1913	14.1319	12.4101	9.38586	6.59476	6.33233	6.16482	10.3371	11.3465	10.3783	8.88372	8.14467	5.02594	6.10053	14.4248	9.89757	8.46601	10.8043	10.4293	15.9466	14.9582	17.1679	20.0113	21.6347	21.8768	28.2353	26.137	34.1761	25.2038	41.7432	40.8991	37.143	43.4439	46.517	47.9756	51.5018	49.7524	58.9267	58.2723	60.25	62.3584	59.0991	64.3952
	15.9028	15.7434	16.4959	16.8513	17.5172	21.0039	21.0366	18.1082	16.8189	13.7297	10.3836	10.5726	10.3509	14.9524	15.9868	14.5752	13.5999	12.299	8.5756	10.4281	19.5383	14.4822	13.2827	15.39	14.9022	12.0195	10.7712	12.6238	16.1806	19.0767	19.535	24.0267	23.9412	31.8842	23.2983	39.7511	38.5004	34.9087	41.7534	44.2719	45.9013	49.6132	48.5262	57.5868	56.6654	59.1631	61.2686	59.0867	64.1682
	20.7746	19.5012	20.3357	20.9273	20.564	24.5048	25.5027	22.6126	21.2859	17.619	14.5968	14.3169	14.5597	19.2293	20.4199	19.1401	18.1407	16.8644	12.8781	14.8499	23.731	18.8038	17.8816	19.78	19.6384	23.4959	23.0619	25.5036	29.7481	32.2736	32.3539	38.811	36.9179	45.4554	36.3215	53.1113	51.9557	48.7898	55.8434	58.8735	60.0419	64.5445	62.0227	71.8822	71.1233	73.4658	76.9174	71.4395	78.3144
	19.4025	19.2992	18.9486	19.688	19.9119	23.1696	22.9475	21.7187	19.8465	16.7799	13.4713	12.7362	13.122	18.0847	18.5319	18.1543	16.7429	15.4423	11.7662	13.6527	22.268	17.6766	16.2146	18.8548	18.4784	20.3414	19.5331	21.1861	24.6772	26.0965	25.5813	31.1842	29.3415	36.8642	27.4105	45.3784	43.8179	41.3188	48.1294	50.9452	52.6203	57.4574	56.0948	66.2773	66.2204	69.2621	71.9337	68.6322	74.8018
	19.3012	19.172	19.5177	20.3983	20.2079	23.864	23.1773	22.0363	20.0362	17.4416	14.4421	13.1074	14.1009	18.5528	19.4515	18.6736	16.8704	15.9755	12.5505	14.0073	22.6703	18.0554	16.4086	18.9974	18.7246	23.0541	23.0987	24.1084	27.721	29.624	30.1274	35.771	34.1219	42.5308	34.0763	50.1065	49.1682	46.4417	52.6275	54.9243	57.7889	61.7551	59.5672	69.0217	68.9886	70.7373	73.2199	69.6495	75.9344
	14.0427	13.8563	14.0407	14.346	14.9277	17.901	16.8219	16.3507	14.8898	11.4228	8.54072	7.75986	8.22859	12.8657	13.1734	12.3066	11.2679	10.3153	6.67082	8.17101	16.463	12.0008	10.8854	13.2905	12.4134	17.9147	16.6991	18.0947	21.8848	22.956	22.9186	28.738	26.0495	33.9375	24.9834	40.4747	39.5788	36.4896	43.7314	45.5052	48.8158	52.9326	51.3709	60.877	61.121	63.903	66.3829	63.6254	70.317
	13.6344	13.1423	13.7381	14.3485	14.473	17.675	16.7848	16.2785	14.7094	11.2924	8.42164	8.27267	8.27662	12.5471	13.3936	12.747	11.2183	10.1725	6.71734	8.54191	16.5455	12.4479	11.3318	13.6191	13.5163	18.9673	17.9362	18.9799	22.2686	23.6024	23.7921	28.4056	26.2437	34.178	24.751	39.9338	38.7671	35.55	42.0111	44.3942	45.3675	49.3939	47.8508	56.013	56.7043	58.6654	61.7417	57.8281	63.8157
	14.4667	13.9063	14.9396	15.1455	15.2819	19.1471	17.527	16.9721	15.3229	11.6302	9.33291	8.69771	8.75406	13.3913	14.3218	13.8029	12.3355	10.9566	7.7021	9.11062	17.8063	13.072	12.1098	14.2548	13.8071	15.1591	13.9883	15.6953	18.51	20.2044	19.88	24.5592	22.7864	30.524	21.9762	37.5612	36.3705	33.7214	39.6764	41.9198	44.0538	48.3997	46.6864	55.6379	55.8849	59.1374	61.9401	58.5128	64.4192
	18.0463	17.6521	17.962	18.3218	18.503	22.02	20.5635	20.0575	18.2644	15.5691	12.4353	12.4164	12.4899	17.0636	17.7512	17.2013	16.0411	14.7275	11.1397	12.8628	21.9399	16.5119	15.6015	17.4329	17.9456	19.1307	17.9968	20.0907	23.5176	25.3501	25.2065	30.7129	28.7966	36.9633	28.593	44.896	44.0452	40.9156	47.212	50.5431	52.0711	57.8508	55.9223	65.9161	65.1748	68.5847	70.64	67.7721	73.384
	12.9398	12.2715	12.7303	12.7633	13.2603	16.9602	14.8585	14.9872	13.0743	9.54199	7.45719	6.42035	7.06704	11.5459	12.6405	11.9145	9.91432	9.54411	5.68881	7.0145	15.8224	11.442	10.2922	11.4992	12.4957	13.8646	12.0388	13.3825	16.2352	16.4636	16.3379	20.7584	19.025	25.2598	17.0281	30.1723	28.4368	25.3454	31.2921	32.4521	33.2739	36.6876	34.9525	42.749	42.52	43.6506	47.0225	44.0869	49.4282
	24.8574	27.2552	23.2452	24.7735	23.8278	26.1212	25.0554	24.468	27.2032	23.5358	21.4478	24.0942	23.9537	21.7831	27.293	26.7964	22.1868	24.5888	24.7894	31.4744	28.3087	28.9746	27.9183	28.5749	28.0884	30.021	32.9891	35.3077	37.9851	38.2608	41.2611	47.1153	49.638	50.8289	54.0977	59.0666	62.076	65.8437	67.4446	70.081	74.2649	77.828	79.974	81.9215	82.2052	85.9706	85.6381	84.4059	87.0396
	34.4252	36.1011	31.8042	34.0825	31.742	35.4203	34.331	31.7798	35.7583	32.7235	31.0345	33.5718	33.1932	32.5503	37.2452	35.3654	31.7871	33.5613	32.7211	40.0202	36.2393	37.7901	37.0949	37.8804	38.1428	42.0783	46.0526	48.0081	52.4313	54.7525	60.247	64.1062	70.7337	72.8222	77.6734	82.6694	85.5598	90.0563	91.5752	92.7399	94.6494	95.4944	96.6548	99.3731	100.804	104.37	102.413	102.197	103.724
	22.9583	24.9935	21.5196	22.7148	20.8841	23.9084	23.4903	22.3658	24.6506	21.8174	20.157	22.998	22.4268	21.3188	25.7053	24.6223	20.9736	23.1376	22.9735	30.9899	27.1463	27.7828	26.8056	27.3388	27.0354	30.7722	33.3272	35.4474	40.2004	41.4753	44.7987	49.3177	53.075	54.8866	60.815	62.7734	66.0674	70.7997	73.2652	79.6795	87.3958	92.3035	95.7205	98.9148	101.119	104.923	106.29	105.489	106.93
	15.0485	17.5347	13.1514	14.5013	13.0259	16.6308	14.5859	13.9114	17.1029	14.0266	12.9515	15.7147	14.8223	13.2038	18.1231	16.486	13.3848	15.3916	15.5395	21.9188	17.675	19.1444	18.2962	18.747	19.3234	23.0338	25.5475	27.1722	31.2942	32.0818	35.5234	40.5057	44.5228	45.6026	50.0578	54.5899	57.5254	60.7732	64.3575	68.5413	73.8742	77.6571	80.4942	84.7357	87.8524	90.8634	92.7009	93.4177	96.806
	27.0075	29.8677	26.2447	26.5385	25.5144	28.4611	26.812	26.9281	29.3671	26.7806	25.1305	28.3719	26.8872	25.8753	30.8905	29.7832	25.6789	27.7263	28.0326	35.0929	30.8647	32.3925	30.8594	31.8075	32.1227	34.3374	37.8818	40.3565	44.3117	45.3265	48.9246	53.9112	57.7052	57.8246	62.8459	66.3633	69.0021	73.1424	74.1474	76.3544	80.6834	84.3611	85.8341	87.6768	89.5102	92.1746	92.8791	93.2605	93.8645
	37.3814	39.6634	35.4019	36.346	34.7636	39.1027	37.3485	36.3852	39.3985	35.8501	33.1524	36.3387	35.75	34.8044	39.8357	39.2795	33.8158	36.6342	37.0665	44.8279	41.2911	41.5479	39.9894	41.3888	40.5879	45.3564	47.8099	49.9357	55.0583	55.8988	59.8367	65.5118	69.3807	71.0972	76.7941	78.8664	81.1352	85.6347	87.0583	88.2506	93.0719	94.6028	95.7217	97.1639	98.235	100.669	101.653	101.467	102.548
	17.5611	18.9928	15.7914	16.6178	15.7901	18.5096	17.2392	16.685	18.6737	16.0609	13.8438	16.6966	16.2132	14.5569	19.202	18.4472	14.1288	16.2822	16.8899	24.4311	19.8974	22.1309	20.6846	20.6947	20.5969	22.9915	25.8609	28.1473	31.2458	32.5702	35.5006	40.3398	43.7013	44.3204	48.6632	52.4085	54.7052	58.3621	58.5953	62.6026	66.2933	69.1953	70.558	72.5051	74.1168	76.4233	76.6571	76.616	78.4857
	31.6437	34.1997	30.3932	31.6641	30.2988	33.1428	32.3811	31.3751	33.603	31.5685	29.3479	31.8186	31.5807	30.9402	35.7275	35.0307	30.3924	32.245	32.8958	39.9639	36.3143	37.1652	36.1802	36.6623	36.3316	39.2037	42.7798	43.6664	49.0438	49.9194	53.8132	57.8456	62.0984	63.6279	68.4334	71.7947	73.4287	78.1515	79.9722	81.8647	85.6386	88.5768	89.3293	92.1205	96.1569	101.093	103.126	103.129	106.034
	35.1782	37.7515	33.5624	35.3699	34.6839	36.9915	36.1482	35.4959	37.8717	35.4437	33.5674	35.8251	35.4588	33.1497	38.7603	36.9613	33.8384	35.0045	35.6077	43.4924	39.1327	40.1297	39.5973	40.0216	38.8423	44.7633	47.9109	51.3036	57.3139	59.3501	64.742	71.361	75.7386	78.8845	85.2636	88.3208	92.1286	96.1515	98.1759	98.8773	103.889	107.172	107.819	109.288	109.182	111.381	109.903	109.351	111.468
	29.5821	31.0394	26.8407	28.0301	27.6698	29.5768	28.676	28.5291	30.8644	27.9969	26.6094	29.466	28.3313	27.1863	31.8411	30.73	26.2921	27.8051	28.6134	35.8452	32.5466	33.3471	32.9586	33.3805	33.718	38.034	39.8522	41.932	46.4545	47.0116	50.2185	54.7457	58.3875	60.609	64.7144	68.5309	72.5078	75.9053	78.4152	80.1481	84.1109	87.6457	89.0858	90.1069	92.1757	94.9859	95.2737	95.1672	96.5027
	54.431	55.4125	52.3779	52.7535	51.5322	55.3311	54.7158	52.8632	57.0896	53.3584	50.2494	54.2738	52.8282	51.8242	56.2393	57.2054	52.0235	54.0881	54.3075	62.6295	57.4107	58.5841	57.9317	58.1394	57.2614	63.947	67.3026	71.201	79.9006	80.8738	86.0249	91.4951	98.0345	99.3194	105.588	109.632	108.789	112.846	113.273	113.159	117.19	119.836	119.216	121.251	119.194	121.103	120.053	117.275	118.431
	36.5834	38.8532	35.102	34.2427	34.8226	37.0825	35.8928	34.9119	38.4672	35.2383	32.9047	36.3445	34.9869	33.6265	37.5583	37.004	33.1581	35.5166	35.6214	42.5586	38.5986	40.0946	38.9554	38.9063	39.0795	40.3565	43.7196	44.0122	49.1942	49.6989	53.3909	57.823	61.9958	63.5049	68.1769	72.047	74.0051	78.1586	78.5758	81.7891	83.9205	87.4214	87.7319	89.427	91.2825	92.8357	91.5481	92.6833	94.9118
	28.2935	30.2917	26.9991	26.6417	26.8569	30.3846	29.0938	27.6678	32.2056	27.3996	26.387	29.1667	29.5795	26.7473	31.3314	31.0208	27.1607	28.566	29.22	36.4378	32.745	33.4505	32.4417	33.1801	32.9227	36.4992	38.6936	40.6412	44.1848	44.754	48.1263	52.9835	57.4034	59.6119	64.5673	68.6848	72.2692	76.5994	78.9013	80.992	85.8086	89.6136	91.727	94.4777	96.1307	99.6556	100.396	101.138	104.192
	18.2281	19.7715	16.0218	17.8279	16.4521	19.8648	18.4329	18.343	21.3757	18.2771	17.4329	19.7343	19.7057	17.4211	21.5423	20.5655	16.0898	18.1346	18.3615	25.3832	21.4416	23.1666	22.6189	22.5164	22.6307	24.3034	26.1468	28.7726	33.2157	32.496	35.3054	40.8041	45.9947	47.8872	52.3259	56.9028	60.1305	65.1004	65.7783	68.7011	72.6052	75.0057	77.7296	81.0504	82.779	84.7373	84.4263	86.7937	88.2709
	18.113	19.9076	16.5308	17.3468	16.6091	19.7311	18.3621	18.0461	19.4008	16.7108	15.3682	17.8448	17.146	15.437	19.8224	18.8593	14.9927	17.199	17.3496	23.8751	20.458	21.5212	20.2997	21.3072	21.0992	24.866	27.9731	31.0183	35.9013	37.1619	42.6213	48.0989	52.761	55.0449	62.1531	66.0554	68.2764	73.9101	75.8709	78.5854	82.3589	86.3774	88.4094	90.8731	92.6328	95.3171	96.0125	96.8261	98.7419
	16.1409	18.6298	15.6214	16.0599	15.0989	17.8809	16.7475	15.9959	19.6159	15.5518	14.1051	16.8266	16.2711	14.0656	19.2792	18.4746	14.6934	16.4848	16.6224	23.9852	20.1322	21.089	20.1452	21.1378	21.1977	24.7967	26.9082	29.482	32.4411	33.4712	37.6793	41.084	44.6594	46.8734	50.6263	53.9202	56.7679	60.2239	62.6927	64.002	68.1995	68.7792	69.8383	71.58	72.2487	73.6492	73.7508	75.5016	75.7528
	12.1765	14.3244	10.3562	11.3856	10.837	13.4339	12.7148	11.3027	14.7849	11.7066	9.84537	13.3192	12.2822	10.4141	14.6489	14.2524	10.2753	12.0101	11.7275	19.1248	15.9247	16.6204	15.6446	16.7843	16.247	17.5739	19.6756	20.5807	24.0596	23.9595	26.0126	30.014	32.7386	33.9637	37.7846	39.736	41.9854	47.0145	49.2589	50.9811	56.1971	59.4192	61.8363	64.3962	67.4296	71.46	72.3813	73.2296	76.9077
	20.9783	23.8597	19.9113	20.9708	19.0751	22.4759	22.428	21.305	23.9856	20.5535	18.4749	20.8111	20.3478	18.6099	24.0791	23.4978	19.1763	20.5363	20.575	28.2844	23.6136	25.3624	24.4759	25.8575	25.063	28.9336	31.0052	33.6437	37.3233	38.7844	42.3345	46.9054	52.0808	54.2295	59.3063	62.8509	66.7013	73.1409	74.2793	76.2	80.8929	83.4575	85.8034	87.8431	89.789	91.3631	93.0083	91.7885	93.2655
	22.0408	23.8563	19.8967	21.6818	21.3617	23.9817	22.4439	21.6018	25.0372	22.2221	20.1415	23.0749	21.9939	20.6357	25.1497	23.6364	19.7994	22.7646	22.6236	29.8434	26.7508	27.852	26.2361	26.8521	26.9588	30.1439	32.3839	34.1633	38.255	39.7634	43.3658	48.4482	52.8223	53.494	59.6144	61.7827	65.1005	69.5487	71.9181	73.3431	77.5673	79.5211	83.5091	84.342	85.8202	88.8984	88.3088	89.7905	92.324
	31.1105	31.9241	28.831	29.139	29.1173	31.9925	31.1641	29.8279	33.6238	31.2312	29.5678	33.335	32.299	31.4554	35.5923	35.3196	30.4472	32.5465	33.1011	40.8383	37.0949	37.856	36.4753	37.9829	36.8694	41.1167	44.1095	47.8264	52.4739	54.7212	58.8999	64.4257	69.2695	71.6482	76.034	78.1625	80.7296	84.7927	85.5289	86.9899	90.6736	93.8381	95.2216	96.1564	97.4768	102.87	107.344	107.822	111.66
	26.6674	29.0862	24.687	25.495	25.0718	27.4383	26.9615	25.6691	29.1668	25.7537	25.216	27.1811	27.5641	24.9394	30.5997	28.8283	25.3141	27.8508	27.9227	35.0336	31.0625	33.2979	31.2756	32.7344	30.4052	33.972	36.7712	37.3757	42.0083	41.3474	43.886	48.1973	51.2255	52.8666	57.8887	62.3811	64.9643	68.5709	70.2184	71.5588	76.1292	77.6324	79.5807	84.0598	84.0371	86.6271	87.8639	87.5686	88.6022
	44.7644	46.9131	44.077	45.1676	44.0042	48.1791	46.3566	45.4063	48.8932	43.7261	41.7544	44.2743	43.9702	41.822	47.8769	45.7597	41.3987	44.4485	44.3142	52.5202	48.1869	49.6338	48.8424	49.8557	49.4445	52.9119	56.6237	60.0878	64.1754	66.8428	69.8442	76.932	80.6077	82.9951	87.5402	92.6819	94.8901	99.6449	102.137	104.993	108.283	110.396	111.052	113.146	112.142	114.795	115.234	113.681	115.323
	14.4768	15.6847	12.6558	14.4659	13.4203	16.301	14.9075	14.6526	16.8355	13.9009	12.0462	14.8318	14.1944	12.7305	17.1268	15.8035	12.7546	14.5855	14.8314	21.9624	18.1867	18.5509	18.1285	18.22	18.4255	20.6447	22.2855	23.6911	25.3326	25.5156	28.162	31.3729	33.5291	34.8892	38.0285	39.7883	42.0521	45.8435	47.4744	49.3759	52.6871	55.7204	57.116	60.2021	61.0629	63.906	65.52	66.675	69.0532
	34.6688	36.1829	32.5892	33.4093	31.0477	36.3455	34.1338	33.6523	35.2526	31.9873	31.32	34.2618	32.9143	31.0351	35.7125	35.3588	31.3527	32.6845	32.9885	40.9201	37.9354	38.0958	38.0765	38.0723	37.4795	41.6412	46.4113	49.2079	56.1219	56.0776	61.9448	67.4835	73.4774	75.0565	79.6735	84.0978	86.4017	87.643	87.842	88.9603	90.1266	92.9639	92.194	92.0832	93.1379	93.7323	93.6257	92.4786	94.4251
	23.7784	25.6042	22.6165	23.0772	22.3553	25.9797	23.9211	23.3945	26.2894	23.2749	21.1097	23.8938	23.1411	21.4581	26.0404	25.9454	21.3137	23.7596	23.3168	30.6628	27.141	27.2828	26.8187	26.8005	27.234	28.9933	30.8541	33.1297	36.9974	37.1188	40.8086	43.8012	48.4031	50.3075	54.0626	56.5027	60.6461	64.2938	65.1801	67.2364	70.1839	73.9537	73.9851	75.2961	75.308	77.4773	77.4791	77.9803	79.2063
	38.0885	41.378	37.236	35.804	34.4621	38.7944	36.5774	36.3238	39.069	35.9022	32.8921	36.1499	36.0299	33.7324	38.6442	37.8089	34.2994	36.5299	37.7399	44.7129	41.5754	41.7708	40.3963	41.5555	40.5859	44.9982	49.5232	53.3868	58.2243	57.9577	63.8161	67.6981	73.7328	72.6684	78.3621	81.6171	82.6636	86.8803	88.9414	91.2655	95.1243	95.1019	96.9227	98.6121	98.5743	101.86	102.765	101.969	103.578
	22.8364	25.2016	20.4993	22.3418	20.7369	24.2013	23.4856	23.0071	25.654	21.5294	20.5813	23.7437	22.1835	20.6579	24.7163	25.046	20.9363	22.7852	22.2395	30.1845	25.6407	26.5425	26.8803	26.2929	26.6561	28.6024	31.1724	32.5849	35.6984	37.348	39.846	43.1191	46.9436	47.3097	53.1622	56.8355	58.6006	63.0803	66.5429	69.2475	73.3954	79.198	80.7291	84.6795	86.851	92.784	92.3357	93.8231	97.5278
	26.4409	28.1091	24.5511	25.4397	24.6159	26.9641	27.1342	25.659	27.8062	25.1794	23.4449	27.2281	25.0268	23.5499	29.0474	28.6085	25.3303	26.6229	26.4575	34.3351	30.0584	30.0356	29.4956	30.8652	30.5377	33.9863	37.2498	39.2121	43.9302	44.9647	47.8634	55.6546	59.5748	59.488	64.7587	66.9278	70.5033	72.0328	74.602	77.3287	80.9658	84.6964	84.7114	84.9216	86.2415	90.0457	90.8947	90.3386	89.8127
	30.0549	29.4044	28.9306	28.3041	28.8591	28.6888	28.8324	28.194	29.1813	28.4652	28.8492	29.455	29.2039	29.2327	28.5974	29.5623	29.3893	29.3866	29.6705	29.2597	29.318	29.3108	29.5001	28.842	28.411	28.1924	30.2726	31.9697	32.9697	34.7032	36.2716	39.1347	41.1358	44.0874	46.8931	49.3377	53.4516	56.7099	60.4735	64.7703	66.4301	71.3667	75.1847	76.4597	80.7707	83.8318	86.4586	89.1811	91.1309
	26.4027	25.3648	25.6143	24.8413	26.5167	25.4013	25.4507	25.0253	25.6796	25.2653	25.3201	26.3542	25.8233	26.7104	25.6176	26.0126	26.7198	26.4121	26.151	25.5911	25.9645	26.6408	26.2531	25.8673	25.7447	26.1332	27.1281	27.5714	29.1461	29.1885	30.864	33.1281	35.8343	36.3451	39.5182	41.2497	46.1984	48.7197	51.2898	55.7196	58.3765	61.8808	65.6365	67.7585	71.4241	73.9373	78.6596	81.1603	84.5849
	32.5584	32.1329	31.8128	31.2451	31.6811	31.5271	32.3374	32.0351	32.2942	31.4647	30.9838	32.4936	32.4656	32.6688	32.3907	32.3605	32.6958	31.5965	32.2059	32.018	32.8673	31.8939	33.0814	32.3247	32.2854	32.3553	33.7687	35.5086	36.3025	38.1068	39.2952	42.5902	43.6148	48.1434	49.5148	52.892	56.6118	60.1324	63.7359	67.2897	71.4161	76.5477	80.0827	82.7581	87.3392	91.9067	95.3537	101.463	103.725
	31	30.0841	29.4605	29.2822	29.5017	29.5232	29.6243	29.5658	30.1337	29.6177	29.8293	29.5311	30.3424	30.6285	29.5194	31.0822	31.366	30.2154	30.2568	29.6874	30.4475	30.2202	30.4913	30.0458	29.9053	29.8066	30.9846	32.2316	32.3101	34.427	35.0315	37.9186	38.8136	40.3448	42.8988	43.9891	47.361	50.0949	52.8779	55.4727	57.2198	60.9949	64.1176	64.3466	67.9633	70.547	73.0731	76.0203	77.3994
	23.4535	22.5589	22.3674	22.8472	22.6299	21.7985	22.4649	22.0447	23.0207	22.3505	22.767	22.4132	23.5505	23.7441	22.3619	22.9953	23.4762	23.3971	22.4509	21.4977	22.8183	22.1724	22.426	22.4328	21.5569	22.361	23.7589	24.2573	25.4862	27.0277	28.7021	31.0514	32.5109	35.6815	38.9977	41.0827	45.6294	48.4514	53.7453	57.1773	61.2081	67.0543	72.5684	76.383	81.7915	87.4401	92.009	99.1517	103.961
	22.2089	21.4934	22.2377	21.4086	21.9727	22.0435	22.36	21.2459	21.6778	20.7707	21.4978	21.8442	21.5924	22.9848	21.1851	22.1658	22.3065	22.7476	21.6573	21.0341	22.2619	21.5913	21.7311	20.2115	21.0711	21.4532	22.6558	23.9422	25.672	25.1319	26.969	29.9152	30.4476	33.0502	33.8551	37.2437	39.5369	42.8139	44.7209	47.2552	49.354	55.0753	57.6753	59.8639	62.9369	68.4778	71.5734	74.7817	78.6203
	25.4031	24.8915	23.7973	24.4536	23.9378	24.4187	23.9858	23.9003	24.6213	23.5589	23.2613	25.059	24.5788	24.2962	23.9397	24.9939	23.9189	23.7315	24.3478	23.988	23.8115	23.9228	24.3227	23.2961	23.3466	24.7106	25.8471	27.8813	29.9647	30.7429	33.0025	35.8912	38.7628	41.5169	45.0786	47.7868	50.7791	54.4905	58.9867	64.0075	66.6939	73.1332	76.427	79.5316	85.2081	89.9959	92.6722	98.6246	100.454
	27.3856	27.389	26.6591	26.5061	26.6006	26.1548	26.5264	25.9373	26.6875	26.0699	26.3299	27.1132	26.8663	27.3023	26.6257	27.7056	27.3347	26.7555	26.7134	26.273	26.6641	26.2184	26.907	26.4825	26.1497	27.0025	28.6521	30.2511	31.5626	32.9704	34.6138	37.5727	39.6491	43.0893	45.4242	48.8833	52.9945	56.6796	59.8703	63.4715	65.5233	71.6416	75.789	78.4376	83.5264	88.4484	91.1346	95.2537	97.5906
	20.798	20.0583	19.99	20.0352	19.7673	19.8005	19.798	19.1434	19.8739	19.0756	19.6405	19.3485	19.9336	20.1164	19.5242	20.3406	20.2204	20.126	19.6411	19.7985	19.8146	19.854	19.943	19.7167	19.2308	19.8804	20.9535	22.5852	23.8807	25.0018	26.8812	30.2016	32.2735	34.8201	38.0334	40.7442	43.7139	47.9382	50.1179	53.2749	54.2552	59.3409	62.3725	62.5606	65.6106	69.3594	70.8957	73.3728	74.7127
	24.512	23.5962	22.8743	23.4159	23.4904	23.9412	23.7476	23.2361	23.1827	22.9734	23.4741	23.727	23.7154	23.8448	23.1885	24.4065	24.2876	24.1114	23.2498	23.1344	23.3241	23.4645	23.8949	23.2619	22.7549	23.0069	25.294	26.3474	28.2561	29.0898	30.3382	34.0559	35.4957	38.5531	41.4185	43.292	47.38	51.1258	53.8547	56.992	60.4117	65.7464	68.903	71.2982	75.6498	79.6063	82.6591	85.78	88.4175
	24.9233	23.9872	24.1855	24.0241	24.7051	23.7967	24.0621	23.017	23.866	23.1795	23.3212	24.3553	24.3501	24.505	22.7767	24.0903	24.4924	24.5664	23.8324	23.1788	23.9148	23.6648	23.6168	24.3288	22.9606	22.9923	24.9698	25.5577	25.8903	27.1749	27.938	30.7207	31.0052	32.508	33.8121	35.4036	38.0411	39.248	41.5009	44.0092	44.9109	48.6007	51.7341	52.7717	55.6736	58.3121	61.4837	64.833	67.2012
	24.5957	24.8433	24.0978	23.7481	24.0655	24.0382	24.3877	24.1932	24.4822	23.463	23.4957	23.9844	24.7069	25.215	23.8294	24.6857	24.8369	24.4619	24.2493	23.2137	24.809	24.0748	24.1613	23.6971	23.0345	24.8216	25.6542	27.116	28.1181	29.3925	30.6239	34.0376	35.5337	38.1157	40.3085	42.7689	46.7944	50.2223	53.7833	57.3205	59.158	64.6884	69.0319	71.6646	76.7409	81.0948	84.9903	88.7239	91.0786
	26.2256	24.903	24.5189	24.2615	24.4558	24.5319	25.0183	24.059	24.5278	24.0599	24.0634	24.3818	24.8324	25.1387	24.339	25.5464	25.1598	24.9917	24.65	24.6913	25.3182	24.4221	24.9588	24.4482	24.0056	23.7239	25.5611	26.3718	27.3061	28.2733	29.3467	32.2967	33.0157	34.9758	37.0399	39.3645	42.6133	45.4644	48.6196	51.7026	53.896	59.5148	64.1858	65.1971	70.0153	74.0556	78.1859	82.7084	85.1287
	32.1805	31.6366	30.7731	30.5221	31.1673	31.1842	31.54	30.9254	31.2174	30.8362	31.2507	30.9176	31.6747	31.8402	30.5102	31.8775	31.636	31.9723	31.301	31.1677	31.6381	31.5492	31.123	31.5362	30.7137	31.3632	32.786	34.1073	34.9998	34.9907	36.9207	39.4694	40.6343	42.6569	44.3672	46.495	49.4155	52.1622	54.6637	57.9961	58.9981	63.8281	66.8476	67.6487	71.2727	74.0146	76.2305	78.893	79.8653
	26.0815	25.5536	25.3048	24.6247	25.3485	25.0375	26.0221	24.697	25.0896	25.2141	24.9906	25.6127	25.7943	26.479	25.6373	26.3186	26.1247	25.8516	25.7757	25.2644	26.3757	25.707	25.6472	25.6735	25.3054	26.7409	28.1105	29.1796	30.5333	32.1477	34.3248	36.9546	38.8552	41.263	44.0132	47.0047	51.1742	54.7444	58.1026	62.2732	63.8792	70.1965	72.9976	75.6118	80.7656	84.6333	87.7031	91.0917	93.461
	16.8373	16.1598	15.5005	15.28	15.3608	15.731	15.6497	15.3936	15.8929	15.1457	15.492	15.7657	15.8784	16.3531	15.4895	16.0365	16.1815	15.8775	15.511	15.5813	15.3239	15.5577	15.896	15.4744	15.1418	15.5592	16.5789	17.329	18.066	18.67	19.4999	21.5284	22.7333	24.2324	25.9581	27.5838	29.8286	31.6216	34.4671	36.6044	37.728	41.2811	44.3051	44.8797	48.9485	51.6826	54.0795	57.0877	59.3106
	25.3859	24.405	24.4338	24.1257	24.3632	25.0333	24.9932	23.7433	24.6066	24.2541	24.3631	24.2541	24.9996	24.5705	24.1604	24.8133	25.3631	25.0193	24.3902	23.9167	24.5515	23.756	24.7217	24.4944	24.1108	23.9748	24.9089	26.3508	27.3591	28.3873	29.9262	32.0441	33.5108	35.2982	37.2871	39.4045	43.068	45.8103	48.4094	50.4215	52.4399	57.3617	59.6605	60.3538	63.9518	66.9843	69.7229	72.297	75.1946
	25.6053	24.7749	24.5293	24.4188	24.562	24.6666	25.304	24.1572	24.8569	24.3221	24.5706	24.9875	24.9323	25.1193	24.9653	25.8475	25.5925	25.8098	25.4275	24.6809	25.3986	25.2779	25.4733	24.8831	25.1246	25.2543	25.7335	27.9274	28.3763	28.9153	30.0386	32.1745	33.7606	35.4212	37.2764	39.082	41.9838	45.0548	47.4638	50.2696	52.2801	56.9821	60.5564	62.4864	66.9068	70.4394	73.7462	77.893	80.9901
	18.6029	17.9573	17.4721	17.5315	17.5527	17.5138	18.215	16.8531	17.7957	17.769	17.5737	17.8696	17.7244	17.8745	17.183	18.0652	17.7943	17.8829	17.334	17.5254	17.7016	17.6835	17.3084	17.1887	16.9287	17.526	18.2876	19.1377	19.9922	20.2649	21.3867	23.5364	24.0381	25.6616	26.7457	28.0223	30.2285	32.5814	34.0824	37.3162	38.5446	42.1331	45.2466	47.757	52.3305	55.9877	59.8543	63.3049	67.338
	11.9709	11.7817	11.2871	11.1103	11.02	10.873	11.7933	10.8594	11.3579	10.7498	11.1892	11.3165	11.659	11.7476	10.9025	11.5534	11.9057	11.4355	11.4618	10.8428	11.3423	10.9026	11.6689	10.8888	10.0226	10.8376	11.452	12.5011	13.7246	14.73	15.7151	18.5237	19.9442	22.5348	24.5119	27.5985	31.4188	34.4622	37.7229	41.8133	44.6707	49.8426	54.4938	56.4675	62.2507	66.7027	71.6352	76.0618	79.6154
	30.3903	29.6106	28.6754	29.0101	28.934	29.3612	29.856	29.1699	29.269	28.048	29.6506	29.4307	29.2033	28.906	28.5268	29.7008	30.1342	29.9589	29.4875	29.3328	29.6053	29.2112	30.2647	29.0106	28.6338	30.0702	31.3039	31.5622	32.6736	32.2614	33.3011	35.5724	36.3963	37.309	39.1054	40.0399	42.3514	44.1117	46.4872	48.4845	50.7327	54.2298	56.281	57.4518	60.7399	64.6313	66.589	69.7481	72.3999
	32.227	32.1425	31.2658	31.3068	31.6626	31.2647	31.3984	30.9211	31.1014	30.7921	32.0524	31.623	32.3323	31.884	31.4143	32.4237	32.6021	32.4428	32.2582	31.4641	32.1799	32.1942	32.1592	32.8509	31.6732	32.7136	33.9756	34.8636	36.2843	36.141	37.1066	39.5244	40.5664	41.7816	43.955	45.7406	48.279	51.0979	53.3955	55.808	57.0829	61.4488	64.0111	66.0456	70.1064	73.0473	76.2169	80.2124	83.3689
	14.4055	13.9352	13.5688	13.6002	14.0199	13.9753	14.1383	13.5588	14.0134	13.4033	13.6463	13.8565	14.4566	14.2962	13.4168	14.6142	14.6958	14.101	13.6167	13.2141	14.5069	13.4589	14.1575	13.6317	13.0186	13.4675	13.9336	15.2049	16.6684	17.1194	18.5106	20.7018	22.1121	24.6983	26.2597	28.4739	32.1616	34.4347	36.5087	39.8409	41.4621	46.0653	48.6902	50.4135	53.9052	57.5192	59.2812	63.9371	65.2518
	27.5037	26.5609	26.8051	26.4446	26.2085	26.4994	26.745	26.0406	26.9844	26.1992	26.6858	27.0168	26.906	27.3889	26.366	26.9519	27.6076	27.3678	26.6368	26.1873	26.9899	26.2374	26.7635	26.4107	25.9671	25.9478	27.2328	28.2216	29.1158	29.4395	30.7075	32.4932	33.3772	35.2191	36.6964	38.3225	41.2555	43.5367	45.5897	48.7567	49.7555	54.3486	57.1368	59.3922	62.9727	66.5493	68.633	72.1138	74.4817
	36.0055	35.3093	34.2981	33.7866	34.5229	34.892	35.6461	34.784	34.911	33.8551	34.6863	34.8904	34.534	35.781	33.9227	35.4047	35.511	34.6027	35.1089	34.041	34.4999	35.088	34.9593	34.1806	34.3696	34.8615	35.4768	37.6255	37.1573	38.4963	39.4237	41.6309	42.7273	44.0846	46.5116	47.5357	50.6408	52.2294	54.5841	57.3519	58.0773	62.7584	65.1496	65.7042	70.1126	72.627	76.2006	79.4388	82.7471
	21.3842	20.8181	20.4265	20.5541	20.6068	20.8653	20.9983	20.5091	20.5494	20.2974	20.9486	21.0072	21.2014	20.9529	20.2344	21.4953	21.1467	21.1743	20.9367	20.7439	20.8208	20.6022	21.3135	20.7027	19.9885	20.0521	20.5886	21.4928	22.1229	22.5385	23.3025	25.3527	26.2253	27.7945	29.026	30.2821	32.7605	34.6429	36.6911	39.1178	39.9104	44.1121	46.558	47.796	51.6036	54.6449	57.5922	60.6425	62.595
	24.4825	23.6369	23.6189	23.5193	23.3748	23.314	23.8401	23.1093	23.0789	22.4276	23.2017	23.4311	23.57	23.7745	22.7172	24.1807	24.09	23.8571	23.6951	23.1804	23.0146	22.8237	22.8834	22.5185	22.8276	22.9596	24.2603	24.6395	25.5369	26.3784	27.4529	28.9426	30.0847	32.645	33.5444	35.2302	38.1466	40.6703	42.6085	46.555	47.5487	51.8939	55.6843	56.6077	61.2417	65.4374	67.5123	72.3726	75.2867
	17.1934	16.6842	16.0477	15.6663	16.2005	16.0923	16.7746	16.1833	16.6006	15.9581	15.4072	16.8998	16.4634	16.0997	15.282	16.4842	16.6744	15.9397	16.0928	15.1562	15.7636	15.2303	15.5521	15.044	14.8004	14.9826	15.8309	16.9556	17.368	17.7644	19.424	21.7482	23.268	25.2978	26.8499	29.104	32.695	36.0756	38.8433	41.7088	43.6304	49.5243	52.7288	54.5254	58.9744	62.4315	65.4447	69.315	71.681
	22.6893	20.487	19.1911	20.736	19.9647	20.2229	20.7591	19.2706	19.8554	17.8563	20.4352	20.4097	20.3387	20.9612	19.2553	20.7893	21.0811	19.5054	19.3352	19.9437	20.2775	19.2798	19.0443	19.2713	18.0284	18.224	19.2718	20.7717	21.4967	22.5311	24.8579	26.8261	29.7378	31.8106	32.5572	35.664	38.6024	43.3573	46.9756	50.6468	53.9423	60.9034	64.2818	67.5984	71.4415	77.7186	82.6134	88.3782	89.2391
	21.6038	20.7952	20.4	20.1158	20.7753	20.3823	21.3089	20.2415	20.8535	20.2692	20.8606	21.2188	20.5346	21.4195	20.3267	21.3305	21.184	20.6394	20.4339	20.2543	20.7566	20.6797	21.0671	20.253	20.1112	20.1448	21.0128	22.0583	22.9731	23.5862	24.3925	26.859	27.9804	29.7241	31.3615	33.0187	35.7987	38.4202	41.2908	44.0269	45.7884	50.1926	54.0229	55.6881	60.0418	64.3832	67.4847	71.2012	73.7977
	17.6141	16.487	16.5918	16.5466	16.9376	16.6749	17.2361	16.3647	16.85	16.1687	16.4592	16.943	17.078	16.9622	16.1889	16.7176	17.5999	16.7208	16.0512	16.1767	16.406	16.2617	16.2701	16.0223	15.8991	15.6559	16.4856	18.0299	18.6547	19.06	20.226	21.8551	23.1127	24.5388	26.1098	27.5871	30.1325	32.9539	34.7447	37.485	39.2953	44.0671	46.6819	48.4685	52.4723	56.5462	59.5432	64.1886	67.2384
	23.1003	22.295	22.2827	22.0605	22.106	21.9637	22.3838	22.0523	22.427	21.7305	22.0582	22.0845	22.4763	22.5883	21.8244	22.5188	22.1512	22.4395	22.4399	21.8765	22.3036	22.0287	22.604	21.7193	21.4554	21.9946	22.8719	24.3751	25.3948	26.5408	27.853	30.3211	31.1641	33.1294	34.9282	37.3769	40.4204	43.3948	45.856	49.3634	52.077	58.4571	62.8758	65.8115	71.3587	76.3587	80.5859	85.3144	88.9833
	22.6276	21.6851	21.4796	21.6816	21.7525	21.6161	21.9267	21.3004	22.1942	21.6419	21.6283	22.0159	22.2531	22.5354	21.4811	22.7339	22.3703	22.2504	22.0339	21.6275	21.9967	21.5547	22.0504	21.7321	21.0212	21.1751	22.2136	23.7529	24.7196	25.4527	26.6218	29.1316	30.1431	32.4774	33.3437	35.2346	38.0033	40.2458	42.5753	45.3919	46.824	50.7536	53.3305	54.5179	57.4831	61.0267	63.1589	66.294	68.2893
	21.0759	20.7315	19.9736	20.1576	20.1043	20.3831	20.6756	20.0792	20.8204	20.2176	20.5734	20.3977	20.6587	20.9238	19.8255	20.8897	20.6762	20.6054	19.7537	19.5077	20.2863	19.7957	20.6828	20.197	19.5852	18.9653	20.3932	22.3329	22.7322	23.8868	24.902	28.028	29.7241	32.1875	35.1574	36.8682	41.0554	44.46	47.4498	52.117	54.0256	59.0943	62.9107	63.9137	68.0045	71.8789	74.951	78.0036	80.5572
	23.826	23.4134	22.8753	22.3562	22.9405	23.4379	23.6118	22.6373	23.642	22.3122	22.8094	22.8899	23.7988	22.9882	22.1884	23.6689	23.6007	22.8855	22.7536	22.3627	23.3582	22.716	23.1461	22.8936	23.0564	22.8213	23.3552	24.3311	25.3853	25.6151	26.5346	28.4508	28.6106	29.8	30.7797	32.0131	33.9827	35.9824	37.4413	38.8462	39.2525	42.7379	44.0402	45.4669	47.8371	50.6057	52.7007	54.7054	56.711
	30.2361	30.1242	29.5197	29.4939	29.0671	29.78	29.6362	29.0436	29.6591	28.5235	29.1889	29.1958	29.4444	29.7786	28.9585	30.4495	29.9149	29.4831	29.9265	29.1509	30.385	29.6552	29.9698	29.3077	28.7098	29.1955	30.2446	32.091	32.8105	34.2861	35.1523	38.2792	39.6543	41.6221	44.1851	46.7012	50.5728	54.1226	58.6003	61.5672	64.7977	71.0261	75.2244	77.5318	82.8397	86.8927	90.5665	95.341	97.7953
	35.0274	34.3228	33.3237	33.5854	33.7264	33.4542	33.9041	33.2814	33.5575	32.9411	33.4127	33.5136	33.2774	33.9144	32.8441	34.0973	34.2237	34.0362	33.865	33.2333	33.9705	33.5326	33.914	33.413	33.5288	33.7714	34.9118	36.1938	36.7038	36.8406	37.9737	39.8179	40.2584	41.2718	42.6869	43.3951	46.3151	47.5721	49.3671	51.3525	51.0129	54.8718	56.7589	56.5449	59.2159	60.4859	62.5417	64.9781	65.5708
	18.7878	18.1504	17.6087	17.6931	18.2496	18.1451	17.6173	17.4341	18.5223	17.5371	18.0351	18.0176	18.1784	18.7272	17.7957	18.3828	18.3108	18.2756	18.2139	17.4918	18.139	17.9557	18.3472	17.9329	17.1606	17.8338	19.0114	20.2296	19.8322	20.3218	21.2555	22.8378	22.8582	24.2568	24.9838	25.5371	28.4958	29.7878	31.0086	33.4451	32.5621	36.1185	37.6214	37.5379	40.9925	42.1979	44.6991	47.6549	48.6988
	23.441	23.0947	22.5305	23.0138	23.0456	22.7468	23.2752	22.5937	22.8288	22.1398	22.9803	23.1831	23.3541	23.6314	22.8977	23.6449	23.7918	23.1568	22.7567	22.4194	22.7929	22.173	23.1722	22.6717	22.3884	22.1319	23.8885	24.6937	25.736	25.8525	26.6177	29.1209	29.9691	31.4686	32.4208	34.2989	36.1974	38.3241	40.5223	42.8563	44.826	48.3885	51.1579	51.5908	55.7631	58.2172	61.2721	64.9885	66.4518
	24.9935	24.2627	23.9339	23.9862	24.2025	24.1778	24.7737	24.0898	23.9597	23.3704	23.673	24.328	24.2761	24.5308	23.2764	24.6541	24.3976	23.9882	23.8896	23.3098	23.9035	23.7304	23.9143	23.4784	22.9744	23.6748	24.5205	25.6189	26.2423	26.6659	27.7139	29.6715	30.4675	32.5151	33.9028	35.8336	38.6884	41.086	43.3999	45.995	47.8474	52.5821	55.8864	58.437	63.7069	68.0871	72.0401	76.8735	80.4744
	22.0991	21.0082	20.7504	20.96	20.9635	20.9125	21.0972	20.4321	20.9155	20.4912	20.9407	21.2127	20.8755	21.2362	20.4286	21.1259	21.2176	21.0202	20.9831	20.175	20.781	20.8	21.0814	20.4124	20.0049	20.65	22.3646	23.4143	24.6296	25.5795	27.1055	29.7976	30.7619	33.2362	35.459	37.4901	41.3216	44.4904	48.338	52.0722	54.7346	60.5453	66.2333	68.7281	75.3701	80.3651	85.5326	91.3186	95.6282
	21.6126	21.0188	20.7172	20.7017	20.603	20.769	20.8668	20.0321	20.8452	20.2284	20.6304	20.7802	20.7511	20.7653	20.1916	21.2991	21.0956	20.9471	20.5925	20.3531	20.5976	20.5022	20.8172	20.2518	19.8776	20.3326	21.3677	22.4349	24.2384	24.7729	26.6467	30.2637	31.6869	34.9677	36.9591	38.9432	43.098	46.0373	49.2203	53.3596	54.5377	59.967	63.8567	64.8488	69.2675	72.7607	75.6975	79.2779	81.1287
	12.3236	12.0954	11.6176	11.5915	11.9801	11.9605	11.8121	11.0242	11.5273	11.3458	11.3727	11.8059	11.6354	11.9738	11.109	12.1593	11.7768	11.6629	11.0945	11.2202	11.0948	11.1127	11.4037	10.8824	10.8306	10.3777	11.3949	12.2901	12.5395	13.0369	13.7257	15.7222	16.4079	17.8304	19.0046	20.7078	23.2585	25.1364	27.1885	29.2941	30.5558	34.7516	37.7549	38.5537	41.7192	45.0618	47.8616	51.3881	53.79
	7.41131	6.86634	6.6588	6.72754	6.6743	6.68915	6.51448	5.97753	6.67096	6.0611	6.29606	6.60513	6.83328	6.73845	6.00015	6.78269	6.50241	6.45234	6.33602	5.91681	6.42227	6.05633	6.14028	6.23312	5.42682	5.33425	6.04335	6.97352	7.45239	8.02378	9.0877	11.0493	11.9044	13.1436	14.3832	15.7357	17.7758	19.5004	21.2562	23.3673	24.3547	27.7589	29.5581	30.9624	33.4368	36.4615	38.343	41.2542	42.6054
	18.9807	18.4449	17.8795	17.9955	17.7601	18.1251	17.9023	17.6649	17.4671	17.3118	17.6137	18.4254	18.1788	18.3594	17.2409	18.3621	17.9754	18.4424	17.524	17.1947	17.7347	17.5584	17.5131	16.8217	16.8725	17.3851	17.8725	18.8963	19.7788	20.0806	21.0882	23.1906	23.9757	25.8114	27.4606	28.2761	31.1395	33.4395	35.3984	37.8603	39.1681	43.5041	46.244	49.1375	52.8961	56.563	59.1177	62.9263	66.5328
	13.0111	12.6197	11.888	12.3376	12.2474	12.1295	12.3388	11.9876	12.1939	11.8503	11.9116	12.3556	12.3708	12.3206	11.6931	12.1057	12.4322	12.0055	11.7304	11.5103	11.831	11.7772	12.0324	11.927	11.3037	11.381	12.7059	13.9213	14.9593	15.6449	17.4559	19.7576	20.7595	23.3743	25.3334	26.9153	29.5806	32.8527	34.5035	37.2362	38.0809	41.8752	44.0684	44.9497	47.9019	49.6169	52.3341	54.3827	55.9893
	17.8478	17.113	16.7958	16.7586	17.5093	16.5191	16.6766	15.4933	16.6769	15.9894	16.3199	16.7737	16.5848	17.2682	15.7488	16.6321	16.8969	16.8285	16.1479	16.1028	16.2588	16.1866	16.0407	15.5197	15.4169	15.7534	16.0818	17.1255	17.6948	18.4674	19.7595	21.2918	22.214	24.0597	25.5389	27.1298	29.354	31.6691	33.6767	36.1122	36.7971	40.7848	43.6043	44.68	47.6152	51.1757	53.1336	56.2367	58.1376
	22.8071	22.2135	21.4687	21.2093	22.1078	21.7597	22.2858	21.3867	21.9373	21.0941	21.3497	21.5973	22.0429	21.9637	21.8293	22.188	21.9219	21.965	21.9326	20.6354	21.7521	21.1213	21.5773	21.4495	20.6796	21.715	22.6942	23.9612	24.6332	25.7048	26.733	29.2141	30.1851	33.1134	35.3624	38.3409	42.1969	45.6275	49.239	53.3308	55.4151	62.0065	66.9135	69.1146	74.4428	79.7055	83.4087	88.8507	92.0013
	25.1041	24.9309	24.697	24.1545	24.4111	24.7067	25.465	24.3904	24.5954	24.281	24.3102	24.961	25.1589	25.6662	24.9575	26.2654	25.0619	25.3104	25.3152	24.9441	25.6464	25.239	25.8639	24.9398	24.043	25.5962	26.3293	26.8208	27.2393	27.9319	28.5867	29.3322	30.2578	31.5423	33.196	34.1394	35.9145	36.9679	37.811	40.5103	39.9322	43.0217	44.7014	44.9634	47.0776	49.6787	50.2376	52.9274	54.0258
	25.1849	24.3961	23.9008	23.6875	24.0915	24.1033	24.4037	23.5225	24.0211	23.1424	23.5679	23.7796	23.9745	24.4423	23.0797	24.2459	23.9449	24.1478	23.587	23.2644	23.4392	23.5006	24.3357	23.3738	23.1926	22.9784	24.2104	25.6523	25.9299	26.7821	27.9835	29.7236	30.7396	33.091	34.6465	36.4469	38.0759	40.653	42.6327	44.9013	45.4993	50.3389	53.3411	54.3296	58.3624	62.7193	66.6326	70.6991	75.2321
	21.4999	20.904	20.0262	20.6568	20.4756	20.335	21.1557	19.9868	20.6054	19.8995	20.3879	20.5681	20.9208	21.0395	20.2063	20.9755	21.2249	20.4513	21.0367	20.3048	21.3679	20.4975	20.9732	20.2491	19.4998	20.3283	20.409	21.4681	21.8618	22.1199	22.8165	24.0696	24.3576	25.2315	25.7566	27.0132	28.7107	30.4749	31.0158	31.9187	32.5346	34.9281	36.5231	36.753	39.2456	41.4275	42.7617	44.6131	45.6687
	27.2941	26.2109	26.274	25.9865	26.2019	26.8828	27.0202	26.4815	26.4389	25.8767	26.207	26.6784	26.6097	26.9054	26.37	26.8201	27.0016	26.9259	26.2445	25.9764	25.3833	26.1174	26.5954	26.0156	25.1777	25.4095	26.4075	28.1478	28.7282	30.1658	31.3554	34.7149	35.3253	38.31	40.0596	42.0279	46.8743	48.5458	52.3054	54.9428	55.7003	59.1129	62.3465	62.4975	66.879	69.7592	71.9912	73.5951	76.5114
	20.87	20.3707	20.4579	19.7655	19.7255	20.6755	20.6786	19.9577	20.0327	20.141	20.1362	20.4662	20.4757	20.7799	20.0343	20.388	20.4552	20.6525	19.9698	19.9052	20.8991	20.0675	20.7287	19.8373	19.1371	19.4326	20.6967	21.296	22.6759	23.4181	24.2198	26.5975	27.4329	28.5872	30.9243	32.5054	35.477	38.2983	41.5725	44.5858	47.4936	53.2427	56.4343	59.2897	64.6878	70.6004	74.2859	79.7937	83.9169
	26.6221	26.1428	26.1536	26.3665	25.4096	25.7536	25.1574	24.7252	24.1167	24.1165	24.4346	24.0938	23.5384	23.1602	23.4238	22.8361	22.9777	22.9706	22.5591	22.0645	22.53	21.7613	21.914	21.332	21.2755	21.3475	21.3421	22.7176	23.901	24.7798	27.0657	28.5876	29.9662	31.6932	34.8508	37.07	40.3623	42.3158	45.6746	48.9818	52.2762	55.588	60.1583	62.4063	66.0405	70.0666	73.346	76.6048	80.3014
	26.0923	25.8832	25.4213	25.5664	24.5005	24.7022	24.3717	24.0738	23.0016	22.8583	23.102	22.5715	22.1896	22.6654	22.4556	22.1273	21.9196	22.4948	21.5018	21.2147	21.8068	21.3628	21.186	20.8573	20.9981	21.2232	21.3585	22.4848	23.5852	24.9887	26.5023	28.673	29.4195	31.9081	34.7719	37.1757	40.2014	42.8468	46.5028	49.6653	54.0307	57.1354	61.9037	64.8043	68.7122	73.7535	76.4657	80.7355	85.9565
	29.8062	28.9616	29.0703	29.6205	28.3625	28.5242	27.7775	27.3761	26.8853	26.2805	27.2602	25.8538	25.7373	25.6396	25.4533	24.9411	24.8414	24.9356	24.2022	23.5612	24.2667	23.7569	23.4078	22.7109	23.0549	23.4321	23.6564	25.4899	26.7891	28.0753	30.3927	32.8662	34.9529	37.2138	40.8408	43.0663	47.0199	49.5192	53.9053	57.49	61.6612	65.5539	70.5324	73.4497	77.2702	82.6368	86.4802	89.7953	95.7784
	22.4382	21.9234	21.8694	22.1444	20.9514	21.8522	21.0258	20.8791	20.1244	20.1804	20.6501	19.9339	19.8444	19.538	19.9183	19.5848	19.3541	19.7556	19.3427	18.9119	19.2731	19.139	18.9222	18.4069	18.7232	18.7025	18.7045	20.0575	20.9961	21.6471	22.9826	24.8159	26.2349	27.5463	30.5562	32.5414	35.1915	36.8717	39.7217	42.2578	45.6754	49.7273	52.7722	55.1095	58.5439	62.4162	65.6509	67.603	72.5225
	22.8796	22.3755	21.9475	22.6959	21.5391	21.972	21.3634	21.2198	20.6052	20.7447	20.8936	20.1051	19.741	20.149	20.2414	19.8595	19.92	19.8944	19.7197	19.0459	19.5455	19.0041	18.8373	18.6879	19.1456	18.8266	19.1012	20.361	20.4061	21.2414	22.2284	23.3927	24.1796	25.5794	27.5568	28.8378	31.2472	32.6177	34.4667	36.6626	39.3488	42.1565	45.1921	47.232	50.7308	54.6785	57.3234	60.8026	64.9441
	23.7109	23.5815	23.1192	23.4389	22.2054	22.8431	22.6185	22.2034	21.453	21.6196	22.0283	21	20.3791	20.9309	20.8875	20.4435	20.2747	20.4883	19.8256	19.6177	19.6911	19.6979	19.7032	19.4843	19.5947	19.1233	19.3845	20.4871	21.4176	22.2567	23.9782	25.9517	26.9611	28.3862	31.1273	33.0532	35.5772	37.8271	40.6415	42.5868	46.5767	49.5253	52.408	54.7776	57.9757	62.1554	65.2129	68.1412	71.534
	27.0162	26.2393	26.8062	26.6348	25.4301	26.4185	25.1065	25.4899	24.1168	24.254	24.4571	23.7947	23.2809	23.181	23.2349	23.4087	22.8709	22.7677	22.1588	22.2323	22.7064	22.4423	22.2726	22.139	22.0717	21.2614	21.1875	22.5538	22.4761	23.5316	24.9128	25.9746	27.182	28.2888	30.3406	31.1797	34.1263	35.9007	38.0409	40.2541	42.0887	45.5518	48.6041	51.1176	53.758	58.1148	62.031	64.0196	68.6297
	31.2304	30.4397	30.2173	30.8579	29.1106	29.6158	29.0702	28.7075	27.8334	27.6118	28.1429	27.407	27.1565	27.2972	27.3449	26.8483	26.456	26.8068	26.1391	25.4817	25.8584	25.6575	25.523	25.4236	25.7813	25.2334	25.6519	27.3068	29.0873	30.1461	33.2065	35.9058	37.6899	40.4496	45.0113	47.8664	51.5894	54.2931	57.7187	60.8948	64.9432	69.2775	73.4046	76.0211	79.6376	84.0455	87.6858	90.4153	95.9471
	30.9433	30.4074	29.8961	30.61	29.0264	29.5105	28.9477	28.9588	27.959	27.8065	28.0536	27.0619	26.9112	27.0448	26.5512	26.4314	26.0573	26.9188	25.8101	25.3336	26.1349	26.2244	25.5298	25.007	25.5228	24.414	25.0529	26.5335	27.3825	28.5889	30.5595	32.6033	34.4275	36.8213	40.6886	43.0705	47.4802	50.3168	54.9659	58.0855	62.203	66.3441	70.4365	72.56	76.256	80.6434	83.9682	88.2744	92.7735
	24.7616	24.6372	24.5917	25.117	23.959	23.7384	23.8132	23.3005	22.5318	22.5476	22.726	22.3409	21.967	21.6528	21.9887	21.2636	20.8632	21.6454	20.6151	20.3512	20.8952	20.6206	20.3704	19.9506	20.1508	20.6316	20.4003	22.3152	24.3219	25.5841	28.4456	31.0048	33.3471	36.3971	40.1277	42.8733	47.3322	49.4807	52.6878	56.1889	59.7346	63.2614	66.5244	68.5724	71.971	76.7332	79.9435	83.2817	87.6769
	35.9106	35.4574	35.2949	35.1484	34.0479	34.0814	33.7089	33.7697	32.6589	32.2732	33.0132	31.723	31.5082	31.4798	31.0578	30.9663	31.2021	31.1601	30.5742	30.2831	30.6495	29.8073	29.8249	29.2978	29.1014	29.3528	29.6735	31.0996	32.4669	33.7109	35.7447	37.1895	38.9612	41.4869	45.3116	47.3884	51.6276	53.425	57.9044	60.976	65.393	68.8209	73.7195	76.751	80.5453	84.9918	89.1802	93.3585	98.1691
	25.4348	25.2957	24.8056	24.9513	23.2518	23.7756	23.9857	23.3744	22.6247	22.7996	23.4531	22.3427	22.175	22.2241	22.2587	21.8725	22.211	22.4723	21.3442	21.3735	21.3224	20.8901	20.9592	20.5211	20.6272	20.8506	21.3946	22.3382	22.8937	23.4339	24.8128	25.9816	26.81	27.6755	30.3018	31.5991	33.5905	35.2997	37.6696	39.3214	41.0997	44.0803	46.7894	48.5898	51.0036	53.8514	57.2376	59.6074	63.2537
	23.3582	22.9905	23.1897	23.1094	22.1761	22.547	22.0525	22.3509	21.4067	21.5028	21.6848	21.2289	20.6266	20.2862	20.4027	20.5484	20.2958	20.7047	19.9503	19.2599	20.0914	19.7138	19.2292	18.7962	19.3619	19.2834	19.6595	21.0307	22.3029	23.1597	24.9365	26.8857	28.8021	30.6166	33.8303	36.0999	39.3492	42.1274	44.9966	49.0685	53.6044	58.4864	63.1629	67.6178	73.6385	79.8911	86.9432	92.6407	102.258
	29.5594	29.1089	29.1642	29.035	28.1662	28.5265	28.0777	27.94	27.0881	27.0439	27.1749	26.4331	26.0789	26.4306	26.3594	25.622	25.9015	26.2859	25.7957	25.2066	25.8226	25.2885	25.2719	24.6193	24.9855	24.9889	24.8918	26.3748	27.3555	28.0401	30.3033	32.2658	33.4376	35.2355	38.5702	40.9352	43.6041	45.6638	49.07	52.1242	55.7826	59.7231	63.7209	66.2774	70.1795	75.0893	78.7268	82.7248	87.509
	25.0231	24.9159	24.7856	24.6584	23.5589	23.6592	23.5829	23.3879	22.2358	22.3497	22.8588	21.5416	21.6966	21.7002	21.7667	20.4308	20.9141	21.1532	20.7592	20.3421	20.8567	19.9763	20.2425	20.0542	19.895	20.1036	20.3539	21.2662	22.5459	22.8696	24.4627	26.3116	27.735	29.2501	31.6602	33.7019	36.8166	38.7553	40.887	43.3889	46.8424	50.0511	53.2765	55.9492	59.2608	62.3576	66.0021	69.0341	73.2953
	32.0753	31.3883	31.1179	31.0301	30.0565	30.5612	29.6278	29.2484	28.6386	28.6834	28.8692	28.1377	27.8815	27.8406	27.4214	27.3369	26.8753	27.4144	26.6866	26.3309	26.2477	26.5786	25.7129	25.6851	26.0386	25.1454	25.0807	25.3838	25.9297	27.0708	27.8811	28.6028	29.7575	30.2888	32.1222	32.8345	35.0115	35.9062	37.2793	38.3321	40.0605	42.7027	45.3089	45.9379	47.9157	51.3507	53.8988	55.5468	58.6755
	24.2564	24.3586	24.0778	24.4728	23.0587	23.6244	22.7259	22.963	21.7273	21.5848	22.5408	21.3134	21.5088	21.3626	20.5916	20.6303	20.6073	21.2972	20.8516	19.467	20.7781	20.3704	20.1032	19.7404	19.1951	19.3778	19.9221	20.7232	21.2628	22.2981	23.7215	24.4955	26.0819	26.8813	29.2359	30.3175	32.7116	34.2691	36.4636	37.8219	40.8653	43.774	47.0207	48.1302	52.4126	55.0478	58.476	61.2014	64.3291
	24.7169	24.5324	24.0723	24.5823	23.0804	23.5439	23.0667	22.7102	22.1671	22.1172	22.5034	21.7411	21.3249	21.6508	21.1571	20.7763	20.7383	21.335	20.6515	19.8961	20.7682	19.9357	19.9928	19.6433	19.5458	19.7496	20.0932	21.483	21.728	22.8031	24.2396	25.9069	27.5507	29.0817	31.9484	34.2012	37.0381	38.9938	43.1275	45.1813	48.6433	52.3711	56.5562	59.1368	62.7303	66.9053	71.7994	74.0778	78.5726
	30.3708	30.0469	29.5932	29.8405	28.7555	29.1348	28.3779	28.5481	27.3018	27.1446	27.765	26.6767	26.5053	26.3835	26.3561	26.0018	26.0088	26.0038	25.2729	25.0948	25.6514	25.396	25.1125	24.7655	24.8342	24.6436	24.6815	25.9562	26.5057	27.2911	28.694	30.3905	31.8252	33.3178	35.7279	37.8616	40.8214	42.7439	45.7194	48.0241	51.3614	54.5831	58.1689	60.5062	63.1545	67.2516	70.9059	73.9009	77.6192
	25.12	24.3046	24.457	24.5867	24.1699	24.0758	23.3697	23.4893	22.8935	22.4153	22.7843	22.2841	21.8979	21.771	21.9387	21.5581	21.3659	21.8432	21.4448	20.7389	21.5358	21.0887	20.9428	20.5932	20.5593	20.645	20.7965	22.261	23.3484	23.2755	25.3633	26.9643	28.334	29.9291	32.4554	34.4744	36.8485	39.1626	42.3135	44.9734	48.1072	52.1836	55.2607	57.668	61.3564	66.7876	70.4372	74.2408	78.9297
	16.12	15.845	15.5107	15.8773	15.1746	14.9981	14.9537	14.9802	14.2668	14.1098	14.7308	14.0667	13.6204	13.849	13.8108	13.3644	13.1108	13.6303	13.2566	12.305	13.2026	12.6509	12.9527	12.7518	12.5627	12.9264	12.6497	13.2431	13.5244	13.9836	14.6952	16.0963	16.9268	17.2415	19.515	20.3835	22.1662	23.3718	25.2114	26.5578	28.666	30.7156	32.9352	34.1274	36.6127	38.9144	41.1227	42.8995	45.5769
	19.0004	18.7621	18.4489	18.9836	17.7967	17.9681	17.692	17.5992	17.0249	16.743	16.9898	16.7269	16.0786	15.8821	16.254	15.5862	15.9572	16.2146	15.3608	15.1148	15.7059	15.2399	15.0224	14.6242	14.7463	14.8805	14.3568	15.368	15.5141	15.8789	16.771	17.7276	17.7712	18.1227	19.9112	20.2779	21.9296	21.9593	23.6523	23.9784	25.796	27.5741	29.0953	29.4031	31.1854	33.0938	34.7196	36.2578	38.4127
	19.0151	18.9698	18.7006	18.9813	17.7348	18.388	17.7561	17.6699	16.9338	17.1935	17.3937	16.4328	16.5492	16.413	16.5111	16.0389	15.7088	16.1788	15.494	14.77	15.695	15.4288	15.2029	14.4921	15.0327	14.8736	14.4668	15.2956	15.7887	16.2187	17.1867	18.2226	18.343	19.5513	20.981	21.644	22.6978	23.9526	25.7803	26.6086	28.3169	30.0901	31.6361	31.9923	33.4355	36.21	38.3329	38.9164	41.4606
	29.9804	29.5158	29.6672	29.9018	28.1993	29.3002	28.1243	28.4627	27.745	27.6304	28.1286	27.343	27.014	26.9261	27.0885	26.6756	27.0655	27.3614	26.8762	26.6321	26.6958	26.0779	25.9031	25.6456	25.7719	26.5043	27.2849	28.9979	30.6769	32.3707	35.3195	38.1695	39.477	42.1186	44.5091	46.3213	48.7111	50.3647	51.949	54.1269	56.5604	58.6064	60.3675	61.0183	62.8948	65.5955	67.4619	68.6875	72.0044
	29.3808	28.9282	29.0595	28.8567	27.8229	28.2697	27.6553	27.4765	26.5216	26.7982	27.2283	26.3716	25.8819	25.8103	26.0642	25.3984	25.3949	25.9333	25.0397	24.6156	25.5769	24.6049	24.9369	24.372	24.7044	24.3802	25.1587	26.8381	27.9477	29.7358	31.8974	35.0175	37.4263	39.7645	44.0725	45.9822	49.7107	52.5454	55.8059	58.6482	62.5273	66.1921	70.1863	72.9567	76.1329	80.3496	84.4301	86.8901	90.946
	25.8334	25.6168	25.0466	25.7585	24.4619	25.0707	24.757	23.9779	23.3402	23.5839	23.9567	23.0811	22.6967	22.6731	22.9937	22.3235	22.4501	22.7166	22.026	21.6894	22.354	22.0477	22.184	21.5299	21.9181	21.7739	22.1754	23.7944	24.614	25.2746	27.9571	29.4571	31.556	33.71	37.4145	39.2286	42.6304	45.1871	48.5748	51.5251	55.7239	59.8793	63.0579	65.1847	68.4635	72.9617	76.55	79.7619	84.7886
	24.54	24.1148	23.7994	23.7873	22.9062	23.3263	23.0161	23.3087	22.058	21.8763	22.4172	21.6674	21.5537	21.7836	21.3816	21.1601	21.0617	21.6209	20.8727	20.4867	21.1252	20.634	20.6461	20.5312	20.775	20.9795	20.7882	22.0142	23.3375	23.9524	26.2583	28.2249	29.5615	31.5311	34.4338	35.8657	39.3439	41.2991	43.7297	46.1456	48.7586	51.5278	54.3682	55.7324	58.4164	62.2053	65.507	66.6652	71.4111
	27.3826	27.126	26.6393	25.9186	25.0626	25.898	25.0753	24.8039	24.238	23.7679	24.372	23.9018	23.1867	23.2282	23.5159	22.8537	22.9004	23.6366	22.8898	22.286	23.041	23.2764	23.0424	22.7356	22.7159	22.4356	22.3548	23.9233	24.8742	26.6649	28.2954	30.5255	32.3958	34.5474	38.2431	40.9296	44.4334	47.4813	51.2759	55.3185	59.3827	63.3326	68.4719	70.867	75.0342	79.4147	83.3727	85.8232	91.3467
	22.382	22.1442	22.0676	22.2792	20.8092	21.4308	21.2184	21.0992	20.5582	20.1416	20.84	20.2877	20.093	19.7356	20.0673	19.8398	19.7047	20.3231	18.9686	18.85	19.6324	19.0975	19.1036	18.7026	18.8419	18.821	18.9708	20.8057	21.2437	22.4774	24.2534	25.8574	26.9484	28.303	31.0523	32.2592	34.4202	35.9752	38.7346	40.6805	43.6058	46.4833	49.862	51.3587	54.1547	58.0534	61.2506	63.7359	66.9881
	22.2653	21.8867	22.1882	22.087	21.1658	21.5927	21.1829	20.8658	20.1835	20.4224	21.0403	20.228	19.6927	20.0367	20.3012	19.8977	19.287	20.4387	19.1485	18.9024	19.3657	18.8166	18.7337	18.5726	18.7366	18.7279	19.1152	20.2459	21.0638	21.2106	23.1098	24.331	24.8979	26.3544	28.9622	30.1489	32.6442	33.9474	36.4483	37.8664	41.6068	44.0664	47.2129	48.3653	51.0531	54.7508	57.7938	60.4276	64.2631
	13.2805	13.0681	13.1661	13.1694	12.1222	12.4899	12.3931	12.1622	11.4689	11.9254	12.1615	11.5173	11.1772	11.2225	11.4928	11.2904	11.4933	11.4522	11.0743	10.7513	11.1219	10.4852	10.7455	10.7489	10.5241	11.0056	11.3444	12.3397	13.0819	13.6989	15.3222	16.5974	17.4564	18.5221	20.9665	22.2319	23.8759	25.4923	27.6398	29.6126	32.0649	35.0731	37.8621	40.1759	42.7417	46.7208	49.6086	52.3134	55.6197
	25.2544	25.0272	24.8205	24.8308	23.2708	24.5198	23.6411	22.8558	22.5373	22.4724	22.2297	22.6254	21.5238	21.7265	22.1747	21.2022	20.608	21.3684	20.7522	20.2599	21.2618	20.4244	20.3866	19.8854	19.9444	20.2166	20.2977	21.5246	22.0676	23.466	25.3981	26.8196	28.8716	30.0572	33.4553	35.5298	37.8754	40.5496	42.9395	45.8625	49.4594	52.5818	56.7456	58.7665	61.8988	66.6863	69.5146	71.1839	75.1111
	26.4798	26.432	26.16	25.8434	24.949	25.3639	24.4455	23.9065	23.5971	23.5203	23.8914	23.0507	22.9363	22.5646	22.31	21.9136	21.5982	22.0591	21.5131	20.8679	21.1065	20.6844	20.7902	20.5892	20.5891	20.2642	20.646	21.9251	22.655	23.1095	24.8795	26.4377	27.5768	28.6532	31.1535	32.7421	35.6453	36.3579	39.2725	41.0574	44.3088	46.6074	49.7173	52.0437	54.2852	57.8409	61.0971	63.0791	66.3684
	25.4599	25.1519	24.6251	25.1748	24.1739	24.2074	23.528	23.4717	23.1967	23.1408	23.0509	22.1831	21.677	21.9264	21.8117	21.5685	21.1786	21.7521	20.9823	20.6288	21.2193	20.561	20.1794	20.2779	20.594	19.9585	19.9872	21.3712	21.0768	22.1981	22.9497	23.4128	23.6848	24.9802	26.5267	27.8883	29.5547	30.7667	32.335	33.6816	35.7825	37.8928	39.9499	41.5468	44.3189	46.9095	49.9221	51.8759	55.6674
	25.9936	24.9446	24.2178	25.203	24.4154	24.6556	24.0296	23.7747	23.2735	23.0963	23.882	23.0288	22.4253	22.531	22.9443	22.7591	22.3937	22.6504	22.5905	22.0134	22.0887	21.2603	21.7022	21.2662	21.9011	22.4256	22.7673	24.0034	26.1671	27.1712	30.4331	32.2115	33.7041	35.3556	38.8473	39.9935	42.9835	45.4059	47.8812	50.2715	53.0995	56.6641	60.0796	61.5454	64.9308	68.6395	72.2742	75.178	78.9001
	19.8736	19.8897	19.3074	19.836	18.798	19.8206	18.5967	18.5249	17.7764	18.3994	18.4982	18.2632	17.3807	17.4415	17.7649	16.4819	16.967	17.5606	16.3805	16.2653	16.835	16.5189	16.6264	15.9312	16.514	16.2114	16.6439	17.603	18.4718	19.3683	20.6074	22.0408	23.9036	25.3416	27.3133	29.4302	32.0832	34.0636	35.8875	38.6221	41.3494	43.5234	47.0536	49.5799	51.7559	56.0697	58.4194	61.6384	65.5579
	23.9628	23.7289	23.5446	23.8455	22.6258	22.8635	22.4734	22.5111	21.511	21.6726	21.9759	21.6344	20.8828	20.8298	20.7876	20.5259	20.4018	20.7159	20.0612	19.8618	20.1377	20.0102	19.7821	19.5127	19.5123	19.4431	18.949	20.0112	20.632	20.7747	22.2616	23.1751	23.8185	24.7521	26.8324	27.8231	29.3988	30.9261	32.2887	33.9904	35.8307	38.1943	40.1271	40.7106	42.6668	45.4212	47.3154	49.1515	51.7609
	25.8092	25.8514	25.9499	25.4775	24.5891	24.7276	24.5253	24.0526	23.4613	23.2761	23.8538	22.9159	22.5424	22.0779	22.3953	22.1641	21.8615	22.2067	21.3856	21.3185	21.584	21.0998	20.6635	20.5903	20.8549	20.4889	20.2685	21.0629	21.9945	21.5366	22.8185	23.9105	24.7439	24.6965	27.1204	27.7149	30.2528	30.9972	33.4017	34.5301	36.7231	39.2923	41.2495	42.3647	44.47	47.9069	50.6965	52.7363	56.6855
[truncated: 168 more rows]
[truncated: 275 more columns]

## Sheet: Figure 4H
HEK IP3R1 shRNA -YM	11.3555	14.253	18.3262	15.2681	15.5832	13.4427	13.654	12.6803	14.8414	17.1574	15.0783	18.6017	13.3778	15.958	21.232	18.3474	16.1921	19.1384	19.3079	22.6204	22.0204	22.2321	23.2803	19.786	18.691	38.048	34.1684	31.671	35.2886	29.0943	44.0746	38.2284	39.6374	38.1775	39.6098	43.4437	43.3734	48.6287	48.4731	50.2908	51.4852	55.5414	57.7324	59.9297	62.5512	69.7168	70.0973	68.9443	69.0985
[truncated: 282 more rows]
[truncated: 275 more columns]
