# Supplementary material for: Regulation of store-operated Ca2+ entry by IP3 receptors independent of their ability to release Ca2+
Source: eLife. 2023 Jul 19;12:e80447. doi: 10.7554/eLife.80447 (PMC10406432; doi:10.7554/eLife.80447)
Supplement: Figure 4—figure supplement 1—source data 1. [file elife-80447-fig4-figsupp1-data1.zip › Figure 4- figure supplement 1 source data/Figure 4- figure supplement 1 source data.xlsx]

## Sheet: Panel A
SH-SY5Y NS shRNA no Cch	11.3893	11.4662	11.4598	11.8705	11.2995	11.338	11.4149	11.2867	11.0367	11.1585	11.1072	11.3636	11.5368	11.5368	11.4855	11.6715	11.1264	11.1072	11.1008	11.2675	11.1585	11.3957	11.4085	11.0559	11.3893	11.6459	12.2942	13.5867	14.3984	16.4134	17.3458	18.7927	20.0089	21.7694	22.8479	24.3679	26.2208	27.2682	28.6677	30.4815	31.8888	33.8127	34.5601	36.0844	36.8816	37.9418	39.2596	40.4455	42.256
	13.7799	13.7477	13.9989	13.8765	13.6511	12.879	13.1556	13.0848	13.3035	13.3486	13.0912	13.458	13.87	13.6318	14.0633	13.7734	13.3164	13.2328	13.2778	12.6797	13.31	13.5545	12.9112	13.2006	13.2006	14.2115	14.8951	16.7046	17.3652	19.781	20.4192	22.0307	23.6271	25.471	26.965	28.8197	30.4351	31.6496	33.2062	34.8272	36.8682	38.6272	39.2327	41.2082	42.3507	43.4615	44.5949	46.1185	47.4618
	14.0955	14.3211	14.1277	14.3017	14.4758	14.2953	14.0633	14.1664	14.3855	14.3469	14.2502	14.2953	14.4951	14.4629	14.8886	14.6306	14.4694	14.4758	14.7144	14.6564	14.6564	14.7918	14.6177	14.4887	14.9338	14.9467	15.5342	17.0866	17.8126	19.5273	20.9145	22.2921	23.7647	25.5368	27.7365	29.071	31.0188	32.0882	34.0862	35.3686	38.0627	39.0173	40.223	42.1207	42.6688	44.2282	45.4855	46.8682	48.2747
	17.3717	17.0802	16.847	17.0737	16.8535	16.8729	17.0348	16.7176	16.724	16.8017	16.7046	16.5687	16.9701	17.0996	16.9701	17.2421	16.8211	16.9118	16.6658	16.9701	16.4134	16.3875	15.9348	16.3358	15.9672	16.1676	16.6917	17.6245	18.4615	20.2954	21.5931	23.1424	24.8995	26.7212	28.7007	30.4284	32.82	34.3198	36.292	37.9821	40.6951	41.8975	43.265	45.6896	45.9755	47.4003	48.5277	50.2124	52.3286
	15.6828	15.4179	15.7474	15.9672	15.8185	15.8185	16.4587	16.6593	16.9636	17.0607	16.9247	17.0672	17.1773	17.1903	17.0413	16.8665	16.7693	16.7499	16.381	16.6464	16.3681	16.2581	16.3616	16.4134	16.0641	16.9571	17.9358	19.6444	20.1521	22.096	23.4829	24.9652	26.8859	28.4232	29.9248	31.5898	33.1729	34.3331	36.3456	38.2978	40.459	41.9313	43.5565	45.6828	46.4455	47.7349	48.945	50.9605	52.728
	16.4263	16.3681	16.4328	16.5557	16.3875	16.2646	15.8896	15.812	16.2258	15.9219	16.2711	16.2064	16.3358	16.4975	16.2452	15.9736	16.0512	16.0189	15.9284	15.9607	15.9736	15.7022	16.0124	15.7797	16.1547	15.9736	16.6593	18.0201	17.7542	18.9616	20.1651	20.6081	21.5539	22.9723	24.1449	25.333	26.5368	27.3341	28.747	29.9778	32.3143	33.0331	34.2196	36.0978	37.237	38.3247	39.6434	41.4919	42.9262
	18.2927	18.0915	18.0136	18.403	18.3446	18.1239	18.1434	18.1369	18.0655	17.8904	18.4095	18.5004	18.6303	18.6303	18.3965	17.9812	18.2343	18.085	17.8969	17.6699	18.1564	17.9293	18.0461	18.1499	18.1823	18.9746	19.9763	21.1559	21.8086	23.5943	24.7419	25.6617	27.1957	28.6743	29.7526	31.1714	33.073	33.8527	35.6896	36.8079	38.8761	40.2837	41.8164	42.7907	43.7939	44.9278	46.2343	47.9808	49.4859
	12.4612	12.3584	12.1658	12.789	12.3584	12.3006	12.0053	11.8063	12.108	11.8961	12.2171	12.23	12.4677	12.2171	12.0695	12.0117	11.9218	11.6266	11.5368	11.6715	11.5432	11.7678	11.4149	11.7229	11.5881	12.1272	12.6797	14.2953	14.8628	16.8535	17.7477	19.5273	21.3516	22.5536	24.1187	25.859	27.8025	28.8263	30.7733	32.1081	34.5534	35.9372	36.761	38.7752	39.6771	40.8909	42.2018	43.7396	46.0232
	10.0058	9.87148	9.85229	10.2874	9.92904	9.96103	9.76276	9.79474	10.1594	10.4986	10.2298	10.569	10.9982	11.4278	11.1328	10.7676	10.5434	10.3834	10.0314	10.1786	9.95463	9.70522	9.79474	9.99301	10.0122	10.3642	11.1008	12.6347	13.2263	15.0564	16.1676	17.3134	19.1696	20.5299	22.5798	23.9154	25.8129	26.5632	28.1524	29.9381	31.8489	32.9665	34.3398	36.2049	36.9621	38.15	39.3067	40.8841	42.4996
	21.1559	21.1428	21.182	21.5409	20.9406	21.1493	21.0319	20.9015	21.691	21.3973	22.1091	21.9327	22.6779	22.7891	22.6321	21.9719	21.7694	21.4821	21.3842	21.8282	21.4169	21.058	21.3059	21.5017	21.2407	22.1091	23.1294	24.8273	25.6617	27.3341	28.3505	29.7592	31.6496	32.9998	34.4533	36.6135	38.1164	38.9837	40.5467	42.2357	43.7735	45.2814	46.8545	48.3567	49.1709	49.9313	51.3314	53.4172	54.1831
	12.6219	12.4741	12.6219	13.117	12.1915	12.4998	12.7376	12.4741	12.5576	12.744	12.4227	12.3841	13.2199	13.0655	12.8919	12.6733	12.8147	12.6412	12.6283	12.609	12.6669	12.7119	12.6604	12.6476	12.8404	13.0719	13.6511	15.3534	15.4309	17.3523	18.4939	19.9438	21.6649	23.1883	24.847	26.2077	27.8355	28.8065	30.7534	31.8422	33.7661	35.0544	36.5666	38.2575	39.0712	40.2027	41.6947	42.7027	44.2689
	20.1782	20.6603	20.3345	20.9015	19.8657	20.4452	20.3605	19.9307	20.2824	20.5625	20.4127	20.4387	21.1232	21.0384	20.4778	20.9015	20.3996	21.0384	20.9863	20.7385	21.0515	20.6798	20.5234	20.2889	20.6733	21.5931	21.7106	23.8892	24.322	25.9313	26.6949	28.0731	29.9778	30.9856	32.7401	34.4399	35.6762	36.647	38.0694	39.4414	41.0191	42.1883	43.2514	44.6289	45.5195	46.4728	47.8715	49.3557	50.0684
	14.7725	14.5854	14.5532	14.8112	14.1277	14.4242	14.4822	14.4178	14.392	14.1793	14.0762	14.4436	14.5661	14.5338	14.4951	14.334	14.4565	14.334	14.0891	13.8378	14.1342	13.7284	13.9344	13.5481	13.8314	13.6833	14.7144	15.5859	15.9413	17.7607	18.7537	19.6444	21.4299	23.0704	24.3416	26.3261	28.2514	29.4415	31.5499	33.0464	35.2148	36.6336	37.6799	39.6299	40.2162	40.8166	42.0327	43.0752	44.4523
	13.7928	13.5095	13.2971	13.7026	13.4902	13.5481	13.207	13.3807	13.2842	13.4644	13.2842	13.7734	13.9087	13.9087	13.4322	13.5223	13.5674	13.3421	13.4129	13.1298	13.3743	13.4644	13.117	13.2006	13.4065	13.6962	13.8314	15.1919	15.7216	17.5532	18.5199	19.6899	21.0645	22.5013	23.8368	25.5105	27.2023	28.476	30.1567	31.7492	33.6394	34.9475	36.1045	37.7068	38.2911	39.6704	40.2567	41.519	43.0955
	12.9433	12.8147	13.162	13.1041	13.0655	13.2199	12.9883	12.397	12.699	12.4612	12.9047	12.879	13.1234	12.8147	12.9819	12.789	12.4612	12.6155	12.7247	12.5962	13.0462	13.1813	13.0591	12.8919	13.1813	13.0012	13.117	13.9602	14.0697	14.966	15.9866	16.5752	17.3976	18.5329	19.3777	20.4648	21.443	22.4817	23.7909	25.2936	26.4315	27.5122	28.7272	30.0176	30.7799	31.7758	32.7734	34.7003	36.2652
	13.4708	13.5674	13.6575	13.606	13.3679	13.4194	12.9819	13.1298	13.0269	13.1363	12.8533	12.9497	13.2649	13.5288	13.4387	13.1749	13.0526	13.0784	13.0205	13.0912	12.7569	12.6797	13.1749	13.2199	13.1041	12.9819	13.2971	14.1342	14.1406	15.4438	16.3293	16.983	18.1499	19.4102	20.4908	22.0176	23.4829	24.8338	26.4512	28.1788	30.223	31.4436	33.4194	34.727	35.7097	37.2102	39.0173	40.2027	42.283
	19.0006	19.2151	18.8382	19.5013	18.7148	18.6953	18.7472	18.3965	18.5264	18.9356	18.7537	18.7407	18.9681	18.9941	18.7212	19.0201	18.7277	18.5134	19.0656	18.9421	18.7148	18.7732	18.7342	18.7667	19.0461	18.7277	18.9811	20.2498	20.2107	21.4299	22.3771	23.3454	23.7843	25.5696	27.0441	28.0269	29.2959	30.8728	32.4673	33.7594	35.7766	37.7001	38.977	40.7964	41.4581	42.7907	44.6424	46.8341	48.2405
	18.7732	18.3446	18.3186	18.6563	18.098	18.7472	18.1564	18.0461	18.1629	18.2472	17.8515	18.072	18.5069	18.442	18.2343	18.2732	17.8644	17.9228	17.832	18.0007	17.9228	18.0591	18.0591	17.9942	18.2083	17.8709	18.1175	19.3777	20.0805	21.3451	22.0437	22.9526	24.1383	25.688	26.9848	28.6743	30.0242	31.2245	33.1796	34.7871	37.0627	38.681	39.8523	41.6	42.4522	43.6718	44.7987	45.9755	47.7417
	22.9854	22.6975	22.4686	22.9396	23.1032	22.8872	22.7891	22.3901	22.279	22.6975	22.2855	22.6125	23.0181	23.0181	22.6779	22.9461	22.5928	22.9526	23.0312	22.1679	23.1294	23.0508	22.7106	23.0246	23.1163	23.555	23.8105	25.1819	25.3725	26.8069	27.2748	28.6545	30.1368	31.0719	32.6869	34.6869	35.7498	37.0425	38.829	40.8571	42.3304	44.011	45.227	47.0864	47.6461	48.9655	50.281	52.1015	53.0105
	24.0006	23.7778	23.4436	24.1777	23.8171	23.3061	23.6009	23.981	23.4633	23.5943	23.4633	23.555	24.2433	23.8826	23.7843	23.863	23.6009	23.2799	23.0901	23.4698	23.1555	23.149	23.1294	23.3127	23.7319	23.6729	24.099	25.3265	25.734	27.0968	27.9477	29.4746	30.4218	32.0948	33.1063	34.1129	35.3886	36.3188	37.7605	38.8895	39.9196	40.9516	41.911	43.3802	43.726	44.527	45.3834	46.3229	47.5437
	14.1728	14.0697	13.9538	14.0569	14.0697	13.9087	13.8056	13.9409	14.0762	13.986	14.0697	14.2695	14.3662	14.2179	14.4307	14.5016	14.2308	14.1664	14.3662	14.4822	14.4758	14.2953	14.4049	14.3791	14.4307	15.0112	15.6182	16.6787	17.3717	19.2802	20.1651	21.5082	23.0704	24.7945	26.4644	28.1326	29.7659	30.7932	32.6004	34.213	36.1849	37.2974	38.9366	40.1893	41.4041	42.5537	43.5158	45.2406	46.5818
	21.3908	21.0776	21.2341	21.7172	21.5343	21.0841	21.2602	21.2863	21.5931	21.332	21.9	21.9457	22.5274	22.0503	22.2725	21.9653	22.2398	21.8935	21.8478	22.4424	21.7955	21.789	21.9719	22.279	21.7172	23.2406	24.1646	25.6091	26.3196	27.532	28.7867	30.1633	31.4569	33.1862	34.727	35.9506	37.9149	38.755	40.5197	41.5865	43.6379	43.8956	46.1049	47.3662	48.1927	49.3626	50.7751	52.2942	53.3965
	21.0776	21.2081	21.6388	21.9784	21.7694	21.8347	21.7302	21.6388	21.9262	21.3908	21.6323	21.4952	22.2398	22.1875	21.9784	22.3052	22.0764	22.0764	21.9588	21.6519	21.9849	21.5735	22.0829	21.8086	22.0307	23.5485	24.4269	25.8327	27.4924	29.7659	31.1515	32.5737	34.874	36.8615	38.7348	40.7086	42.3778	43.5429	45.4378	47.5369	49.849	51.3727	52.7005	54.3212	55.455	57.0695	57.7846	59.4404	60.8284
	26.2406	26.3525	26.6685	26.8003	26.1879	26.6027	26.2208	25.734	25.9379	26.1484	26.0103	26.0892	26.3327	26.2998	26.4841	26.3854	26.1419	25.8261	25.2279	25.1885	25.4185	25.9116	25.9313	25.688	26.2471	26.8596	28.2646	30.0573	30.8263	32.84	33.9795	35.3752	37.3846	39.4145	40.8841	42.3372	44.3708	45.7577	46.8818	49.3284	50.8849	51.9227	52.9691	55.0953	55.6765	57.1181	57.8055	58.4241	60.8214
	28.595	28.4628	28.4364	28.9586	28.3571	28.3769	28.6082	28.3439	28.3968	28.1854	28.2514	29.0379	29.2231	28.985	29.1504	29.4481	29.0578	28.6611	28.5355	28.6743	29.0644	28.6809	28.5619	28.9189	29.3753	29.8983	30.687	31.8755	33.053	34.7738	36.3523	37.4316	39.1115	41.4649	41.6	44.7376	46.1321	46.8886	48.8971	50.233	52.308	53.1759	54.8049	56.5424	56.6048	57.7777	58.4241	60.3886	61.4362
	15.0758	14.6048	14.8434	15.2371	14.5854	14.766	14.6499	14.5403	14.708	14.9015	14.7918	14.7273	15.5148	15.56	15.4696	15.5471	15.3598	15.0822	14.9467	14.708	14.8692	15.0693	15.1532	14.8241	14.8112	14.8176	15.6182	17.3652	18.0331	20.2042	21.3255	22.4424	24.2039	26.0761	27.0704	28.9586	30.6207	31.9286	33.6994	34.8807	37.2169	37.9619	39.1721	40.5939	40.7896	41.9245	43.5972	44.8803	46.575
	11.4983	11.6972	11.5304	11.5689	11.1264	11.229	11.5111	10.5562	11.1777	11.2098	10.8509	11.4149	11.1072	11.088	11.1521	10.2618	10.8316	10.6587	10.6331	10.7035	11.0239	10.7612	10.5562	10.5114	10.313	11.447	12.352	13.5416	14.8176	17.3393	17.9812	19.5989	20.6668	22.0829	23.0901	24.6041	25.9642	27.11	28.7073	29.4613	31.716	32.6336	33.6594	34.707	36.1246	37.1163	38.2172	39.4683	40.4118
	29.9778	29.9712	29.1636	30.1699	29.4944	29.5474	29.5341	29.1834	29.5805	29.8652	29.5341	29.7592	30.6141	29.8387	29.7394	29.5408	29.8188	29.8784	29.9977	29.5672	29.7659	30.3025	30.0639	30.3157	30.634	31.4503	31.3972	32.607	32.8067	34.4733	34.7537	35.8769	36.6806	38.0694	39.4953	40.6277	42.0936	42.5944	44.1874	45.0502	46.6432	47.6529	48.8218	50.5623	50.9811	51.8539	53.1138	54.5216	56.1335
	23.3323	23.496	23.3978	23.804	23.3061	23.1097	23.0901	22.8741	22.7694	22.449	22.6975	23.0704	23.5354	23.4371	23.3258	23.7319	23.2668	23.1555	23.3847	22.8545	23.1555	22.9984	22.9068	22.9854	23.2996	23.6926	24.5057	26.3854	27.3012	29.2827	30.9856	32.2345	34.2063	35.9773	38.1702	39.6973	41.5595	42.6688	44.3911	46.03	48.2337	48.9929	50.6996	52.9002	53.0794	54.5008	55.6419	57.5693	58.6745
	32.8466	33.2529	33.5394	33.3928	33.3328	33.4794	33.0597	32.7002	32.6736	32.9265	33.3994	33.0464	33.4461	33.4394	33.646	33.3395	33.2262	33.3595	33.4194	33.3994	33.3928	32.8266	33.4861	33.1729	32.9531	34.0061	34.5801	36.2719	37.3108	38.903	40.513	42.3169	44.3843	45.642	47.0592	49.0545	50.4114	51.3864	53.2655	54.6321	56.7435	58.1808	59.2941	60.7585	61.4362	62.962	63.5089	65.1877	66.4411
	13.561	13.561	13.7928	13.928	13.4644	13.7219	13.5803	13.2263	13.7863	13.7026	13.6962	14.1728	14.0246	14.3469	13.9409	14.2888	14.0569	13.9538	13.8829	13.8507	13.7412	14.0246	13.87	13.9344	13.87	14.5145	15.2565	16.4846	17.3847	19.0981	19.9177	21.4299	23.4305	24.9849	26.7278	28.5685	30.0772	31.4503	33.4461	35.2816	37.4182	39.051	40.3916	42.4319	43.4073	44.5949	45.5263	47.1274	49.164
	20.2498	20.3931	20.2303	20.4387	20.9667	20.7907	20.7385	20.0219	20.1456	20.0089	20.569	19.9438	20.6081	20.061	20.2563	20.4387	19.5273	19.5858	20.1521	20.3475	20.4908	20.4974	20.1651	20.6668	20.6603	22.2659	22.5013	24.9455	25.3922	27.5386	28.7933	29.6202	31.9021	33.7594	35.9171	37.0761	39.1788	39.7849	42.4454	44.3029	45.9142	47.571	48.7192	50.8849	51.4483	52.5903	53.7828	55.4135	56.6117
	13.6189	13.5095	13.5931	13.7026	13.5416	13.7219	13.7348	13.561	14.1084	13.7412	13.767	13.8507	14.4694	14.2115	14.0375	13.709	13.7348	13.87	13.8443	13.6704	13.9409	13.6575	13.6704	13.3872	13.5159	14.0375	14.392	15.8637	16.7888	18.8057	19.6379	21.5017	23.3454	25.2542	26.8859	28.8594	31.0719	32.4207	34.7337	36.7275	38.4995	40.3309	41.9922	43.8753	44.1739	45.7304	46.9091	48.5892	49.993
	34.5801	34.4132	34.4466	34.9274	33.9328	34.9675	34.5734	34.6001	35.0744	34.8005	35.0143	35.4889	36.1581	35.509	35.723	35.703	35.8167	34.8873	35.8033	35.5959	35.0277	35.3953	35.3953	35.295	35.0677	36.8548	37.7941	39.7175	41.0461	42.4319	43.3056	45.2406	47.3935	49.4859	51.0154	53.7483	55.3927	56.8337	59.4334	60.6957	62.4016	64.4847	66.2086	68.1495	68.4111	69.5084	70.7141	72.3422	74.0747
	23.4829	23.5878	23.6664	24.2367	23.6664	23.9613	24.1252	24.3154	24.2105	23.9679	23.9023	24.1383	24.4729	24.486	23.9285	23.9941	23.8957	23.8433	23.5681	23.863	24.0334	23.9482	23.5485	23.804	24.158	24.1318	25.287	26.5171	27.2286	29.3555	30.5478	31.7625	33.7927	35.7766	37.6262	39.5222	41.4717	42.9736	44.5949	46.1866	48.4866	50.1301	51.0978	52.9622	53.5551	54.6667	55.8288	57.5624	58.5772
	11.3957	11.261	11.0111	11.7742	11.4662	11.9603	11.7742	11.4021	11.1713	11.6074	10.8829	11.3508	11.9154	11.7614	11.6715	11.9475	11.9154	11.2995	11.1585	11.6202	11.556	11.4983	11.909	11.9732	11.7485	10.9598	11.6779	13.355	13.8121	15.2307	15.7345	16.9247	18.3641	19.5403	20.8102	22.4359	24.3548	25.3199	27.5386	28.9718	31.3175	32.5671	33.7194	35.81	36.1045	36.8213	37.3444	39.0375	40.3039
	25.4645	25.7077	25.6748	25.9511	26.0958	25.9116	25.6946	25.7998	25.7669	25.8195	25.6222	26.0826	26.7476	26.3788	26.1879	26.1879	26.155	26.1682	25.9971	25.7735	26.4907	26.2735	26.1419	26.4512	26.2801	26.3261	27.2352	28.5289	28.9057	30.2428	31.6562	32.6137	33.9261	35.6428	36.8079	38.6339	40.2365	41.7893	43.0142	44.921	47.6803	48.6576	50.0478	51.8608	52.5352	53.5206	54.0312	55.282	57.0001
	24.7222	24.9914	24.6894	24.8995	24.7354	24.8667	25.0243	24.7157	24.5647	24.1121	24.44	24.6829	24.9717	25.1425	24.8273	25.0111	24.6829	24.5319	24.5253	24.8338	24.8273	24.7419	25.0768	25.1359	24.8667	24.6107	25.241	26.3722	26.6685	28.2118	29.468	30.4284	32.2744	34.3331	35.6628	38.2038	40.2702	41.7758	43.9703	46.6364	48.856	50.6035	52.1084	54.6874	56.1543	57.2361	58.1599	60.1305	62.1706
	18.6628	19.1761	18.9421	18.8772	19.3517	19.1696	19.6379	19.3517	19.6314	19.8591	19.7941	19.9047	20.8624	21.0058	21.0319	20.5039	20.4974	19.9373	20.2693	19.8787	20.6212	20.2433	20.2563	20.3475	20.2433	20.6864	21.0645	22.8349	23.8237	25.6288	27.499	28.9255	30.7136	33.1529	35.1613	37.6531	39.2529	41.7352	44.364	46.6977	49.945	51.5789	53.6103	56.3968	57.243	59.6076	60.9191	63.1933	65.1174
	20.8754	21.1232	21.1232	21.5866	21.3712	21.195	21.4691	21.2929	21.5996	20.8819	21.2733	21.2081	21.2537	21.1624	21.3581	21.319	21.3451	20.3931	20.8037	20.4648	20.8885	20.8298	20.5821	20.9276	21.0515	21.9	22.2529	23.9679	24.6697	25.6157	27.0309	28.3968	30.3157	31.3042	32.7268	33.6127	35.8368	37.492	38.9164	40.1623	41.9313	43.1159	44.7512	46.1117	46.8477	47.8169	48.4114	50.48	51.572
	11.8191	11.7485	11.6009	11.9218	11.7229	11.8833	12.0374	11.5368	11.5753	11.37	11.3444	11.4534	11.3508	11.229	11.6202	11.088	10.9021	11.37	11.0175	10.8637	10.947	10.6139	10.6651	11.0111	10.806	10.9021	11.1457	12.609	13.207	14.6564	15.7345	16.9183	18.2472	19.6899	21.6584	22.8021	24.5516	25.5236	27.4067	28.5752	30.3887	31.5034	32.7734	34.4332	35.2415	36.3188	37.1163	38.4255	39.8455
	27.1166	26.9584	26.8662	27.8949	27.2748	27.3275	27.1298	27.4265	26.471	26.6488	26.7739	27.0638	27.9081	27.7827	27.2484	27.2682	26.82	27.4001	27.2155	26.9848	27.3473	26.7542	27.0638	26.9386	27.4924	29.7592	30.455	31.4636	32.7734	34.1396	35.4354	37.0224	37.9351	39.9668	41.4446	43.5294	45.329	47.1069	48.2132	50.0684	51.8333	53.2448	54.4456	55.628	56.3553	57.0834	59.3429	61.1986	62.6537
	19.0916	19.2672	19.0461	19.3192	19.0396	19.3712	19.1956	19.0071	19.2151	19.5208	19.1566	19.7095	19.7225	19.9828	20.0414	20.1	20.0805	19.8331	19.9373	19.8266	19.6639	19.3257	19.2216	19.7615	19.6054	19.9828	20.3019	21.8674	22.4686	24.1252	25.0308	26.4315	28.0996	29.5275	31.0121	33.1862	35.3151	36.2786	38.8088	41.1272	43.3056	45.0774	46.5	48.4524	49.2393	50.4594	51.5445	53.0036	55.1022
	19.2542	19.0201	19.1306	19.3582	19.2607	19.1761	19.1631	19.1696	18.6693	18.8707	19.0461	19.2867	18.8902	19.0851	18.8317	19.0266	19.3777	18.4939	18.6108	18.9681	18.9292	19.0266	18.6368	18.403	18.6953	17.4949	18.7602	19.0786	20.2498	21.5409	23.9154	25.1885	26.6685	28.6016	30.3754	32.5804	34.3198	35.5826	37.539	39.1385	40.8099	42.2357	43.6175	44.8939	47.5915	48.4251	49.6297	50.7133	52.2873
	17.8969	18.0201	17.6958	17.8774	17.5078	17.5402	17.9034	17.7347	17.7347	18.0785	17.7931	18.5394	17.858	18.3316	18.3381	18.4939	18.5134	18.0072	18.1304	18.3316	18.3576	18.3965	18.3381	18.1499	18.3251	18.2797	19.3777	19.7615	21.2602	22.5994	24.44	25.9905	27.565	29.8983	31.3241	33.4727	35.616	37.1498	39.3067	40.6209	42.4793	43.7464	45.5943	47.2775	49.6503	50.6447	51.5239	53.0105	54.8049
	17.0672	17.2097	16.7758	16.8729	16.5557	16.8017	16.9442	16.601	16.6917	16.9765	17.3717	17.5402	17.2292	16.6981	17.0348	17.2292	17.2292	16.6075	16.6852	17.0802	17.5013	16.983	17.0543	16.8665	17.2745	17.5726	18.468	18.8902	19.7225	21.1428	23.3389	24.6238	26.7739	28.8329	30.1302	32.8666	34.9809	36.3188	38.3516	40.0073	41.6812	43.2107	44.5338	45.9074	48.856	49.253	50.8163	51.3314	52.6316
	13.561	13.6962	13.1813	13.8636	13.3421	13.5159	13.5416	13.3228	13.4773	13.2649	13.8378	13.7348	13.3679	13.4387	13.31	13.3614	13.8121	13.0398	13.6447	13.6125	13.8185	13.4065	13.87	13.5931	13.561	13.8829	14.8047	14.2953	16.0318	17.0607	18.7407	20.0544	21.0841	23.424	25.0768	27.0507	29.1041	30.7666	32.8266	35.0009	37.331	38.5802	40.8841	42.6891	45.3902	47.1615	49.0682	50.7408	52.4457
	21.3255	21.6976	21.443	21.5278	21.2015	21.8151	21.6323	21.3059	21.3712	21.2994	21.5082	21.9915	21.6192	21.9653	21.3908	21.9066	22.0372	21.1428	21.3712	21.8086	21.7629	21.4299	21.5866	21.3973	21.3516	21.887	22.5928	22.7302	24.0662	25.9116	27.2616	29.4547	31.0719	32.8333	35.3552	37.445	39.6906	41.2622	43.7328	46.1458	48.3567	49.2804	51.6407	53.5137	56.1128	57.2847	58.5702	59.8934	60.6748
	20.0414	20.3019	20.113	20.354	20.2107	20.1196	19.9828	20.3475	20.1326	19.9568	20.328	20.569	20.4127	20.3215	20.3475	20.1196	20.5365	20.1326	20.0675	20.087	20.6798	20.6147	20.2172	20.4387	20.3996	20.8102	22.3182	22.449	23.5616	25.0965	26.9584	27.8949	29.9579	31.4436	33.3062	35.4622	37.8075	39.3067	41.1879	43.204	45.431	47.4754	49.1503	51.0223	54.0658	55.4688	56.5493	58.9251	61.0379
	16.6075	17.0866	16.4199	17.0154	16.9377	16.1417	15.9413	16.3616	15.9478	16.1353	15.9542	16.2258	15.9025	16.3228	15.8185	15.8573	16.0318	15.5471	15.4502	15.56	16.0124	15.4825	16.006	15.5084	15.3986	16.5752	18.455	18.9292	20.2759	22.7825	24.7551	26.1813	28.0599	30.4284	32.2278	34.5467	36.647	37.9888	39.9803	42.3169	44.4115	46.3229	47.5505	49.8628	52.1979	53.5413	54.8671	56.7019	58.7511
	30.5478	30.6539	30.223	30.7733	30.5014	30.8661	30.8131	30.6738	30.5942	30.9391	31.3374	31.5034	30.9922	31.2843	30.8794	31.1183	31.1648	30.8462	31.2843	31.8024	31.8954	31.2511	31.7891	31.5101	31.2046	32.8932	34.0862	34.5534	36.6403	38.5533	40.9516	42.8314	44.9075	47.5164	49.616	51.9915	54.9086	56.6256	59.4473	61.7368	63.8667	65.1877	68.6021	70.0826	73.3611	75.0179	75.7477	77.7486	79.9292
	24.8207	25.0505	24.4072	25.3396	24.4663	24.8732	25.0177	25.287	25.0571	24.9192	25.1819	26.2866	25.905	25.9247	25.4776	25.5039	25.7537	25.2148	25.905	26.0037	26.392	25.9379	26.5632	25.6748	26.2866	27.11	28.7602	29.4944	30.8595	33.0597	35.897	37.7605	40.2027	43.4344	46.0572	48.7808	51.7576	53.6793	56.9724	59.51	62.0656	64.8853	67.2312	69.6501	72.3707	74.0533	75.7119	78.6113	79.9941
	20.074	20.087	19.5728	19.9633	19.5793	19.5273	19.4297	19.5858	19.5663	19.5013	20.0089	19.6314	19.5858	19.9177	19.8201	20.2433	20.1391	19.755	19.8917	19.7745	20.3149	20.0675	19.6444	20.2954	19.6249	20.719	22.8807	23.5616	25.2608	27.3671	29.9049	32.0483	34.6135	37.1364	39.7445	42.3913	44.5881	46.1458	48.4114	50.0547	52.0465	53.0794	55.628	57.0834	59.3429	60.2421	61.9817	62.8639	64.4215
	24.5122	25.0637	24.6566	24.7813	24.7288	24.4204	24.3154	24.8273	24.4335	24.5516	24.8601	25.0834	24.7879	24.9652	24.9126	25.1885	25.2739	24.6107	24.6829	25.2476	25.3725	24.8141	24.801	25.0834	25.5302	25.3133	26.9123	27.5386	29.5341	31.3374	33.7661	35.0945	37.0425	39.2125	40.9449	43.6514	45.1794	46.9227	48.856	50.7888	52.5696	53.431	55.0261	56.5563	58.7372	59.8237	60.6887	62.0446	62.7798
	23.6991	24.0924	23.804	24.0269	23.5026	23.7516	23.3127	23.3716	23.3389	23.1424	23.7516	23.5485	23.2079	23.4436	23.0639	23.4305	23.6336	23.077	22.9723	23.6598	24.158	24.0072	24.1252	23.804	24.2498	24.3023	25.6748	26.6027	28.3439	30.3555	33.2395	35.0009	36.8883	39.5357	41.6879	44.201	46.2479	48.3362	50.1507	52.0259	53.5758	55.3235	57.0765	58.4937	60.6887	62.0166	62.8989	64.3512	65.7155
	18.2927	18.7667	18.6628	19.4753	18.9616	19.2802	18.6888	18.4355	18.7472	18.8057	19.3582	19.3712	19.0721	18.9941	19.0136	19.2802	19.6054	19.0526	19.0786	19.0591	19.5598	19.0006	19.4688	19.1111	19.2021	19.0981	20.1912	20.4974	21.9719	23.5222	25.6617	26.8003	28.4959	31.0121	33.3261	35.3284	37.7001	38.8828	41.1001	43.204	45.125	47.0796	48.7192	50.2124	52.8244	54.1693	55.4965	56.6048	57.8611
	23.5681	23.9941	23.2341	23.8302	23.4567	23.7122	23.3061	23.8302	23.5026	23.4436	23.6991	24.1711	23.496	23.3716	23.5288	23.6009	24.5253	23.6795	23.3716	24.2039	25.0046	24.0137	23.9285	23.9744	23.3782	24.3285	25.8392	26.0826	27.8883	29.7261	32.1015	33.666	35.6428	37.5725	39.199	41.1947	43.3192	44.0924	46.6568	47.851	49.4722	50.3771	52.1359	52.9691	55.5934	57.2985	57.4513	58.3615	59.2941
	15.3211	15.825	15.0758	15.5407	14.9789	15.5665	15.0564	15.0499	15.3986	14.9273	15.0951	15.4761	15.1145	15.3986	15.2823	15.2242	15.4438	14.9338	15.1468	14.9338	15.0822	14.9015	15.2242	15.1209	14.7209	15.2565	16.7499	17.0802	19.0396	21.0711	22.9134	24.5844	26.6554	28.4694	29.8851	32.7068	34.5467	36.0443	37.9687	39.5559	41.1204	42.6959	44.8395	45.853	47.7417	48.8286	50.1644	50.8231	51.7439
	15.6957	16.4457	15.812	15.8185	15.2113	15.3598	15.1984	15.1145	14.9531	15.2565	15.3792	15.6053	14.9402	15.3598	15.8702	15.657	15.3469	15.3082	15.7668	15.9155	15.9542	16.0189	16.504	15.9736	15.6828	16.6722	17.4689	17.8904	19.1046	20.9211	23.221	24.7485	26.2077	28.1392	30.1302	32.7135	34.4866	35.8167	37.9888	39.3067	41.269	41.8028	43.5836	44.8531	46.4251	47.0455	47.9398	48.9655	50.1027
	26.5697	26.7673	26.1945	26.3656	26.1682	26.4446	26.5434	26.3525	26.55	26.1419	26.55	26.6554	25.8721	26.3788	25.8721	25.5631	26.7739	25.7998	26.2011	26.6817	26.853	26.2142	26.471	26.0761	25.9774	26.7542	28.476	28.8594	30.0971	31.6695	33.9995	35.7097	37.3779	39.3	41.5527	44.0246	46.2684	48.2747	50.4594	51.9639	54.6598	55.4273	57.243	58.6954	60.584	62.6817	63.4738	65.6029	65.9972
	20.0349	19.5598	19.1826	19.742	18.8447	19.0591	19.1241	18.7732	18.7083	18.5654	18.8447	19.3582	18.9356	18.8317	18.5069	18.7862	19.1501	18.3771	18.7732	18.8512	19.0591	18.455	18.7667	18.1304	18.0785	18.3641	19.6899	20.0284	21.6714	23.0574	25.1228	26.5697	28.3109	30.9391	33.0331	35.5023	37.4517	39.4616	42.1139	44.0992	46.3569	47.9193	49.9107	51.682	54.1831	55.4481	57.0071	58.7789	60.0538
	36.1982	35.7632	35.8435	36.4326	35.3418	36.1112	36.4929	36.2652	35.7766	35.6026	36.6403	37.056	35.9037	36.1715	35.8769	36.446	36.4126	35.8635	35.8368	36.9956	36.5867	35.897	36.4126	35.9372	35.7966	37.0358	38.56	38.755	40.6277	42.4251	44.9142	47.1683	50.041	52.4457	54.5423	58	60.1026	61.9467	64.5339	66.4482	68.6233	70.8348	72.029	74.0961	77.0809	77.4685	79.4175	80.7733	82.61
	23.1948	23.7253	23.0181	22.8676	22.7302	22.8479	22.4555	22.1548	22.3901	22.3182	22.619	22.6582	22.0437	22.3836	22.4097	22.3901	22.4621	21.8674	22.0241	22.5667	22.3967	22.2463	22.1026	21.9523	21.7563	21.9719	22.9854	23.0639	25.0571	26.9979	29.0776	30.8661	32.9065	35.2148	36.3858	38.7483	40.5804	42.5876	44.5338	46.1185	47.571	49.1777	50.8506	52.019	54.1417	55.6488	56.3899	57.1181	58.3407
	25.0046	25.5171	25.1556	25.3265	25.1819	25.5959	24.8667	25.2608	25.3396	25.4119	25.6222	26.0761	25.3725	25.7866	25.5433	25.9445	26.3064	25.6025	25.8261	26.1748	26.359	25.7932	26.1484	25.5236	25.8655	26.1682	27.5188	27.2023	29.1305	30.7666	32.9531	34.6335	36.6537	39.3808	41.2622	44.3843	48.1653	50.2124	52.7969	55.6972	58.0765	60.1096	62.969	64.9556	68.1636	69.558	71.2895	72.7268	74.1746
	25.5433	26.9979	26.9584	27.9015	27.8817	28.3505	28.7007	28.6875	28.78	29.2165	29.7659	29.8652	29.6533	30.2163	30.3555	30.5213	30.8595	30.0838	30.455	30.8661	31.2776	30.8927	31.032	31.125	31.0918	29.9116	31.7559	31.5167	33.4794	35.402	37.398	39.0173	41.2285	43.3056	44.7987	47.5232	49.1161	50.9261	52.9898	54.8326	56.8891	57.9653	59.8167	60.6329	62.3526	63.551	64.1826	64.7799	65.6803
	29.4547	29.8917	29.2231	29.5739	28.8792	29.1768	28.6941	29.1107	28.9519	29.5739	29.0842	28.8792	28.7272	28.9586	28.595	28.6346	28.6082	28.2184	27.8883	28.3043	28.5553	28.3637	28.3373	28.3175	28.1194	28.5884	30.382	30.8728	32.7534	34.9942	37.492	39.4549	42.256	45.1182	47.7076	50.4594	53.3482	55.04	57.1597	59.5449	62.1986	64.5128	67.0054	68.3404	71.6307	73.0403	74.2675	75.7119	76.7509
	27.7167	28.2448	28.3241	28.0996	28.1392	27.8421	28.0137	28.2911	28.1458	28.3835	28.595	28.9519	28.4694	28.6412	28.2382	29.0247	29.1173	28.4232	29.0313	29.3224	29.1702	29.0247	29.2562	29.2959	29.3621	30.6207	32.4739	33.1529	35.4889	37.7806	40.2432	43.1904	45.0094	47.6803	50.089	52.6109	56.0158	56.91	59.3568	61.2684	63.8176	65.1314	67.0336	69.3313	72.8051	73.4253	74.9178	76.0628	78.072
	29.157	29.6467	29.1305	30.0838	29.6599	29.4481	29.5275	29.4481	29.4084	29.5474	29.7261	30.4085	29.7063	29.693	29.4349	29.329	29.9911	28.8792	29.3158	29.3819	30.1501	29.5739	29.4812	29.6202	29.3819	29.6798	31.344	31.603	32.9531	34.9541	37.398	39.4751	41.769	44.6289	46.8273	50.3496	53.1897	55.116	57.8819	60.7166	62.969	65.7296	67.5983	69.6218	72.8123	74.1532	75.397	77.2747	78.784
	18.8967	19.5143	19.0721	19.703	19.2867	19.4102	18.7927	18.7212	19.1566	19.0916	19.5208	19.4557	19.1566	19.9568	19.3257	20.1196	20.1717	19.4557	19.4623	19.9438	20.061	19.9242	20.0024	19.6639	19.755	19.7876	21.6388	21.4234	22.8218	25.1556	28.0137	29.7791	32.148	35.0143	37.0291	40.4253	42.635	44.4658	46.9023	49.527	51.792	53.1276	54.9224	56.9793	59.127	60.5351	61.7089	62.7938	63.9159
	35.4822	36.1916	35.5357	36.2585	35.8769	36.4661	35.9572	36.1715	35.8033	36.2652	36.2853	36.58	36.2786	36.4594	36.1916	36.5264	36.8213	36.5733	35.9037	36.8615	37.1901	36.6001	36.7074	36.6671	36.6336	37.1029	39.4077	39.2596	41.8164	44.3843	47.4959	49.616	51.8539	55.3443	58.1391	61.2265	64.0001	66.0254	68.6233	70.8632	73.0474	74.9249	76.8872	78.3955	81.409	82.4217	83.5666	85.1281	86.5405
	25.5236	25.9971	25.6025	26.1945	25.4842	25.1359	25.1951	24.9783	24.9323	24.8535	24.9323	25.0111	24.696	24.6238	24.7682	24.7222	25.2016	24.6435	24.7222	24.8601	24.5647	24.847	24.7222	24.9849	25.2016	25.0243	26.55	27.3144	28.7933	31.4171	32.7002	35.4488	37.4316	39.4683	41.3703	43.916	46.3161	47.3662	49.7942	52.0534	54.1279	55.4066	56.3968	58.5354	61.1077	61.5271	62.7378	63.7053	65.5536
	33.5127	33.5261	33.5194	34.0729	33.8661	34.1663	33.6327	33.9328	33.6194	33.2062	33.8994	34.0195	33.3928	33.5394	33.1796	32.8932	32.9864	32.2544	32.1414	32.1148	32.5205	33.1196	35.0277	35.5023	36.3724	41.0799	42.8043	43.0752	44.4794	46.0845	48.1653	49.4311	51.0429	52.8382	53.7759	56.1197	57.4304	58.1043	60.0538	60.9471	62.2266	62.7588	64.3582	64.9205	66.8008	67.1747	67.4783	68.7436	69.6288
	19.2672	19.9828	19.3907	19.8787	19.5078	19.3647	19.4492	19.5208	19.5858	19.3972	19.6119	19.781	19.3582	19.8331	19.3322	19.7615	19.8331	19.716	20.074	20.2824	20.7255	19.4297	19.729	19.8852	19.5598	20.3019	21.9196	22.2398	24.2695	26.2537	28.5685	30.2495	32.3342	34.3531	36.1715	38.903	41.0934	42.3981	44.3979	46.2547	48.302	49.5955	52.1635	53.2448	56.1405	56.8961	57.6179	59.2245	60.6678
	18.0331	18.481	17.9877	18.2278	17.6569	18.1175	17.7866	17.4365	17.4106	17.6699	17.9617	18.1175	17.6115	17.6699	17.819	17.7412	17.6634	17.3134	17.3069	17.6893	17.7088	17.2356	17.4624	16.996	16.86	17.0931	18.6043	18.8187	20.7711	22.4032	24.8667	26.6751	28.5685	30.3621	32.5072	34.2196	35.8033	37.1029	38.6407	40.223	41.4581	42.6079	43.7803	45.1794	46.9091	47.6871	48.5482	49.4311	50.6927
	28.2713	28.9123	28.5619	28.8329	28.2316	28.2448	28.4232	28.3703	28.225	28.159	28.192	28.4496	28.0665	28.0137	28.0401	27.6903	27.9015	27.2089	27.2221	27.532	27.4199	27.3341	27.3078	27.0309	27.0045	26.9848	28.4893	28.9189	30.1501	32.0217	34.0929	35.8435	37.539	39.8994	41.1609	43.57	45.431	47.0319	48.4524	50.1027	51.091	52.3768	53.6793	55.2198	57.2847	58.0765	58.7372	59.3359	60.6398
	31.4968	31.9353	31.3573	32.0417	31.344	31.6961	31.5433	32.0151	31.7426	31.9021	32.0815	32.6336	31.7891	32.1813	32.5005	32.3941	33.0197	32.5471	32.5471	33.1063	33.3595	33.3395	33.0331	33.0597	32.8133	33.5527	35.3886	36.071	38.2441	40.3781	43.1701	45.7304	48.6645	51.462	53.6034	56.7574	58.4311	60.7097	63.5089	66.6174	68.3545	69.9053	72.3778	73.7178	76.5502	77.3967	78.9927	80.2754	81.7705
	19.1696	19.3517	19.2086	19.3972	19.2932	19.0656	19.0396	19.4167	19.2086	19.1696	19.4102	19.9893	19.5793	19.6184	19.7745	19.9047	19.9633	19.3582	19.5533	20.074	20.4127	19.9568	20.4387	20.3019	19.8006	20.3931	22.1483	22.6386	24.3482	26.8925	29.7791	32.6536	35.0677	38.1366	40.7829	43.021	46.0981	48.9724	51.4689	54.6667	56.8198	57.9167	60.7725	62.6607	65.6522	66.6245	68.2556	69.8273	72.2212
	21.887	22.0372	22.0895	22.4882	22.279	22.2855	22.2071	22.1287	21.3712	22.1418	22.3771	22.7629	22.2529	22.4817	22.3705	22.4294	23.0639	22.4424	22.5732	22.8937	23.1424	22.8937	23.2865	23.0115	23.1359	23.8433	24.8141	25.3199	26.1484	27.0968	28.5091	29.3158	30.1832	31.7226	32.9931	34.4332	35.5157	36.58	37.7538	38.8155	40.1556	40.8031	41.7758	42.3778	44.7036	44.955	45.8189	46.4115	47.6051
	28.6809	28.7272	28.6941	28.8065	28.4364	28.5091	28.6148	28.225	28.0797	28.4166	28.4893	28.4826	28.4826	28.1326	28.5884	29.0511	28.9387	27.8487	27.7233	28.2713	28.7206	28.3241	28.0533	28.4893	28.1656	27.0638	28.2646	27.565	28.7272	29.3356	30.7733	31.5964	32.3076	33.8194	35.2482	37.4383	38.0694	39.3741	41.1474	42.5808	44.2078	45.159	46.65	47.6734	50.3222	51.1597	52.6798	53.0587	53.8587
	38.8357	40.1421	41.2622	42.5402	42.8855	43.3938	43.9499	44.5609	44.8191	44.8871	45.4719	46.1662	45.7168	46.2343	45.9755	46.2071	46.2684	45.9415	46.173	46.0232	46.4455	45.7713	45.8189	45.091	45.0842	44.7783	46.5409	46.7114	47.9125	50.137	51.3108	52.852	53.7276	55.2544	57.1112	59.2593	61.0449	61.4152	63.2003	64.4355	65.0189	66.2438	67.1253	68.0505	69.2604	69.8769	70.2954	71.0266	71.8156
	17.1449	17.644	17.7347	17.9034	17.2097	17.4819	17.5726	17.4884	17.5078	17.644	17.8774	18.2018	17.268	17.819	17.4624	17.7347	17.9423	17.7801	18.0655	18.2148	18.0461	17.845	18.5394	18.0915	17.9877	18.2602	19.2997	19.1111	20.1261	21.8086	23.7253	24.6041	26.6883	27.7629	29.607	31.5765	32.8	33.7594	35.2549	37.5725	39.1587	39.9736	40.6546	42.0395	43.5972	45.1726	45.9755	46.9091	47.7827
	26.3525	26.8662	26.6949	26.9914	26.4512	26.3656	26.2011	26.5302	26.3525	26.6817	26.8662	27.0968	26.7937	27.1298	26.8727	27.3935	27.8883	26.8464	27.0309	27.7101	27.8289	27.321	27.4199	27.4594	27.2418	28.7272	30.5809	30.4351	32.1813	34.0462	36.1045	38.1635	39.9466	42.6147	44.8055	47.9398	50.6653	51.7782	54.8671	57.2153	58.939	61.2615	62.5346	64.4706	67.888	69.1542	71.2184	74.1604	76.156
	29.6003	30.0971	30.0176	30.1898	29.5739	29.9977	29.5077	29.7791	29.7592	29.8122	30.5544	30.1699	30.455	30.5411	30.1964	30.9723	31.4503	29.7659	30.455	30.9922	31.7891	30.7467	30.9126	30.6738	30.7733	31.5366	32.9798	33.3861	33.9128	35.5023	37.1096	38.681	39.731	42.3439	43.8074	46.2752	47.5847	49.849	51.9571	53.9553	56.688	57.5346	61.0449	62.5697	66.3707	67.9869	69.8628	72.4561	75.0465
	30.2627	30.6937	30.1633	30.1434	30.2031	30.0176	29.8188	30.5411	30.2693	30.1832	30.6075	30.9259	30.5411	30.6207	30.6472	30.5876	30.9126	30.6937	30.7202	30.9922	31.603	31.0121	31.4702	31.7093	31.5366	31.1382	32.454	32.301	34.5267	36.5599	38.2978	40.5939	42.4319	45.1522	47.1069	50.185	53.5344	55.7803	59.2802	61.6739	65.033	66.695	69.6855	72.3493	75.7191	77.526	80.5496	82.4	85.0045
	25.9708	27.1627	26.4841	27.1561	26.2998	27.0968	26.4907	26.4841	25.9116	25.4513	26.1616	26.6093	25.8327	25.7472	25.5105	25.4645	25.5171	25.2279	25.3133	25.5302	25.5499	24.5188	24.7616	24.5975	24.2892	22.7171	24.2236	24.1449	25.7932	27.9345	29.8983	31.9552	33.5861	36.0643	37.9351	40.4253	42.4996	44.2689	45.9074	48.4524	50.4594	52.0327	54.6805	54.9293	57.7013	58.5076	60.3328	61.2824	63.4598
	40.7694	41.6136	41.4176	42.2018	41.1001	41.0326	40.432	41.296	40.9786	41.2622	41.4987	40.9179	40.5737	40.4185	40.1825	40.2027	40.6816	40.2837	40.3241	40.7154	40.5737	39.8186	40.1758	39.1856	39.603	38.755	40.3241	40.2769	41.7961	44.3164	46.0845	48.1927	50.0821	53.2103	54.7565	57.1389	59.524	61.1916	62.8919	64.1054	67.2735	69.7493	71.7729	72.8336	75.8122	76.7796	77.5332	80.3331	80.6434
	21.7759	22.6713	22.2921	23.0901	22.2986	22.704	22.3509	22.2986	22.2463	22.6909	23.1294	23.4895	23.1359	23.4895	23.0115	23.1948	23.352	23.005	22.4882	22.9265	23.2668	22.6452	22.4817	22.5471	22.0176	22.181	23.3454	23.8892	25.6025	26.9782	29.8652	30.9723	33.3861	35.1479	37.1431	39.8186	41.1677	43.1159	45.5127	46.9637	49.4174	50.7682	52.3975	53.7276	56.1128	56.9377	58.3685	60.5631	62.7378
	25.0834	25.4448	25.3593	25.9247	25.09	25.4053	24.801	25.3396	24.6238	25.4119	25.1753	25.4842	25.3133	24.6566	24.7682	25.0374	25.1294	24.6763	24.7682	25.0571	25.3987	25.0111	24.9849	24.4138	25.2213	24.7288	25.3987	25.7077	27.1232	28.3902	29.8387	31.1714	32.8	34.6936	36.7007	38.977	41.296	42.7162	45.5127	46.9432	49.0271	50.4525	52.0671	53.7897	56.085	56.799	58.1738	59.7958	60.9401
	19.8852	20.4452	19.1371	19.7355	19.2412	19.3582	19.2281	19.1111	19.0591	19.9763	19.4753	20.3215	19.5663	19.1111	19.6769	19.6639	19.4623	19.781	18.8512	19.3062	19.4948	19.3257	19.1761	18.403	19.0526	18.8707	19.6509	19.5924	20.1782	21.5148	22.4228	23.5681	23.6991	25.3987	26.6224	27.6375	28.9123	30.0904	31.7559	33.3794	34.6936	36.4193	37.5255	39.3067	40.5737	41.9381	43.3938	44.656	46.1117
	50.9742	51.5307	50.6996	51.6889	50.2261	50.5486	50.2604	51.4345	50.9879	51.0085	50.6721	51.2696	51.091	50.933	51.2421	50.2673	50.6035	49.8079	50.041	51.3108	50.9536	50.8026	51.2077	50.4937	50.0273	50.7614	51.4964	50.9193	52.2529	53.6379	54.6805	55.6003	56.6533	58.7024	59.9282	60.9331	62.0656	63.0461	64.5409	65.251	66.8431	67.3441	68.8923	70.0826	71.7018	72.7268	73.6179	74.9178	76.6577
	20.0219	19.9958	19.8657	20.3345	20.0349	20.4387	20.1912	20.0349	19.9307	20.0024	20.3605	20.5756	20.1261	20.6212	20.5039	21.1167	20.9211	20.895	20.9015	21.045	20.9015	20.732	20.4648	19.9438	19.5663	18.7537	20.2172	20.4322	21.8021	23.5157	25.8327	27.4001	28.6545	30.8661	32.1148	34.8139	36.6135	37.6061	39.4414	41.0191	42.1477	43.5565	44.4523	45.6283	47.3048	48.2268	48.945	49.712	50.8918
	23.686	23.8302	23.4698	24.1646	23.7581	23.5747	24.0531	23.5747	24.0662	24.1842	24.5319	25.1556	24.6172	24.7288	24.6894	24.7551	25.241	24.6369	25.5499	26.0892	26.4249	26.2142	26.8727	26.5632	26.741	27.7299	29.3819	29.6003	31.2378	33.4194	35.8569	37.9015	40.3241	43.1362	46.0232	48.4388	51.1391	52.7693	55.6972	57.5277	59.8097	61.3453	63.0952	64.815	67.7114	68.3687	69.7919	70.8064	72.3707
	24.4925	24.7091	24.545	25.0505	24.3154	24.1842	24.4007	24.0531	24.099	24.2892	24.696	25.4645	24.8076	25.2739	24.9126	25.1031	25.5171	24.8667	24.9783	25.5828	25.7209	25.3462	25.1885	25.0768	25.6814	25.5565	27.2418	26.6883	28.4826	30.3423	32.7068	34.8005	36.7945	39.4885	42.1071	45.4446	47.81	50.2947	53.1828	56.286	58.2225	60.4026	63.004	65.0681	68.1848	69.5651	71.3037	73.0973	74.7962
	19.5338	19.6704	19.2997	19.755	18.9616	19.3647	19.2151	19.4753	19.1761	19.0981	19.7225	20.1977	19.6899	20.1261	20.0414	19.9828	20.3019	19.9047	19.8917	19.5013	20.4322	20.4322	20.4127	20.1782	20.1196	20.2433	21.3647	21.7172	23.5943	24.6303	27.0441	28.5421	30.3423	32.8266	35.275	38.6272	41.0326	43.5633	45.9959	48.6987	50.83	53.5413	55.6419	58.2851	60.7166	62.1776	64.0001	65.8282	68.7012
	17.9877	18.6758	17.9228	18.5264	17.9877	17.6699	18.1694	18.442	18.1953	18.403	18.7992	18.9097	18.3771	19.0851	18.3771	18.3576	18.5913	18.3057	18.5784	18.6303	18.7992	18.2862	18.7342	18.6953	18.2472	19.4883	20.8559	20.8885	23.1228	24.6172	26.5302	28.2514	30.7268	33.1929	35.5625	37.7873	40.513	42.2154	44.459	47.8237	48.7602	50.6172	53.562	54.0036	57.1875	57.5693	59.531	60.7446	63.6351
	29.9049	30.2959	29.9513	30.2362	29.7857	30.3025	29.7526	30.4351	30.5677	30.2561	30.9259	30.8396	30.4748	30.8263	30.8197	30.4351	30.6671	30.1832	30.9126	31.032	31.0851	31.0519	30.4085	30.0639	30.5345	31.3175	32.7534	33.053	35.0343	37.2639	39.704	40.8301	43.6039	46.1458	47.8373	50.6378	53.1483	54.9293	57.1875	58.6328	61.2964	63.2073	65.2229	65.5325	69.2038	70.0684	71.1261	72.7125	74.4675
	12.397	12.5319	12.654	12.4934	12.6476	12.609	12.6733	11.9475	12.2428	12.6155	11.9539	12.3006	11.8319	11.9218	12.0245	11.8384	12.2493	11.8769	12.3392	12.3649	12.2364	12.1529	12.5833	12.2493	12.744	13.4515	13.6962	13.8958	14.8951	16.1805	16.9571	17.9942	19.1306	19.7615	20.5234	21.8086	22.5144	24.4072	25.1622	26.3656	27.6375	28.5553	29.6467	30.7003	31.8888	32.5205	33.1596	34.4666	34.7738
	17.5078	17.5013	17.845	17.5402	17.5337	17.1968	17.2421	16.8406	16.724	16.4263	15.7733	15.993	15.6634	15.4373	15.4115	15.1919	15.1919	15.2371	15.1145	15.4632	14.9596	14.5596	14.7854	14.7789	14.5725	14.4242	15.0499	15.0241	15.7862	16.3616	16.9442	17.5532	18.6173	19.3192	19.6379	21.0972	21.7302	22.7367	23.5878	24.4138	25.4382	26.2406	27.0836	27.499	28.7404	29.1768	29.7725	30.76	31.0918
	12.3135	12.3649	12.5255	12.6604	12.4612	12.7183	12.8147	12.4548	12.4291	12.3584	12.1016	12.352	11.8961	11.8769	11.7357	11.9218	11.9025	12.0053	11.986	12.5383	12.2107	12.0053	12.1144	11.9282	12.0117	12.5769	12.744	13.2199	14.1471	14.7983	15.2565	16.2193	17.119	17.9488	18.7212	20.0414	20.9732	22.1744	22.9919	24.0924	25.7011	26.4117	28.0203	29.0313	30.3489	31.1183	31.8024	33.4727	33.8594
	16.1547	16.0965	16.2905	16.5881	16.7823	16.7434	17.0219	16.394	16.1547	16.3422	15.9672	16.0771	15.7216	15.9542	15.56	15.4179	15.6311	15.728	15.8056	15.8961	15.6311	15.3404	15.4115	15.3986	15.3211	16.1159	16.4975	16.8859	17.8126	18.8707	19.6639	20.6407	21.3712	22.8218	23.2799	25.3265	26.0958	27.8685	28.8594	30.4947	31.6496	32.8932	34.4332	35.8368	37.1096	38.0694	38.9232	40.2769	41.2487
	12.5126	12.4934	12.5191	12.5126	12.5769	12.4612	12.5769	12.3584	12.2493	12.3906	11.7036	11.8961	11.8769	11.4406	11.524	11.3123	11.4085	11.6715	11.7806	12.5319	11.7164	11.5817	11.8897	11.5689	11.3059	11.5176	11.8127	12.1337	13.2778	14.2051	14.7725	15.9219	16.8924	18.072	18.7277	20.5234	21.3255	22.8218	23.6795	24.9586	26.4644	27.4792	28.7007	29.6599	30.7335	31.6828	32.5005	33.686	34.1529
	13.1556	13.1234	13.3164	13.4387	13.3228	13.5159	13.9409	13.4837	14.1471	14.2179	13.5545	13.6511	13.561	13.3293	13.6253	13.6704	13.6125	13.7992	13.9344	14.3855	13.9216	13.8765	13.7799	14.0569	13.8572	14.4242	14.7467	14.766	15.6828	16.3616	16.9895	17.8644	18.6368	19.7745	20.556	21.5866	23.0312	24.3548	25.1491	26.0629	27.5188	28.6743	29.9844	31.2312	32.0815	32.9132	34.0395	35.3752	35.509
	14.5209	14.1148	14.5725	14.3146	14.766	14.5532	14.708	14.2888	14.9273	14.6048	14.7467	14.7918	14.334	14.3855	14.2373	14.2953	14.276	14.4371	14.908	14.9209	14.3275	14.3275	14.3791	14.1986	14.044	14.4049	15.3469	15.4696	16.2711	17.1838	18.0201	19.4232	20.3475	21.8674	22.8021	24.2957	25.905	27.3012	28.2911	29.7063	31.4503	32.9398	34.1262	35.3886	36.8548	37.4786	38.5264	39.7579	40.4658
	15.9025	15.9995	16.4975	16.4134	16.5946	16.5816	16.4457	16.5881	16.5881	16.504	16.006	16.1741	16.0447	16.0318	15.8896	16.006	16.3228	16.0447	16.2646	16.6464	16.1094	16.0771	16.0577	16.2258	15.8767	16.4652	16.9442	17.2616	18.2667	18.9551	19.8722	21.1037	22.2136	23.7319	24.7419	26.5961	28.2514	30.0441	31.809	33.7794	35.3151	36.9353	38.903	40.3511	42.026	43.6379	45.057	46.2888	47.7076
	14.7402	14.6435	14.9789	15.0435	14.8692	14.8628	15.0499	14.9209	14.8692	15.1984	14.7015	15.3404	15.0306	15.0499	15.6763	15.179	15.4761	15.7668	15.909	16.1417	15.8702	15.8444	15.812	15.8702	15.5923	15.8379	16.4781	16.4134	17.6893	18.5784	19.1891	20.4061	21.5213	22.8218	23.8433	25.4973	26.4183	27.5848	28.8263	30.6075	31.7824	33.1929	34.0528	35.3485	36.58	38.3583	39.1385	40.1893	40.8031
	20.8819	20.9341	21.2668	21.0841	21.3451	21.0906	21.3255	20.9993	20.8493	20.7711	20.5625	20.7255	20.556	20.5299	20.8167	20.6277	20.6733	20.9667	20.7515	21.0776	20.8102	20.6668	20.9471	20.7776	20.6538	21.4038	21.5866	21.5082	22.6844	23.8368	24.8207	25.8392	26.7015	28.4694	29.4084	30.9989	32.3143	34.1596	35.4087	37.2303	38.6205	40.6007	42.3642	43.3802	45.3834	46.8682	48.097	49.5681	50.5692
	14.0891	13.9538	13.9667	14.5145	14.3404	14.1342	14.2631	13.5996	14.2695	14.392	13.9989	14.3211	14.0375	14.4371	14.8692	14.6757	14.5274	14.2824	14.6564	14.8112	14.5596	14.1793	14.1406	14.2244	14.1148	14.5145	14.4371	14.8241	15.6763	16.5752	17.7023	18.3251	19.4232	20.5365	21.4495	23.3258	24.1318	25.734	26.7015	27.8355	29.5672	30.7069	32.1347	33.5327	35.4488	36.6604	37.7538	39.3673	39.9399
	12.4034	12.8083	12.8276	12.8469	13.0462	13.0462	13.1298	13.0848	13.207	13.2778	13.0719	13.4322	13.0784	13.0719	12.9047	12.8211	13.0398	12.7504	13.0655	13.4258	13.2263	13.0012	12.9433	12.6283	12.8276	13.1105	13.5095	13.9602	14.7467	15.8444	16.4587	17.8255	18.8642	20.0089	20.8363	22.4097	23.7516	24.998	25.9774	27.1825	28.747	30.1699	30.9989	32.1214	33.1596	34.48	35.0143	36.359	36.895
	13.207	12.9433	13.8056	13.4773	13.503	13.3035	13.2778	13.1363	13.31	13.0912	12.564	13.2456	12.7311	12.7119	12.9176	12.7183	12.7761	13.0269	13.1491	13.2907	13.1684	13.1298	13.2199	13.1105	12.9304	13.0655	13.5095	13.9731	14.5661	15.4438	16.3616	17.3587	18.3251	19.4102	19.9958	21.9066	22.5536	23.9613	25.3725	26.6158	27.7827	29.0115	30.2428	31.0121	32.3409	33.7994	34.6536	35.7297	35.984
	14.8628	14.8757	15.0887	14.9918	15.0435	14.8563	15.1016	14.8692	15.1403	14.8692	14.6693	14.7596	14.6177	14.5854	14.6048	14.3146	14.7402	14.5919	14.966	15.2823	14.45	14.6822	14.7918	14.4242	14.3275	14.6822	15.1597	15.4502	16.4781	17.4949	17.8385	18.8837	20.3475	21.6192	22.3117	24.0793	24.9717	26.7542	27.466	28.6545	29.9778	31.3639	32.4673	34.0929	35.2014	36.2518	37.284	38.903	39.3337
	16.5234	16.0318	16.4005	16.4781	16.4263	16.1611	16.0965	16.0318	16.1094	16.2323	15.909	16.0512	15.7086	15.8314	15.573	16.1805	15.9672	15.9995	15.812	16.4069	15.9995	15.3146	16.0771	16.0771	15.7733	16.0512	16.614	16.7952	17.7347	18.4745	19.0136	20.3931	21.2798	22.4228	23.1163	25.1491	25.9642	28.3571	28.8726	30.2959	31.7891	33.2995	35.3953	36.1313	38.0761	38.7953	39.6299	41.2217	41.5122
	15.6117	15.3469	15.9219	15.7862	16.0254	15.6505	15.8573	15.5342	15.4567	15.6763	14.7789	15.0048	14.9015	15.037	15.0693	14.6564	15.1403	14.8305	15.4954	15.7926	15.2307	14.9467	15.2242	15.4179	15.0177	15.9413	15.9995	16.3164	17.1838	18.1175	18.9227	19.8331	20.8493	22.2267	22.8872	24.4532	25.8392	27.2089	28.6478	30.0904	32.1281	33.3661	34.4533	35.7966	37.3175	39.0779	39.5155	41.4041	41.8975
	17.3976	17.6051	17.5208	17.443	17.4949	17.858	18.0526	17.6764	17.6115	17.7866	17.2032	17.4495	17.4236	16.9118	17.0931	17.1644	17.1968	17.43	17.6699	18.072	17.5273	17.6634	17.7866	17.6764	17.5921	18.2732	18.5004	18.8122	19.9242	21.2015	21.6519	22.7629	24.2957	25.5433	25.9774	27.7167	29.0578	30.7069	31.809	33.5661	34.9608	36.7476	38.1567	39.4481	41.2352	41.7555	42.7095	43.8481	44.9142
	16.1417	16.3293	16.4846	16.8859	16.5881	16.5946	16.847	16.381	16.6852	16.4846	16.1288	16.2776	15.7668	15.9995	15.8056	15.7862	16.1094	16.0189	16.1159	16.5299	16.3034	16.3487	16.0771	16.0189	15.9995	16.3552	16.6528	16.8082	17.6375	18.3186	18.9227	19.5793	20.7124	21.1559	22.2333	23.3585	24.44	25.6551	26.5763	27.5122	28.7602	30.276	31.6828	32.5272	34.0862	35.0544	36.1849	37.6061	38.2038
	15.4632	15.4438	15.9284	15.644	15.741	15.909	15.9801	15.3146	15.4502	15.5536	15.5084	15.6699	14.9789	15.0887	15.0564	15.0758	15.0758	15.3598	15.4179	15.8637	15.3986	15.0435	15.405	15.7345	15.3792	16.4393	16.7046	17.4041	18.4225	19.5208	20.9211	21.7302	23.5616	24.8141	25.8064	27.6441	28.7602	30.4815	31.6961	33.2862	34.1196	35.9506	37.123	38.1433	39.6434	40.5602	41.3973	42.8855	43.509
	15.4373	14.9531	15.1145	15.2694	15.2436	15.0241	15.3082	14.7854	15.1338	14.8434	14.3662	14.6886	14.3469	14.5274	14.6951	14.6435	14.8176	14.4758	14.7983	15.1274	14.8563	14.6693	14.5919	14.6112	14.0826	14.8628	14.7531	15.0758	16.1223	17.1968	17.5856	18.9032	20.087	21.2211	22.1156	23.7647	24.6894	26.1024	27.5188	28.5818	30.1037	31.2909	32.7468	33.9261	35.4354	36.7074	37.5457	39.0779	40.0679
	12.9562	13.0269	13.3357	13.4322	13.5352	13.2842	13.5481	13.503	13.4	13.6253	13.1105	13.4451	13.1427	13.0591	13.1363	12.9626	13.31	12.8854	13.31	13.4258	13.458	13.4258	13.3743	13.2907	13.2006	13.5223	14.4694	14.8951	15.9672	17.2032	18.2148	19.2737	20.9732	22.3444	22.9592	24.9126	26.5632	28.1392	29.4282	30.2826	31.8622	33.5527	34.6936	35.8569	37.0627	38.009	38.8895	40.2769	40.8369
	21.4625	21.6323	21.8608	22.0437	21.7759	21.9196	21.9915	21.7367	21.7237	21.7563	21.4103	21.9196	21.3124	20.9798	21.3581	21.3973	21.8151	21.7629	21.9131	22.6452	22.6386	22.8479	22.4294	22.5471	22.2921	23.1883	23.8433	24.1711	25.0046	25.6288	26.8134	27.532	29.0445	29.4613	30.2428	32.3941	33.3062	34.7471	36.1715	37.8813	39.3269	40.8099	42.2357	44.2893	46.2888	47.2434	48.0491	50.2536	51.091
	12.0245	11.9154	12.0502	12.1915	12.2236	11.8897	12.4548	12.1272	12.0887	12.1337	11.7229	12.0823	11.8384	11.7614	11.6266	11.8063	11.8512	11.5689	12.1144	12.6026	12.5448	12.6862	12.7504	12.5448	12.3456	12.5319	13.014	13.3228	14.2051	14.9467	15.6053	16.7564	17.7931	18.8772	19.8136	21.5082	22.6779	24.4335	25.5302	27.1364	28.6875	30.4351	32.0084	33.7594	35.5424	37.3377	38.4054	40.0005	41.2082
	18.1239	18.085	17.9163	18.2732	18.0591	18.1759	18.2472	17.8839	17.8774	18.0526	17.3458	17.8061	17.5078	17.281	17.2227	17.0802	17.2162	17.1125	17.5273	17.5791	17.2486	17.1385	17.4819	17.1579	16.8082	17.5662	17.8061	17.9358	19.0071	19.5013	20.061	21.0645	21.7302	22.8741	23.4044	24.7288	25.7866	26.9386	27.6507	28.8594	29.7394	30.8197	31.8622	32.5737	34.0195	34.9341	35.1947	36.4059	36.5465
	19.3257	19.2412	19.1436	19.6314	19.2477	19.4557	19.6249	19.3257	19.1566	19.8006	18.9811	19.5013	19.1371	18.7927	18.4874	18.9032	18.9356	19.0526	19.2086	19.6119	19.4753	19.0331	18.9032	19.2086	18.2797	19.3712	20.1847	20.8624	22.5144	24.0465	25.4645	27.11	28.6346	30.4019	31.6296	33.9394	35.2148	37.3578	38.365	40.1758	42.1139	42.8381	44.5066	45.4991	47.2502	48.2473	48.6918	50.4388	50.6996
	18.1759	17.9617	18.6888	18.2472	18.0655	18.0526	18.442	17.8774	17.9488	18.3057	18.0072	18.1888	18.0331	17.6893	18.1045	17.9617	17.9812	17.8385	18.085	18.3771	18.2602	18.0072	18.1175	18.0396	18.3186	18.442	18.8772	18.8512	19.8722	21.0515	22.1156	23.3127	24.5253	25.8261	26.3525	28.3703	29.0181	30.4152	31.4636	32.1946	33.7327	34.8339	36.0643	36.9889	37.8343	39.0308	39.4549	40.3713	41.1272
	14.2631	14.2115	14.4887	14.4371	14.508	14.4371	14.508	14.3146	14.2115	14.6112	14.1728	14.6951	14.1793	14.4629	14.4951	14.2179	14.4951	14.2953	14.4371	14.8112	14.2824	14.637	14.4242	14.4242	14.2502	14.45	14.908	15.5536	16.187	17.1449	17.8255	19.0006	20.1847	21.3973	22.3444	24.4335	25.2476	27.0507	28.1128	29.1834	30.9458	31.9885	33.1996	34.253	35.7833	36.7141	37.5323	38.8424	39.3269
	13.5674	13.355	13.5352	13.4515	13.7541	13.6253	13.8636	13.3357	13.5996	13.355	13.1298	13.2134	12.924	12.9304	12.8404	12.9047	13.0848	12.9047	13.3035	13.8121	13.5288	13.014	13.3357	13.2585	12.9176	13.3614	13.4065	13.664	14.4113	15.3017	15.909	16.4652	17.6504	18.6368	19.0526	20.4192	21.4625	22.6255	23.2276	24.5516	25.6222	26.8727	27.9015	29.243	30.4682	31.3639	32.0815	33.2795	33.9661
	15.6117	15.7345	15.8767	15.644	15.9478	15.9155	16.0577	15.728	15.9348	15.9284	15.7668	16.1805	16.3034	16.4457	16.1999	16.5169	16.4457	16.1676	16.3875	16.7629	16.614	16.394	16.3616	16.1676	16.284	16.7499	16.9765	17.5013	18.442	19.6834	20.7776	21.7172	23.2341	24.0596	25.1359	27.2748	28.5884	30.4483	31.7758	33.2529	35.0076	36.7275	38.681	40.2634	41.4852	42.7162	43.5565	45.0978	45.8189
	11.8448	11.9539	12.1465	11.9796	11.6908	12.1593	11.9988	12.3135	12.3071	12.3199	11.4278	12.1272	11.633	11.5176	11.4278	11.5881	11.5047	11.6715	11.524	11.7164	11.6138	11.5945	11.5496	11.6523	11.447	11.7999	12.2043	12.2557	13.2778	14.6693	14.966	16.4975	17.618	18.8187	19.6184	21.0058	22.2202	23.922	24.4532	26.2142	27.5716	28.8726	29.7725	31.1781	32.7268	34.0195	34.0195	35.4154	36.1045
	14.8112	14.6822	15.1016	15.2113	15.0758	14.6564	14.8886	14.3791	14.4822	14.4565	14.1277	14.7531	14.0826	14.3082	14.2437	14.0955	14.334	13.9216	13.9538	14.4113	14.0762	14.0246	14.0504	13.9538	13.8443	15.1468	15.5923	16.3099	17.5726	18.9941	20.5951	21.9849	23.352	25.0702	26.4644	28.4364	30.4616	32.3741	33.7594	35.2148	37.6195	39.051	40.7829	42.1815	43.7803	44.724	45.5807	47.6871	48.7534
	13.3293	12.7054	13.2521	13.5288	13.1363	13.4902	13.3743	12.9948	13.1105	12.8019	12.3584	12.8083	12.4998	12.5705	12.1786	12.1465	12.0887	12.4034	12.5191	12.8211	12.442	12.0117	12.5126	12.1465	12.2107	13.1041	13.7863	14.2308	15.2436	16.394	17.2486	18.2083	19.3647	20.4518	21.3059	22.8741	24.2498	25.8524	27.1232	27.7365	28.9718	29.9447	31.1913	32.148	32.9998	33.8261	33.8594	34.8873	35.2282
	12.1337	11.6844	11.9603	12.23	12.2557	12.1529	11.8961	11.4855	11.6266	11.8063	11.1649	11.71	11.2098	10.9982	11.1392	11.0367	11.2418	11.0623	11.0495	11.7164	11.0944	11.1585	11.2162	10.9726	10.9085	11.1392	11.9732	12.4869	13.3807	14.708	15.3792	16.7823	18.2472	19.4753	20.556	22.9068	23.7843	25.2148	26.2603	27.3605	29.2231	30.6539	31.7957	33.2129	34.3731	35.422	36.071	37.4853	38.365
	12.3006	12.2107	12.5705	12.4291	12.8276	12.397	12.8662	12.3199	12.4998	12.1786	11.6074	12.2942	11.7999	11.8705	11.8833	11.6394	11.864	11.9603	12.1658	12.2814	12.2878	12.0502	12.0887	11.8191	11.556	11.9282	12.2942	12.3841	13.5352	14.8757	15.5342	16.724	17.8969	18.7927	19.4362	21.1102	21.7759	23.352	24.5385	25.3265	27.3012	27.8949	29.0379	30.0573	31.3839	32.0749	32.9132	33.7461	33.9061
	17.8061	17.5337	17.3328	17.7801	17.5078	17.8774	17.5337	16.847	17.3587	17.4819	16.5687	17.0154	16.6917	16.5881	16.737	16.8341	17.3393	17.3263	17.6634	17.8255	17.6115	17.0672	18.072	17.7542	17.1579	17.7088	18.1629	18.455	19.4818	20.8167	21.4038	22.364	24.1449	25.0768	26.2077	28.2713	29.9579	31.6296	32.3808	34.3598	35.7097	37.1364	39.0712	39.5895	41.2555	41.9583	43.2989	44.6832	45.091
	13.7863	13.606	14.0633	13.9795	13.8443	13.8314	13.8572	13.6447	13.4966	13.664	12.879	13.3293	12.9433	12.6669	12.6733	12.4548	12.6283	12.6926	12.8662	13.1813	12.6026	12.4484	12.5126	12.5448	12.5191	12.9112	13.7026	14.3211	15.7991	17.0737	18.2667	19.9373	21.789	23.1294	24.2892	26.6619	27.9147	29.8586	31.1515	32.8666	34.6669	36.1849	37.7403	39.3673	41.1879	42.5402	43.3463	45.261	45.9483
	15.644	15.6699	15.9866	16.3681	16.3552	16.4781	16.394	16.0641	16.2452	16.4199	15.5148	15.9284	15.5407	14.9596	15.1984	14.8692	15.3534	15.3017	15.1661	15.2436	15.108	14.9467	14.8951	14.7789	14.6886	14.9918	15.4373	15.4244	16.6787	17.3847	18.1369	18.8317	20.0805	21.2081	21.789	23.1883	23.5616	24.9258	25.3265	26.6949	27.6969	28.6875	30.0573	30.8529	32.1214	32.84	32.9665	34.2263	34.0929
	18.5978	18.3511	18.8512	18.3771	18.7277	18.8057	19.1046	18.5329	18.9746	18.8512	18.5589	18.7602	18.4939	18.2213	18.2472	18.5264	18.403	18.3186	18.1953	19.0136	18.481	18.1434	18.2927	18.2797	18.0007	18.7212	19.0786	19.716	20.8493	22.0764	23.3978	24.6107	26.2669	27.9675	29.5739	31.8223	33.1862	35.1078	36.3255	37.8411	39.7579	41.296	43.1159	44.0653	46.1321	47.1478	47.7554	49.4379	49.9244
	21.3842	21.2994	21.5082	21.6257	21.6714	22.1091	22.0829	21.5605	21.7433	22.2071	21.5409	22.0045	21.195	21.195	21.182	21.4103	21.3451	21.4821	21.567	21.9523	21.3385	21.0906	21.1037	21.1363	21.0515	21.3842	22.2725	22.8414	24.158	25.6025	27.0968	28.5157	29.746	31.5499	32.4606	34.8673	35.422	37.0895	38.439	40.0814	41.1069	42.5064	43.6921	44.9414	46.2752	47.3321	47.7212	49.1093	49.6023
	16.0447	16.0835	16.297	16.6593	16.5687	16.5234	16.6075	16.3164	16.2776	16.4716	15.8702	16.4005	15.7022	16.0124	15.9866	16.1741	16.09	16.1676	16.3552	16.7629	16.8082	16.4069	16.6464	16.4328	16.0965	16.9506	17.2939	17.7412	18.4225	19.3192	20.2107	21.0906	22.0829	23.496	24.4729	25.9642	26.8398	28.8395	30.2362	31.7226	33.4394	35.188	36.9688	38.271	40.1893	41.1542	42.4048	43.7871	44.6968
	13.9409	13.6768	13.5738	13.8378	13.8507	13.7928	13.8314	13.6833	13.4515	13.9216	13.1041	13.7477	13.355	13.2134	13.3679	13.4	13.4322	13.8121	13.8378	14.3662	13.2263	13.4387	13.2907	13.2134	13.5867	13.9151	14.3082	14.5532	15.6763	16.2452	17.1125	18.072	18.8512	20.1065	20.6798	21.7825	22.9723	24.4269	25.3133	26.3722	27.8817	29.3422	30.3091	31.6894	33.2329	34.2797	35.5759	37.0895	37.7403
	21.3385	20.9993	21.5343	21.5409	21.678	21.6584	21.8608	21.7041	21.9392	21.4952	21.6062	21.9066	21.9131	21.8739	22.3967	22.5274	22.8545	23.0312	23.1228	23.8302	23.1883	23.3585	23.4829	23.221	22.7498	22.2529	22.7825	23.4502	24.5778	25.9774	26.965	28.4893	30.1037	31.5632	33.1796	35.5357	36.9889	38.9702	40.3578	42.5334	44.3368	45.8598	48.0081	49.301	51.1734	52.5145	53.7414	55.5796	56.4662
	17.2939	17.0348	17.0283	16.9377	17.2421	17.0866	17.1255	17.1385	17.1385	17.132	16.3552	16.6593	16.6787	16.7111	16.4069	16.614	16.8017	16.8535	17.0866	17.631	17.3263	17.2616	17.1255	17.281	16.6722	16.9442	17.6115	17.9098	19.0071	20.2889	21.3777	22.5536	24.1383	25.6617	27.0243	28.7602	30.2097	32.1414	33.726	35.168	36.9017	38.9097	40.513	41.6812	43.6582	45.0774	45.5739	47.6598	48.2678
	12.1465	12.4034	12.5512	12.4677	12.8404	12.7697	12.969	12.5898	12.8276	12.7311	12.1722	13.2842	13.4837	13.9087	14.6112	15.1209	15.7086	16.006	16.8859	17.5273	17.4236	18.0266	18.2537	18.6108	18.3122	20.5299	21.1493	21.4103	22.2071	23.2996	23.9482	25.0637	26.2011	26.7871	27.3407	29.0842	29.9248	31.2577	32.0882	33.4194	34.4065	35.723	36.5934	37.4651	39.0039	39.6973	40.1556	41.5054	41.9245
	16.6528	16.381	16.2776	16.3746	16.2905	16.006	15.8831	15.6699	15.7733	15.6311	15.0887	15.4115	14.9918	15.037	14.6241	14.8821	15.0177	14.7338	14.8563	15.2565	14.8692	14.8951	14.8047	14.7725	14.5854	15.108	15.6376	15.8056	16.6269	17.3069	17.7607	18.6758	19.5989	20.556	20.9928	22.6582	23.3061	24.9389	25.8064	26.8398	28.6545	29.8453	31.4237	32.5272	34.1863	35.1747	36.2652	37.4719	38.2306
	11.9411	12.063	12.1208	11.8897	11.7549	11.9475	12.4484	11.6266	11.6459	11.3893	11.0175	11.2867	11.2675	11.0303	11.0944	10.9598	10.8829	10.9278	11.0623	11.1713	11.4983	11.3957	11.2867	11.1777	11.0495	11.6715	11.7357	12.0695	12.8211	13.7799	14.3984	15.4567	16.3875	17.5662	18.0591	19.7095	20.4974	22.0568	23.0377	24.276	25.2936	26.6554	27.6375	28.3175	29.7592	30.8861	30.7534	32.3675	32.4473
	13.6897	13.8507	14.3662	14.2437	14.3533	14.3855	14.8499	14.3275	14.2437	14.1277	13.5223	13.5803	13.2134	13.1041	13.1363	13.2134	13.1427	12.834	13.3421	13.6189	13.2907	13.561	13.6511	13.928	13.3743	13.458	13.6962	13.8056	14.8886	15.7539	16.4716	17.1385	18.0331	18.9486	19.3322	20.908	22.0176	23.3258	24.2236	25.287	26.3854	27.8157	29.4216	30.0573	31.4835	32.7934	33.4994	34.6135	35.4154
	9.4623	9.47509	9.87788	9.60292	9.69882	10.1018	10.1914	10.281	9.85869	9.96103	9.56457	9.80753	9.71161	9.89706	9.64128	9.60292	9.67325	9.85229	9.98661	10.0954	9.42396	9.8395	9.78834	9.73079	9.74997	10.3834	10.5306	11.1264	12.063	12.7247	13.9216	14.5145	15.6376	16.4263	17.5273	19.0006	19.5924	21.2994	22.3052	23.1621	24.7419	25.7143	26.6093	27.6441	28.6478	29.4812	29.9381	30.9259	31.4968
	12.3328	12.3584	12.6604	12.6797	12.8019	12.8019	12.7826	12.7697	12.9369	12.609	11.986	12.7247	12.3777	12.7697	12.8533	12.7311	12.8404	12.6219	12.834	13.1749	12.5255	12.5126	12.5062	12.4869	12.0566	13.0912	13.9022	14.4371	15.3404	16.3422	17.6569	18.7732	20.1521	21.5278	22.3052	23.7516	24.8535	26.5171	27.2155	28.6545	30.0043	30.833	32.1547	33.4794	34.6602	35.8368	36.5867	37.8746	38.6743
	22.7302	22.8283	23.0901	23.0901	23.2603	22.6059	23.0443	22.6648	22.2333	22.4817	22.096	22.0764	22.2267	22.2725	21.8021	21.8543	22.3444	22.2333	22.6125	22.8741	22.5471	22.3248	22.8545	22.6125	22.2986	23.1948	23.3061	23.6664	24.486	25.8064	26.3854	27.499	29.1239	30.1633	30.9789	33.1663	34.3998	36.2049	37.8142	39.603	41.4514	42.9804	45.1522	46.7182	48.3567	49.9176	51.1665	52.8107	54.3282
	20.0544	19.6574	19.8201	19.6314	19.8071	19.3517	19.6834	19.3907	19.3517	19.4037	18.5524	19.2607	18.9032	18.4485	18.5913	18.2667	17.9942	18.4225	18.2797	18.7797	18.3446	18.6433	18.6108	18.481	18.1953	18.6108	19.4232	19.8722	21.3516	22.9788	24.0728	25.5499	27.2221	28.7139	29.7659	32.0549	33.6594	35.1747	36.5398	37.9754	39.1317	39.7377	40.6412	41.769	42.3981	43.4954	43.9024	44.9414	45.5671
	16.8859	16.8276	17.0737	17.3328	16.8276	16.9247	16.5363	16.7305	16.8276	16.7823	15.9219	16.6075	16.0706	16.187	15.9736	16.0254	16.2711	15.7668	15.9478	16.2517	15.8444	15.7022	15.6376	15.3469	15.5084	15.8314	16.3552	16.8794	17.7866	19.4362	20.4061	21.5735	23.2734	24.9258	26.234	27.9609	29.3422	31.5565	32.4806	34.3998	36.4728	38.0224	39.4212	41.0191	43.1091	44.9686	45.6556	46.9637	47.8169
	23.5419	23.5943	23.6729	23.6402	23.9941	23.7909	23.6533	23.3716	23.4436	23.4044	22.8349	23.2472	22.3378	22.5405	22.5994	22.5144	22.3313	22.096	22.7106	22.7498	21.8804	21.7237	22.194	21.7433	21.182	21.6845	21.9066	22.3836	22.9919	23.3651	24.0072	24.4138	25.1688	26.0497	26.5368	28.3968	28.6875	30.0109	30.7666	31.7226	32.9731	34.1529	34.9876	36.3389	37.5658	38.9972	39.9736	41.4514	41.4649
	18.5524	18.1564	19.1176	18.8837	18.6238	19.0721	18.8707	18.7212	18.6693	19.0396	18.3836	18.8642	18.2148	18.6173	18.5134	18.2732	18.5459	18.5978	18.7407	18.9356	18.416	17.6245	18.0785	17.7153	17.3004	17.0996	17.0931	17.6893	19.1371	19.8591	20.8363	22.1091	23.0508	24.1449	25.1425	26.8069	27.9147	29.3952	30.0176	31.0121	32.3808	33.706	34.7671	35.4755	36.4527	36.8213	37.8343	39.2798	39.8388
	21.6062	21.678	22.0307	21.7367	21.9588	22.2855	22.2921	22.0111	22.4228	22.4947	21.887	22.2725	21.5148	21.2733	21.0841	21.1363	21.4691	21.2407	21.7302	21.887	21.8021	21.5539	21.7955	21.4169	21.4625	22.2529	22.194	22.5863	23.3454	24.6107	25.0834	26.3525	27.4726	28.4826	29.5937	30.5876	32.1613	33.5994	35.1814	36.138	38.1164	40.0342	41.1879	42.4861	44.011	45.6352	46.0368	48.0628	48.514
	16.8017	16.7434	16.7758	17.618	16.8341	17.2162	16.9183	16.6464	16.5946	16.614	16.2193	16.6722	16.2258	16.1547	16.1676	16.0318	16.4005	16.3616	16.2776	17.0866	16.2323	16.187	16.3487	16.09	16.0447	16.4846	17.132	17.4495	18.2667	19.2346	20.113	21.2602	22.4686	24.099	24.5582	26.7805	28.126	30.0573	31.829	32.6137	35.1078	36.4193	38.2978	39.1788	41.0124	42.4048	43.5565	44.7579	45.3426
	16.8082	16.297	16.6075	16.9506	17.2939	17.456	17.43	16.7888	16.6722	16.9571	16.9183	16.737	16.7693	16.5169	16.5687	16.7888	16.7758	16.86	16.7499	17.6634	16.9183	17.3458	17.119	17.0996	17.0931	18.0785	18.7992	19.6444	20.6342	21.8086	23.0115	24.322	25.4513	26.8991	28.6875	29.9712	31.4237	32.8999	34.1196	36.0108	37.8276	39.2663	40.4388	41.9448	43.7667	44.8123	45.5807	47.3867	47.7827
	12.1208	11.9732	12.6155	12.2814	12.3584	12.1786	12.879	12.3841	12.3777	12.2364	12.2364	11.9539	11.5753	11.5304	11.7999	11.5111	11.9475	11.9796	12.108	12.7569	12.0181	12.2685	12.3392	12.1786	12.0502	12.8662	13.5674	13.8056	15.037	16.1482	16.4781	17.9034	19.3842	20.3866	20.9211	23.4895	24.0728	26.2603	26.9848	28.8858	30.7534	31.6628	33.4727	34.8205	36.3389	38.2172	38.4793	39.886	40.9786
	16.0965	16.0577	16.2193	16.4846	16.3616	16.4005	16.6205	15.909	16.0383	16.3358	15.8702	16.2776	15.5342	15.6893	15.8056	15.6117	15.9607	15.8637	16.0771	16.1611	16.1741	15.573	16.1223	15.8896	15.5988	16.1935	16.3875	16.737	17.4171	18.0526	18.6173	18.7797	19.8006	20.7255	21.4103	23.1621	23.8892	24.6238	25.9971	27.0177	28.2514	29.3621	31.0121	32.4008	34.0061	34.9942	36.0777	37.4115	38.3449
	10.0506	9.58375	9.98022	9.90346	10.057	10.3002	10.3386	10.0506	10.409	10.6907	9.98661	10.1274	9.96103	9.73079	10.2106	9.8459	10.0314	9.95463	9.97382	10.3962	9.94823	9.79474	9.69243	9.6285	9.7244	9.99941	10.313	10.4218	11.0303	11.5304	11.9603	12.5962	13.4837	13.9989	14.276	15.5665	16.4652	17.1061	18.2083	18.5654	19.9177	20.5495	21.8543	22.7825	23.6336	24.6566	25.287	26.7146	26.4512
	17.1773	17.0413	17.3199	17.3069	17.3458	17.5013	17.3847	17.0802	16.9895	16.5946	16.4457	16.9765	16.8665	17.1644	17.1773	16.9247	17.4236	17.3912	17.8515	18.7667	18.6693	18.416	18.4355	18.442	18.5329	18.6823	19.5143	19.7745	20.732	21.8478	22.6321	23.5222	25.1491	26.1287	27.1759	28.7272	29.7129	31.809	32.6935	34.4466	35.8301	36.7275	38.271	39.3808	40.9516	42.1748	42.6418	44.0924	44.4047
	16.5493	16.5557	16.8924	16.6917	17.2486	17.268	17.2032	16.7693	16.7111	17.0283	16.3099	17.8061	17.6699	18.0591	17.7477	18.0655	18.3446	18.1759	18.9162	19.2607	18.7407	18.9616	18.455	18.9941	18.7342	21.0972	21.4625	21.5278	23.077	23.6009	24.1252	25.379	25.9839	27.0902	27.6441	29.2694	29.8586	31.3307	32.1813	33.3261	34.5467	35.3619	37.1297	37.539	38.8626	39.9399	40.0005	41.6609	42.2763
	13.4065	13.3421	13.5352	13.664	13.709	13.7477	13.8378	13.458	13.2328	13.1684	12.9626	13.2907	13.0848	13.0076	12.7247	13.3807	12.8726	12.9755	12.8662	13.5288	13.0719	13.0719	13.162	12.7247	13.0977	13.2134	13.8185	14.3404	15.3986	15.9284	16.9895	18.3446	19.6314	21.1493	22.2136	23.7319	24.7945	26.4907	27.4331	29.0247	30.5743	32.0151	32.8266	34.1196	35.8435	36.8347	37.2974	38.5802	38.7752
	10.3258	10.2106	10.249	9.86508	10.2874	10.3002	10.057	9.539	9.46869	9.49426	9.67964	9.42396	9.69243	9.11729	9.3345	9.23866	9.68603	9.25144	9.69882	9.90346	9.25783	9.25783	9.4623	9.08535	8.84909	10.2554	11.6074	13.0269	14.637	16.3099	18.1888	19.755	21.8935	23.8564	26.03	27.9873	30.5677	32.148	34.5133	36.9822	38.0828	40.3309	41.7352	43.7396	45.3562	47.6734	49.664	50.8918	52.487
	13.3421	12.654	12.442	12.0951	12.108	12.2236	12.0502	11.5368	11.4598	11.9732	11.7742	12.0374	11.9154	11.633	11.5368	11.5047	12.2171	12.1979	11.9732	12.1144	11.8191	11.8319	12.609	11.71	11.556	13.3357	14.7338	16.5816	18.3381	20.4843	22.7694	24.9192	26.2142	29.0578	30.9657	33.3261	35.7097	37.1163	39.8523	41.911	43.3802	45.5807	48.1927	49.3284	51.4414	53.4034	55.8426	56.7019	57.9653
	8.93209	8.32583	8.72142	8.55549	8.25567	8.5874	8.14089	7.7457	7.20436	7.6565	7.26802	7.198	7.65013	6.96888	7.19163	6.58723	7.44631	7.14707	7.25529	7.43994	7.25529	6.91798	7.16617	6.6699	6.6699	7.87315	8.90017	9.99941	10.9726	13.5931	15.2759	17.5208	18.1564	20.9471	22.6452	24.8273	27.1825	28.4694	30.7467	32.8599	34.0995	36.0376	37.9821	39.6906	41.0394	43.8617	45.9415	46.9568	48.056
	8.42151	8.007	8.10263	8.21103	7.97513	7.97513	8.14089	7.99426	7.45905	7.89865	7.93051	8.07076	7.76482	7.1598	7.25529	6.98797	7.63102	6.99433	7.35079	7.59917	6.98797	7.4081	7.8158	7.59917	7.59917	9.05981	9.44313	10.8316	12.1658	13.9409	15.3275	16.7111	18.0266	19.1696	20.9341	22.5732	24.0596	25.2279	26.8727	28.7734	30.7202	32.7934	34.6669	36.5934	38.3919	40.1893	42.9465	44.3708	46.7864
	12.969	12.2942	12.3392	12.4741	12.3456	12.4098	12.5576	12.0374	11.8961	12.2685	12.1979	12.7119	12.0823	11.7549	11.71	11.5945	11.8576	11.7806	11.3765	11.3508	11.6651	11.2546	12.0181	11.1136	11.9539	13.7606	14.3275	16.3875	17.7931	19.6834	22.0111	24.0137	25.8129	27.3144	28.9718	31.0785	32.8866	33.9461	35.6829	37.5591	38.681	40.8774	42.933	44.3504	45.642	48.3089	49.945	50.7476	53.1207
	9.35366	8.52359	8.33221	8.57464	8.42789	8.52997	8.68951	7.90502	7.89865	8.17277	7.84766	8.08351	8.3641	7.35079	7.54821	7.40173	7.51	7.6565	7.14071	7.37626	7.55458	7.1598	7.89865	7.28712	7.26802	9.09813	10.5818	12.4805	14.2373	16.1935	18.9941	21.195	23.2341	25.6946	27.8883	29.8056	32.2345	33.8527	35.4822	37.7068	38.8088	40.5467	42.1274	43.2379	44.106	46.1389	47.5437	48.261	49.8216
	14.0633	13.8121	13.2392	13.3164	13.014	13.0012	12.8662	12.3584	12.609	12.6347	12.8404	12.7569	12.3841	11.6138	11.8512	11.7229	12.3199	12.2171	11.864	12.1722	11.7742	11.7229	12.3713	11.8127	11.8063	13.9795	16.0254	17.2875	19.1371	22.0568	23.981	26.313	28.3835	31.53	34.2263	36.9822	39.9331	41.7217	44.2553	47.8783	49.0545	51.1391	53.6793	55.538	58.1043	60.7516	62.9269	65.0752	67.1465
	4.60678	4.23938	3.97981	4.41671	4.22671	4.41038	4.08742	3.70771	3.31561	3.8216	3.20814	3.51795	3.30929	2.57642	3.284	2.68376	2.94273	2.91746	2.96801	3.1955	2.74691	2.75955	3.25239	2.50066	3.00592	4.21405	5.36767	6.00888	7.1598	8.94486	10.8829	12.3328	13.6318	15.8379	17.6764	19.2216	21.5474	23.4044	25.044	27.7959	28.866	30.4815	32.9265	34.4132	35.7498	38.4121	41.1474	41.4784	43.7192
	18.6303	18.3641	17.9293	17.6245	17.9423	17.7153	17.6245	16.9442	16.7693	16.6852	16.7499	16.6075	16.3293	15.9348	16.0512	15.6893	16.1999	16.1935	16.2581	16.3875	16.006	15.6311	15.8185	15.1145	15.263	16.8147	18.3836	19.9307	22.1614	24.6894	27.1627	29.9182	31.3905	34.5	37.8008	40.9111	43.5904	45.0094	47.5778	51.091	52.7142	54.4318	56.9793	59.2593	60.8423	63.7404	66.7443	67.7255	69.4446
	16.8276	16.5816	16.4069	16.0641	15.9995	16.2323	15.644	15.5084	14.9596	15.3082	15.4373	15.1338	15.334	14.5274	14.6628	14.4822	14.9531	14.4951	15.2307	14.708	14.4694	14.1664	14.5919	13.9924	13.7219	15.8961	17.5208	19.9438	21.8739	24.3548	26.5961	29.0313	31.3972	34.1796	36.5867	39.5761	41.9583	43.665	45.9415	48.1311	50.2879	52.4319	54.4801	56.6395	58.2642	60.9471	63.6001	64.8009	66.8149
	12.8597	12.6926	12.5126	12.789	12.7569	12.7761	12.9047	12.3777	12.1016	12.2107	12.0502	12.3071	12.2107	11.3508	11.5432	11.0431	11.3508	11.3444	11.088	11.2675	10.6971	10.8252	11.3636	10.4282	10.6907	11.9411	13.1942	14.4887	15.6311	17.7477	19.5989	21.691	23.3913	25.4579	28.3571	30.0308	32.6669	34.0462	36.7409	38.829	40.2702	42.9194	44.4319	46.6091	48.2678	50.4937	52.7005	54.1969	55.6349
	12.1658	11.7549	11.4085	11.8127	11.5368	11.6523	11.3188	11.0111	11.1136	11.2482	10.7932	11.2354	10.806	10.4538	10.6779	10.1466	11.0111	10.1338	10.7612	10.473	10.7292	10.2874	10.6139	9.99941	9.88427	11.1585	12.397	14.6693	17.0931	19.5598	22.279	25.2345	27.6112	30.4152	33.4461	35.7632	38.7146	40.6749	43.1362	46.0096	47.9467	50.8437	52.6591	55.0953	56.3968	58.8764	61.555	63.0671	64.2248
	8.92571	8.7278	8.35134	8.21741	7.75845	8.16002	8.08351	7.12798	7.14071	7.38263	7.10888	7.29349	7.35716	6.77166	7.33169	7.08343	7.19163	7.49726	7.28076	7.10888	6.85436	7.04524	7.35716	6.62538	6.32022	8.21741	9.64767	11.3508	13.0784	15.2371	17.5726	20.2693	21.7955	24.5647	27.3935	29.8983	33.0797	34.7738	37.7135	40.8166	42.5402	44.69	46.9227	49.1229	50.6378	52.8451	55.5311	57.0973	58.2364
	19.0396	18.5069	18.3901	18.3446	17.845	18.4745	17.9942	17.4171	17.9812	17.3458	17.5273	17.618	17.7866	16.8017	16.9053	16.8147	17.7282	17.9098	17.7672	17.6569	17.3263	16.6075	17.6699	16.3875	16.6852	18.8317	20.3345	21.5343	24.3023	25.8853	28.2514	30.7136	32.6935	35.2683	37.3645	40.7694	43.204	44.8939	47.9535	50.9055	52.5696	54.7358	57.0071	59.113	59.9073	63.0671	65.3777	66.1733	67.7255
	13.3035	12.8469	12.5383	12.7954	12.5512	12.609	12.3841	12.3328	11.7229	11.7806	12.1337	12.1208	12.185	11.5176	11.261	11.5047	11.6394	11.6651	11.9539	11.7293	11.2803	11.1585	11.6523	10.8316	10.8701	12.3199	13.5159	15.4825	17.1385	19.2281	21.3777	23.6467	26.2406	28.9453	31.3042	34.0061	36.3188	38.4524	41.3636	43.8142	46.2071	47.851	50.6241	52.9898	54.1969	56.5216	59.4613	60.3328	61.4851
	12.2621	11.6779	11.524	11.4149	11.4855	12.0566	11.6523	10.8765	10.7292	10.9021	10.9342	11.633	11.3636	10.6011	10.6779	10.313	11.0751	11.0367	10.9278	11.1905	10.7804	10.4538	10.9278	10.6907	10.6587	11.524	12.8533	15.0112	16.0512	18.3641	20.074	22.1418	24.4991	26.8332	29.6798	32.4939	34.6669	36.8816	39.7781	43.5226	45.5603	48.0081	50.9605	52.9416	54.7151	56.9932	59.4961	60.6189	61.7089
	12.1401	12.564	11.6908	11.9282	11.8576	12.1144	11.7549	11.1521	11.0239	11.6394	11.2931	11.3572	10.9662	10.6971	10.7163	10.7099	10.7484	10.774	10.9085	10.8316	10.569	10.2362	10.7548	10.025	10.3834	11.2226	12.1915	14.1471	14.908	17.1514	18.9486	20.732	23.0901	25.4973	28.0863	30.6274	33.5127	35.0477	38.2978	40.2365	42.4184	44.2825	46.5955	48.2268	50.0204	52.0052	54.3005	55.8288	57.1597
	11.6459	11.3444	11.2226	11.2098	10.947	11.1328	11.0751	10.8637	10.5818	10.9726	11.2739	11.8897	11.12	10.8188	10.5562	10.7099	10.7932	10.6779	10.3898	10.9854	10.537	9.94184	10.537	10.0058	9.82671	11.229	12.4034	14.0053	15.5019	17.7412	19.4948	22.1679	24.1711	26.741	30.5014	33.3728	36.4661	38.7146	41.3636	43.821	46.2275	48.5687	51.1871	54.1762	55.6972	58.0765	60.3118	61.7019	63.6001
	9.51343	9.51983	9.23227	9.41118	8.60016	8.79164	8.88101	8.04525	7.68199	7.89865	7.35716	7.20436	7.1598	6.0597	6.25032	6.25667	6.17406	6.2948	6.00253	6.19948	5.8628	5.90725	6.50457	5.8755	5.97077	8.26205	9.90986	11.9796	14.0053	16.847	19.4362	22.4228	24.7551	28.6412	31.5565	35.4956	37.9284	40.2365	42.9465	45.5127	47.6325	50.0273	52.6522	54.5078	57.1806	60.1305	62.8779	63.8808	65.6662
	17.5013	17.2616	17.1838	16.9571	16.6399	16.737	16.491	16.4134	16.2064	15.9025	15.5536	15.4115	15.1919	14.3662	14.1793	14.044	13.986	14.102	14.2695	14.1084	14.1922	13.6962	14.3017	14.1599	13.7541	16.394	18.1759	20.0024	22.6779	24.5647	27.6705	30.2959	33.0997	36.4126	39.2933	42.6147	45.227	47.851	49.8765	53.7138	54.639	57.0973	59.517	61.7858	63.2564	66.6668	69.2604	71.7018	72.7481
	14.9144	14.8563	14.6822	14.3855	14.5725	14.2437	14.5854	13.8378	13.8378	13.7734	13.7799	13.8121	13.606	12.8404	12.5705	12.5769	13.1556	12.7826	12.609	12.699	12.0695	12.3456	12.5962	11.7806	11.9796	13.4387	14.8563	16.5557	17.8255	19.9373	22.0045	24.4597	26.6883	29.4282	31.7625	34.5334	36.6671	39.2462	41.8096	45.0842	46.8955	48.4319	51.0017	52.6867	53.8449	56.6187	58.8276	60.1374	61.7438
	14.3662	14.1664	14.1664	14.1277	14.2953	14.276	13.8572	13.3743	13.117	13.2199	12.8147	13.0784	13.014	12.3071	12.2749	12.185	12.2749	11.8127	12.3392	12.1337	11.556	11.5176	11.8191	11.4598	11.2739	12.23	12.9433	13.9087	15.179	16.5946	17.9228	19.3452	19.9828	22.2725	23.8302	25.7866	27.3935	28.5289	30.4682	32.5737	34.5067	36.2518	38.5802	39.8321	41.7217	43.8074	45.465	46.875	48.6303
	13.31	12.6155	12.4484	12.0181	11.7485	11.6715	11.088	10.9213	10.3514	10.8765	10.9406	11.088	10.6395	10.4922	10.025	9.98022	9.80113	9.87148	9.57735	10.1658	9.57735	9.08535	9.80113	9.51343	9.25144	10.4794	11.4021	12.6926	14.0246	15.4567	17.0866	19.1046	20.4452	22.6059	24.801	27.2682	30.0176	31.2112	33.4061	35.8167	38.0358	39.7579	43.1294	45.4719	47.5369	49.8011	52.4112	54.2177	55.8426
	20.7581	20.9798	20.1456	20.569	20.0935	20.1391	19.8331	19.4753	19.2477	20.1196	20.2824	20.074	20.1	19.9958	19.8526	19.0396	19.7745	19.9698	19.7941	20.2107	19.9698	19.5858	20.2042	18.7148	19.3127	21.691	22.5471	24.3613	26.4315	28.0863	30.2362	32.9665	35.0878	38.1164	40.6681	44.2418	47.2161	49.342	52.3699	55.6765	58.2642	61.7089	64.1686	67.5772	69.9975	72.5273	75.6905	78.1798	81.0116
	7.89865	7.73933	7.21073	7.54184	7.07706	7.62465	7.16617	7.06433	6.91162	7.48452	8.38962	8.058	7.99426	7.29349	7.05161	6.96888	7.11525	7.0707	6.89889	6.94979	7.11525	6.65718	6.79711	6.02158	6.10417	7.26802	8.40237	9.0151	9.98022	11.12	12.3456	13.8056	14.8886	16.6722	18.2148	19.8722	21.998	23.5091	25.9379	28.9916	31.2909	33.9661	36.694	39.2798	41.3838	44.1739	46.8818	49.164	51.2902
	8.92571	8.60016	8.40875	8.47893	8.50445	8.28756	8.22379	7.86041	7.72659	7.68836	8.15364	8.09626	7.76482	7.19163	7.15344	7.28712	7.47178	7.19163	7.46541	7.45905	7.31259	7.46541	7.66288	6.98161	7.24256	8.51721	9.07258	10.441	11.4598	12.7054	14.1986	15.4115	16.0577	17.4949	19.4753	20.6603	22.5209	23.2799	24.6829	27.0704	27.9675	29.0644	30.6075	31.8489	33.053	35.0811	36.6001	37.5927	39.051
	16.1159	15.9348	15.3146	15.3727	15.2565	14.9596	14.9725	14.708	14.1599	14.5467	14.2308	14.1148	13.8958	13.0076	13.2199	12.3777	12.7826	12.969	13.1041	12.8597	12.4805	11.8127	12.4034	11.9539	11.7549	13.825	15.3727	17.644	19.4948	22.8283	25.0702	27.7035	30.4152	32.9132	35.4822	38.4054	41.6136	42.6824	46.173	48.2884	50.2124	53.0656	55.6557	58.2851	60.0259	62.8779	65.3777	66.5328	67.676
	19.4037	18.9421	18.5719	18.8642	18.6758	19.2672	18.8317	18.4355	18.0136	17.9553	18.0201	18.2862	18.0201	17.2162	17.3652	17.2356	17.6569	17.0672	17.4624	17.43	16.9312	16.6981	17.0024	16.5428	16.8406	17.43	18.6368	20.087	21.2733	23.0443	25.2936	27.255	28.8395	31.5765	34.5067	37.6598	40.0881	42.784	46.2411	50.0547	53.0794	56.3553	59.6006	62.3526	64.7728	67.7255	70.6502	72.2995	74.0104
	11.12	11.3829	11.2226	11.3252	11.1521	11.2354	10.9918	10.6779	10.5818	11.0046	10.8381	10.9918	11.0239	10.5242	10.3898	10.3066	10.6523	10.441	10.2874	10.3194	10.5818	10.3258	10.3258	9.78195	10.1914	11.3829	12.8919	14.2824	15.657	17.644	19.7355	21.4038	22.6582	24.847	27.0968	29.1239	31.1648	32.1547	34.3064	36.7141	38.4255	40.2297	41.7758	44.011	45.2474	47.182	49.164	49.342	51.0704
	15.8508	15.4373	15.3017	15.2113	15.4373	15.5407	14.9918	14.4436	14.4242	14.5596	14.1664	14.8821	14.334	14.6435	14.0569	13.5288	13.9087	13.8314	13.8314	13.928	13.9538	13.4644	14.1148	13.5545	13.0333	14.4242	15.4761	16.5105	17.9034	19.3842	21.4952	23.1621	24.5385	26.4512	29.1041	30.8462	32.7002	34.707	36.8213	39.3539	40.6479	42.1071	43.821	45.6964	46.7727	49.0956	51.3108	52.2048	53.562
	21.6976	21.5278	20.9276	21.5866	21.3712	21.567	21.2537	21.1428	21.0189	21.4495	20.6798	20.6212	20.1261	19.4427	19.4818	19.5598	19.6965	19.6639	19.755	19.4557	19.2997	18.9811	19.4427	18.5329	19.1111	20.732	21.8674	23.6991	24.9914	27.5056	29.3158	31.8888	34.2397	37.539	40.3241	43.6243	46.7659	49.1503	51.8814	55.6765	58.3685	61.3523	64.0843	66.1874	68.3121	71.1261	73.675	74.2318	76.6864
	7.33806	7.35716	6.99433	6.61266	6.89889	6.88617	6.91798	6.12958	5.86915	6.13594	5.65961	6.12323	6.61902	6.33929	5.85645	5.62787	6.08511	5.76755	5.47554	5.53901	5.50728	5.13929	5.58344	5.19003	4.96173	6.23761	6.848	7.96238	9.04065	10.4346	12.6347	13.986	15.0564	17.4754	19.4688	21.9588	24.217	25.8458	28.3241	30.7467	32.8999	35.188	37.3779	39.1183	41.0326	42.8855	45.5399	47.0455	48.5071
	20.1717	20.1586	19.8006	19.9373	19.7225	19.7941	19.7355	19.2737	18.442	18.8317	18.455	18.7342	19.1826	18.4095	18.429	18.4745	18.0785	18.2992	17.9747	18.3122	18.0526	17.0607	18.1759	17.4106	17.5726	18.8837	19.8201	21.2798	21.7302	23.6664	25.3265	26.7673	28.9123	31.1847	32.8067	35.4555	37.5994	38.8021	41.7217	43.9024	45.9823	48.0901	50.2261	53.0449	53.9001	55.9327	58.1877	59.4334	61.8627
	10.7932	10.6523	11.1328	10.7548	10.5883	11.4406	10.742	10.3834	10.1082	10.3578	9.83311	10.0186	10.4666	9.07897	9.09813	9.04703	9.03426	8.69589	8.86824	9.44313	9.04703	9.13006	9.3984	8.15364	8.95125	10.2106	11.4598	13.1491	15.3986	16.9765	19.8657	22.0176	24.3548	26.965	29.8851	32.9864	35.7833	38.4054	40.8571	43.7735	46.1934	48.6029	51.5307	53.3413	55.2613	58.2572	60.7376	62.5837	63.9509
	17.5597	18.3381	18.0591	18.5849	18.1239	18.9292	18.1434	17.7218	17.4624	17.9293	17.7931	17.443	17.858	16.4005	16.6981	16.2129	16.4134	16.5169	16.8859	16.7499	16.7176	16.5881	17.3782	16.0189	16.8794	18.5199	20.3019	21.2276	23.3454	25.3133	28.2911	31.2577	33.4461	36.3657	39.0241	41.2352	44.4319	47.182	50.2193	52.9278	54.9224	57.875	60.1235	62.8078	64.0141	67.2665	70.338	70.4302	73.1829
	16.2064	16.1288	15.9736	15.9736	15.4954	15.7991	15.6505	15.3534	15.1661	15.5342	15.5536	15.0887	15.334	14.5145	13.8958	13.7284	14.837	14.5854	14.3275	14.5532	14.1342	13.9667	13.9087	13.5803	13.3293	14.4436	15.2952	16.5105	17.8774	19.0461	21.4625	23.5812	25.0243	27.9015	30.7202	33.5794	36.8079	38.8693	42.6214	45.5807	47.9535	50.7476	53.7897	56.3483	59.1339	61.2475	64.295	66.2509	69.6218
	19.781	19.1371	19.8071	18.5589	18.0396	18.0201	18.4095	18.2732	17.4689	17.8515	17.5208	17.5921	17.7218	16.6658	16.3034	16.3034	16.6334	16.0124	16.2776	16.1935	16.1611	15.6634	16.0383	15.4954	15.489	16.6658	18.2667	19.781	21.3516	23.4633	26.0103	28.4562	30.7865	34.1462	38.3718	41.742	44.7579	48.302	52.4732	56.6464	59.7679	63.8316	67.3582	70.6857	73.1401	76.6792	79.2015	82.0888	84.1617
	27.8355	27.2814	27.4462	26.8727	26.4644	26.4051	27.3671	26.3196	26.6751	25.7735	25.6683	25.5565	25.5171	25.1622	24.9061	24.9914	25.0374	24.2367	24.7354	25.0046	24.4138	23.7909	24.952	23.6991	24.0728	25.9379	27.1429	28.3109	30.4616	32.7201	35.188	38.0761	39.7243	44.2689	46.8341	49.6914	54.1141	57.2638	60.256	63.8176	66.956	70.3663	73.3754	76.2778	78.1007	81.568	84.9972	86.2709	89.2581
	13.3743	13.3743	13.5481	13.162	13.0912	13.3357	13.4837	12.9819	12.9497	12.7954	12.7761	13.0398	12.7826	12.1401	12.1786	11.9218	12.9369	12.5448	12.352	12.3328	12.2364	12.1144	12.7697	11.8769	11.6394	13.9795	15.6893	18.0007	20.328	23.0508	25.7669	28.6082	30.6075	33.6327	36.0643	38.5062	40.9921	42.9804	46.4796	48.8765	51.6751	54.6529	57.0418	59.0782	61.0658	64.1546	66.9348	68.5172	71.3108
	11.4278	10.7804	11.2867	10.6203	10.947	10.7932	10.9534	10.2746	10.345	10.2106	10.121	10.9021	10.1402	9.87788	9.8395	9.54539	10.121	10.1722	10.0506	10.0186	9.98661	10.2234	10.5883	10.1594	10.409	11.338	11.986	12.7247	13.3807	14.6822	16.1029	17.4106	18.2018	20.3866	22.2071	24.5057	26.0432	27.6046	30.1832	32.5471	34.8673	37.1498	39.5626	41.1204	42.8178	45.9755	47.7417	49.5818	50.9742
	23.9941	22.8414	22.8414	23.6336	23.1097	22.6452	22.1352	22.0045	21.5931	21.1232	20.8298	20.8298	20.5821	19.8071	19.5533	19.3322	19.9828	19.3842	19.7225	20.745	20.0089	19.9242	19.3907	18.9811	19.3582	19.742	20.8885	22.0241	23.424	24.952	26.7607	28.2845	29.6268	31.9818	33.3928	36.1782	38.3919	39.4549	42.5199	45.4719	47.4413	49.8422	52.3286	54.8049	56.9585	60.3886	63.1302	64.2599	67.5207
	16.7823	17.2032	16.7176	16.3422	16.2064	16.4457	16.3099	15.8961	15.4632	15.8573	15.9542	15.9672	15.5342	15.7345	16.0512	15.5019	16.0641	15.2565	16.1482	15.5019	15.6246	15.6246	16.5493	15.3082	15.4825	16.6917	18.2537	19.2737	20.5625	22.6125	24.9783	26.9518	29.1041	31.4968	35.0277	37.8209	40.6951	42.3372	45.5875	48.7671	51.682	54.2729	56.7435	58.7233	59.4334	62.1216	64.4847	65.7719	68.1495
	17.858	16.8535	16.6464	16.4005	16.6658	16.4846	16.0447	15.6957	15.0435	15.3921	15.0758	15.5277	14.5854	14.2695	15.0822	15.4244	15.2436	14.7273	14.5145	14.7983	14.0311	13.4258	14.708	13.5288	13.9924	14.4371	15.6117	16.7305	18.5913	19.8917	21.6584	24.04	25.5368	28.3902	31.1648	33.5927	36.4862	38.681	41.2082	43.977	46.3229	47.9398	50.6104	52.4457	53.8725	57.1667	59.0295	61.0309	62.7378
	26.2208	26.1813	25.9379	26.0826	25.3133	25.5499	25.1228	25.1228	24.2629	24.9192	24.847	24.952	25.3199	23.3978	23.7843	23.8564	24.3416	23.4633	23.6991	23.3258	22.9396	22.4032	23.3847	22.6582	22.1418	23.3127	23.8564	25.4119	26.6619	27.9213	29.9579	31.9021	32.9798	35.1546	37.6933	40.8639	42.8991	44.2146	47.0933	50.3085	53.3551	54.8326	58.4311	61.6389	62.4086	66.1029	69.4588	71.2469	73.026
	24.5582	24.2826	23.5026	23.8433	23.7253	23.6074	23.2996	22.9199	22.5863	23.2537	22.6059	22.6844	22.5405	21.58	21.9915	21.7955	21.8216	21.7563	22.2594	22.2398	21.6127	21.0254	21.998	21.0515	21.3059	21.9196	22.4621	24.1187	25.3725	27.1957	28.6082	30.4616	32.148	34.4132	37.4249	39.4279	42.6553	44.3232	46.7318	50.5006	52.6454	56.1405	58.5424	61.3803	63.2985	67.7325	69.8344	72.0219	74.8463
	17.2097	16.9377	17.1061	16.5363	17.0478	16.7758	16.9506	16.1676	16.7693	16.3034	16.0771	16.006	16.0577	15.2952	15.1016	14.8821	15.2888	14.8305	15.2049	15.1338	14.6951	14.6306	15.0822	14.6435	15.0048	15.741	16.7693	18.2018	19.4102	21.456	23.6205	25.4973	27.2814	29.8387	32.5471	35.0945	37.8545	40.5197	43.6989	47.6188	50.329	53.0725	56.182	59.51	60.9331	64.3723	67.4642	69.9124	72.2853
	12.4805	12.5383	12.3906	12.4227	12.2236	12.9626	12.8404	12.4291	12.2364	11.9411	11.6844	11.8319	11.4791	10.6523	10.5947	10.1594	10.505	10.979	10.8765	10.7548	10.3578	10.6011	10.9021	10.0762	10.1274	11.0495	11.5817	12.2493	13.0076	14.2824	15.7926	17.3263	18.4485	20.1717	22.1287	24.5188	26.2077	28.443	30.8396	33.5394	35.723	38.2844	40.9449	43.7532	45.431	48.7123	51.6132	53.562	56.0504
	18.6953	18.3901	17.4624	17.7672	17.6115	17.8255	17.6634	17.1125	16.8988	17.132	16.6787	16.5816	16.1547	15.4502	15.2049	15.0048	15.4761	14.8499	14.9789	15.6053	14.966	14.7983	14.9725	14.4629	14.4242	16.5363	17.8839	20.3215	22.2267	25.287	28.0137	30.8462	33.5527	36.9956	40.1825	43.7803	47.0387	49.39	52.4939	55.7942	57.9236	61.3942	64.3723	67.2241	69.2534	71.8227	75.1752	77.0737	78.9351
	6.51093	6.27574	5.53901	6.24396	5.85645	6.17406	5.9136	5.22175	5.07587	5.12027	5.35498	5.78025	5.18369	5.35498	4.93003	5.17735	5.08856	4.92369	5.13929	5.62787	4.93003	4.69549	5.20906	5.06319	4.61311	7.28076	8.95763	10.7227	11.8319	14.708	16.601	19.1176	20.1521	23.0966	25.09	27.3539	28.899	30.5942	32.7468	34.8205	36.4059	38.1567	40.3444	41.4649	42.4725	44.2485	45.9551	46.8341	48.4935
	13.6382	13.3357	12.9047	13.1491	12.5898	12.7311	12.4098	12.4227	11.7934	12.0887	12.2814	12.6219	11.6908	12.0117	11.7293	11.9025	11.8833	11.5881	11.7421	11.9667	11.5945	11.1072	11.8705	11.4406	11.0111	13.5931	15.1403	16.6593	18.098	20.2954	22.7564	25.0768	26.4776	28.4232	31.3108	32.8799	34.8072	35.9907	38.1366	40.9179	42.5537	44.1874	46.4455	47.6325	48.9176	50.8163	52.5696	53.3276	55.3581
	14.2244	13.709	13.7928	13.2971	13.1942	13.6253	13.6511	13.2328	13.3421	13.5288	13.2521	13.2907	13.2392	12.5705	12.4291	12.5255	12.9369	12.8662	12.744	12.7376	12.8276	12.7761	12.7761	12.1208	12.1915	14.3984	15.8314	17.9034	19.6834	22.0699	24.9914	27.3012	29.2364	32.7401	35.0811	38.365	40.9179	43.7735	46.1798	49.9382	51.1047	53.6448	56.3483	59.1479	60.5351	63.2143	65.9409	66.4834	68.3121
	7.7011	7.1598	6.90525	7.05161	7.50363	7.27439	7.29349	7.11525	7.26802	7.84766	7.37626	7.76482	6.78438	6.73986	6.46643	6.58087	6.85436	6.65082	6.67626	7.03251	6.80983	6.848	6.74622	6.09782	5.95171	8.03888	9.34728	11.261	13.561	15.2371	17.4624	19.742	22.0045	25.0768	27.7101	30.6406	33.093	35.6963	38.2844	40.8639	42.5741	45.0706	47.0592	49.2325	51.0429	53.2035	55.4481	57.0695	58.0765
	11.6972	10.9918	11.0495	11.0367	11.088	11.1136	10.806	10.4858	10.5754	10.3578	10.6139	11.0046	10.6651	10.1594	9.94184	9.88427	10.7356	10.8124	10.7099	10.8701	10.4858	10.1338	10.9021	10.1274	10.0122	12.23	13.4258	15.7926	17.6634	20.0479	23.0574	25.4579	27.5848	30.9989	33.8928	36.1715	38.9097	40.9179	43.5972	45.9551	47.6256	50.4045	52.666	54.722	56.1474	58.5563	61.1846	63.0531	64.4285
	20.8363	20.5886	20.1391	20.9015	19.9698	20.1586	19.4753	19.2607	19.1501	19.1696	18.7212	19.2932	18.7992	18.1759	18.2797	18.1239	18.7083	18.0915	18.5394	18.4485	18.0526	17.819	18.0331	17.5273	17.2616	19.5858	20.1912	20.9993	23.0181	24.7616	27.2155	28.8858	31.2909	33.5394	36.9956	39.3337	42.547	44.724	47.892	51.0017	52.8658	55.905	58.5145	61.7019	63.5089	66.3636	69.6359	70.8846	73.0332
	19.4362	19.0721	18.7732	18.7407	18.2278	18.6108	18.2797	18.0331	17.3976	17.6504	17.6051	17.6764	18.0655	17.3199	16.8082	17.2616	17.9098	17.3587	17.3134	17.2745	16.8535	17.3199	17.6504	16.491	16.7693	17.9812	18.9941	20.9341	21.8935	24.1973	26.0826	28.7602	30.2031	32.8866	35.5491	37.9619	40.7221	41.8704	44.2961	47.0728	48.8286	51.4826	54.1279	55.4066	57.4027	59.524	62.0796	62.5977	65.3706
	12.4291	12.2493	11.7742	11.8384	11.2675	11.0816	11.2098	10.537	10.121	10.3834	10.4922	10.2362	9.73719	10.5818	10.185	10.2106	10.0186	10.7676	10.025	10.1402	10.057	9.97382	10.0122	9.81392	9.50704	10.505	11.6908	13.1877	14.3082	16.5816	18.8187	21.5474	23.5419	26.1221	28.78	31.0387	33.5261	35.6026	38.1971	41.1407	42.7433	45.8053	48.343	49.9039	52.1566	54.2315	55.9742	57.8402	59.6564
	12.1786	11.9346	11.4983	12.2814	11.8448	11.7678	11.5111	11.0046	10.7227	11.5047	11.4278	11.1841	11.0751	9.89067	10.3514	10.2362	10.281	9.82032	10.3066	10.0634	9.39201	9.89706	9.65407	9.31533	9.23866	10.9406	11.9667	14.0504	15.3663	16.8794	18.7992	21.1167	22.4032	25.0111	26.0168	28.1788	30.6274	31.8821	33.6994	35.703	36.5867	38.7146	40.4725	41.6474	44.106	45.023	46.2139	47.8237	48.8834
	11.8255	12.0181	11.4791	11.8127	10.8509	11.0175	10.6523	10.185	10.121	10.774	10.1338	10.6459	10.1786	9.48787	9.64128	9.05981	9.54539	9.37922	9.06619	9.31533	9.32811	8.35134	9.41757	8.91932	9.11729	10.9149	12.1144	13.8958	15.1726	17.0283	18.8902	21.3451	22.8152	25.4119	27.7167	29.7924	32.6602	34.2997	36.1648	39.051	40.6344	42.5808	44.7783	47.0796	48.4524	50.4662	52.7969	54.5976	55.995
	22.619	22.8218	21.8935	21.8347	21.2015	21.3777	21.4038	21.1754	20.9276	21.0841	21.1102	21.2863	21.3973	20.4127	19.5858	20.2889	20.0935	19.6054	20.0284	20.6603	20.113	19.6314	20.0089	20.0479	19.8396	22.5274	23.4044	25.0965	26.3064	28.2382	30.9391	33.4461	35.1145	37.539	39.6367	42.3642	44.2418	45.8666	48.097	50.4868	52.5145	54.5561	57.6249	59.6424	61.2545	63.3686	65.9902	66.413	68.8993
	28.9652	29.5739	29.0974	27.9675	27.288	27.1957	25.6288	25.6354	25.6157	24.8929	24.8338	24.591	23.7319	23.0377	23.5288	22.5013	22.9854	22.4751	22.619	22.4424	21.8804	21.3255	21.6649	20.5951	21.3712	21.7237	23.7647	25.5302	26.6488	28.7007	30.8728	32.6802	34.54	36.6135	38.2038	39.5626	41.2014	43.2582	45.1046	47.7827	48.2542	49.712	52.3631	53.7552	55.6349	56.8475	59.1966	59.6146	62.0236
	13.6962	13.4837	13.2842	12.699	12.3392	12.1658	11.6651	10.4986	10.774	10.5306	10.6267	9.89067	9.57735	9.38562	8.74057	8.77249	9.18755	8.77249	7.87315	7.90502	7.58006	7.85403	7.96876	7.23619	6.72078	8.30669	9.51343	11.3957	12.4227	14.2953	16.5105	18.6043	19.8266	21.6714	23.6402	24.8601	27.2352	28.8924	30.7666	32.6869	34.5534	35.9974	37.9082	39.2933	40.196	42.2154	44.7376	44.7851	46.4523
	14.1728	14.2115	13.6189	13.6897	13.3228	13.8056	13.606	12.879	12.924	13.2199	13.117	13.0076	13.0912	12.0566	12.3006	11.6844	12.5126	12.3071	12.3456	12.1208	11.9988	11.447	12.1401	11.1585	11.5304	13.207	14.0955	16.3616	17.7801	20.113	22.4686	24.7616	26.8069	29.19	31.3374	33.4394	35.9238	37.2236	39.731	42.459	44.0381	46.2956	48.0901	50.0958	51.9227	53.1966	55.628	56.8683	58.3268
	9.30894	9.36005	8.85547	8.66398	9.03426	9.22588	9.16839	8.79164	8.50445	8.7661	8.63845	8.95125	8.61931	8.09626	8.15364	8.38324	8.6576	8.08988	8.6576	8.91294	8.08988	8.07076	8.21103	7.42084	8.23016	9.718	10.281	11.9025	12.7569	14.2502	16.4263	18.3057	19.6704	22.3248	24.4138	26.438	28.7007	30.3621	32.1547	34.2664	35.9639	37.7806	39.5424	41.884	42.6079	45.023	46.9091	47.9125	49.2462
	18.5459	18.429	18.3122	18.5394	18.3965	18.8642	18.5784	17.9877	17.9293	17.6764	17.4365	18.0526	17.4236	16.86	17.2227	16.7823	17.2939	17.2616	17.5078	17.0543	16.8665	16.3228	17.0283	15.6505	16.5363	17.7672	18.6368	19.768	21.1493	22.6321	24.6566	26.8003	28.1986	30.9325	34.1062	36.4728	39.6434	43.0955	45.7168	49.3626	51.9846	54.7634	58.6885	62.1916	64.1475	68.0788	71.7658	74.2032	77.2173
	23.1294	23.352	22.861	22.181	22.4228	22.7694	22.9854	21.7302	21.8151	22.1875	21.5996	22.1026	22.933	21.4234	21.4821	20.7385	21.8216	21.1037	21.3255	20.0544	20.5756	19.6769	20.2693	20.7515	19.9438	22.7433	23.614	25.241	26.6422	28.41	30.9192	33.1596	34.4866	38.56	40.9719	43.0955	46.0368	47.373	49.8079	53.7621	56.0019	58.5493	60.3677	62.5276	63.8176	66.3213	69.3596	71.5454	69.7777
	33.9328	33.726	33.0131	33.1463	33.6127	33.1396	33.8661	32.7734	32.0948	33.0331	32.7667	32.9998	32.4074	32.1015	32.2478	31.9087	32.0882	31.8223	31.8024	32.3276	31.344	30.7401	32.0217	31.0387	30.7799	33.2129	34.1596	35.6428	38.9972	41.296	43.1972	45.9347	48.4866	51.091	54.4179	57.9306	61.3803	63.1442	66.7655	71.2255	73.5608	76.3638	80.2682	83.4651	85.1936	88.8117	91.7233	92.584	96.0021
	20.8037	20.7255	20.328	20.5625	20.354	20.7059	20.543	19.9373	19.8201	19.8266	20.113	20.328	20.2498	19.3387	19.6639	19.2151	19.9307	19.4623	19.5728	19.7225	19.1631	19.0786	19.3062	18.8382	18.9292	20.2042	21.182	23.2014	24.44	26.1353	28.1194	29.9049	31.809	34.6335	37.2706	39.8253	42.3778	44.6492	47.5232	51.2765	53.8587	56.6464	60.3816	63.579	65.2651	68.0788	71.5312	73.0688	75.8265
	18.6108	18.2343	17.7672	17.8385	17.2486	18.1369	17.5208	17.1968	16.7629	17.6051	16.847	17.4754	17.0348	16.8859	17.0024	16.7888	17.1644	16.7758	16.847	16.9895	16.7434	16.6852	17.4819	16.8988	17.1514	17.9034	18.9876	20.6668	21.8216	23.6402	25.9576	28.6148	30.4616	34.3665	37.4786	40.6277	43.2107	46.2071	49.4448	52.7211	55.6765	58.1599	61.0239	64.8712	66.7655	69.9904	73.4538	76.156	79.3095
	16.8017	16.284	16.5299	16.3746	16.3228	16.3293	16.4716	15.7926	15.2436	16.2064	15.644	15.56	16.5946	15.9155	15.1468	15.0564	15.2952	15.3146	15.2565	15.334	15.0435	14.7596	15.4502	15.0887	15.0177	15.5213	16.5881	17.9682	18.5394	19.9047	21.1298	22.7498	23.9023	25.6485	27.7365	28.9982	31.2976	32.607	34.3798	36.4862	38.5398	39.7243	42.2695	43.3327	45.3154	47.8373	50.3702	50.8575	52.4594
	16.1094	14.9531	13.9924	15.1855	15.4373	14.5209	14.837	13.928	14.0118	14.0182	14.1471	13.8958	14.1922	13.3679	13.8378	13.1491	13.4129	12.9819	14.2051	13.1942	13.6253	12.9369	13.0462	14.3017	13.6768	14.3404	14.5145	16.6269	17.5467	20.1717	22.3967	25.1753	26.3064	30.4417	33.133	35.9037	40.0881	41.5595	43.8278	48.0765	49.4722	53.1483	56.4246	57.7499	59.9631	62.6957	66.2509	68.3475	71.3321
	21.2929	21.456	21.2081	21.2537	20.5951	21.1298	20.3866	20.2628	20.2824	20.2107	20.4192	19.8006	20.4518	19.5208	19.4297	18.8512	19.7225	19.3777	19.2346	19.6314	18.6758	18.5394	18.9097	18.1694	18.5199	19.5078	20.0154	22.0699	23.2603	25.0965	26.7212	28.3769	30.1567	33.1396	35.5157	38.9568	41.9178	43.6446	46.5478	49.6023	51.4689	53.631	55.9742	57.6804	59.7679	61.9607	63.979	64.5971	66.8431
	31.5698	31.0984	30.5677	30.6605	30.4417	30.7003	30.4881	29.6533	30.1964	30.2627	30.2163	30.1103	30.0573	29.5606	29.501	29.1967	29.3422	29.8387	29.9447	29.5739	29.1504	28.8197	29.8851	28.3439	28.4893	30.3688	30.9391	31.8954	32.9465	33.7194	35.402	36.828	38.8424	40.1758	41.9719	44.0178	45.7781	47.1888	49.3147	51.9364	52.9829	54.6321	56.2929	57.9722	59.754	60.982	62.8989	64.3793	65.7437
	16.9506	16.1288	16.491	16.3746	15.5665	16.4522	16.0124	14.8563	15.0887	15.4761	16.4134	15.7539	15.1661	15.1532	15.1209	15.0693	15.6505	14.9338	15.5019	15.573	15.4309	14.6822	15.4954	14.2824	14.1471	15.2371	16.4652	17.6634	18.4225	19.0916	20.9406	21.8216	23.5419	24.5975	26.7937	28.3571	29.8718	31.3507	32.5405	34.2597	34.0729	36.5197	38.0896	39.9668	41.2149	41.9178	44.5949	44.8531	47.4208
	11.6715	11.4085	11.0175	11.1713	10.7356	11.0687	10.9662	10.5754	10.1978	10.7035	10.4282	10.5562	10.3578	10.281	10.2106	9.64128	10.2298	10.3002	10.121	9.78195	9.65407	9.99941	10.4986	10.089	9.71161	10.8252	12.2557	13.4515	14.9402	16.9312	18.9811	21.0124	22.3182	25.0111	27.5254	29.6334	32.0682	33.9194	36.694	38.9366	41.4041	43.6718	45.9687	48.0491	49.5064	51.4276	54.7565	56.4246	57.8194
	42.4319	40.513	40.7694	41.1204	41.1204	41.296	40.8571	39.4885	39.3067	39.9938	39.4077	40.6614	40.0275	38.7281	39.0644	39.1385	39.2394	40.1218	38.6608	38.4524	38.7483	38.0761	38.903	37.7269	37.237	40.2702	40.6951	42.4319	45.261	48.138	51.2352	53.7828	55.8911	59.0852	61.9887	66.1733	69.5013	72.4917	76.7509	81.3729	83.4071	88.4314	90.5628	95.8615	97.8706	101.154	106.689	107.722	110.24
	9.59014	9.48148	9.71161	9.81392	9.47509	9.65407	9.69243	9.60292	9.34728	9.92904	9.59014	9.41757	9.51983	9.44952	9.48787	9.14923	8.99595	9.10452	9.05342	8.68951	9.14284	8.82994	8.62569	8.63845	8.78525	9.21311	9.26421	9.96103	10.3578	10.7484	11.8063	11.787	12.9562	13.6704	14.0697	15.0887	15.8573	16.7111	17.6634	18.3446	18.3706	19.2281	20.1261	20.5821	21.1493	22.181	22.5732	23.1621	23.4567
	12.2043	12.1144	11.9025	12.3584	11.8576	12.2493	12.3199	11.71	11.7742	12.3328	12.2685	11.9667	11.7999	11.9796	12.108	11.3765	11.37	11.4983	11.1521	11.6009	11.5945	11.37	11.3572	11.5881	11.2739	11.8961	11.447	12.6669	12.8854	13.6253	14.7531	15.1338	16.1611	16.9506	17.7412	19.3387	19.8657	20.4908	21.2472	22.2725	22.3901	23.2472	24.0137	24.381	25.0965	26.5763	26.5171	27.3078	27.6112
	7.47178	6.86072	7.1598	7.18527	6.87981	7.22346	7.49089	7.29985	6.90525	7.72022	7.43357	7.34442	7.20436	7.38263	7.72659	7.05797	7.22346	7.31259	6.9307	7.34442	7.22983	7.26802	6.9307	7.198	7.00706	7.45268	7.06433	8.06438	8.35134	9.18755	10.121	10.7548	12.1786	13.0205	14.1793	15.6763	16.6464	17.6504	18.7018	19.9177	20.4583	21.3908	22.6713	23.4436	24.486	26.2801	26.7805	27.7629	28.4562
	12.7569	12.397	13.2134	13.0977	12.8469	13.3807	12.9755	13.2199	12.7826	13.3228	13.2263	13.0076	12.924	13.0977	13.2778	13.1363	12.6797	13.2263	13.4966	12.924	13.1684	13.014	12.9883	13.0269	13.117	13.3228	12.969	13.767	14.45	14.9596	15.8637	16.3358	17.9098	18.7862	19.6509	20.6342	21.6976	22.9919	23.6664	24.3023	24.6632	25.5565	26.7673	27.4528	28.3703	29.5408	30.5279	30.6671	31.6163
	17.5662	17.8126	17.5143	18.2797	17.8709	18.3186	18.2992	18.0915	17.5726	18.111	18.4615	18.1499	17.9228	18.1045	18.1304	17.6375	17.3587	17.6829	17.3587	17.2356	17.7282	17.1708	17.3134	17.0154	17.3587	17.0478	16.996	17.9423	18.5264	19.3972	20.2238	20.6929	22.1679	22.6975	24.0596	25.8392	26.7871	28.1458	29.1702	30.3224	30.8661	31.5565	33.1196	33.9128	34.8205	36.2384	37.1565	37.9485	38.0627
	8.24292	7.98151	8.40237	8.52997	8.44065	8.56826	8.61293	8.13451	7.94326	8.91294	8.45979	8.35134	8.37686	8.29394	8.29394	8.26205	8.17915	8.18552	7.87315	8.058	8.20465	7.83491	8.14089	8.10901	8.26843	8.05163	7.66288	8.63207	8.75334	9.07258	10.2298	10.5626	11.6074	12.0374	13.0205	14.5983	15.1016	16.2776	17.0024	18.0915	18.6758	19.1696	20.6342	20.8428	21.8935	23.3847	23.7319	24.4138	24.998
	12.2749	12.0438	12.3328	12.6604	12.7119	12.5898	13.0333	12.7633	12.6347	12.8404	12.5962	12.6797	12.5062	12.7826	12.5448	12.654	12.1401	12.2171	12.4098	12.0502	12.3263	12.1529	12.1465	12.2878	12.2043	12.3456	12.108	13.207	13.6318	14.3726	15.3986	15.6634	17.0089	17.832	19.3322	20.6212	21.5735	22.5667	23.9547	24.7616	25.4448	26.2406	27.5056	28.2316	28.7734	30.4483	31.2312	31.6097	32.434
	18.2018	18.1175	18.1045	18.8317	18.8057	18.8252	18.6563	18.8122	18.5134	19.2997	19.8136	19.0071	18.455	18.6498	18.8707	17.9488	18.085	17.858	17.9747	18.2927	18.2278	17.7931	17.9682	18.2278	17.6764	17.8774	18.085	19.2086	19.4557	20.9537	22.0307	23.1359	24.1711	25.0243	26.1879	27.5914	28.0203	29.2033	30.6075	31.344	31.7226	32.3209	33.7661	34.0795	34.6669	36.1112	37.1633	37.4048	38.318
	14.7144	14.6306	14.7273	15.3146	15.2694	15.1855	15.3727	15.0499	14.3275	14.9467	15.0628	14.6177	14.8628	15.334	15.263	14.7467	14.9789	15.3921	14.9531	15.3921	15.2178	14.6886	14.9273	15.0499	15.1403	15.7862	15.3727	16.8729	16.5752	17.4819	18.3122	18.7212	20.113	20.9015	22.1352	23.7319	24.9586	26.2142	27.3803	28.7999	29.4084	30.4616	31.7891	32.7401	34.1262	35.4689	36.225	37.6665	37.9888
	15.7668	15.4954	15.8896	16.0835	16.7564	16.9571	16.8535	17.1708	16.3422	16.9701	16.5946	16.1999	16.0577	15.9801	16.4652	16.2323	16.3422	16.5234	15.8637	16.1547	16.2905	15.8056	15.7022	15.5536	15.825	15.1919	14.5596	15.6505	16.0512	17.1449	18.072	18.468	20.1521	20.9732	22.3574	23.9351	25.1819	26.5566	27.6309	28.9123	29.8255	30.3489	31.8024	32.3608	33.2728	34.9475	35.6361	36.2049	37.1431
	20.908	20.4127	20.6342	21.1559	21.182	21.0711	21.58	21.0972	20.4778	21.2081	20.8102	20.5234	20.6994	20.8819	21.0189	20.6016	20.8493	21.1298	20.9732	20.3866	20.9145	20.8428	20.8037	20.9667	20.9602	21.3124	20.9732	22.8021	23.6598	24.4925	26.0103	26.932	28.6016	30.1302	31.1581	32.7401	34.1262	35.5357	36.5063	37.7135	38.8492	39.7781	40.7221	41.8502	43.0278	44.6289	45.0434	45.9415	46.8409
	15.9995	15.9155	16.0965	16.3228	16.006	15.9348	16.0318	15.4438	15.2823	16.0189	15.9995	15.8508	15.5536	15.8637	15.9801	15.2178	15.2888	15.6957	15.3211	15.4179	15.8379	15.2823	15.5471	15.6117	15.9284	16.8729	16.7499	18.5004	18.9486	20.4061	21.7433	22.7302	24.0531	24.8667	26.6093	28.3307	29.5209	30.687	32.0616	33.3261	33.8194	34.3998	35.8635	36.895	37.9082	39.3135	40.2095	41.1947	41.7082
	22.1156	21.6323	21.5539	21.7367	21.5343	21.4234	21.6519	21.5017	21.5017	22.1875	22.2529	21.8739	21.332	20.9471	21.3647	20.6016	20.4192	20.569	20.4322	20.4061	20.2042	20.113	19.5013	19.8657	20.1391	22.1418	22.0829	23.9941	24.998	26.4051	27.9609	29.4878	31.4104	32.8666	34.4132	36.7945	39.0106	41.0056	42.7636	44.0924	44.2078	45.8121	46.8	46.7795	47.769	48.726	48.9176	49.3968	50.0067
	25.6683	26.1813	26.03	26.3459	26.0761	25.8853	26.1287	26.1945	25.8195	26.6224	26.2735	25.8919	25.3133	25.4973	25.78	25.78	25.1162	25.1556	25.3002	25.2608	25.3593	25.2542	24.9061	24.8273	24.6435	26.4315	26.0892	28.126	29.3091	30.5942	31.8755	33.1596	34.6936	35.897	37.3645	39.5895	41.1879	43.082	44.1535	45.5059	45.921	46.0777	47.0319	47.8169	48.8629	49.7531	50.5623	50.3839	50.8987
	13.6768	13.4194	13.8314	14.3469	14.1277	14.0891	14.1471	13.7412	13.8056	14.4049	14.2308	14.0504	14.3791	13.9409	14.4307	14.1535	14.0053	13.825	14.1084	14.5209	14.3275	14.3855	14.392	14.3146	14.392	14.9209	14.5338	15.1919	15.7797	15.8573	16.9377	17.3328	18.6238	18.9551	20.3084	21.8021	22.2594	23.0574	24.0662	25.0965	25.5631	26.2208	27.8817	28.1392	29.2694	30.8861	31.3042	32.168	33.0197
	12.1144	11.633	11.9475	12.1593	12.1337	12.3841	12.5126	12.1658	12.3006	12.834	12.5062	12.3456	12.7119	12.8211	13.0977	12.6476	13.0012	13.5159	12.9369	12.924	13.5223	12.7761	13.2907	12.6283	13.0719	12.9562	12.2749	13.3228	12.8854	13.5352	14.2308	13.928	14.4049	14.6822	15.2952	16.381	16.5557	17.1579	17.8644	18.3186	18.1564	18.9746	19.9568	20.3084	21.4821	22.704	23.6729	25.1031	25.5565
	14.8176	14.6564	14.8176	14.9467	14.9338	14.9854	14.7015	14.7725	14.102	15.0564	14.9402	14.276	14.4371	14.5467	14.6628	14.5854	14.2631	14.45	14.7725	14.5274	14.7854	14.1471	14.392	14.1406	14.3469	14.1664	14.0053	15.0177	15.1597	16.0383	17.0024	17.8255	18.9486	19.7876	21.1037	22.7367	23.3389	24.6566	25.7077	26.8991	27.6375	28.1194	29.6599	30.382	31.4569	33.2529	33.7394	34.3598	35.2282
	13.4837	13.2778	13.3035	13.4258	13.0977	13.1105	13.2456	13.1234	12.834	13.4451	13.4966	12.9112	12.8469	12.8533	12.879	12.8404	12.9497	12.6412	12.609	12.8469	13.0076	12.9883	12.7826	12.9112	13.1363	12.744	11.6779	12.397	12.1208	12.2685	12.7954	13.2263	13.9924	14.1277	14.5983	15.7733	16.7111	17.1385	17.6504	18.2732	18.9292	19.6249	20.569	20.9667	22.0241	23.4829	23.9613	24.7879	25.1425
	11.0431	10.8509	10.979	11.4534	11.1328	11.4214	11.4406	11.3188	10.569	11.5689	11.0623	11.1008	10.9726	11.0175	11.0944	10.7227	10.7163	10.8957	10.4794	10.7932	11.1841	10.6203	10.8188	10.7099	10.7932	10.9149	10.1914	11.3508	11.5945	12.5062	13.8443	14.0182	15.1209	15.9155	16.7758	17.9358	18.4745	19.755	20.569	21.6519	22.1156	23.1424	24.1318	25.2213	26.0695	27.8091	28.3968	28.8726	29.5077
	13.0977	12.5448	12.9047	13.1041	12.8469	13.2585	13.1427	13.0012	12.5576	13.1105	12.9176	12.8019	13.2521	13.1363	13.2649	12.654	12.4163	13.0719	12.4869	13.0591	12.4612	12.5191	12.6604	12.6026	12.4934	13.9473	13.928	15.2049	15.4632	16.5428	17.3847	18.3381	19.1436	20.1651	21.4169	22.8349	23.9679	24.7354	25.6748	26.9123	27.2682	27.8355	28.9321	29.9248	31.1515	32.4872	32.8266	33.8661	34.6001
	12.7697	12.4227	12.5512	12.9047	12.3906	12.4741	12.3777	12.2749	11.8384	12.3906	12.3135	12.4805	12.1979	12.185	12.1979	11.7357	11.9475	12.0951	11.5753	11.9346	12.0438	11.6266	11.7549	11.5945	11.9924	12.1401	12.1337	13.561	14.0697	15.0499	15.9284	16.9053	18.442	18.9941	20.4127	22.1287	23.0639	24.099	25.5302	26.5236	27.2155	27.6837	29.243	30.1103	31.2644	32.4806	33.626	34.727	35.3418
	17.9423	17.6634	17.5597	18.0526	17.5402	17.5013	17.3458	17.1773	17.2486	17.5986	17.2227	16.8276	17.2939	17.5273	17.9098	17.3847	16.9312	17.6829	17.1644	17.2939	17.5013	17.2616	17.1968	17.0478	17.7736	17.7218	16.9442	18.2667	19.0071	19.5468	21.2863	21.6976	23.293	23.8302	25.4316	27.2023	28.2316	29.7924	30.6406	32.1015	33.0597	33.5661	35.4087	36.359	37.2102	39.0712	39.7108	40.1488	40.9516
	19.4948	19.2281	19.4623	19.8526	19.4883	19.5013	19.1501	19.0656	18.6368	19.3322	19.2932	18.481	18.8187	18.6758	19.2086	18.3965	18.403	18.3706	18.2797	18.8967	19.0461	19.2477	18.7927	18.9421	18.8512	18.2927	17.7412	19.2412	19.3127	20.0284	20.7059	22.0045	23.3323	24.1252	24.9849	26.2603	28.0269	28.9387	30.2362	31.6695	32.3342	33.4394	35.168	36.0577	37.4853	39.1115	40.2904	41.4987	41.9448
	14.3469	13.8636	14.1471	14.1535	13.9538	14.276	14.0891	13.6189	13.6833	14.0053	13.5481	13.3421	13.3293	13.503	13.458	13.4194	13.5159	13.3357	13.664	13.2778	13.5545	13.31	13.0784	13.458	13.4902	13.9731	13.5352	14.5725	14.5145	15.3404	15.8767	16.1999	17.0672	18.2148	19.3842	20.719	21.7759	22.7629	24.0269	25.2476	26.1484	26.9584	28.3109	29.5275	30.7534	31.8489	32.9132	33.9928	34.8406
	21.5931	21.4756	21.6127	21.789	21.4821	21.6127	21.9	21.8543	21.5539	22.2463	21.8543	22.2136	21.5017	21.7759	21.6323	21.0711	20.5756	20.6212	20.9341	20.7972	21.2407	21.3581	21.9849	21.3842	21.3385	20.719	20.3866	20.9863	20.719	21.3516	22.096	22.2071	23.1424	23.149	23.9154	25.3199	25.8458	26.6488	27.6507	28.3769	28.78	29.7195	30.5743	31.9154	33.0331	34.233	35.2348	36.359	37.0627
	11.8833	11.8833	12.0117	12.0309	11.6587	12.0181	11.7742	11.3957	11.2675	11.7421	11.37	11.2675	11.1649	11.2354	11.1008	11.0623	10.8509	11.2546	11.0623	11.0495	10.9278	11.2546	10.947	11.0431	11.3572	11.4855	11.0367	11.4085	11.1841	11.9154	12.2878	12.2493	12.7504	13.0977	13.4387	14.5016	15.1338	15.9478	16.2387	17.1125	17.7153	18.0266	19.5338	20.074	21.0776	22.4817	22.4424	23.4502	24.5516
	19.3127	18.8772	19.2477	19.1761	18.8512	19.0396	18.6953	18.4225	18.2537	18.7992	18.4095	18.1564	17.9358	17.7477	17.9163	17.5986	17.4819	17.6893	17.3199	17.4949	17.6764	17.3069	17.4365	17.6764	17.5013	17.9942	17.7153	19.1241	19.6704	20.745	21.8347	22.1418	23.3192	24.2957	25.5368	26.9518	27.8685	28.5884	29.7725	30.8661	31.3772	32.1281	33.1596	33.5994	34.7003	35.9037	36.58	37.2505	38.1231
	12.1272	12.063	11.8833	12.3135	11.7806	11.9603	11.7164	11.4983	11.8384	11.6651	11.7934	11.5432	11.6138	11.5817	11.7293	11.3765	10.6715	11.37	11.1072	11.4214	11.2867	11.1713	11.0495	10.8573	11.261	10.7163	10.5626	11.909	12.2364	13.2585	14.1148	15.1016	16.491	17.132	18.4874	20.0935	21.5474	22.8283	23.8761	25.2476	26.0168	26.6224	28.1722	28.5884	29.6202	31.9353	32.3875	33.2795	34.0929
	14.6628	14.6822	14.5854	15.0306	14.8886	14.9789	15.0693	14.7144	14.2373	15.1726	14.2824	14.4565	14.5725	14.3275	14.6886	14.1148	14.0311	14.3855	14.4178	14.3726	14.6757	14.2244	14.4049	14.2888	13.825	14.5274	14.637	15.825	16.5169	17.3134	18.1304	19.3127	20.8493	21.1493	22.7367	23.9285	25.3002	26.6158	27.255	29.1041	29.2099	29.7526	31.4171	32.2544	33.0997	34.4599	34.7604	35.8903	36.58
	18.2083	17.4236	18.2408	17.8709	17.845	17.7607	17.858	17.6115	17.9812	18.6238	18.2083	18.072	18.1629	18.085	18.2083	17.7672	17.5208	17.5208	17.5208	17.5726	17.8515	18.0526	17.6504	17.5856	17.8904	16.4263	16.2323	17.2745	16.6528	17.3847	17.7412	18.2992	18.5784	18.9356	20.4843	21.8151	22.7236	23.2145	24.8667	25.4973	26.5961	27.2946	29.0181	29.3091	30.5743	32.4606	33.4061	34.5935	35.4087
	23.1097	23.7385	23.3192	23.0574	22.9919	23.2406	23.8105	23.496	23.1883	24.3023	23.1294	23.6074	23.6009	23.4044	23.9875	22.5078	22.9592	23.1752	22.8937	22.8021	23.0574	23.0377	23.1883	22.2071	22.9396	22.0176	21.4495	21.7563	22.0764	22.3444	23.3127	23.3192	23.8892	24.7945	25.4842	27.0573	27.4528	28.2316	29.9579	30.5213	31.8223	32.2145	33.4794	34.3665	35.6963	37.4786	37.7806	38.8693	40.5332
	17.8904	17.4884	18.0526	18.6563	17.9682	18.5719	18.416	18.072	18.1434	19.2737	18.7342	18.7407	18.3511	18.6888	19.0981	18.6953	18.4874	18.9227	18.9292	19.0851	19.1696	18.8902	18.0785	18.0785	18.3186	18.6888	18.1369	19.0786	19.7485	20.5886	21.8478	22.0568	23.3782	24.1646	24.6829	26.471	27.5122	28.1854	29.415	30.329	31.3374	32.4207	33.2928	33.9394	35.2081	36.58	37.9754	38.2374	39.2596
	13.3743	13.2521	13.4644	13.9087	13.7155	14.0246	14.2824	13.8314	13.6125	14.4629	13.9989	14.2308	13.9216	14.1728	14.4694	13.6768	13.9151	14.1148	13.6768	14.0246	14.2051	13.7541	13.5867	13.6253	13.7219	13.7606	13.6897	14.9854	14.9789	15.7991	17.0283	17.5986	18.6953	19.5143	20.8885	22.2071	23.745	24.591	25.7209	26.9255	27.8487	28.8065	30.3423	30.8529	32.6669	33.6394	34.8072	35.9639	36.4795
	7.4272	7.1598	7.53547	7.75207	7.36353	7.65013	7.8859	7.43994	7.22346	7.6565	7.41447	7.37626	7.42084	7.28076	7.46541	7.24892	7.33169	7.61828	7.37626	7.39536	7.26802	7.10888	7.11525	7.0707	7.1789	6.9307	6.53	7.80305	7.89865	8.54911	9.718	9.98022	11.0431	11.4021	12.2685	13.664	14.3533	15.2565	15.8637	17.1385	17.4106	17.7542	19.3322	19.6509	20.5169	21.9066	22.0764	22.7629	23.5747
	7.43357	6.96252	7.4272	7.10888	7.04524	7.31896	7.01979	7.02615	6.52364	7.35716	7.01342	6.7335	6.7335	6.6063	6.79711	6.53636	6.30751	6.64446	6.40286	6.54272	6.47914	6.21219	6.23761	6.57451	6.40921	6.51093	6.36472	7.10252	7.12161	7.79031	8.78525	9.1109	9.54539	10.249	11.0495	12.1401	12.7633	13.9538	14.7338	15.4696	15.9607	16.3616	17.5078	18.4615	19.3452	20.1977	21.1363	21.6845	22.2071
	10.7035	10.7356	10.5754	10.9982	11.0431	11.0303	11.0239	10.979	10.5626	11.1328	11.0816	10.9085	10.9854	11.1905	10.7868	10.9918	10.6395	10.9278	10.7163	10.9278	11.1457	10.9406	10.9982	10.9021	11.0111	11.6138	11.2482	12.0566	11.7036	12.5255	13.1877	13.5352	14.2953	14.7144	15.825	16.2387	17.1968	18.0007	18.4225	19.0916	19.8136	20.1586	21.3712	21.6323	22.5601	23.149	23.6402	24.4466	24.4269
	8.60016	8.57464	8.82355	9.39201	8.54911	9.30255	9.41118	9.12368	8.73419	9.05342	9.51343	9.04703	8.8044	8.84271	8.78525	9.00233	8.63845	8.93848	8.78525	8.60016	8.66398	8.42789	8.77887	8.63845	9.18116	9.64767	8.97679	9.66046	9.78834	10.1914	10.7484	11.2867	11.8961	12.23	12.789	13.9473	14.5919	15.5342	16.0124	16.8406	17.6958	17.8969	19.3582	19.5143	20.719	22.2267	22.704	23.6533	24.1449
	22.4555	22.0764	22.2986	23.2603	22.7106	22.9068	22.6452	22.4359	22.096	22.7367	23.1097	22.8741	23.0508	22.5863	22.9134	22.1483	22.1483	22.4163	22.279	22.4359	22.4228	22.5274	22.1744	22.0045	22.2855	24.1318	23.9744	25.7603	26.0497	27.1957	28.3703	29.468	31.3772	32.2079	34.0528	36.1045	37.5255	38.7684	40.7896	42.0395	42.7433	43.665	45.7849	46.4932	48.1448	50.1644	50.4388	51.7989	52.8864
	12.4612	11.8319	12.0759	12.0438	11.9667	12.1016	12.2878	11.8769	11.7678	12.6733	12.2878	12.0823	12.2364	12.3135	12.2878	12.1722	12.352	12.2878	12.0887	11.909	11.8833	11.5945	11.6394	11.5881	11.8255	12.2171	11.9475	12.924	13.0977	13.2134	14.0504	14.6886	16.0641	16.3164	16.9506	18.1045	18.4095	19.9112	20.6538	21.8739	22.3901	23.2996	24.2236	24.7813	25.9905	27.6112	28.3241	29.6401	30.3157
	7.34442	7.21073	7.47178	7.11525	6.72078	7.31896	7.1598	7.25529	6.848	7.35716	7.28076	7.32532	7.08979	7.14707	7.75845	7.54184	7.14071	7.21073	6.84163	6.98797	7.12798	7.01979	6.62538	6.42828	6.83527	6.69534	6.26938	6.95616	7.13434	7.40173	8.14727	8.09626	9.35366	9.8395	10.505	11.6074	12.1016	12.7569	13.3872	14.5661	15.573	15.728	16.6852	17.4041	18.7732	19.8331	20.4127	21.5866	22.6321
SH-SY5Y NS shRNA with Cch	10.4602	10.057	10.2234	9.57096	9.57735	9.97382	9.64767	10.1786	10.4026	9.28977	9.39201	9.60932	9.53261	9.87788	9.8459	9.60292	9.66685	9.78195	10.1914	9.90986	10.1914	10.0506	9.44952	9.69243	9.97382	11.4727	10.6075	11.9924	13.5674	15.6182	16.614	17.5467	18.5134	20.3149	21.8608	22.8349	23.7057	24.9717	26.3196	27.6375	28.6611	30.4417	31.5167	32.3875	33.4594	34.9207	35.9305	37.1364	37.8813
	17.7282	17.0154	17.0996	16.4975	16.6205	17.0089	16.6075	17.0219	17.0996	16.5687	16.6205	16.3552	16.6269	16.7758	16.9183	17.0931	17.3523	17.8255	17.9098	17.6829	17.7412	18.0201	17.3976	17.2032	17.6504	18.2408	18.3057	19.2216	20.7255	22.1222	23.3127	24.5647	26.1419	27.9015	29.6599	31.2046	32.4141	33.9595	35.6227	37.3511	38.8222	40.432	41.8028	43.204	44.5066	45.5875	46.9023	48.5482	49.6023
	24.1187	23.7253	23.8564	23.1883	23.0835	23.352	22.7629	23.1752	23.2341	22.4359	22.8283	22.534	22.704	22.9199	23.005	22.9984	23.1883	23.7974	23.614	23.2996	23.2276	23.4371	22.8479	22.6844	22.8872	24.0793	24.0531	25.2936	26.7673	28.0005	29.5606	30.4682	31.9552	33.7861	35.3953	36.9554	37.8075	39.0106	40.1893	42.0395	43.1836	44.9754	45.9483	46.7386	47.7554	48.4183	49.5955	50.7339	50.8094
	20.8885	20.1847	19.9958	19.5403	19.8006	20.2368	19.8396	19.768	19.9047	19.4297	19.7225	19.3517	19.5143	19.5728	19.8982	19.2412	19.5858	20.3475	20.061	19.6574	19.768	20.061	19.5078	19.3907	19.9177	20.8428	20.8363	21.678	23.4502	24.5975	26.0103	26.7212	28.5884	30.0507	32.1015	33.666	34.1529	35.5491	37.4517	38.4188	39.731	41.2082	42.0463	42.9533	43.9499	45.1318	46.1253	47.2365	47.5505
	13.2649	12.8983	13.0205	12.7376	12.5512	12.969	12.5833	12.9819	12.8019	12.3841	12.4227	12.6862	12.5062	12.6926	13.0526	12.8854	13.3872	13.7284	13.6897	13.3486	13.4902	13.6382	12.9755	13.2134	13.1813	14.1599	14.4049	15.6246	17.3069	18.7992	20.895	21.6192	23.6467	25.5105	27.3605	29.693	30.4815	32.1347	33.7127	35.6294	37.0492	38.7752	40.2297	41.2352	42.6824	43.6582	45.4991	46.7114	47.5096
	14.7467	14.2115	14.2566	13.9473	13.7026	13.6768	13.3936	13.606	13.767	13.4515	12.9497	12.8211	13.0012	12.6733	12.6926	12.6476	12.924	13.2456	12.789	12.397	12.6733	12.8469	12.2557	12.4163	12.609	12.4677	12.1016	12.8983	14.908	15.5019	16.9895	17.6958	18.8772	20.908	22.4555	23.6271	24.4269	25.7011	26.4973	27.9081	28.7734	30.2495	31.1781	32.0417	32.4806	33.1796	34.2463	34.9274	35.5157
	14.7144	14.4951	14.3017	13.8378	13.7863	14.1342	13.561	13.8314	14.0246	13.561	13.3743	13.4644	13.8121	13.6897	13.7799	13.5416	13.9473	14.4049	13.9602	13.7477	14.1277	14.1728	13.7734	13.6575	14.0633	14.5919	14.3404	15.3534	16.8276	17.9877	19.5143	20.3801	21.9	23.293	25.0702	26.471	27.255	28.7073	29.799	31.4237	32.7468	34.5467	35.5157	36.1246	37.2437	38.2777	39.3539	40.4927	41.0664
	19.4427	19.5728	19.4297	18.7667	18.9227	19.4037	18.9941	19.4688	19.742	19.0656	19.1956	18.8707	18.7797	19.4688	19.8071	19.8526	19.8461	20.4908	20.1196	19.5924	19.6314	19.8136	19.2021	19.1501	19.0656	19.781	19.703	20.4974	21.9784	23.1294	24.5778	25.5039	26.7739	28.9255	30.6804	32.1946	33.4061	34.8873	36.7074	38.3852	40.3174	42.1342	43.3531	44.1128	45.4855	46.7795	47.9467	49.2462	49.993
	18.3057	18.4745	18.2472	17.7866	17.8774	18.0007	17.5078	17.6245	17.7736	17.2745	17.3134	17.2939	17.3393	16.9701	16.8276	17.0024	17.456	17.7736	17.7801	17.3004	17.3458	17.7347	17.2292	17.2421	17.3199	18.1759	18.1823	18.8707	20.8754	21.5605	23.2603	24.4991	25.8524	27.4858	29.4282	30.959	32.301	33.8928	35.4421	37.9351	39.3	41.6609	42.6688	44.0042	45.1862	46.5818	48.015	49.6229	51.2215
	21.5474	21.2081	21.3059	21.332	21.0841	21.5866	21.1885	21.3647	21.4038	21.0254	20.4908	20.7972	20.8754	20.7972	20.895	20.5821	21.0189	21.678	21.0384	21.0776	21.2341	21.3908	21.4625	20.9341	21.4625	22.2202	22.0176	23.005	24.8732	25.9313	27.6771	28.0665	29.6996	31.8888	33.3062	34.7537	36.0911	38.103	39.2327	42.2763	43.0888	45.5059	46.173	47.141	48.5961	49.7668	51.407	53.0449	53.7621
	17.2551	17.3004	17.0737	16.6464	16.6787	16.983	16.7046	17.0024	17.6375	17.6245	17.4624	17.5208	17.4106	17.6245	17.631	17.644	17.8515	17.9682	17.7412	17.1385	17.5337	17.4365	16.8341	16.381	16.6593	17.268	17.119	18.0785	19.5273	20.4387	21.6192	22.3901	23.7712	25.8721	27.2155	28.8528	30.1037	31.3241	32.5072	34.3331	35.9639	37.7403	38.8357	40.2297	41.0596	42.3845	43.4344	45.0774	45.9823
	15.4373	14.9209	14.908	14.8821	14.5983	14.6693	14.044	15.0758	15.1016	14.7015	14.4242	14.3017	14.6628	14.6628	14.3533	14.1084	14.9015	14.8951	14.708	14.6177	15.1855	14.8757	14.2308	14.1728	14.4178	14.5661	14.2373	15.0564	16.5169	17.5532	18.7862	20.0935	21.1232	22.9199	23.8105	25.0177	26.7805	27.9939	29.3952	30.6274	31.5565	32.8733	33.9995	34.6001	36.2987	36.9487	37.7269	38.9097	39.1385
	17.3652	17.2292	17.2875	16.7499	16.8988	17.0478	16.5299	17.3199	17.6115	17.0348	17.2032	17.2032	17.2292	17.0219	17.4949	17.3134	17.644	18.0201	18.0915	17.3523	17.5402	17.9877	17.7996	17.6764	17.7218	18.072	17.5856	18.7212	20.0414	21.0254	22.2006	23.077	24.322	26.1616	27.8355	29.2893	30.5014	31.7957	33.2795	35.6762	37.0425	38.9568	40.196	41.1407	42.4861	43.5294	44.7783	46.1594	46.9432
	13.2778	13.5288	13.0591	12.6797	12.654	13.014	12.8019	13.1491	12.9369	12.397	12.7376	12.2814	12.4163	12.3906	12.6412	12.5255	12.8276	12.789	12.6026	12.8662	12.5512	12.7504	12.6669	12.3263	12.6733	13.1363	12.4677	13.503	14.4371	15.3856	16.5105	17.1579	18.1175	19.7941	21.1037	22.4686	23.1948	24.3285	25.5171	27.6046	28.4298	30.2693	31.5831	32.1613	33.3062	34.3331	35.2148	36.1581	37.1163
	18.5654	18.1175	18.1045	17.8839	17.9228	18.1239	17.9358	18.5264	18.9162	17.7218	18.0526	18.0396	17.9553	18.4745	18.5978	18.3641	19.0981	19.3777	19.4427	19.1501	18.9551	19.0656	18.9616	18.7602	19.0266	20.0479	19.781	21.0058	22.8087	23.9416	25.379	26.4973	27.2352	29.3025	30.8927	32.4739	33.0264	33.9261	35.529	36.58	37.9082	38.9299	39.9466	41.1474	41.9042	43.1294	43.9635	44.4455	45.5127
	16.2581	15.644	16.0318	15.2371	15.5794	15.9866	14.7209	15.263	15.7603	14.6757	14.7531	14.0311	14.6628	14.7531	14.2051	14.2437	14.5145	15.2178	14.8628	14.4242	14.6951	14.6693	13.9989	14.102	14.5467	14.5661	14.2953	14.8951	16.5234	17.5662	18.6433	19.5598	20.9276	22.7498	24.4597	25.3396	26.3393	27.0836	28.7602	30.3025	31.5565	32.9465	33.9861	34.8406	36.2116	36.6873	37.8948	39.0241	39.5626
	16.1223	15.825	15.7797	15.573	15.3017	15.5407	15.4115	15.9025	15.9478	15.7733	16.0965	16.0965	16.1029	16.1935	16.4263	16.5363	16.4134	16.9765	17.1579	16.5428	16.6722	16.9895	16.4846	16.3681	16.8017	17.5078	17.4171	18.6953	20.6603	21.8347	23.424	24.65	25.9576	27.7959	29.4547	30.6738	31.8024	33.4261	34.7471	36.2116	37.6396	39.1788	40.3848	41.4581	42.6621	44.0517	45.642	46.7045	47.53
	13.767	13.7541	13.5996	13.4451	13.5996	13.8121	13.7155	14.102	14.3211	13.7284	13.8572	14.3791	14.2631	14.334	14.7015	14.5274	14.7402	15.6182	15.1338	14.6693	15.0628	15.2242	14.5854	14.6499	15.3146	16.2129	15.5923	16.8017	18.2343	19.2086	20.745	21.4495	22.2202	23.5681	25.425	26.4512	27.0836	27.9675	29.1107	30.4085	31.1781	32.3209	33.4794	34.0662	35.422	36.5666	38.0694	39.2125	40.0073
	18.481	18.5069	18.1759	18.1304	17.9553	18.3122	18.1239	18.2018	19.0266	18.2927	18.403	18.6563	18.9876	19.0266	19.0916	18.8902	19.0591	19.9633	19.6965	19.3777	19.2997	19.4753	18.9356	18.7667	19.2151	20.1586	19.7615	21.0254	22.2594	23.7319	24.8273	25.8392	27.3935	29.1967	30.9192	32.8067	34.2864	36.0108	37.4249	39.6299	41.1272	43.1362	44.9346	45.9074	47.257	49.1777	50.3153	52.0603	52.9071
	20.2693	19.716	20.1196	19.3192	19.4818	19.4037	19.3322	19.8266	19.6639	19.3907	19.1956	19.1501	19.3192	19.5143	19.5468	19.4557	19.8461	20.4387	20.3084	19.9893	20.3736	20.5299	19.7615	19.7876	20.1456	20.908	20.895	22.2006	23.863	25.2739	27.499	28.3307	30.2163	32.4141	34.3064	35.9238	37.3913	38.4255	40.2567	41.9989	43.7057	45.397	46.8682	47.8988	49.0408	50.3976	51.7851	53.3344	53.8794
	13.1684	12.9755	12.6797	12.3456	12.8276	12.7183	12.2878	12.7054	12.7054	12.3777	12.1144	12.4163	12.4291	12.7311	12.3071	12.699	12.8662	13.3743	12.9433	12.8533	12.8211	13.2134	12.8211	12.8019	12.9819	13.6962	13.5223	15.2049	17.0413	18.2083	19.9568	21.2733	23.1883	24.8798	26.3459	27.4726	28.8263	29.6798	31.3042	32.8999	33.8727	35.1012	36.3858	36.7811	37.7739	38.9568	39.4616	40.6209	41.0056
	28.126	27.6112	27.6771	26.9716	27.0111	27.0704	26.7542	27.0045	27.0111	26.8596	26.4183	26.4841	26.392	26.5039	26.3327	26.155	26.2406	26.8266	26.7542	26.1945	26.313	26.7805	25.9905	25.8655	26.0366	26.438	26.3393	27.6441	29.2959	29.9911	31.3706	31.8489	33.3062	34.54	35.9907	37.0023	37.6799	38.3987	39.4953	40.5602	41.6338	42.9939	43.8481	44.7036	45.6896	46.4932	47.4481	48.5413	48.8423
	15.8767	15.8573	15.3856	14.8305	14.9531	15.108	14.9725	14.9144	15.2436	15.0499	15.0822	14.4822	14.7596	14.5145	14.7531	14.2179	14.6757	14.8047	14.7467	14.6693	15.0112	15.0112	14.4113	14.3275	14.7983	15.1661	14.9402	16.2258	17.2097	18.3446	19.7225	20.1782	21.9392	23.4109	25.1491	26.3393	27.5782	29.0247	30.508	32.5338	34.0729	35.7766	37.4048	38.2508	39.4549	41.0596	42.2627	43.2582	44.364
	14.5854	14.1986	14.5661	13.6897	13.5416	14.0891	13.7863	13.9989	14.1277	13.5481	13.4644	13.2521	13.5416	13.5545	13.8829	14.0311	13.986	14.2244	14.0955	13.8507	14.0569	14.2695	13.9216	14.1599	14.7144	15.5148	15.5859	16.4846	18.1953	19.3582	20.4974	20.8819	22.3313	24.1449	25.6814	26.6488	27.7629	28.7867	29.8586	31.2444	32.4207	33.8594	34.8272	35.9439	36.9487	38.1164	38.8492	39.6502	40.7289
	26.5895	26.5829	26.5302	25.6683	26.0761	26.4249	25.4842	26.0103	26.313	25.688	25.5894	25.3856	25.7143	25.6354	25.7998	25.1556	25.8787	26.1221	26.0695	25.4119	25.5368	26.0432	25.3725	24.8601	25.5433	26.1484	26.1419	27.3737	29.468	30.7268	32.3542	33.0331	34.7203	36.5063	37.8881	39.3404	40.6074	42.2627	42.8788	44.4387	46.0981	47.4003	48.138	48.9792	50.1027	50.8231	51.7095	53.0587	53.838
	19.2542	18.9811	18.8967	18.2862	18.0331	18.7732	18.1759	18.7407	19.0591	18.2018	18.2862	18.1953	18.0915	18.4939	18.403	18.3316	18.5459	19.0461	19.3192	18.2992	18.9227	19.0201	18.468	18.1434	18.8122	19.1696	18.7472	20.2693	21.8216	22.4359	24.2892	25.2673	27.3935	28.6545	31.1449	32.6203	33.4927	35.1413	36.2786	38.2911	40.0747	41.9854	43.2921	44.1671	45.6624	46.6364	47.7827	49.3557	50.3085
	19.0526	18.7148	18.3446	17.9423	17.9617	18.403	17.9747	18.0201	17.8644	17.3263	17.3587	17.1773	17.3004	17.1903	17.0802	16.8211	16.9765	17.5143	17.4041	16.9506	17.1644	17.3263	16.8859	16.381	16.8341	17.9488	17.7218	18.8837	20.2368	21.6519	23.352	24.7157	26.7871	28.5091	30.4815	32.3542	33.3128	35.275	36.8012	38.6003	40.2837	42.1071	43.7667	44.69	46.5069	47.9876	49.479	51.0292	51.8126
	15.7345	15.0048	15.5407	14.837	14.6306	15.2759	14.5145	15.0628	14.908	14.2437	14.1471	14.1471	14.2824	14.5661	14.3791	14.1793	14.6048	15.037	14.8757	14.392	14.5596	14.8176	14.4113	14.4629	14.7725	15.5019	15.7151	16.6852	18.7342	19.9047	21.58	22.7171	24.3154	26.1879	27.9675	29.0379	30.5345	31.9087	33.3195	34.7537	36.3657	37.6866	39.2058	39.8118	41.4446	42.635	43.6921	44.8735	45.6283
	15.4438	15.4696	15.3663	14.7338	15.0564	15.2113	14.8886	15.1661	15.3146	15.0628	15.1209	15.1209	15.0628	15.3017	15.1597	14.9725	15.0693	15.7086	15.6117	15.1597	15.5988	15.9219	15.2694	15.2436	15.6311	16.1288	16.2129	17.0543	18.4355	19.4362	20.9602	21.6062	23.0901	25.1359	26.3525	28.0269	29.5937	31.2312	32.6403	34.4265	36.2652	37.8746	39.3067	40.4253	41.911	43.3666	44.9822	46.6568	47.4413
	18.0072	17.7023	17.7931	16.9183	17.3717	17.7672	17.1903	17.644	17.7996	17.2097	17.1838	17.1644	17.281	17.1061	17.4754	17.2875	17.5532	17.9747	17.9747	17.443	17.8255	17.9488	17.7088	17.4884	17.7023	18.8382	18.7212	19.6704	21.1624	22.3052	23.4175	24.2695	25.5368	27.5056	28.9321	30.2097	31.2577	32.6137	33.7594	35.402	37.0627	38.3785	39.0846	39.8253	40.9989	41.5663	42.7907	43.8481	44.3708
	26.8069	26.6554	26.4907	26.8134	27.0507	26.8069	26.5961	26.2471	26.8991	27.2023	27.3935	27.0704	27.2682	26.7739	27.2748	27.4067	26.0629	26.8398	26.5434	26.6817	26.2866	26.4776	26.4249	26.8859	25.9774	27.1825	28.6611	29.9911	30.9657	33.3994	35.6227	37.1431	39.2192	41.4176	43.1701	45.9959	48.1927	50.3428	52.4594	53.9484	55.6696	58.3824	60.1933	61.8278	63.6772	64.5901	66.3354	69.0622	70.2244
	17.644	17.0931	17.0024	17.0607	17.268	17.1708	17.3263	17.7153	18.5004	18.4095	18.8187	18.2083	18.6563	18.085	18.7342	18.3576	17.2551	17.7477	17.5208	17.6051	17.4689	17.3652	17.6829	17.5597	16.983	17.845	19.3907	20.9667	21.7106	24.2564	26.6158	28.1392	29.9314	32.0151	33.4594	35.7966	37.7806	40.3174	42.026	43.4954	44.9278	47.2297	48.6166	50.1987	51.7301	53.6655	54.6805	56.5493	57.5485
	24.5975	24.3154	23.8171	24.3679	24.4204	23.8433	23.7647	23.7843	23.9875	23.9613	24.1121	23.9875	24.099	23.8105	23.8499	23.7909	23.3454	23.7974	23.5091	23.424	22.8414	23.2537	23.7385	23.8892	23.3389	24.7288	26.7871	28.1524	28.9255	31.6828	33.2662	35.5157	36.8816	38.6945	40.4253	42.5808	44.364	46.3024	48.015	49.2599	50.7408	52.8451	54.5008	55.7319	56.8406	58.2711	59.5588	61.8557	63.565
	15.5148	14.9983	14.9789	15.56	15.1919	14.8951	14.8628	14.7402	15.2436	15.6053	16.0641	15.8961	15.6117	15.2371	15.7926	15.3146	14.8305	15.4502	15.0435	14.8886	14.9854	14.9531	15.2888	15.741	15.1016	16.5363	18.5329	19.5078	19.9828	22.0045	23.9941	24.8929	26.1419	27.5518	29.0379	30.6207	31.7492	34.0195	35.3351	36.2384	38.0291	39.8994	41.2622	42.1139	43.57	44.8055	45.7032	47.7827	48.6029
	22.1679	21.7955	21.6323	22.1418	22.0307	21.678	21.9784	22.2725	22.3248	22.5471	22.4751	22.3378	22.5536	21.8086	22.3705	21.9457	21.3255	21.9719	21.3124	21.8086	21.2733	21.678	21.7172	21.6584	21.2863	23.2341	25.8919	27.0507	27.5254	31.0851	32.9598	34.7671	37.1163	39.6906	41.884	45.0366	47.6598	50.8437	52.8864	55.282	57.8402	60.4654	62.2966	64.4355	66.6245	66.9701	68.4536	70.2883	71.0976
	19.0266	19.2086	18.8317	19.0006	19.1891	18.5004	18.429	18.7927	19.0916	19.7095	20.0219	19.9503	19.4883	19.1111	19.4818	19.2021	18.2148	18.2408	18.6303	18.3057	18.6043	18.8642	19.0656	19.2281	18.5459	18.9746	20.4778	21.4103	21.7367	24.4925	25.5631	26.7146	28.4166	30.1434	32.434	35.1947	37.3511	39.4212	42.5334	44.0653	45.7849	49.4242	51.4001	53.7897	56.2582	57.5415	59.7888	63.2073	64.3372
	20.2303	20.061	20.0219	20.0805	19.5273	19.0266	19.2932	19.5663	19.3452	19.5143	19.7095	19.4492	19.5663	19.3192	19.8071	19.4753	19.0136	19.4362	19.1306	19.3452	19.3387	19.4623	19.6444	19.4492	19.1566	19.3647	21.0124	22.1222	22.4555	24.5057	26.0826	27.4594	28.7734	30.5411	31.9419	34.4199	35.7966	37.9418	39.7849	40.8436	42.5064	44.3572	45.4582	46.9091	48.6097	49.8559	50.2467	52.6798	54.0589
	24.6369	24.381	23.9613	24.158	23.7385	23.9285	23.686	23.9482	23.922	24.5188	24.65	24.7616	23.922	24.3876	24.2695	24.4072	23.7647	23.8368	23.6205	23.4502	23.5943	23.1097	23.7778	24.2695	23.0508	24.1121	26.1155	27.8751	28.0665	31.4171	33.1796	34.7671	36.513	38.681	39.886	42.2695	43.8346	45.8666	47.6051	48.4183	49.8353	51.8608	52.4801	53.7069	54.6529	55.2129	56.1058	57.8472	58.3685
	17.7996	17.7607	17.6829	17.9293	17.5402	17.3782	17.7801	17.3976	18.0072	18.111	18.6888	18.1953	17.9553	17.5013	17.4106	17.1968	16.5428	17.3263	16.8665	16.7111	16.4587	16.6593	16.3099	16.4846	15.9413	18.403	21.2015	22.704	24.1908	27.3935	29.6798	31.4038	33.7527	36.5666	38.318	41.3298	43.7667	46.5	49.4516	51.5995	54.0105	56.5771	59.0991	61.1846	63.2634	65.5043	67.1888	70.5509	72.4276
	24.099	24.1514	24.1318	24.1514	24.2105	23.8564	23.6729	23.1621	23.5943	23.0377	22.9068	23.2406	22.3182	22.1091	22.181	22.4228	21.332	21.6257	21.319	21.8151	21.1232	21.1298	21.2211	21.8935	21.5735	23.6729	25.2739	26.0563	27.0902	29.2562	31.344	32.7401	35.2348	37.5323	39.3	41.8502	44.0585	46.8341	49.1366	51.5239	52.976	55.3927	57.2083	59.127	60.5282	62.4226	63.958	67.5772	68.3475
	14.3598	14.1406	13.9667	14.1277	13.8572	13.6447	13.5738	13.825	14.1084	13.9087	14.2308	14.0053	14.3017	13.6833	14.2179	14.4307	13.8572	14.5467	14.2244	14.5338	14.0182	13.8507	14.6177	14.4694	14.6112	15.6634	17.7218	18.2083	19.6249	21.9588	23.3651	24.3548	26.2998	27.8817	29.415	31.9021	34.0462	36.2116	38.2105	39.6232	41.3636	43.4276	45.2678	46.725	48.1858	49.3831	50.4114	52.3355	52.9622
	21.4299	21.4038	20.7581	21.0189	20.8167	20.9015	20.7711	20.7776	20.8819	20.732	21.3777	21.2146	21.2537	21.1754	21.0515	21.3581	20.354	21.2341	20.6538	20.908	20.3801	20.9211	21.1689	21.4821	21.1885	23.9351	25.8064	27.2418	28.4694	31.9286	34.1462	35.9372	39.1452	42.4454	44.0178	47.3526	49.9793	53.2379	56.1266	58.3268	60.8982	63.3756	65.5747	67.8597	69.7848	72.0789	74.1889	76.457	78.9495
	20.1	20.4518	19.6834	19.9373	20.4192	20.0479	20.341	20.0544	20.5299	20.6668	21.3581	20.9863	20.8428	20.7059	20.9406	21.1754	20.0675	20.6668	20.0479	20.4387	20.3475	20.074	20.9341	21.0776	20.6212	21.6453	23.4109	24.3876	25.2082	27.7167	29.5937	30.5544	32.3342	34.3198	35.6963	38.0761	39.8051	42.3439	43.8006	45.261	46.8204	48.4319	50.0821	51.4414	52.9691	54.2384	55.7873	57.6943	58.7093
	13.0591	13.1234	12.6797	12.879	13.0205	12.7311	12.6797	12.6476	12.8276	12.6733	12.9304	12.8469	13.0526	12.5255	12.9176	12.834	12.1786	12.442	12.2171	12.1658	11.9154	12.0117	11.7806	12.2364	11.9539	12.5833	14.2953	15.1661	15.9736	18.5134	19.5924	21.4103	22.7367	24.381	25.4316	27.3869	28.4496	30.2561	31.4503	32.6469	33.8061	35.7966	36.4929	37.3578	38.3113	39.5828	40.5265	42.3845	43.2379
	24.8667	24.9323	24.6238	24.801	24.3548	24.3154	24.6566	24.8273	25.0702	25.0374	25.3856	25.5171	25.5105	25.0046	25.8327	25.6288	25.1294	25.6551	25.1951	25.379	24.847	24.8535	25.2805	25.044	24.545	26.5171	29.1107	29.9778	31.105	33.8861	35.9238	37.5994	39.5693	41.6203	42.8314	45.2338	46.9909	49.2667	50.8163	52.7349	53.8311	55.8911	57.3471	58.1113	59.984	61.3034	61.9467	63.8808	64.9908
	22.6779	22.1483	22.2725	23.005	23.221	22.6975	22.5994	23.1163	23.3127	23.4764	23.7253	23.7581	23.2276	22.4359	23.0377	22.8545	22.194	22.5471	22.2725	22.3901	21.9588	22.2659	22.6844	22.8872	23.0246	23.3651	24.801	25.8129	26.0103	28.9982	30.2892	31.8024	33.4794	35.9238	36.7342	38.9972	40.5467	42.3575	44.5134	46.1253	47.5983	49.849	51.2421	52.2392	53.7552	55.1714	55.6765	57.9584	59.2384
	21.5148	21.4038	21.3124	21.567	21.567	21.2798	21.567	21.3908	22.194	22.279	22.6582	22.3444	22.2267	21.8021	22.1287	22.1026	21.1559	21.4234	21.5735	21.3451	21.2733	21.7041	21.9457	22.0503	21.6192	24.6172	26.4973	27.7365	28.2514	31.2378	33.2995	34.9475	36.9487	38.8222	39.9062	42.0598	44.2282	45.9483	47.8373	49.1366	50.6378	52.914	54.4456	55.6142	56.9863	58.5006	59.4195	61.562	62.6607
	22.4294	22.0503	21.5278	21.8412	22.1483	21.8478	22.0633	21.8151	22.5536	22.6125	22.5994	22.6713	22.6321	22.5078	22.6517	22.9134	21.7106	22.1875	21.998	21.5866	21.5017	21.9131	21.4364	21.5213	21.4691	22.4424	24.6238	25.7274	25.6091	28.4959	29.9116	31.4636	33.1796	35.0277	36.9688	39.3067	41.6203	43.8617	45.7304	47.8305	49.5064	51.462	53.8449	55.2474	57.125	59.517	60.7655	63.2073	64.7236
	21.8151	21.3124	21.4234	21.8543	22.0045	21.3255	21.2276	20.9341	21.7367	21.6257	21.4103	21.9262	21.691	20.6277	21.2668	20.9276	20.9928	21.2798	20.8624	20.9732	20.6733	20.7907	21.195	21.443	20.569	22.8349	25.3922	26.3459	28.0071	30.7202	33.5594	35.6494	38.3314	40.6749	42.6891	45.5875	48.2063	51.0429	52.6729	54.5561	56.6672	58.7789	60.1863	62.1146	64.0282	65.7507	66.7655	68.1848	69.643
	22.1222	21.8543	21.9719	21.9653	22.2136	21.9392	22.0503	22.0568	22.5601	22.6386	22.3967	22.7498	22.8152	22.3248	23.0835	23.4044	23.0443	23.0966	22.6648	22.8283	22.7367	22.4163	22.8872	23.1424	22.6386	23.7057	25.0702	26.7344	27.255	29.9579	31.3772	33.0331	34.8005	36.942	38.4928	41.4649	43.2175	45.9823	47.6325	49.7805	51.6407	54.4041	55.6419	57.5693	59.6215	60.6887	62.3176	65.0259	65.8916
	28.78	28.2448	27.7695	27.8025	28.0137	28.1326	28.3241	27.532	28.4826	27.9807	28.0863	28.2845	28.2977	28.0071	28.6809	28.7734	27.5254	28.2382	28.1194	28.2845	28.2845	27.8949	28.4232	28.7867	28.258	28.6148	30.2561	30.7069	30.8595	33.1396	33.8794	35.021	36.446	37.9082	38.6877	40.9381	43.021	44.1874	46.6773	48.1585	49.2873	51.7026	53.0587	54.4249	55.9673	57.4027	58.6745	60.3537	61.8138
	25.5302	25.1556	24.8273	25.3659	25.4842	24.9061	25.0046	25.0571	25.3527	25.6354	26.1682	25.8984	25.8064	25.6946	26.1155	26.0826	25.2082	25.4842	25.2213	25.78	25.4053	25.3396	25.7998	25.8327	25.3067	27.2616	29.6665	30.4881	31.6163	33.9595	36.0041	37.3041	39.051	41.6338	42.5064	45.1046	46.65	49.5544	51.1871	52.9898	54.5907	56.5286	58.7233	59.733	61.6669	62.8639	64.6604	66.7584	68.4606
	22.4294	22.4228	21.7955	22.0764	21.789	21.0515	21.2537	20.7124	21.2211	21.2863	21.1232	21.0058	21.3255	20.5495	21.1102	20.8885	20.3475	20.9732	20.7515	20.9667	20.4387	20.6081	20.9602	21.1232	20.556	21.2472	24.1449	25.6091	26.55	29.6401	32.0151	33.9461	36.0643	38.7752	41.0529	44.3029	46.2411	48.9929	51.3246	53.1001	55.3789	57.5763	59.4195	60.9401	62.4436	64.1405	65.2721	66.8501	68.2485
	29.1636	28.9387	28.7867	29.3224	28.9057	28.3307	28.8065	28.628	29.1239	29.7328	29.6467	29.4481	29.5143	28.7933	29.6798	29.9712	28.7206	29.2099	29.5209	30.0441	29.7857	29.7659	29.6798	30.1368	29.6533	29.9579	32.2677	32.9864	33.7127	36.1447	37.7135	38.9097	40.6074	43.1769	44.3911	47.257	49.1983	51.5445	53.5344	56.0712	58.0487	59.9352	62.5627	63.6632	65.4692	67.1112	68.298	70.5154	72.2141
	22.5013	22.7956	22.2071	22.5274	22.8349	22.1875	22.6059	22.7564	22.9265	22.5601	23.5616	23.6926	23.3127	22.9919	23.6598	23.496	23.2865	24.0072	23.6598	23.7057	23.5747	24.1121	24.2039	24.2564	23.7712	25.4185	27.0177	28.1326	29.0842	31.5433	33.4861	34.9942	36.513	38.6945	39.5559	41.7149	43.6582	45.6147	47.3321	48.555	50.1301	52.3562	53.907	55.4204	56.7019	58.3337	59.2384	61.2684	62.6397
	26.6356	26.8859	26.2142	25.7274	25.9182	25.8655	25.2148	25.425	26.3327	25.9839	26.3525	26.1287	25.7669	25.2936	25.8524	25.471	25.2345	25.2608	24.2301	25.3002	25.0374	24.5516	24.9258	25.2805	24.6763	25.3922	26.5368	27.6112	28.0005	30.2296	32.3143	33.4394	35.6695	37.2102	38.3718	41.1879	42.6418	45.2746	47.4754	49.1503	50.7133	52.0259	53.8725	55.4066	56.8614	58.007	59.4613	61.7368	63.0741
	21.5082	21.1232	21.045	20.9341	21.7172	21.9327	22.4882	22.3248	22.6059	22.9657	23.0377	22.8937	22.6452	22.2594	22.8283	22.3705	21.7041	21.9066	21.4887	21.6127	21.1689	21.6584	22.0045	22.3378	22.1091	23.6991	25.3922	27.0375	27.6639	30.6605	32.7601	34.1129	36.3456	38.4054	39.8388	42.7365	45.0638	47.373	49.5955	51.517	53.0449	56.1197	57.2985	58.7928	61.0379	61.59	62.7097	65.237	66.5398
	18.6823	18.7862	18.6368	18.7277	18.9227	18.3446	18.3641	18.7732	18.7018	18.8187	19.6444	19.742	19.9828	19.0656	19.4037	19.8526	18.8252	19.2932	19.1631	19.1891	18.8317	19.0526	19.2216	19.5858	19.2932	21.1689	23.3782	24.5516	25.1753	28.0005	29.7195	31.3374	33.0464	34.9809	36.6738	39.3337	41.7285	43.9092	45.5943	47.298	49.5749	51.4208	53.4793	55.4412	57.2153	58.445	60.4863	62.7097	64.1265
	22.6386	22.9657	23.2079	23.352	24.0137	23.2799	23.8695	23.0377	23.745	24.4335	24.4729	23.8892	24.04	23.9351	23.8171	24.6829	23.4305	23.7647	23.5222	23.7516	23.4698	23.8892	24.0269	24.8404	24.0465	24.9389	26.9057	28.3505	28.8462	31.716	32.7801	34.9141	35.7699	37.2437	39.4683	42.4387	43.7464	46.0504	48.2678	49.8422	51.8608	54.3696	55.8565	57.2291	59.0922	60.5631	62.3386	65.0541	65.5888
	15.4373	15.6634	15.7216	16.0835	16.0641	15.7474	16.2581	15.812	16.7823	16.5816	16.5622	16.7176	16.847	16.4652	16.4522	16.5493	15.4502	15.657	16.1094	16.2387	15.993	16.381	16.5816	16.5752	16.3422	16.5687	18.3901	19.716	20.4974	22.9003	24.6041	25.8919	27.9477	29.7394	31.8024	34.1996	36.6269	38.977	41.546	42.9262	44.989	47.7486	49.8628	51.0978	53.5827	54.9432	57.0765	59.4473	60.8144
	32.8	32.434	32.0948	33.0863	32.627	32.5937	32.5139	32.2079	32.8333	33.5061	33.6194	33.7394	33.5061	33.0597	34.2864	33.9995	33.3195	33.6194	33.666	33.9528	33.646	34.0328	34.2196	35.6294	34.1729	36.2317	37.9418	39.0375	39.8321	41.7014	43.5022	45.7372	46.8341	49.3557	50.4662	53.4379	55.2959	57.0556	60.1723	61.555	62.8148	65.3143	67.6407	68.8781	70.4799	70.6147	72.7624	74.4889	76.8155
	24.5057	23.6926	23.7647	23.7974	23.804	23.5616	23.5288	23.9875	23.9285	24.2826	24.5647	24.1383	24.3876	23.8433	24.5253	24.6697	24.0728	24.801	24.2629	23.9941	24.1121	23.6795	23.4567	24.0793	23.6926	23.4829	25.333	26.6488	27.1166	28.9189	31.125	32.0417	33.8794	36.0443	37.1297	39.6232	41.6203	43.9635	45.9142	47.7349	49.1161	51.7026	53.1759	55.1299	57.4166	58.8137	59.991	62.8008	64.2037
	29.8056	29.3356	29.1107	29.1834	29.329	28.595	29.2496	28.8792	29.5805	29.6136	29.8586	29.8586	29.5143	29.0313	29.501	30.1898	29.7195	29.9447	29.6202	30.0374	29.501	29.2496	29.7195	29.4349	29.0247	29.3819	31.125	31.3374	32.5937	34.54	36.0911	37.1297	38.8155	40.9449	42.7636	45.3358	47.2843	49.4927	52.1291	53.2448	55.0054	57.611	59.0922	60.6189	62.7027	63.7053	65.6451	67.8739	68.7366
	16.6722	16.2258	16.1805	16.3422	16.3228	15.7733	15.825	15.8573	16.2064	16.3164	16.3875	15.9542	16.0771	15.6893	15.5148	15.8637	15.9672	16.9118	16.9506	17.7801	18.0266	18.4225	18.6823	19.0266	18.8512	16.9053	18.3576	19.0981	19.2346	21.6976	22.8807	24.2629	25.6354	27.4067	28.5619	30.7335	32.4806	34.1529	35.984	37.4719	38.6205	40.8099	42.5605	43.6107	45.1998	46.0436	47.4481	49.3078	50.4251
	19.9373	19.8071	19.4232	19.7485	19.6769	19.2542	19.3842	19.3582	19.6184	19.7095	19.8657	19.8396	19.4557	19.0786	19.716	18.8707	18.6758	19.2607	19.0786	19.5078	19.4362	19.1566	19.8852	19.7095	19.5533	19.729	21.2863	21.998	22.7564	25.0834	26.5302	27.9873	29.3422	31.0851	32.8932	34.8807	36.6336	38.9635	40.8706	42.1748	43.9228	46.7591	48.5892	50.2399	52.0259	53.8863	55.3581	58.1738	59.0713
	19.1501	18.7407	18.1823	18.3576	18.5524	18.0007	18.2472	18.3057	18.5719	18.8252	18.9356	19.2737	19.0526	18.3251	19.0266	18.5719	18.3836	19.0526	19.3972	19.6119	19.6639	19.3842	20.0349	20.5169	20.0675	20.3475	21.5931	22.5471	22.6779	24.7091	25.8129	26.0103	27.0243	28.3571	28.8197	30.5279	31.7226	33.9128	34.52	36.138	36.3255	38.15	39.2731	40.6209	41.8637	43.726	44.8259	47.3457	47.7007
	21.5409	21.7433	21.5474	22.1418	21.7759	21.58	21.8347	22.0307	22.3248	22.9396	22.5928	22.1287	22.6975	21.9457	22.1287	22.2986	22.1352	22.776	22.8021	22.4294	22.6779	22.8741	22.9003	23.0115	22.5078	23.6271	24.9258	25.734	26.3722	28.5223	29.554	30.634	32.0948	32.9465	34.5267	36.2518	37.4853	39.6569	40.2567	42.1883	43.265	44.989	46.5818	48.0765	49.0682	50.3839	51.5582	53.8242	55.3651
	22.9526	22.0045	22.1287	22.6779	21.9457	22.0372	22.3509	21.7563	22.3052	22.3967	22.6517	22.704	22.8218	22.1548	22.4882	22.9461	22.0307	22.5078	22.704	22.4294	21.9066	22.2725	22.3771	22.9526	22.3248	23.2014	23.9875	24.9126	25.6288	26.4776	28.3175	27.9279	29.2297	31.2644	31.8024	34.4866	35.529	37.5457	38.7684	40.3106	41.5257	44.4794	45.8121	47.2707	48.5277	51.0978	52.2392	54.798	56.7019
	35.6695	36.292	34.6736	35.0611	35.4622	35.5892	35.4154	34.8539	35.8301	36.2451	35.7163	35.5357	35.422	35.4488	35.8836	36.2853	34.894	35.5625	34.9876	35.422	35.3752	35.4889	35.3084	36.4661	36.2049	37.4383	38.1164	39.5693	39.9399	42.4725	44.493	45.4242	47.1683	49.4242	50.5829	53.2379	55.282	58.1043	59.2384	61.3942	62.1006	65.251	67.0547	68.2909	70.3238	71.6592	73.0118	75.9482	78.0289
	24.4269	24.2564	23.9154	24.3613	24.2892	24.4597	24.2301	24.158	24.4991	24.7748	24.9652	24.5385	24.2498	24.2826	24.5122	24.6697	23.9285	24.2301	23.7188	24.04	23.8564	24.04	24.1252	24.2301	24.1908	25.7603	27.6375	28.3043	28.6016	31.0851	33.646	34.7938	36.0577	38.5533	39.4683	42.6756	45.0638	47.3457	49.0408	51.6338	53.0311	55.6419	57.1667	59.315	61.0099	63.0251	64.9275	67.9163	68.7012
	31.829	31.9021	30.9192	31.9154	31.716	31.6163	31.5565	31.2976	32.0882	31.8356	32.148	32.2079	31.9752	32.0284	32.5405	32.7002	31.6496	32.0483	31.9021	31.7824	31.9353	31.8422	32.3875	33.1263	32.2212	33.8527	35.3284	36.6336	37.4719	40.223	42.5673	44.235	46.1662	49.6572	51.0154	55.2059	57.5207	60.3258	62.2686	64.9837	66.7443	69.5084	72.1073	73.6179	76.0199	77.5619	79.5544	82.4289	83.8641
	19.5273	19.2151	18.9227	19.1046	19.2021	18.9746	18.6498	19.0721	19.2216	18.8707	19.3192	19.1176	18.9616	18.5849	19.0591	18.9486	18.6693	19.1176	18.7667	18.9032	19.1176	18.9876	19.3452	19.2281	18.7342	19.781	21.8478	23.3782	23.3847	26.3788	28.866	30.2892	32.6004	35.4421	37.2974	40.6209	43.6921	46.0777	48.6166	51.682	53.1483	56.2652	58.8624	60.9122	63.2003	65.1174	66.8431	70.338	71.6805
	26.9189	27.1166	26.7542	27.077	27.1166	26.4644	26.7015	26.8332	27.1759	27.1825	27.3473	27.4858	27.3012	27.077	27.4199	27.3539	26.4117	27.11	26.2998	26.7542	26.0892	26.5566	26.6685	27.3407	26.2471	27.1561	28.5619	29.9977	30.2097	32.6869	34.3998	35.9104	37.3511	39.4751	40.8301	42.9059	45.0978	46.8886	49.0956	50.3908	52.2116	53.769	55.6488	57.1042	58.6258	59.6424	61.0798	63.1442	64.1475
	14.7338	13.9022	14.2115	13.7799	13.825	13.767	13.9989	13.9087	14.1471	14.2373	14.6112	14.1986	14.0246	14.1471	13.9602	14.4371	13.4451	13.825	13.503	13.6833	13.2006	13.458	13.709	13.9602	13.5352	13.9731	15.8379	16.4263	17.4949	19.716	21.567	22.9657	24.6829	26.6093	27.9081	30.0441	32.3342	33.8661	36.2384	37.2035	38.8357	41.0529	42.9668	44.1331	45.7781	47.1001	48.261	50.3976	51.4757
	18.085	17.281	17.43	17.3717	17.6893	17.1903	17.3199	17.3328	17.845	18.1823	18.072	18.2797	18.1369	17.7153	18.4745	18.5913	17.6699	17.4689	17.7088	17.4495	17.5856	17.3523	17.8969	17.6764	17.9034	18.0201	19.703	20.4127	20.556	23.4109	24.8207	25.425	27.2616	28.5619	30.1898	32.1746	33.4861	35.6428	37.3712	38.829	41.0326	43.2446	44.3368	46.1117	48.1995	49.479	50.7682	53.4517	54.3489
	13.9538	13.6768	13.6962	14.3082	14.3855	14.0053	13.7219	14.0053	14.1793	14.102	14.3275	14.2308	14.3726	13.6575	14.2051	14.1148	13.561	13.767	13.5674	13.4065	13.2585	13.4451	13.6962	14.2437	13.3872	13.5674	14.9402	15.6893	15.6117	17.7088	18.5524	19.2346	20.5234	21.8021	22.3836	24.3023	25.3265	27.2089	28.443	29.7592	31.2511	32.5937	34.3531	35.6428	36.9755	38.1769	39.6165	41.6947	43.0752
	24.1842	24.0924	23.9482	24.696	24.7222	24.3482	24.7551	24.3154	24.847	24.8864	25.09	25.6485	25.1885	24.9323	25.4185	25.7735	25.1359	25.3527	25.3527	26.0958	25.8392	25.5762	25.9774	25.8064	25.6551	27.0902	29.2231	29.6996	30.6671	33.7661	35.7966	36.942	39.5559	41.8704	44.1739	46.9637	48.7123	52.2529	54.6529	56.8475	58.9738	61.604	64.0703	65.5888	68.7932	70.2103	72.5487	75.1681	76.8944
	27.7431	27.3407	27.0704	27.2814	27.255	27.6837	27.2155	27.5518	28.0599	28.0401	28.5685	28.6677	28.2845	28.3439	29.1437	28.899	28.1722	28.899	28.7734	29.3158	28.8131	29.0379	29.19	29.9712	29.5209	29.693	31.5233	33.5061	34.2931	36.446	38.1769	40.196	41.2487	44.5066	46.2547	48.3294	50.4251	52.2048	54.6736	56.7088	57.4582	60.8284	62.0936	63.6001	64.5479	66.561	68.2131	71.7018	72.5843
	16.187	15.6957	15.7603	16.1417	16.2193	15.9672	16.0835	16.394	16.5816	16.5234	16.8794	16.6852	16.4716	16.0706	16.737	16.504	15.4567	15.9736	15.7926	15.9607	15.8896	15.6182	15.812	16.2258	15.8314	17.2939	19.5078	20.6538	21.4625	24.1842	25.9708	28.0665	30.2428	32.8799	34.7337	37.398	39.8725	42.3304	45.5535	47.612	49.4859	52.8796	55.3097	57.2291	59.8237	61.8208	63.6983	66.3143	68.0717
	18.5329	18.5069	18.1629	18.4745	17.7996	17.9423	18.0785	18.085	18.4615	18.6628	18.7018	18.7148	17.9553	18.1694	18.1629	18.6108	17.8061	18.0396	17.9358	17.9553	17.7996	17.5467	18.1759	17.6893	17.4624	18.7277	19.9307	20.5495	20.8037	23.293	24.8076	25.4645	27.0968	28.9784	29.8321	32.8067	34.3131	36.3858	38.977	40.6546	42.4048	45.0842	47.025	48.685	50.5623	52.666	54.0796	56.383	58.1808
	25.8458	25.7998	25.0571	24.8404	25.5565	24.8732	25.7537	25.3396	26.03	25.8787	26.1419	26.0761	25.9971	25.7077	26.1616	26.2801	25.425	25.7998	25.6288	25.3987	25.3067	24.7288	26.1419	26.0037	25.0768	27.2682	28.8594	29.8056	29.4415	32.2012	33.2395	35.1413	36.5666	38.0896	39.7579	41.8569	44.1196	46.3092	48.1243	50.5486	52.1222	54.4801	56.4939	57.736	59.5797	61.4362	62.4226	64.6041	66.9348
	23.3782	22.9396	22.9723	23.2145	23.2014	22.861	23.1752	23.2996	23.6205	23.5288	23.8892	23.6009	23.3389	22.8218	23.5354	23.686	23.1883	23.3258	22.9461	23.1032	22.8479	23.0574	23.6598	23.922	23.3454	25.0308	27.3012	28.1194	28.4628	30.8529	32.6403	34.0262	35.703	37.9485	39.6906	41.8704	43.9974	46.6159	48.5482	50.0958	51.9227	55.1368	56.7019	58.5076	60.3607	62.1846	63.6632	65.5888	67.0618
	26.6554	27.2221	26.4512	26.8925	27.0309	26.4973	26.7805	26.9848	27.5848	27.9015	27.9477	27.9807	28.5025	28.4298	29.0048	29.1107	27.8751	28.3439	28.8131	28.6941	27.8157	28.2779	28.2911	29.4018	28.2713	29.8387	31.0387	31.8489	32.6469	34.7805	35.6628	36.0844	37.9418	39.5626	40.2702	42.9194	43.9024	46.0027	47.81	49.6092	52.4594	55.3858	56.5701	57.0418	59.7121	61.7718	62.1146	65.7859	68.1495
	23.7712	23.5419	23.221	23.496	24.0203	23.1752	23.555	23.4502	23.496	23.6009	24.3482	24.1318	24.2433	24.0793	24.4597	24.5516	23.8105	24.322	24.1711	24.1187	23.6795	23.6533	23.8499	24.4466	24.0006	25.1031	27.0111	26.965	27.3605	29.0115	30.3356	31.032	32.2611	34.1396	34.9408	36.4126	38.0828	40.0747	42.0327	43.4819	45.2134	47.1274	49.2599	50.7682	52.8658	54.2591	55.6834	58.4311	60.0468
	21.3516	21.3647	20.8624	20.8493	21.1754	20.6864	20.8624	20.7515	21.3712	21.2929	21.3385	21.5213	21.7172	21.3777	21.443	21.4952	20.6603	21.4299	20.8428	21.1559	20.5951	21.2276	21.045	21.5017	21.3842	23.0377	23.9613	24.7813	24.9258	27.3144	28.3373	29.0445	30.276	31.5233	33.2129	35.2148	36.8146	39.2731	41.3703	42.6621	44.6424	46.8614	48.6371	50.4868	53.2172	54.4732	56.5147	59.8516	61.2754
	19.8396	19.6965	19.755	19.7485	19.1436	19.1111	18.8837	18.8122	19.4948	19.6184	19.6184	19.6834	19.729	19.0396	19.5468	20.2107	19.2151	19.3582	19.3712	18.9421	19.1436	19.5793	19.9568	20.2693	19.1761	20.895	22.2202	22.9199	23.3258	24.696	25.5171	26.3064	28.41	29.3621	30.7268	32.6203	33.8861	36.1313	38.7348	39.6367	41.5663	44.4047	45.9142	48.2473	50.3496	52.1841	54.7012	56.8614	59.0991
	26.0234	26.1419	25.1951	25.688	25.6222	25.4776	25.1885	25.2739	25.5105	26.1221	26.4512	26.2142	26.1616	25.2345	25.5828	26.1879	25.2542	25.0702	25.9445	25.6157	25.5302	26.2735	26.5368	25.9774	25.9642	27.4858	29.3819	30.0507	30.4351	32.5338	33.4861	33.8794	35.275	37.7471	38.365	40.6142	42.0192	44.3843	46.4319	47.9808	50.089	52.9002	54.2246	56.5771	58.1321	59.7052	61.7788	63.979	65.7155
	18.5913	18.9032	18.7537	18.6043	18.6823	18.7797	18.6888	18.2732	18.6498	17.8904	18.098	18.1239	18.0591	17.7672	17.8255	17.8126	17.9942	17.9293	17.9682	17.9488	17.9163	18.2278	17.9553	18.416	18.429	18.0072	18.6693	18.9421	20.0219	21.2081	22.7236	23.2603	24.545	26.03	27.7629	29.6202	31.271	33.6727	35.1346	36.9822	39.401	41.2082	43.2175	44.9958	46.2888	48.6029	49.4653	50.5486	51.4276
	19.6509	19.6444	19.6965	19.2607	19.2802	19.4102	19.6639	19.3582	19.4297	19.0461	18.9811	19.4167	19.4883	19.2867	18.9681	19.0331	19.2281	19.1111	19.2542	19.1501	19.0981	19.1046	19.0851	19.6184	19.6379	20.3866	21.1167	21.7629	23.1752	24.9258	27.2155	28.7867	30.4152	31.9021	33.6594	35.7097	36.9554	38.7684	39.9129	41.8231	43.7125	44.921	46.5478	48.3499	49.5064	51.0223	52.3424	53.838	54.342
	16.0771	16.4587	15.9219	15.5148	15.5407	15.8314	15.9995	15.728	15.8056	15.5988	15.6246	15.4761	15.3017	14.8047	14.7789	14.8434	15.0306	14.9144	14.5467	14.9531	15.0177	14.8757	15.1338	15.6763	15.5536	15.9348	16.5946	17.4495	18.8642	19.8006	21.3255	22.0829	23.5091	25.1097	27.0507	28.6677	30.2561	32.1281	33.6927	35.3686	37.3377	38.8222	40.5602	41.8434	43.3734	45.3426	46.5614	47.6598	48.3362
	17.9942	17.8515	17.644	17.5726	17.456	17.443	17.6634	17.4754	17.5986	16.9377	16.381	16.9765	16.8406	16.5234	16.6787	16.601	16.8211	16.1741	16.187	16.7758	16.491	16.6658	16.4975	17.3263	17.1579	16.9571	17.3004	17.6051	18.6563	19.5924	20.8624	22.096	23.0966	24.4991	26.1813	27.8817	29.5606	31.6828	33.2795	35.0477	37.2437	39.401	41.1542	42.7636	44.5609	46.8	48.5208	49.8422	51.5307
	24.5516	24.7616	24.7157	23.7516	24.0137	24.1711	24.4007	24.2367	24.1711	23.6271	23.9416	24.1121	24.0596	23.6664	23.8302	24.0531	24.1383	23.5222	24.2039	24.0072	24.1121	23.9089	24.3023	24.3679	24.6829	24.6107	24.8273	24.9717	26.0168	27.321	28.899	29.4415	30.5677	32.0749	33.5527	35.2482	36.58	38.3987	39.9062	41.7487	44.106	46.03	47.9057	49.9724	51.7645	54.2384	55.9188	57.1459	58.7441
	21.319	21.5996	21.5605	20.9015	21.3124	21.4691	21.6649	21.7041	21.7498	21.789	22.096	21.8804	21.5409	21.4691	21.6714	21.6127	21.8478	21.5409	21.4821	21.8412	22.0764	21.6323	21.6453	22.3117	22.2855	22.1287	22.6125	22.3378	23.6009	24.3613	25.3922	25.9905	26.9189	27.7959	29.0974	30.5279	31.0851	32.2877	33.3328	34.9675	36.1982	37.237	38.7079	39.6097	40.3444	41.8299	42.283	43.2446	44.0313
	22.5274	22.2529	21.9653	21.7302	21.6976	21.9915	22.2006	22.2594	22.6255	21.8347	21.9066	22.1352	22.2855	21.8086	21.8412	21.6714	22.1287	21.7106	22.0045	21.7106	22.1091	21.5605	21.8935	22.0699	22.2071	21.9392	22.0699	22.181	22.9788	23.8761	25.3396	25.3987	26.4051	27.4528	28.2977	29.3091	29.9513	31.1648	31.6363	32.454	33.6994	34.7337	35.4622	36.5331	37.3712	39.3875	40.4185	40.7829	42.0057
	22.704	22.6648	22.704	21.9	22.2071	22.3117	22.5274	22.3052	22.5732	22.4817	22.3967	22.5928	22.5667	22.449	22.4817	22.3052	22.9984	22.1026	22.0895	22.8349	22.7694	22.8937	23.3192	23.5485	23.2996	23.3192	23.2406	23.1228	24.0531	25.0243	25.6222	26.0366	26.965	27.8817	28.7999	29.9049	30.7335	32.4606	32.6536	34.0995	35.5357	36.0175	37.237	38.1366	38.977	40.6681	41.0664	42.2763	43.326
	19.2281	19.7095	19.3452	19.0916	19.0071	19.5013	19.8852	19.5078	19.5533	19.2802	18.6563	19.8201	19.2672	19.0656	18.9097	19.4753	19.4427	19.4688	19.729	19.4102	19.5728	19.4688	19.5208	19.6769	19.8591	20.0349	19.9698	21.1363	22.2071	23.5354	25.241	26.7937	28.3307	30.0706	32.2278	34.3998	35.4889	37.9821	39.0712	41.5122	44.0653	45.887	47.6598	49.7737	51.4139	53.4103	54.9017	55.8911	57.1459
	19.4492	19.1891	19.1306	18.6953	19.0136	19.2281	19.2542	19.2542	19.2932	19.2672	18.5394	19.3842	19.0201	18.5004	18.3576	18.5199	18.3316	18.1629	18.2148	18.5524	18.0331	17.8839	18.3965	18.5004	18.8707	18.8967	18.8577	18.6563	20.1521	21.443	21.998	22.5078	23.077	24.0728	25.4645	26.8134	27.5188	28.9057	29.7791	31.2179	32.7135	34.0395	35.3151	36.828	37.8209	39.5289	40.2432	41.4176	42.3507
	14.579	14.9725	15.25	14.1471	14.7209	14.5661	15.0693	14.6951	15.2694	14.7209	14.6822	14.9789	15.1403	14.837	14.7725	14.9789	15.1726	14.7918	14.7983	15.0241	14.637	14.637	14.7918	15.5213	15.5794	15.3146	15.6505	16.1611	17.7088	18.2927	19.6444	20.4257	21.5931	23.221	24.5975	26.2669	28.2713	29.9116	31.1449	32.9731	35.0076	36.8347	38.3785	40.0207	41.6744	43.5294	44.6628	45.295	46.4115
	29.3224	29.607	29.5805	28.5223	28.5752	29.0644	29.3488	28.7536	28.899	28.3835	28.6412	28.9784	28.4628	28.0269	27.7959	28.225	28.2184	28.093	27.9873	27.9741	27.8883	27.532	28.0797	28.4628	28.258	28.1854	28.5289	28.9387	29.8188	30.3555	31.3839	31.8622	32.5272	33.7461	34.7604	36.5398	37.3444	38.5465	39.1856	41.0124	42.053	43.3734	44.7783	45.2678	46.3978	47.7144	48.2884	48.8423	49.4585
	15.8961	16.2387	15.8056	14.8886	15.4438	15.6893	15.7474	15.5148	15.4696	15.1145	15.0241	15.3017	15.2694	14.8886	14.8628	15.2888	15.4244	14.6951	15.0241	14.8563	14.6757	15.0112	14.6951	15.4373	15.4244	15.0693	15.5019	15.9413	16.8147	18.2343	19.6444	20.5365	21.6453	23.0901	24.8601	26.7212	27.7431	29.5408	30.6008	31.6496	33.5661	35.3284	36.3858	37.6329	38.5533	40.4455	40.6344	41.573	42.5131
	22.2463	22.4555	22.279	21.6257	21.789	21.887	22.181	22.2659	22.2855	22.0111	22.0699	22.3705	21.9131	21.5017	21.4364	21.8216	21.998	21.1885	21.4821	21.443	21.5539	21.3124	21.1167	21.9719	21.8674	21.4364	21.6192	21.9719	22.861	23.4567	24.3679	25.1228	26.1879	27.7629	29.6996	31.4304	32.7468	34.8473	36.3657	37.9015	40.8774	42.5741	44.8667	46.7454	48.5413	50.9811	52.6936	54.342	56.2097
	41.6541	41.8907	41.9448	41.6271	41.9245	41.8907	42.5402	41.9042	41.7623	41.4987	40.9449	41.5933	41.3433	40.2297	40.6816	41.0664	40.7829	40.6479	40.9651	40.6681	40.0005	40.2904	39.8186	40.3444	40.1218	40.4792	40.1353	41.3298	42.0192	42.8991	43.8278	44.5881	45.6556	47.2297	47.8988	50.0753	51.1597	52.666	53.5068	55.2129	57.1597	57.9097	59.2314	60.4305	61.9887	62.8429	64.0211	64.6885	65.5043
	15.8831	16.394	16.0124	15.4244	15.7086	15.9155	16.2517	16.1159	16.2646	15.8314	15.4825	16.0254	15.9025	15.7668	15.9413	15.9736	16.1611	15.9542	15.8831	16.0771	16.2064	16.3681	16.3616	17.2486	16.9765	17.8385	18.5654	19.3777	21.0972	22.8807	25.1491	26.9452	29.157	31.0918	33.6594	36.2853	38.3987	40.3511	42.3236	44.5202	46.8477	48.5619	50.6447	52.3631	54.342	56.3483	57.5693	58.9947	60.2351
	24.2236	24.3613	24.1187	23.7581	23.745	23.8564	24.2826	23.8499	23.9679	23.7516	24.3744	24.2039	24.3876	24.4072	24.0531	24.1514	24.2301	23.8892	24.3876	24.6894	24.4991	24.3548	24.4335	25.1162	25.1622	25.6617	26.0892	26.4183	27.8883	29.2165	30.5544	31.6894	32.8266	34.5734	36.2049	37.8209	39.5693	42.0327	43.6853	45.7849	48.1516	50.9879	53.4034	55.9119	57.4096	60.3398	62.6817	64.1265	65.9902
	19.1956	19.2086	19.2867	18.8967	18.8512	19.5403	19.8201	19.5728	19.1761	19.0396	19.2867	19.2542	19.4688	18.8057	19.2346	19.0656	19.1761	19.1436	19.3582	19.5663	19.1306	19.3452	19.5078	19.9633	19.4948	19.6119	20.1977	20.6538	22.0045	23.0508	24.7813	26.3327	27.3407	29.2761	31.2843	33.5927	35.2014	37.398	38.8492	41.1744	43.2243	45.1522	46.4932	48.6987	49.6023	52.0052	52.6729	53.562	54.7911
	27.8619	28.0863	28.0665	27.11	27.5782	28.2382	28.5157	27.7233	28.3307	27.7365	27.9345	27.499	27.7299	27.4397	27.4265	27.4726	27.8619	27.4133	27.9675	28.4628	28.4959	28.1788	28.3241	29.0974	28.3769	28.093	28.4628	28.6743	29.4018	30.5478	31.4304	32.0616	33.3528	34.253	35.6026	37.3578	38.2508	39.9601	40.6412	42.6824	44.2621	46.2752	47.298	48.8355	49.9656	52.2873	53.7552	55.1783	56.4731
	16.0577	16.0835	15.8508	15.4632	15.8185	15.6117	15.9413	15.9801	16.2581	15.9284	15.9284	16.3034	16.0512	15.7216	15.7345	16.3487	16.2581	16.297	16.1353	16.3099	16.737	16.5622	16.7693	17.281	16.8211	16.5816	17.631	18.481	20.0805	21.8739	23.3454	25.1228	26.4512	28.2977	30.3489	32.5737	34.6869	36.5465	38.1097	40.1421	42.4387	44.1671	46.5818	48.261	49.6229	52.4388	53.8173	54.5699	56.5008
	18.7667	19.2086	19.0331	18.9421	18.7083	18.8902	19.0591	19.1371	19.1306	18.7732	18.8577	18.9227	18.8252	18.7472	18.7992	19.3712	19.4883	18.8642	18.7732	18.9227	18.7083	18.5264	18.9421	19.0656	18.6888	19.4818	19.6054	20.5756	22.3444	23.5091	25.4645	26.5434	28.0863	30.0242	32.2611	34.0195	35.6294	37.4987	38.6877	40.3039	42.1342	44.0246	45.6011	46.9364	47.7895	49.8765	50.6584	51.7026	52.4044
	35.1613	34.9608	34.7938	34.1062	34.213	34.3598	34.6803	34.1796	34.0328	33.3328	33.5127	33.6127	33.2329	32.9265	32.6336	32.6736	32.9531	32.7601	32.8533	32.9598	32.8599	32.7401	32.4274	32.8133	32.9998	32.5937	33.0397	33.3395	34.3531	35.9506	36.7141	37.3108	37.9284	39.1385	40.3174	41.7217	43.0075	43.9024	44.4319	45.9347	47.5232	48.4524	49.5407	50.1987	50.8369	52.1497	52.5421	53.5896	54.2798
	23.804	23.6729	23.3323	23.077	23.2668	23.5616	24.5844	24.5582	24.217	23.9482	23.5026	23.4175	23.4567	23.5485	23.7647	23.9547	24.6041	24.3941	24.8404	24.6894	24.952	25.1228	25.1885	25.8853	25.7537	24.5778	24.8667	24.7551	25.8984	26.438	28.1194	28.4232	29.1173	30.4947	32.1613	33.8261	35.5892	37.5859	38.9164	41.0731	43.0142	45.0638	47.182	49.1846	51.0017	53.8587	55.6626	56.8059	59.0016
	17.9812	17.9488	17.7996	16.7693	17.268	17.3587	17.456	17.3328	17.5662	17.2227	17.1579	17.3458	17.0866	16.9183	16.737	17.2097	17.3458	17.0413	17.3134	16.8988	17.2032	17.1644	17.6569	17.9293	17.5726	17.5791	17.9617	17.9358	18.7083	20.0414	20.556	20.9471	21.5996	22.8872	23.9285	25.044	26.438	27.7431	28.7404	29.9844	32.1414	33.3128	34.6335	36.0309	37.5255	39.2865	40.6209	41.8502	42.8314
	24.9389	25.1622	24.7025	23.9482	24.1121	24.3285	24.3876	24.0924	24.4138	23.7057	23.8695	24.3154	24.276	24.0662	23.6664	23.7974	24.0465	23.981	23.9679	24.1121	23.7647	23.8302	24.1252	24.4532	24.2892	24.1449	23.9744	24.381	25.4053	26.1813	26.6751	27.2286	28.476	29.0974	30.1368	31.716	32.587	34.3131	35.5959	37.4786	39.0981	40.5062	41.8975	43.143	45.091	46.5341	47.9398	49.1435	50.1987
	22.449	22.0437	21.3255	20.8754	20.6277	21.0124	21.0645	20.6538	20.9928	20.6798	20.895	20.7776	20.9863	20.5039	20.4127	20.1717	20.5104	20.1521	20.2303	20.0089	19.9438	20.1847	20.3475	20.9015	20.3149	20.6147	20.6081	21.456	22.4686	22.8021	24.2236	24.1252	25.8195	26.4776	27.7101	29.1239	30.0242	31.9885	33.1263	35.1747	37.5054	39.4481	41.1001	42.9126	44.5881	46.6636	47.6871	48.8423	50.3633
	16.187	15.8637	15.825	14.966	15.3275	15.4696	15.7151	15.56	15.3856	15.5019	15.3082	15.3986	15.1661	14.9402	15.3856	15.0693	15.1016	15.1145	14.9209	14.9918	15.0887	14.9402	14.9983	15.108	15.3082	14.9402	15.0951	15.4373	16.3487	17.1125	18.2992	18.7862	19.5858	20.7776	22.1156	23.3258	24.8535	26.3459	27.5914	29.7261	32.5671	34.2463	36.2384	38.271	40.4118	42.4725	44.4115	45.6964	47.414
	24.2301	24.3548	24.1514	23.2996	23.6467	24.2301	24.0465	24.0465	23.8433	23.1621	23.3323	23.3061	23.6926	23.5026	23.1163	23.5157	23.352	22.8283	23.2079	23.6729	23.9547	23.8499	23.6795	24.1383	24.4007	24.3548	24.7551	25.5565	26.4249	27.7101	28.8263	29.4878	31.1714	32.0948	34.3064	36.647	37.7538	39.603	41.1272	43.0888	45.1386	46.5614	48.2063	49.7805	51.1528	53.5344	54.4318	55.2544	56.5216
	16.5752	16.3616	16.0447	15.7991	16.0447	16.1288	16.1547	15.9478	15.8767	15.6182	15.5084	15.8508	15.825	15.5471	15.7022	15.5471	15.9866	15.6957	16.1094	16.09	16.0706	16.2258	16.4005	16.86	16.5105	17.0802	17.2551	18.0266	19.3907	20.8037	22.0699	22.9984	24.486	25.9576	27.5188	29.554	30.4616	32.587	33.7661	35.2282	37.056	37.8746	39.6704	40.405	41.4108	42.4861	43.4887	43.7464	44.6424
	12.2557	12.2428	12.5962	12.0438	12.6476	13.0012	12.744	12.6797	12.8019	12.4355	12.6733	13.664	13.4966	12.8533	13.5352	12.7504	13.2971	12.7633	13.0076	13.2649	13.2585	13.2199	13.3293	13.6318	13.6897	13.7284	14.5725	15.7668	17.2486	18.8707	20.6342	22.2136	23.9547	25.2805	27.3803	29.9579	31.6363	33.4128	34.7404	36.1313	37.8679	39.125	41.1609	43.0346	43.7871	45.5399	47.4276	48.1516	49.5475
	16.3552	16.4975	16.5557	16.0189	16.2258	16.3422	16.3099	16.3164	16.4328	16.1094	16.2129	16.2646	16.3228	16.491	16.5946	16.7564	17.0154	16.6464	16.8729	16.7758	16.7823	16.6528	16.7758	16.8406	17.0219	17.281	18.3057	18.9292	20.569	22.3967	23.7712	25.2476	27.2418	28.78	30.4351	32.3741	33.4128	35.2482	36.0175	37.5792	39.199	40.3106	41.3973	42.459	43.1701	44.9007	45.4174	45.7509	46.4319
	24.5713	24.5385	24.4466	23.8499	23.8892	23.9941	24.5319	24.3351	24.3613	23.981	23.6336	24.2367	23.9416	23.8564	23.8171	23.9154	24.3154	23.9613	23.8761	23.9482	23.9613	23.922	23.8957	24.5844	24.4466	24.1908	24.6829	25.3856	26.965	27.9411	29.5077	30.7136	32.3875	33.6327	35.7297	37.7605	38.9702	41.5798	42.4319	44.2282	45.9347	47.2843	49.0203	50.2673	51.3864	53.1759	54.2453	55.7319	56.8128
	17.7088	17.7153	17.7996	17.8255	17.1838	17.7282	17.5467	17.3717	17.5078	17.5791	17.7996	17.4754	17.2616	16.9701	16.8729	17.2032	17.3717	17.1968	17.1708	17.4171	17.2616	16.983	16.9765	17.5337	17.0996	16.9765	17.2162	17.618	18.6888	19.7485	20.8167	22.0503	22.861	24.6763	26.471	27.7695	29.2231	31.5565	32.2079	34.6469	35.9773	36.8749	38.1769	39.8186	41.0124	42.5402	43.7125	44.493	45.431
	27.6243	27.6441	27.2946	26.9782	27.0111	27.4726	27.0441	27.0441	27.1232	26.6224	26.3722	26.8003	26.5632	26.109	25.78	26.7739	26.9979	26.1682	26.629	26.82	26.5566	26.1945	26.359	26.932	26.7278	26.4578	26.5829	27.5056	29.0048	30.508	32.0151	33.3062	35.4555	37.1029	39.3269	41.3298	42.8246	45.9074	47.4686	49.4722	51.8401	53.9277	56.4731	58.3268	59.6982	62.4436	64.0703	64.7025	66.5046
	24.3351	24.0531	24.6697	25.5499	25.3067	24.5975	25.1359	23.922	23.5354	23.0443	23.5222	23.0443	22.9984	22.1222	22.7106	22.7564	22.6582	21.6062	22.4294	22.3182	21.4952	21.7172	22.0111	22.4947	22.1614	22.0895	22.2398	22.704	24.7091	25.7603	26.4644	27.7497	29.0578	30.8197	32.9665	33.9528	36.138	37.1096	38.8761	40.1353	41.911	43.1701	44.7036	45.2134	46.8136	48.2884	49.0134	49.4859	50.6515
	28.5487	28.8528	28.5818	28.0401	28.2713	28.3902	28.1986	28.0731	28.595	27.7629	27.9147	28.3835	28.2911	28.093	27.7893	28.1788	28.7206	28.7338	29.0644	29.19	29.6003	29.4878	29.852	30.5146	30.2693	30.6207	31.3905	32.9665	34.9274	36.8749	38.7886	40.2837	41.8502	43.9567	45.9823	48.0833	50.1919	51.9089	53.1345	54.9985	56.8267	57.6804	58.8624	60.3467	61.0449	62.7308	63.2844	63.558	63.9299
	18.7537	19.1046	19.0851	18.2602	18.429	18.5719	18.7862	18.5589	19.0851	18.8512	18.3641	18.7992	18.5524	18.1304	18.085	18.5004	18.7602	18.6563	18.9421	18.7667	18.7407	18.6368	18.6303	19.0721	19.0266	19.6379	20.543	21.4691	23.6598	25.5959	27.6112	29.5143	31.53	33.9928	36.6403	39.0577	41.0866	43.8346	45.7917	48.2268	50.9879	53.1828	55.2198	57.0487	58.6189	60.975	62.6747	64.0001	65.0963
	20.8037	20.7581	20.7385	20.2172	20.4583	20.1717	20.8819	20.0935	20.4192	20.061	20.113	20.1717	20.2433	19.703	19.8722	19.6769	20.074	19.8071	20.1977	20.0284	19.9438	19.8071	19.9568	20.3019	20.1261	20.5104	21.7498	21.9784	24.1121	25.4053	27.7365	29.071	31.2179	32.9864	34.8539	36.7476	38.8222	40.513	41.884	43.726	45.3766	46.5886	48.0765	49.664	51.1047	53.1138	54.052	54.8879	55.7249
	18.0266	18.1823	17.6958	17.5337	17.7866	17.819	17.832	18.098	18.0526	17.4106	17.3912	17.443	17.6375	17.2162	16.7176	16.9636	17.1968	16.7111	16.3422	16.7434	16.2323	16.187	16.1999	16.6593	16.1741	16.8729	17.644	18.468	19.7225	21.3777	22.9854	24.3088	25.5894	27.0902	29.0974	30.7003	32.2012	34.1196	35.1546	36.6336	37.9821	39.2394	40.5804	41.7217	42.8923	44.0246	44.5134	45.4378	45.6964
	16.7564	16.5299	16.6334	16.2517	16.6269	16.8665	17.1449	16.9118	16.6722	16.4328	16.2323	16.1417	16.3293	16.1805	15.657	16.0641	15.9348	15.7022	15.812	15.7539	15.7603	15.8896	15.644	15.5342	15.3727	15.6505	15.8379	16.2064	17.6375	19.1956	20.3215	20.7841	22.5013	24.217	25.8524	27.8553	29.071	30.8595	32.4074	34.233	35.5625	36.6671	38.1635	39.1385	40.1286	41.1272	42.3642	42.3913	43.1836
	14.7144	14.6951	14.7789	14.2566	14.1857	14.334	14.7144	14.7596	14.7015	14.7209	14.1728	14.1728	14.5403	13.8958	14.1084	14.1084	14.0633	13.5416	13.6511	14.1535	14.5725	14.3275	14.3017	14.9402	14.8886	14.0053	14.4242	14.1922	15.7474	16.8535	17.9942	18.8707	19.8787	21.4038	22.8807	24.3088	26.3064	28.3505	30.1037	31.3108	32.7401	33.8794	35.8435	36.2987	36.9151	38.7483	40.2162	40.2971	41.3298
	10.4218	10.4858	10.3258	10.1018	9.85229	10.217	11.0046	10.4666	10.6907	10.4346	9.89067	10.0954	9.74358	9.56457	9.79474	9.69243	10.025	9.53261	9.94184	9.78195	9.64128	10.0442	10.4346	10.8316	10.6971	10.5947	11.3508	11.7742	13.0462	14.2051	15.6311	16.7693	17.7996	19.8982	21.6519	23.0377	24.7748	26.4973	27.7431	29.1504	30.8529	32.1879	33.9061	35.0945	36.1179	37.6732	38.7684	39.5289	40.2971
	18.8837	19.3712	19.1241	18.3186	18.8902	19.4623	19.9568	19.742	19.5208	19.3192	19.2802	19.5273	19.2672	19.0396	18.7083	19.3452	19.2672	19.1241	19.6509	19.3712	19.3582	19.4688	19.5208	20.2628	19.9958	19.5728	20.3605	20.7124	22.5405	24.5385	26.4183	28.0996	29.8387	31.4104	33.4128	35.8502	37.8209	39.7781	42.3575	44.6832	46.7795	49.5544	50.9261	52.6591	54.5492	56.6395	58.0765	58.772	60.57
	27.1627	26.82	26.55	26.1616	26.3985	26.9189	27.1495	27.0045	27.4792	27.255	27.5452	27.6837	27.9015	26.8596	27.4133	27.2484	27.3012	26.313	26.708	27.0968	26.7212	26.9255	26.7476	26.8793	27.321	27.0638	27.8091	28.5355	30.4351	32.2345	33.8261	34.8072	36.4728	38.0157	40.3241	41.7758	43.6243	45.0774	47.0182	48.3225	50.089	51.5789	53.3276	55.1644	56.1474	58.5424	59.4473	60.0538	61.597
	15.2307	15.5859	15.6699	15.179	15.2049	15.4825	15.657	15.9801	16.297	16.4393	16.5169	16.6399	16.504	16.2905	15.8961	15.5277	15.7926	15.5342	15.7086	15.6246	15.5923	15.7022	15.9155	15.8314	15.8896	15.6828	16.3746	17.3134	18.6173	20.2042	21.9131	23.1359	24.9455	26.1682	28.4694	30.5279	32.035	34.3998	36.1581	37.6396	39.9196	42.0057	43.1227	45.227	46.2275	48.6508	49.7188	50.5211	52.425
	14.1986	14.1406	14.0311	13.6833	13.986	13.6125	13.9989	13.709	13.8894	13.6833	13.7992	14.0182	14.2373	13.986	13.6511	13.7734	13.7219	13.6318	13.4258	13.5674	13.928	13.7606	14.0375	13.9151	14.0182	13.7477	14.1084	14.837	16.1676	17.4819	18.9356	20.2824	22.0111	23.5288	25.6091	27.4924	28.7602	31.1183	32.6004	34.7537	36.58	38.4255	39.8455	41.8637	43.326	45.71	46.5546	47.81	49.6846
	17.5013	17.2356	17.1968	16.6464	16.6787	16.6593	17.0089	16.737	17.1514	16.9247	16.9636	17.1773	17.2421	16.8276	17.0931	16.7111	17.2292	17.4754	17.132	17.7088	17.8774	18.0396	18.2408	18.1953	18.3251	19.1436	19.5338	19.9112	21.1754	22.7956	24.2301	25.7735	27.8289	29.7659	31.8555	34.2597	35.7163	37.8478	39.2933	40.9719	43.1159	44.8259	46.6432	48.8286	50.6241	52.4457	53.9484	55.4758	57.2014
	15.5407	15.8314	15.7668	15.179	15.1468	15.3469	15.3921	15.3211	15.4244	15.1726	15.1726	15.4179	15.4115	14.8821	14.8563	14.9338	15.3082	15.25	15.3275	15.3598	15.0306	14.9273	15.0112	15.6699	15.4179	15.5923	15.8573	16.4522	17.8709	18.7277	20.0349	21.4169	22.6648	23.6795	25.4185	27.0507	28.3175	29.9182	30.9391	32.5139	34.0061	35.1212	36.3791	37.8881	38.6541	40.4118	40.9786	41.4514	41.9922
	17.8839	17.8774	17.8061	17.3393	17.5143	17.8644	17.7801	17.3652	17.3199	17.0089	17.2745	17.2875	17.4106	16.7046	16.9183	17.1449	17.0672	17.119	17.1514	17.5078	17.4819	17.2227	17.4819	18.0072	17.6764	18.3641	18.7083	18.8577	20.2563	22.0568	23.4764	24.7682	26.1748	27.6441	29.8188	32.0084	33.4594	35.6361	37.1096	38.9635	40.6142	42.8788	45.0094	45.8121	47.7007	49.7737	51.4483	51.9089	53.8035
	20.4518	20.732	20.4778	20.0414	20.1717	19.9763	20.1456	20.1065	20.1196	19.6379	19.3127	19.9177	19.716	19.4623	19.2932	19.5598	20.087	19.1111	19.4297	19.7615	19.4818	19.3842	19.7355	20.0024	19.9438	20.3605	20.9928	21.2341	22.7236	23.6729	25.2082	26.2406	27.6771	29.2893	31.0188	33.3661	35.0878	37.5054	38.3583	40.1488	41.9042	43.9431	45.5535	47.3389	48.5277	50.4045	51.6682	52.1428	53.6517
	17.8126	18.0785	17.9812	17.3523	17.4365	17.3263	17.845	17.3263	17.8385	17.3069	17.1125	17.5208	17.3004	16.9506	17.0543	17.0607	17.7347	17.3847	17.2745	17.8839	17.4624	17.3069	17.8774	18.2992	17.8709	18.5199	18.9227	19.6834	20.7711	22.2463	23.7712	25.3133	26.5171	28.3109	30.0904	32.2611	34.1062	36.1514	37.7471	39.6838	41.8569	43.5565	45.8666	46.8477	48.6234	50.8918	51.9983	53.0518	54.19
	26.629	26.965	26.7739	26.2274	26.6422	26.6554	26.6817	26.1419	26.6685	26.2274	26.5961	27.0441	26.8134	26.0234	26.2142	26.5236	26.5763	26.0695	26.1287	26.3327	26.1221	26.4446	26.4776	26.6751	26.7476	27.1759	27.4199	28.4232	29.5739	30.6671	32.6004	33.5661	35.3284	37.5658	39.1519	41.3636	42.5334	44.8871	46.4183	48.6097	50.6927	52.6522	54.3972	55.8703	57.4999	59.0504	60.8423	62.0446	63.0391
	19.8722	19.9177	19.5143	18.9876	18.7797	18.9032	19.2737	18.8902	19.1046	18.6563	18.4095	19.0396	19.5078	19.3582	18.5264	18.9616	18.8447	18.9032	18.7537	19.3257	18.9811	19.4102	19.4557	19.8722	20.0675	19.9698	20.7907	20.8037	22.6059	24.4532	26.2274	28.1194	29.8056	31.3374	33.8061	36.3791	37.8881	39.9803	41.6812	44.0313	46.064	47.1888	48.6166	49.9382	51.0085	53.1483	54.1141	54.6667	55.7596
	15.4825	15.2888	15.4179	15.0628	15.2565	15.2307	15.2049	14.8563	15.1984	14.8563	14.6951	15.405	15.3146	14.9015	15.1468	14.8951	15.0758	14.4758	14.766	14.5403	14.6886	14.4371	14.5145	14.6951	14.7467	15.1016	15.3082	15.8185	17.4041	18.2992	19.8266	20.9798	23.4305	25.1228	27.6903	29.9182	31.8688	33.8061	34.9074	36.5197	38.5465	41.0056	42.7433	43.977	44.8735	47.1478	47.8647	48.6508	49.4105
	20.5756	20.3996	20.5169	20.1	20.2563	20.6407	20.6147	20.4583	21.2015	21.2081	21.7629	21.6976	21.4691	20.7124	20.9341	21.0058	21.5082	21.1624	21.456	21.8347	22.3574	22.4163	22.0699	22.776	22.6255	24.2105	24.6632	25.1753	27.2023	28.8131	30.8927	32.3675	35.0744	37.1096	39.7445	42.5537	44.6221	47.0864	49.2736	51.462	53.9346	55.7734	57.6527	59.9631	60.3816	62.7728	63.8948	64.3161	65.6451
	36.694	36.292	36.2652	36.7342	36.1447	37.2437	36.6806	36.4795	36.6001	36.7007	37.2907	38.0627	36.7007	37.3712	36.2987	36.9621	36.6269	36.446	37.0492	37.5524	37.7001	38.0963	37.2572	38.1366	38.5331	41.2352	42.3236	43.4412	45.4038	46.9841	48.8902	51.847	54.0589	57.0556	60.4165	64.3653	65.8	69.2392	70.9272	73.0759	77.3967	79.9653	81.7705	83.6609	85.0481	87.5692	88.1097	89.3314	90.3061
	11.4342	11.3123	11.0816	10.7035	10.806	10.7548	11.1072	10.8381	11.12	10.7356	11.1649	11.3059	10.9021	10.5178	10.6715	10.6075	10.6779	10.6203	10.7163	11.0816	11.2033	11.447	11.5047	11.7549	11.4342	11.0367	11.9732	12.3906	14.2953	15.909	17.132	18.1239	19.5338	21.3516	23.2145	25.0308	26.9716	28.6214	30.329	31.7492	33.7394	35.402	36.9554	38.3113	39.3135	41.5257	42.3507	43.5633	44.3572
	15.0177	15.2952	15.1403	14.837	14.8241	14.5661	15.1403	14.766	15.037	14.4307	14.4436	14.8112	14.6499	14.8112	14.7209	14.766	14.8112	14.4242	14.5016	14.5725	14.7144	14.8499	14.5854	15.3792	15.5148	15.5988	16.0577	17.119	18.468	19.8201	21.3255	22.3117	23.7843	25.3396	26.6817	28.4298	29.9182	31.2312	32.1148	33.6127	35.509	36.4527	37.9216	38.829	39.8118	40.8031	41.6338	42.6147	42.933
	19.8787	19.6834	19.5468	19.0526	19.0266	19.4427	19.7615	19.2151	19.6184	19.5208	19.5728	19.755	19.7095	19.8071	19.5468	19.5663	19.5924	19.1696	19.2281	19.1956	19.0461	18.9292	19.1631	19.3387	19.6769	19.5273	20.1521	20.4843	21.4625	22.6386	23.9679	25.0243	25.8919	27.565	29.2099	31.105	32.8133	35.1078	36.8816	38.5869	40.7289	42.2695	44.7308	46.6227	48.9244	51.0154	52.5696	53.9001	55.3443
	14.1084	14.0504	14.2502	13.606	13.6962	13.561	14.334	13.87	13.8894	13.8765	13.7863	13.9344	14.1342	14.0182	14.0246	14.2373	14.0504	13.3357	13.6962	13.5996	13.606	13.7541	14.2631	14.2373	14.1793	14.0569	14.7789	15.1145	16.2517	17.43	18.8317	19.768	20.8233	22.1614	23.9744	26.3327	27.9543	30.1103	31.6628	33.9128	36.0643	38.3247	40.5062	42.1748	44.1603	46.7864	49.0408	49.7874	51.5239
	23.1097	23.0443	22.9854	22.4882	22.6975	22.5471	22.8937	22.534	23.0508	22.6255	22.8021	23.2014	23.005	22.8741	22.5732	22.9134	23.1555	22.8676	22.9003	23.0115	23.2537	23.0639	23.4109	23.7581	23.8105	24.0924	25.0505	25.642	26.82	28.5487	30.0639	31.4237	32.9398	34.6536	36.3054	38.5869	40.2702	42.4996	43.4209	45.7577	47.8373	49.3215	50.8506	52.5214	53.2517	55.538	56.4662	57.5902	58.6885
	13.6125	13.5867	13.5159	13.0333	13.5738	13.3743	13.6189	13.4708	13.4966	13.4644	13.3807	13.4902	13.3293	13.2006	13.0205	13.3164	13.4065	13.1298	13.2392	13.1684	13.1813	13.2199	13.1684	13.4322	13.6704	14.044	14.3082	15.0306	16.297	17.7412	19.3062	20.7124	22.2921	24.2826	26.438	28.5421	30.3356	33.093	35.168	37.0761	39.5626	41.4108	43.5429	45.1182	46.7932	48.8013	50.2467	51.517	52.6178
	24.5582	24.4466	24.04	23.5419	23.3847	23.7188	23.6402	23.8302	23.5747	23.3389	23.1163	23.7319	23.7057	23.4371	23.5091	23.496	24.1777	23.5157	23.8433	23.5485	23.6205	23.6074	23.5091	24.381	24.0465	24.2236	24.4597	25.0768	25.7537	26.4578	27.7497	28.899	29.9646	31.2112	32.7135	34.4399	35.6628	37.8813	38.6541	40.6412	42.547	44.1807	45.71	47.0933	48.9244	50.8506	52.1428	53.3069	54.0796
	19.716	19.7095	19.9438	19.6444	19.5208	19.3842	18.9616	19.0981	19.5078	19.1436	19.4492	19.3972	19.1566	18.8122	18.7797	18.6823	18.9421	18.4874	18.6823	18.5134	18.2797	18.2083	18.9941	19.4297	19.9047	19.742	19.6509	20.1065	21.1167	22.2659	22.6452	23.6074	24.5253	25.8853	27.3341	28.595	30.1037	32.1015	33.7527	34.9608	36.7342	38.8828	40.9854	42.7162	44.4523	46.9091	48.0901	49.7874	51.091
	7.55458	7.08343	7.28076	7.39536	7.62465	7.49089	7.69473	7.8859	7.77119	7.84129	7.79668	7.72022	8.2493	7.89227	7.85403	7.82217	7.68836	8.00063	8.22379	8.058	7.91777	8.49807	8.38962	7.96238	7.73933	8.9704	9.60932	10.9534	11.3893	12.5319	13.0912	14.4436	15.993	17.4884	18.4485	19.4297	20.6277	21.182	23.0574	24.3482	26.1616	26.7673	27.7167	28.6545	29.5739	30.9192	31.5831	32.4008	33.1529
	10.5883	10.4282	10.3706	10.8381	10.5306	10.441	10.742	10.8509	11.0944	10.8765	10.9278	10.7484	11.37	11.2418	11.556	11.3188	11.4919	11.6844	12.1658	11.9539	11.6715	12.2364	12.1979	11.8127	11.2418	13.0526	14.1857	15.993	17.2032	18.5784	19.7225	21.5539	23.9547	25.7866	27.0243	28.2713	30.1302	31.2444	33.0597	35.3619	37.6732	39.4818	41.0799	42.4251	43.7125	45.3562	45.9347	47.3594	48.2473
	13.8507	14.1277	14.1793	14.3598	14.3469	14.579	14.5338	14.8241	14.8047	14.5983	14.6757	14.6112	15.5019	15.0499	15.2759	15.0435	15.0112	15.2371	15.5923	15.3404	15.0499	15.741	15.4632	15.6634	15.25	16.187	17.2421	18.9356	19.8396	20.2498	21.3124	22.7564	24.2629	25.6354	26.1682	27.2352	28.6082	28.7272	30.5942	32.0084	33.2795	34.0795	34.9074	35.6294	36.8414	37.7403	38.1635	39.3875	40.1151
	12.0823	11.9539	12.2814	12.7761	12.699	12.744	12.9304	12.6412	12.8211	12.5319	12.5062	12.3906	13.355	12.8983	12.7376	12.7054	12.9304	13.0398	13.3614	13.2714	12.9883	13.31	13.1813	12.9948	12.8083	14.5725	15.405	17.1644	17.8969	18.9941	19.8852	21.443	23.5288	25.0505	26.3722	27.0111	28.3835	29.0974	30.7401	32.3076	33.7394	35.1613	35.8836	37.0157	38.103	39.3269	39.886	41.3568	41.7961
	9.38562	9.08535	9.25144	9.30255	9.25144	9.42396	9.30894	9.18116	9.05981	9.13645	9.13645	9.19394	9.66046	9.18116	9.24505	8.99595	8.83632	9.31533	9.51983	9.32172	9.15561	9.61571	9.53261	9.4623	9.22588	10.409	11.229	12.4934	13.3679	14.6564	15.4632	17.1708	18.7732	20.6798	22.0045	22.7694	24.2433	25.688	26.9979	28.8131	30.5213	31.6496	32.8999	34.2664	35.5023	36.9353	37.5188	38.6608	39.4616
	9.32172	9.07258	9.13645	9.71161	9.32172	9.36644	9.718	9.51983	9.718	9.25783	9.24505	9.42396	9.89067	9.48787	9.32172	9.21311	8.82355	9.4623	9.53261	9.37922	9.4623	9.60292	9.6221	9.39201	9.18755	10.3066	10.947	12.1144	12.8469	13.3936	14.276	15.1984	16.983	18.5394	19.4232	20.3345	21.2015	21.9653	23.3127	24.7222	26.5302	27.2352	28.2184	29.3422	30.3356	31.8223	32.1746	33.3461	33.7994
	6.6699	6.34565	6.55544	6.98161	6.87981	6.86072	7.12161	6.63174	6.7017	6.7017	6.61902	6.7653	7.389	6.98797	7.198	7.03251	6.96888	7.26802	7.76482	7.42084	7.26802	7.70747	7.68836	7.33169	7.00706	8.27481	8.78525	9.98022	10.6075	11.3252	11.9218	13.1105	14.8951	16.187	17.0219	17.7866	18.8707	19.9958	21.2733	22.8479	24.1777	25.3593	26.3525	27.6375	28.7007	29.8387	30.4085	31.6363	31.9885
	4.49907	4.32171	4.44839	4.81592	4.83494	4.71451	4.80958	4.55609	4.47373	4.41038	4.5941	4.29004	5.03782	4.91101	4.72084	4.75253	4.75887	5.17101	5.05685	5.36767	4.97441	5.43112	5.58979	5.0949	5.0949	6.25032	7.18527	8.45341	9.17478	9.80113	10.5947	11.5881	13.4387	14.6177	15.573	16.2646	17.4236	18.2148	19.5533	21.0319	22.3836	23.5485	23.9679	25.2345	26.2011	27.0177	27.6573	28.4562	29.2562
	7.72659	7.35079	7.56095	7.85403	7.94326	7.92414	7.89865	7.73296	7.91777	7.72022	7.49726	7.89865	8.31307	8.31307	7.68199	7.63102	7.75845	8.01975	7.90502	8.07713	7.90502	8.35134	8.22379	7.98151	7.80942	8.82355	9.37283	10.6907	10.9854	11.4855	12.5062	13.709	15.0306	16.4328	17.2421	17.7607	18.7927	19.5403	20.9145	22.0829	23.7909	24.3679	25.1031	26.4117	26.9716	28.3307	28.3769	29.7129	30.3953
	9.32811	9.07897	9.44952	9.93544	9.55179	9.54539	9.55818	9.55179	9.39201	9.50065	9.37283	9.31533	9.96103	9.61571	9.4623	9.41118	9.3984	9.66685	9.87788	9.83311	9.64128	9.77555	9.86508	9.80113	9.63489	10.4794	10.9021	12.5191	12.5898	13.7799	14.1599	15.9219	17.3523	18.8447	20.0349	21.3059	22.4621	23.4829	25.2016	27.2352	28.7933	29.6533	31.1449	32.3342	33.646	34.6869	35.6093	36.9755	37.7135
	17.8515	17.9877	18.072	18.6693	18.3381	18.2797	18.4939	18.416	18.3836	18.0201	18.9876	18.3122	18.9941	18.8642	18.7797	18.2018	18.5264	19.0136	19.2346	18.6303	18.6238	19.0656	19.0331	18.2408	17.9747	19.6704	20.1847	21.9262	22.5601	24.0859	24.7025	26.8003	28.3439	29.9381	31.2444	32.2943	33.2595	34.54	35.7163	38.009	39.6906	40.7019	42.0327	42.4996	44.0313	45.5399	46.0913	47.81	48.7602
	6.46643	6.25667	6.43464	6.59359	6.42828	6.42828	6.61902	6.42193	6.40921	6.19312	6.70806	6.42828	7.10888	6.848	6.87981	6.56815	6.46643	6.80983	6.97524	6.96252	6.75258	7.43994	7.4272	6.94979	6.80983	8.21741	8.89378	10.2874	10.9982	12.0245	12.7311	14.1277	15.9219	17.2875	18.5069	19.3712	20.4127	21.0515	22.8676	24.4729	26.359	27.3078	28.3902	29.7659	30.6539	32.4606	32.7801	34.0862	34.7738
	11.1969	11.0175	11.3765	11.7293	11.6394	11.5368	11.9282	11.6715	11.8961	11.8319	12.1144	12.4098	12.9497	13.2328	13.0784	12.9497	12.7376	12.9948	12.9626	12.7954	12.8019	13.0977	12.9369	12.5962	12.4098	13.7992	14.5983	15.6763	15.9219	16.9701	17.2097	18.5849	20.4974	21.6584	22.8545	23.4829	24.5582	25.7209	27.6375	29.746	30.6406	32.2212	33.5927	35.295	36.3054	38.2575	39.4616	40.7829	41.9313
	8.95763	8.75334	9.05981	9.55818	9.2706	9.27699	9.65407	9.59653	9.28338	9.30894	9.20033	9.35366	9.70522	9.69243	9.61571	9.28977	9.09813	9.55179	9.51343	9.57096	9.3984	9.87148	9.82671	9.718	9.38562	10.9278	11.6715	13.0526	13.5352	14.6757	15.573	16.9571	18.7472	20.1586	21.7237	22.3771	23.5222	24.6697	26.3788	27.9147	29.5672	30.8661	31.9486	33.0197	34.2063	35.6829	36.3389	37.284	37.8209
	8.83632	8.71504	8.86824	9.09174	9.10452	9.12368	9.22588	9.31533	9.38562	9.43035	9.57096	10.0186	10.313	10.2298	9.94823	9.90346	9.8395	10.1338	10.2362	10.1274	9.91625	10.249	10.0122	9.8459	9.61571	11.0046	11.7678	13.4644	14.2051	15.5277	16.2387	17.3458	19.4167	20.9276	21.9719	23.2603	24.1121	25.0768	27.0045	28.6016	30.2428	31.5499	32.5737	34.0795	35.2883	36.8883	37.492	38.7281	39.4616
	6.87344	6.58087	7.14707	7.68836	7.24256	7.36353	7.61191	7.49089	8.04525	7.95601	8.13451	8.01975	8.37686	8.16002	7.82217	7.84766	7.58643	7.94964	8.02613	8.01975	7.93689	8.11539	8.04525	7.72659	7.50363	8.41513	9.07258	10.3194	10.7099	11.9603	12.3071	13.8185	15.334	16.86	17.832	18.8187	19.9242	21.1167	22.6517	24.2695	25.642	27.077	27.8817	29.2099	30.3621	31.5101	32.4008	33.9728	33.8461
	18.6238	18.3446	18.7862	19.0916	19.3712	19.3387	19.6899	19.3517	19.3842	19.1761	19.6574	19.5793	19.9177	19.7225	19.5143	19.3322	19.0331	19.6639	19.4362	19.5468	19.3517	19.6314	19.6965	19.6834	19.4492	20.3019	20.895	22.2855	22.7956	23.7778	24.2301	26.3985	27.9477	30.0441	31.3307	32.8666	34.4065	35.7565	37.9216	40.0207	41.7217	43.6379	45.0978	46.4932	48.0765	50.0067	50.8506	52.728	53.8173
	20.5495	20.1261	20.3801	20.9341	20.5886	20.6212	20.732	20.543	20.8102	20.6733	20.895	20.9211	21.7041	21.7041	21.4299	21.3516	21.1102	21.3777	21.8021	21.8347	21.4038	21.8478	21.6323	21.3647	21.0972	21.9196	22.8545	24.1711	25.1031	26.3064	27.1166	29.5408	32.0217	34.3598	35.8368	37.7806	39.3269	40.8571	43.3124	45.7304	48.056	50.1576	51.4208	53.1552	55.5796	56.5701	58.0278	59.6215	61.0519
	7.93051	7.85403	7.8859	8.07076	7.93689	8.12814	8.29394	8.11539	7.96238	7.85403	7.84766	7.96876	8.47893	8.18552	8.28118	7.84766	7.63739	8.07076	8.08351	7.98151	7.59917	8.14089	7.93689	7.66925	7.87953	8.49807	8.57464	9.57735	9.7244	10.7035	11.1264	12.3649	13.5674	14.8821	15.6957	16.6658	17.7412	18.3965	19.9438	21.4495	22.7171	23.5354	24.696	26.0497	26.6817	27.7761	28.6941	30.0772	30.4351
	16.3746	15.5277	16.2323	16.7952	16.8341	17.0283	16.8211	16.8406	16.7046	17.1061	16.8924	16.9506	18.0136	17.6504	17.5662	17.3717	17.0348	17.6115	17.7931	17.5791	17.281	18.1564	17.9942	17.4171	17.3523	18.429	18.8772	20.2563	20.3084	20.7972	21.2276	22.6059	24.0662	25.3987	26.6224	27.0902	28.192	28.9387	30.7932	32.5538	34.0595	35.5157	36.138	37.9015	39.1856	40.405	40.9854	41.9922	43.1294
	14.2824	14.1148	13.9087	14.6177	14.5145	14.2953	14.4822	14.508	14.2888	14.5661	14.9209	14.8886	15.0758	14.766	14.9467	14.8499	14.2695	14.508	14.966	15.0758	14.1922	15.2759	15.037	14.5209	14.8563	15.1532	15.2759	16.4393	16.8082	17.268	17.5337	18.5004	20.0675	21.6062	22.6648	22.8283	23.3389	24.5319	25.6748	27.7299	29.3025	30.5213	31.5366	32.7468	34.0328	35.7966	36.359	37.9619	39.3067
	7.5928	7.44631	7.73933	8.08988	8.058	8.04525	8.42151	8.08351	8.43427	8.45341	8.46617	8.32583	8.87463	8.74695	8.67036	8.57464	8.31307	8.82355	8.5874	8.51721	8.44065	9.05342	8.72142	8.67674	8.41513	9.10452	9.76276	10.8701	10.7484	11.6266	12.1529	13.3357	14.8112	15.9413	16.7564	17.7347	18.7862	19.9633	21.443	22.7564	24.7879	26.1879	27.0111	28.3439	29.3819	31.2378	31.9419	33.3395	34.1863
	9.3345	9.28338	9.61571	9.79474	9.56457	9.97382	10.1018	9.92265	9.74997	9.80753	9.77555	10.1786	10.7548	10.4858	10.1146	9.93544	9.90986	10.4858	10.4282	10.5754	11.12	11.7357	11.8063	11.37	11.2739	11.4149	11.5881	12.9755	13.0848	13.4708	14.1793	15.4373	16.8535	17.9553	18.7602	19.5013	20.4257	21.1885	22.4228	24.1449	25.4579	26.5895	27.6178	28.7338	29.8255	31.3307	31.9752	33.5061	34.8072
	12.4741	12.1658	12.564	12.7633	12.5769	12.564	12.834	13.1363	13.3357	13.2006	13.1749	13.31	13.9795	13.7477	13.5352	13.3486	13.1877	13.5674	13.5095	13.4902	13.1684	13.7412	13.4129	12.9626	12.8597	13.7477	14.5596	15.7345	16.1547	17.2356	18.442	20.1	22.3052	24.217	25.8064	27.6046	29.7592	31.5898	34.0328	35.984	37.8948	39.2865	40.8099	42.5673	44.1535	45.8121	47.0182	48.6097	49.6503
	9.63489	9.51343	9.83311	10.1658	10.057	9.73079	10.0122	10.281	9.88427	9.92904	10.0634	10.281	10.4922	10.4474	10.4282	10.3194	10.2554	10.5498	10.5626	10.5562	10.3578	10.6203	10.7932	10.089	10.057	11.1713	11.6459	13.1749	13.4258	14.2953	14.7918	16.3293	18.2797	19.4948	20.9211	21.887	23.1555	24.0859	26.1945	28.1194	29.5341	31.0851	31.9154	33.2462	34.5133	36.0577	36.513	38.2172	38.6608
	30.3953	29.8387	30.6141	30.7401	30.6141	30.7069	30.7335	31.0254	31.3573	30.7335	30.833	30.7069	31.2976	31.1581	31.3108	31.0254	31.2179	31.198	31.9021	31.922	31.5034	31.9154	32.4274	31.5964	31.4702	32.1214	32.7068	33.4528	33.666	34.4332	35.2883	36.2451	37.5188	38.9164	40.0342	40.3646	41.2555	42.0666	44.1671	46.1389	47.9671	49.1983	50.4251	52.1153	54.6667	55.9673	56.7851	58.932	60.1863
	10.3322	10.0954	10.313	10.5306	10.5754	10.3066	10.505	10.4282	10.5242	10.6971	10.473	10.4282	10.9342	10.6459	10.6267	10.7163	11.0687	11.2354	11.1264	10.8701	10.947	11.6587	10.9854	10.9021	10.4986	11.12	11.7934	13.0591	13.4837	14.3469	14.6822	15.6505	17.3199	18.7667	20.1261	20.7646	21.7563	23.3585	24.801	26.5236	28.0269	29.071	30.4815	31.623	33.2395	34.7137	35.2014	36.9353	38.3046
	13.5996	13.4387	13.6253	13.8507	13.8958	14.3533	14.3017	13.9667	14.5596	14.3533	14.3469	14.0826	14.6435	14.45	14.508	14.3211	14.3533	14.6177	14.5467	14.5919	14.7789	14.8821	14.7725	14.9144	14.5016	15.1984	16.2905	17.1385	17.6893	18.3446	18.9681	20.0935	22.3052	23.7122	25.5433	25.9905	27.5452	29.0115	31.2179	33.2995	35.5759	37.3846	39.1654	41.269	43.3802	45.6215	46.6841	49.7668	50.8163
	9.96103	9.74358	10.1466	10.1274	10.0378	10.0122	10.249	10.1082	10.057	10.2618	10.4218	10.5818	11.1521	10.8445	10.7163	10.3834	10.3066	10.7292	10.8701	10.8893	10.473	10.979	10.5498	10.6587	10.4922	11.2162	11.6844	12.6026	13.1684	13.5481	14.3211	15.1016	16.9765	18.2018	19.0721	19.8526	21.0058	21.8021	23.4109	25.0965	26.5895	28.0797	29.3621	30.5411	31.922	33.646	34.707	36.1715	36.7945
	16.8211	16.601	16.86	17.4171	16.9442	17.0607	17.4106	17.3004	17.0802	17.7412	17.0802	17.3004	17.9228	17.9942	17.8969	17.5273	17.7736	17.9747	17.9553	18.1888	17.9747	18.3836	18.7083	18.0461	18.1953	20.0154	20.1651	20.9471	21.5409	22.364	22.5274	23.922	25.2673	26.6027	27.9081	27.9477	29.5341	31.0188	32.9398	34.9608	37.056	38.8222	40.1556	41.6676	43.5226	45.3018	47.2161	49.1709	50.7614
	11.909	11.71	11.9346	12.5576	12.4484	12.442	12.8276	12.5769	12.7054	12.6219	12.6926	12.7954	13.1684	13.014	12.9626	12.789	12.4291	13.1105	13.503	13.928	13.7412	14.9273	15.1532	14.6241	13.825	15.179	15.8702	17.5467	18.2343	19.4297	20.3801	21.9327	23.9482	25.241	26.9386	28.1788	29.6136	30.8993	33.1929	34.7137	36.4728	37.8679	39.2596	40.1421	41.6541	42.8246	43.3327	43.9024	44.6764
	9.51983	9.32172	9.64128	9.92265	9.6221	9.94823	10.025	9.82671	9.90986	9.89706	10.0122	9.89706	10.5498	10.153	10.1146	9.82032	10.0698	10.1146	10.4218	10.4602	9.96103	10.5434	10.1466	10.249	9.98661	11.5496	12.0759	12.8597	13.2842	13.7799	13.9924	14.7725	16.3487	16.9183	17.8839	18.2862	18.7732	19.6314	20.7515	22.1548	23.1228	24.0596	24.7354	25.78	26.7476	27.6507	27.9147	29.3091	30.0308
	12.0695	11.8576	11.986	12.1144	11.9539	12.185	12.2878	12.108	12.2878	12.3584	12.442	12.5383	12.9948	12.7311	12.9176	12.6219	12.1722	12.7183	12.7761	12.8726	12.5705	13.0591	12.9755	13.0462	12.7954	14.6564	15.573	17.3134	18.2408	19.3582	20.2954	22.1352	23.8499	25.7143	26.9716	27.8949	29.1967	30.3423	32.4407	33.726	36.138	36.9889	37.7605	38.681	40.041	41.2622	41.6812	43.1836	43.57
	12.0053	11.9154	12.0181	12.1272	12.1786	12.3906	12.6026	12.5576	12.8276	12.4869	12.8147	12.8404	13.4194	13.162	13.0398	12.7504	12.7826	13.1749	13.2456	13.3357	13.0848	13.6704	13.4902	13.2971	12.8533	14.0762	14.8499	16.1547	16.5946	17.7866	18.5978	19.8396	22.0699	23.5943	25.1425	25.9971	27.532	28.8131	30.5279	32.3276	34.2063	35.6695	36.8481	38.4726	39.6838	41.0394	41.7082	43.4751	43.7803
	9.59014	9.53261	9.77555	10.2298	9.95463	9.85869	10.345	9.96742	10.0442	10.0762	10.025	10.057	10.5626	10.3706	10.377	9.95463	9.88427	10.2746	10.1978	10.4346	10.4346	10.742	10.7035	10.6459	10.2298	11.0303	11.6074	13.2006	13.6125	14.5532	15.1468	16.6593	18.2732	19.8201	20.6603	21.3842	22.1875	22.9068	24.2629	25.4842	26.7871	27.7893	28.3902	29.3753	30.5213	31.4304	31.8555	33.0131	33.4461
	6.06605	5.9009	6.06605	6.52364	6.07241	6.20583	6.34565	6.16771	6.35836	6.20583	6.11052	6.27574	6.89253	6.7653	6.40921	6.28845	6.26303	6.64446	6.7653	6.6381	6.39014	6.94343	6.68898	6.441	6.33294	7.45905	8.12176	9.32172	9.95463	10.5242	10.8637	12.2107	13.7992	14.6306	15.5665	16.0771	17.0543	17.819	19.0591	20.7124	21.7759	23.0639	23.8368	24.8404	25.9971	26.7278	27.1825	28.2184	28.5818
	9.13645	9.22588	9.21311	9.44952	9.28977	9.50065	9.69243	9.56457	9.71161	9.37283	9.44313	9.38562	10.0378	9.89067	9.4623	9.25144	9.51983	9.60932	9.67325	9.7244	9.40479	9.98661	9.718	9.57735	9.34728	10.1722	10.774	12.0438	12.6733	13.5867	13.8958	15.5213	17.1385	18.6368	19.5858	20.4713	21.4756	22.3117	24.0072	25.3067	27.1561	28.0731	29.3158	30.2296	31.5101	32.7002	33.2862	34.3865	34.7471
	10.9213	10.7868	10.8124	11.0431	10.8957	10.9534	10.9278	10.9598	10.8701	10.742	10.9406	10.6843	11.2482	11.0367	10.569	10.7996	10.4922	10.7996	11.1841	11.0431	11.0944	11.4983	11.4278	11.0111	10.7035	12.1401	12.7183	14.1857	14.9338	15.6893	16.1288	17.5532	18.9616	20.3931	21.3255	22.2398	22.8741	23.4895	24.9061	26.3327	27.5716	28.443	29.2959	30.3356	31.1847	32.4407	32.6736	33.7527	34.3131
	11.0559	11.2803	10.9021	11.447	11.3316	11.1969	11.1585	11.1713	10.8381	10.8188	11.1777	11.2739	11.37	11.4278	11.447	11.0623	11.0495	11.2739	11.5111	11.6394	11.2098	11.9796	11.6651	11.6202	11.447	13.0333	14.0375	15.4244	16.5169	17.8839	18.429	19.8591	21.8608	23.3847	24.2826	25.6025	26.3656	27.2418	28.7933	30.5478	31.7492	32.8932	33.646	34.7137	36.1447	37.2907	38.0157	39.4347	40.1151
	16.3746	16.5234	16.2905	17.0348	16.5816	16.7564	17.0219	16.9571	16.9765	16.601	17.1255	17.0737	17.7088	17.43	17.5273	17.5013	17.456	17.8515	17.832	18.0655	17.845	18.3446	18.1953	18.0396	17.9358	19.4883	20.1782	21.7955	22.6648	23.9679	24.8207	26.6158	28.6677	30.3025	31.7226	32.8	33.8727	35.0611	36.8749	38.6272	40.2162	41.7487	42.7704	44.33	45.4923	47.2911	48.2132	50.185	50.7888
	9.89706	10.0186	9.93544	10.1466	10.2234	10.3834	10.377	10.4602	10.2426	10.441	10.5434	10.7035	11.0367	10.8573	10.7548	10.6523	10.6203	11.1392	11.3765	11.2482	11.0751	11.6459	11.7742	11.3444	10.8957	12.2685	13.0205	14.3017	14.9273	15.6828	16.2517	17.3587	18.8317	20.0154	20.8559	21.2733	22.4163	22.9984	24.4663	25.4513	26.55	27.565	28.1854	29.1371	29.6665	30.6406	31.0586	31.6894	31.9552
	15.5471	15.3404	15.5536	15.812	15.6376	15.4632	15.5665	15.7991	15.7539	15.6182	15.4309	15.8508	16.3164	16.1094	16.0189	15.741	15.9478	16.724	16.7046	16.9701	16.6722	17.1125	17.1449	16.9701	16.7434	18.6953	19.8526	21.9588	23.2734	24.8141	26.0234	28.0269	30.2627	32.2079	33.7327	34.9141	36.6336	37.9619	39.6569	42.0598	44.0856	45.5875	47.2843	48.815	50.3153	52.0809	53.0863	54.5907	55.7457
	15.3598	15.4115	15.7926	16.2452	16.1999	16.5816	16.8535	16.4716	16.5557	16.2711	16.1547	16.297	17.0737	16.8017	16.6269	16.8276	16.491	17.0348	17.1708	17.3976	17.1385	17.8839	17.7866	17.8385	18.5524	21.1559	22.2725	24.2695	25.2345	27.0375	28.225	30.1103	32.2478	34.5534	35.6762	37.0358	38.7214	40.1488	42.2492	43.6243	45.6283	47.2365	48.4388	49.9039	51.352	53.1483	54.19	55.6488	56.5424
	17.7931	17.3004	18.2862	17.9812	18.1629	18.3511	18.085	17.8774	17.6958	17.9098	18.0915	18.3901	19.0656	19.2477	18.9162	18.6563	18.2018	18.8967	19.0786	18.7992	18.8577	19.1501	19.0591	19.3907	18.5913	20.0935	20.3736	21.7955	22.4947	23.6074	24.6435	25.8195	27.7629	28.8924	29.5408	31.0121	31.3706	32.4407	33.4394	35.4154	36.8213	37.7538	38.486	39.2192	39.9062	41.2082	41.7014	42.4725	43.2514
	14.2115	13.7219	14.1535	14.766	14.4049	15.037	14.7467	15.1274	14.7467	14.8886	14.8434	15.0177	15.5859	15.3598	15.2565	14.7467	15.1209	15.2242	16.3681	15.9672	15.2823	16.1288	15.9866	15.8379	15.4567	17.1773	17.8126	19.1566	19.3582	20.4518	21.2146	22.194	24.1318	25.4119	26.8991	27.6903	28.9982	29.8453	31.7293	33.3195	34.9408	36.6738	38.0224	39.4279	40.8031	42.3575	43.3938	44.5609	45.4038
	16.1288	15.9801	16.187	16.394	16.3746	16.5234	16.8406	16.7823	16.86	16.7305	16.6593	16.6658	17.3134	17.1903	17.0283	16.9247	16.8794	17.2939	17.6115	17.5597	17.5662	17.9163	17.8061	17.1514	16.9701	18.5069	19.3517	20.6212	21.8347	23.0574	23.9285	25.4382	27.2814	29.4944	30.6738	31.5565	33.2529	34.4399	36.6135	38.6003	40.5332	41.5865	43.1565	44.6764	46.0913	47.7212	48.8013	50.2056	51.1116
	9.29616	8.45341	9.27699	9.73719	9.32172	8.91294	9.34089	8.7661	9.13645	9.25144	8.89378	9.23227	9.90346	9.32172	9.49426	9.28338	9.24505	9.36005	9.69243	9.43035	9.67325	10.0442	9.89067	10.0314	9.66685	11.0367	12.0823	13.1427	14.0504	15.0887	15.7733	16.5169	18.455	19.9242	20.6864	21.1689	22.4817	22.776	23.7909	25.8392	27.5056	28.3968	29.3488	30.1832	31.9087	33.093	33.666	34.9207	34.9207
	22.6386	22.1222	22.194	22.4751	22.3182	22.2921	21.8347	21.7106	21.7172	22.1026	21.6519	21.9915	22.0111	21.678	22.2659	22.1614	21.7694	21.998	21.9915	21.5996	21.5605	21.3842	21.4952	21.0841	20.7776	20.9341	20.8754	21.195	21.4299	21.2015	21.5735	21.332	21.678	22.6975	23.2799	24.0334	24.5516	25.8853	26.7871	27.9873	29.0048	29.8387	30.4085	31.9685	33.5061	34.8606	35.5491	36.9956	37.4584
	19.2737	19.1826	19.0981	19.8136	18.8122	19.0461	19.2151	18.8902	18.9486	18.7212	18.7732	18.5913	18.7212	18.3251	19.1501	18.7667	18.7212	18.481	18.6303	18.5199	18.5913	18.5913	18.098	18.6498	17.8126	17.631	17.7542	18.4745	18.4225	18.7277	18.7537	18.4939	19.3712	19.9242	20.2693	21.1298	21.691	23.0508	23.4371	24.7945	25.9247	26.5039	27.7101	28.8594	30.0573	31.5366	32.5405	34.3464	34.9942
	25.6617	25.6683	25.1819	25.8984	25.2739	25.2016	25.1031	25.1556	24.9783	25.287	24.9652	25.09	24.8207	24.7419	24.7551	24.9849	24.6697	24.6303	24.3941	24.6041	24.4532	24.4204	24.099	23.9285	24.0072	23.6598	23.496	23.7057	24.0334	24.2892	24.381	24.2892	25.0768	25.6025	26.6356	27.0507	28.0665	29.3621	30.5213	31.2444	32.7068	34.4065	35.6963	36.9286	38.6272	40.0949	41.3636	42.9668	43.8888
	22.1287	21.5148	21.5996	22.0895	21.5213	21.6127	21.0645	20.9471	20.9341	20.6864	20.9211	20.8624	21.1102	21.0972	21.2015	21.1493	20.5625	20.6277	20.3345	20.8233	20.2303	20.7776	19.8591	20.3149	19.9307	19.6965	19.2802	19.8787	20.0024	19.9893	20.087	20.113	20.1651	20.7255	21.3647	22.1026	22.6386	24.2433	24.8667	25.9511	27.4462	28.4364	29.3158	30.76	33.1996	34.4733	35.9238	38.1433	39.2596
	19.2346	19.1111	18.9551	19.3647	18.6303	18.8772	18.468	18.2213	18.2148	18.3381	18.3706	18.3251	18.6173	18.072	18.5654	18.8512	18.7472	19.0786	19.3647	19.2802	18.7407	18.8902	18.3901	18.2408	18.0007	17.4819	17.3328	17.7672	17.6829	18.0007	18.2797	18.0591	18.4874	18.9227	19.5403	20.5886	21.0972	22.1483	23.0115	24.2301	25.4776	26.708	27.6046	28.8263	30.382	32.0217	33.0464	34.7805	36.3791
	27.8685	27.5584	27.3869	27.4397	26.8991	26.965	26.6488	26.6224	26.438	26.471	26.3656	26.2669	26.5302	25.9182	26.1221	26.0892	25.7274	25.7274	26.1353	25.8721	25.9905	25.9379	24.8995	25.2213	24.9586	24.8076	24.1187	24.3679	24.6303	24.4532	24.8535	24.65	24.7419	25.4185	25.7209	26.5171	26.9979	28.0335	28.8528	29.7924	31.4835	31.6496	32.8	33.9328	35.5023	36.9755	37.5927	39.6299	40.5062
	23.6664	23.3585	23.4698	23.7778	23.4305	23.352	22.9592	22.9788	22.7302	22.6386	22.8021	22.6713	23.2079	22.8807	23.0639	22.776	22.6713	23.221	22.6844	22.3444	22.364	22.6582	22.2267	22.2855	22.3574	22.2267	22.0241	22.3574	22.8807	22.7236	23.2996	23.293	23.4502	24.6894	24.8273	26.0958	26.8003	28.5025	29.3753	30.9789	32.4939	34.2664	35.4287	37.0492	39.2192	40.8571	41.7082	43.9024	45.3358
	19.0071	18.9421	18.8122	19.7485	18.7083	18.5394	19.0526	18.455	18.442	18.6043	18.8057	18.6433	18.8252	18.7018	18.2083	18.7342	18.3446	18.6173	18.9032	18.5069	18.5459	18.2537	17.9553	17.9877	18.0266	17.4754	17.281	18.8447	18.6238	18.6238	18.5524	18.1953	18.3641	18.9227	19.3387	19.9633	19.6054	21.4952	21.5082	22.2398	23.6009	24.2564	24.7157	25.3856	27.1166	28.1194	28.7338	30.7932	31.1781
	27.1232	27.2946	27.0045	27.8487	27.1561	27.9081	27.3144	26.6224	27.3737	26.8727	26.9716	26.9189	27.1429	26.7344	27.1759	27.1825	26.6619	26.5302	26.6488	26.4315	26.3393	26.438	26.3393	26.6554	26.2998	25.2016	25.2476	26.155	26.1155	26.708	26.6619	26.1813	26.7673	27.4331	28.3373	29.5275	29.7592	31.5499	31.8489	33.093	34.9675	35.5826	37.237	38.8693	39.7916	41.911	42.7298	44.0856	45.7236
	24.6238	24.4729	24.9192	25.3856	24.5844	25.0834	25.044	25.1819	25.1491	24.8338	25.3199	25.3199	25.6091	25.5236	25.4382	25.6222	25.1425	25.2213	25.3987	25.0571	25.1228	24.8601	24.9914	24.3548	24.6566	24.1318	24.0269	25.2279	25.5171	25.044	25.7866	25.1162	25.8458	25.7472	26.1616	26.5368	26.5632	28.0203	28.6743	28.5223	30.1567	30.6671	31.0652	31.7359	33.3794	34.6602	35.723	36.9017	38.2642
	38.6407	38.271	37.9351	39.125	37.8209	38.4995	37.9082	38.2374	37.8478	37.4517	38.009	37.4383	37.6464	37.5121	37.9485	38.2777	37.8948	37.6732	37.7806	37.5658	37.6195	37.9619	36.9084	37.2437	36.9286	35.7297	35.8033	36.4594	36.5063	37.3108	37.2572	36.8883	36.6336	37.237	37.8209	38.0627	38.4659	39.4751	39.3943	40.223	41.2352	41.4311	41.884	42.9194	44.106	46.0708	46.2956	47.4754	48.5892
	15.5665	15.7086	14.9531	15.2694	15.3146	15.4825	15.263	15.1209	14.7015	14.2631	14.6177	14.5983	14.9467	14.9725	14.9467	15.2371	15.2952	15.1597	15.1597	14.9015	14.6822	14.3017	13.606	14.1213	13.5931	13.2392	12.9176	13.606	13.5996	13.4258	13.4	13.355	13.9473	14.1148	14.4371	14.6951	15.1984	15.8961	16.9765	17.5208	18.5913	19.1696	19.8787	20.7907	21.8608	22.6517	24.217	26.0563	26.7937
	25.0768	25.09	25.2542	25.5039	25.0768	25.2279	25.333	24.8535	24.65	24.6632	24.8667	24.8338	25.2805	24.9783	25.1885	25.1294	24.9849	25.4579	25.2805	25.0111	24.8273	24.7616	24.2892	24.4532	23.8564	23.4175	23.3389	24.0793	24.1711	23.9023	24.4269	24.4007	24.2367	24.6303	25.4316	25.2608	25.8853	26.741	27.6309	28.2845	29.3555	29.4944	30.5213	31.4038	32.3808	33.6727	34.6669	36.1782	37.4987
	23.2799	22.5078	23.0639	22.9854	22.0372	22.4097	22.9657	21.7694	22.9854	22.1222	22.0045	22.1352	22.5536	21.8543	22.2529	21.9392	22.1352	21.5409	21.456	21.2537	21.4299	20.9341	21.0515	21.6388	21.2015	19.5208	19.5858	20.9798	21.195	20.8298	20.4648	20.5234	20.3084	21.4952	21.6453	22.5798	22.7694	24.2367	24.8207	25.1491	26.1419	26.5961	28.3109	29.0048	30.2627	32.4274	33.3661	35.2148	35.6695
	35.0143	34.6602	34.8072	35.8167	35.0744	35.6494	35.1613	36.0978	35.81	35.1012	35.9037	36.0443	36.3255	35.6361	36.0376	36.1982	35.529	35.9506	35.7766	35.4555	34.48	35.2081	34.4399	34.1196	33.6527	32.8666	33.2395	34.193	34.1729	34.5935	34.9475	34.727	35.168	35.4755	36.4594	36.6671	38.2978	39.3741	39.731	40.5265	40.7896	42.1951	42.4048	43.8753	44.5745	47.4754	49.253	51.8745	52.6729
	29.2099	29.3819	29.0445	29.5408	28.8395	29.3753	28.9255	29.2562	28.6082	28.6346	28.8065	28.8395	28.9652	28.5091	28.8594	28.7602	28.7999	29.0181	28.4893	29.1041	28.3373	28.1194	28.0335	27.9477	27.8223	27.0704	26.8793	27.1957	27.4331	28.2646	28.5752	27.8949	28.7933	29.2231	30.1501	31.3108	32.0417	33.3928	34.6602	36.0978	37.1767	38.9702	40.0544	41.6338	43.8006	45.5467	46.9705	48.6029	50.6927
	32.1547	31.9486	31.8223	32.035	31.2245	31.8489	31.2046	30.9789	30.7401	30.6738	30.9922	31.0586	30.7733	30.6406	30.7865	30.7136	30.3887	30.508	30.1832	30.3489	30.3754	29.8056	29.7725	29.5143	29.693	28.1656	27.9147	28.6677	28.7139	29.243	29.9049	29.9646	30.5146	31.7093	32.7068	33.7194	34.7738	36.4059	37.4651	38.8021	40.196	41.6136	42.5944	43.9092	45.6352	46.6977	48.2132	48.9587	49.8353
	24.2236	23.8564	23.6336	24.4269	23.4044	23.745	23.7778	23.3192	23.1752	23.2799	23.1621	23.221	23.6205	22.9068	23.4764	23.1424	22.776	23.2603	23.1359	23.352	23.2734	23.0246	22.9265	22.7825	22.3836	22.364	22.2594	22.9199	22.9134	23.4895	23.6729	24.2498	24.5975	25.6157	26.8925	27.6969	29.0644	30.508	31.4503	32.6469	34.5534	35.509	36.9755	38.15	39.1654	40.6951	41.5933	43.3531	43.6853
	27.6903	27.5782	27.5188	28.1722	27.5914	27.7827	27.3737	27.5584	27.288	27.1364	27.3473	27.288	27.6375	27.2748	27.5914	27.5716	27.1298	27.7167	27.4397	27.3869	27.2484	27.4199	27.4528	27.2946	27.0704	26.313	26.5632	27.9147	27.5056	28.1062	28.1722	28.0996	28.5752	28.7007	29.7129	30.0441	30.634	32.3143	32.8666	33.8794	35.509	35.7833	37.0023	38.318	40.4388	41.7217	42.8314	44.7715	45.9959
	32.0749	31.7426	32.0749	32.1946	31.3374	32.0151	31.2312	31.4104	31.3639	31.0188	31.603	31.5233	31.7957	31.7492	32.0682	31.9685	31.2312	31.5366	31.5433	31.3706	31.3972	31.2179	30.6274	31.105	30.5743	30.3091	30.0242	30.9856	31.1913	31.1183	31.4636	31.3108	31.7426	32.2212	33.073	34.5534	34.9141	36.7476	37.6061	39.0443	40.7086	41.769	43.2311	45.2678	46.4387	48.6166	49.616	52.0603	53.2379
	24.9126	24.9061	24.5582	25.1031	24.6697	24.8732	24.3023	24.1055	23.9416	23.8695	24.1777	23.863	24.158	23.5485	24.04	23.9547	23.8957	23.804	24.1383	23.922	23.4502	23.4305	23.4895	23.7909	23.0508	22.534	22.8283	23.5419	23.5091	24.2105	24.8338	24.9126	25.8721	26.7673	27.9345	29.5209	30.4417	32.2677	33.3128	34.8539	36.8615	38.0358	38.903	40.4118	41.4311	43.387	44.3164	45.8666	47.2707
	20.354	20.1065	20.0479	20.5039	20.1912	20.3345	19.6184	19.7615	19.8331	19.6639	19.5793	19.7615	20.3084	19.5728	19.9828	19.9958	19.716	19.9242	20.0479	19.9177	19.8657	19.8396	19.4362	19.3387	19.2737	19.1696	19.3257	19.755	20.3215	20.6212	20.5756	20.6212	21.4103	22.2333	22.8937	23.9679	24.6894	26.2011	27.466	28.9387	29.9778	31.829	33.0064	34.4466	36.1581	37.6866	38.9904	40.2837	41.6338
	17.2616	17.1514	16.9247	17.7996	17.1514	17.3717	16.9183	16.9442	17.3004	16.4457	16.4781	16.983	17.0931	16.7564	16.9183	17.2551	16.8535	17.1773	17.1255	16.996	16.8859	16.8535	16.5234	16.4846	16.4716	16.3487	16.381	16.5752	17.0931	17.3847	17.644	17.9617	18.7148	19.6704	20.7255	21.8347	22.5144	24.1449	25.3987	27.1166	28.6082	29.5672	30.906	32.2544	33.8727	35.4421	36.7342	38.3516	39.6973
	8.60654	8.11539	8.47255	8.48531	8.67674	8.51721	8.29394	7.90502	8.26205	7.99426	7.93689	7.84129	7.95601	8.007	7.80305	8.23654	7.89865	7.69473	8.13451	7.87953	7.93689	7.8859	7.78393	8.1919	7.77119	7.50363	7.41447	7.50363	8.06438	8.45341	9.31533	8.98317	9.44952	10.1786	11.2482	12.0951	13.0784	14.8176	15.4309	16.9312	18.2018	19.5858	20.732	22.2594	23.1752	24.9849	26.0695	27.1298	28.3439
	21.9457	22.3182	22.1352	22.4163	21.7106	21.789	21.8216	21.6976	21.3385	21.9392	21.7498	21.4103	21.8804	21.7172	21.8608	21.8086	21.5409	21.7041	21.8282	22.0764	22.2071	21.8608	21.58	21.7759	21.5605	21.4756	21.4952	22.0045	22.6844	23.5747	23.4633	23.6205	24.3154	25.1885	26.4051	27.0507	28.225	29.6136	30.4417	32.2212	33.4061	34.7003	35.7699	37.2102	38.3785	39.6636	41.1677	42.7772	43.9838
	22.1614	22.8349	22.3836	23.3258	22.9461	23.0508	22.6452	22.3705	22.9854	22.181	22.4359	22.4359	22.5798	22.1614	22.1352	22.3967	21.8478	22.3182	22.534	22.5013	22.1614	22.4228	21.8086	21.9523	21.7433	22.3509	22.0568	22.6059	23.1686	23.6926	24.3613	24.6303	25.4513	25.9905	27.321	28.8858	29.8983	31.7891	32.434	34.1396	36.138	36.9822	38.4255	40.0949	41.7961	42.784	44.0721	45.1386	46.2684
	28.8395	28.9387	29.4084	30.2031	29.8056	29.4812	28.8462	28.7272	28.3637	28.1392	28.0467	28.4364	28.5289	28.41	28.2118	28.5884	27.9675	27.6903	28.0401	28.5421	27.7431	27.8685	27.6573	27.8223	27.7629	27.8619	27.8421	28.6875	29.4613	29.7791	30.8396	30.7932	31.9021	32.8	34.4933	35.723	37.0962	39.2125	40.1488	42.6485	44.0992	46.1117	47.1888	49.1024	50.7614	52.425	53.7483	54.6736	55.6349
	29.2893	28.9255	28.7404	29.5606	28.7338	28.628	28.9255	28.5752	28.0137	27.6771	27.6705	27.6573	27.9675	27.5716	27.7497	28.2845	27.5518	27.7101	27.8949	27.7365	27.7761	27.8949	28.1062	28.6082	27.9807	27.4792	27.4924	27.9873	28.2448	29.0644	30.0639	30.5677	31.2909	32.7002	33.8194	35.616	37.3779	39.1519	41.1677	42.7501	44.4726	45.9755	47.2434	48.7192	49.8285	51.8058	52.6178	54.6045	55.6142
	27.1957	27.6507	27.1891	27.0968	27.2814	27.0573	27.2221	27.1759	26.8134	26.4973	26.9255	26.5236	27.1232	26.8662	27.5056	27.6178	27.2089	27.4594	27.3539	27.2946	27.0243	26.9584	26.7607	26.8859	26.7015	26.7542	26.8332	26.9914	27.8091	28.5685	29.4018	29.3687	30.7268	31.0719	31.9353	33.0664	33.9461	35.5826	36.6873	38.2575	39.9129	40.7086	41.7623	43.4819	45.8461	47.5232	47.9671	50.4319	51.1391
	18.2343	17.832	18.2278	18.8512	18.2732	18.4874	18.5329	18.3057	18.7083	18.1499	18.4225	18.5978	18.2213	18.2602	18.3446	18.085	18.0136	18.0526	18.3057	18.085	18.2343	17.4754	17.5662	17.3393	17.1903	17.3004	17.3263	17.6375	18.1175	18.442	19.0591	19.0461	19.9958	20.4322	21.7302	22.8545	23.6271	24.9914	26.0629	27.4792	29.3952	30.4152	31.5366	32.6536	34.4666	35.9305	37.0761	38.4591	39.3606
	22.5601	22.8218	22.6713	23.1032	23.6795	23.6795	23.5485	23.4567	23.9154	23.6533	23.3585	23.4044	24.0269	23.221	23.4109	23.4305	23.0704	23.221	23.3978	22.9723	23.1424	23.0901	22.7956	22.8479	22.0307	22.2921	22.2659	22.6713	23.3061	23.7516	23.8499	23.9023	24.2105	25.2936	25.9642	26.9452	27.6573	28.9321	29.5275	31.4901	32.3409	33.2862	34.3798	35.7364	36.9554	38.365	39.4751	40.6951	42.1748
	38.6071	38.7146	38.2038	39.226	37.9754	38.6003	38.1769	38.3852	38.5667	38.4121	38.4457	38.6945	39.1115	39.2462	38.8357	39.3673	39.0106	38.5734	38.6138	38.9433	38.439	38.5197	38.8626	38.5465	38.1836	37.7605	38.3987	38.8021	38.8357	39.3202	39.3135	40.0005	40.3039	40.9246	42.2357	42.8178	43.821	45.4038	46.4523	47.3389	49.4448	50.7202	51.792	53.6586	54.6529	56.8961	58.4102	59.8167	60.6329
	34.1663	33.9328	33.6794	34.6001	34.0262	34.0528	33.9528	34.0328	33.7461	33.5461	33.5261	33.646	32.5405	32.1015	32.1879	32.1081	31.6828	31.8157	31.9286	32.1081	31.4237	31.9552	31.4436	31.8024	32.0217	31.7226	31.6496	31.7559	32.1946	33.2595	33.4661	33.7461	34.7337	35.3552	35.8702	36.9151	37.6262	39.0981	40.2769	41.6541	43.0075	43.9295	44.9754	46.5069	48.179	49.5475	51.1459	52.9553	54.2522
	46.3024	45.1114	45.7917	46.2071	45.9687	45.4991	44.9822	45.5671	45.3426	45.193	45.7168	45.1862	45.295	46.0368	45.3766	45.3086	45.3154	46.0436	45.887	45.091	45.5467	45.8189	45.1182	44.5541	45.2406	44.9346	45.3154	46.875	46.6636	46.6636	48.1038	48.3636	47.9535	48.8423	50.2536	51.2284	52.6178	53.2862	54.7703	55.9119	57.8819	58.9947	60.9471	63.965	65.624	67.3724	69.1046	72.086	72.6983
	24.9061	24.9586	24.7222	25.3002	24.847	25.2805	24.8798	24.696	25.2016	24.3154	25.1359	24.6303	25.4513	24.4204	25.0046	24.9192	24.8667	25.1622	25.3725	25.6091	25.379	25.3002	25.1294	24.9061	24.9652	24.3351	24.5057	25.1294	25.1622	25.8064	25.9313	25.9576	26.8925	27.3473	28.4364	29.5341	29.9977	31.3042	32.0948	33.1396	34.8072	35.3752	36.694	38.15	40.1421	41.4987	43.0617	45.1318	46.0436
	28.0863	27.9543	28.1326	28.1656	27.8421	28.3373	27.9873	27.6507	27.4397	26.9518	27.3737	27.2418	27.8487	27.2484	27.3605	27.7761	27.6639	27.7365	27.7959	27.8685	27.5386	27.8553	26.7476	27.3539	27.3144	26.7015	27.1627	27.7365	27.5716	28.2184	28.5884	28.9057	28.9982	29.799	30.1037	30.9856	32.0549	33.8928	34.707	36.0844	38.4054	39.3337	40.8436	42.7569	44.3911	46.1185	47.2229	48.7192	50.1713
	25.4645	25.2082	25.0308	25.7143	25.09	25.1951	25.0243	24.5975	24.5975	24.4925	24.3679	24.44	24.8273	24.7354	24.7879	24.8798	24.65	24.7091	24.9258	25.0965	24.6894	24.952	24.3285	24.6172	24.3154	23.7712	23.5681	24.2892	24.1908	24.3154	24.6172	24.2892	24.7222	25.4645	25.8129	26.8662	27.1693	28.6875	29.19	29.9049	31.4636	32.3542	33.0664	35.1479	36.2451	37.9619	38.9635	40.4995	41.4784
	29.5871	29.6467	29.1371	29.799	29.2959	29.6599	29.6334	29.6533	29.3621	29.2562	29.8652	29.799	29.8917	29.6864	29.9248	30.0639	29.7394	29.9911	30.2031	29.8983	29.6268	30.1699	29.4349	29.5209	29.501	28.9453	29.2827	30.0706	29.8188	30.3754	30.4085	30.1302	30.9391	31.0453	31.271	31.8688	32.3342	33.5327	33.9194	34.48	35.4354	35.9372	36.8816	38.2911	39.2529	40.4927	41.1339	42.7636	43.8006
	23.6402	23.3716	23.2865	23.7712	23.0181	23.5812	23.9089	23.9285	23.4305	23.4044	23.496	23.9875	24.2367	23.8826	24.0006	24.1777	24.3548	24.3351	24.2892	24.0728	24.3482	24.217	23.6664	23.4633	23.2079	22.181	22.0503	22.3771	23.496	23.1883	23.863	23.8892	24.1187	24.5975	26.234	26.82	27.7299	29.1173	29.6401	31.5433	33.1263	34.1529	36.1447	38.0761	40.0342	42.026	43.0684	45.7713	46.4115
	52.3424	52.0878	51.6063	52.6729	52.2048	52.1841	52.4388	52.2805	51.8058	51.6407	52.2392	51.8676	52.4044	52.1497	52.3011	52.5489	51.9639	51.9777	52.019	52.1153	51.9777	51.9433	51.3246	51.3383	50.5074	48.4866	48.5687	49.945	50.0273	51.2627	51.2146	50.6515	51.847	52.7762	53.4103	54.2246	55.3028	56.7574	57.8194	58.9947	61.1217	61.8837	62.8709	64.6252	67.4924	68.963	70.8135	73.0759	74.3103
	36.2585	36.2987	36.4795	36.7543	36.8682	36.7811	36.7811	36.9084	36.2853	36.4661	36.1447	35.8502	36.6336	36.138	36.1916	36.8548	35.8903	36.2987	36.58	36.9151	36.2384	36.3121	35.4555	36.0376	36.1648	35.1078	34.2931	35.4488	35.5959	35.5959	36.292	35.9639	36.0777	35.9171	36.7342	36.1782	37.4115	38.7214	38.7348	39.401	40.0544	41.2082	41.519	42.5876	43.1972	44.2214	45.0638	46.9432	47.6734
	25.1622	25.1491	24.4072	24.6435	24.0924	24.217	23.9154	23.2079	23.4371	23.0181	23.3847	23.4305	23.4305	23.1424	23.1097	23.1359	22.6713	22.7825	22.7956	23.2341	22.9526	23.005	22.9919	22.534	22.4163	22.2529	22.2986	22.9068	23.3847	23.3913	23.8499	23.9613	24.4335	25.3396	26.6883	27.565	28.5884	30.1964	31.7293	33.6127	35.1747	36.4795	37.5658	39.1519	41.2622	42.7433	44.4047	46.2956	47.1206
	33.3595	33.2862	33.2795	33.9061	33.5594	33.4194	33.8127	33.3128	33.5927	33.2728	33.8527	34.0395	33.9528	33.7927	34.1462	34.2864	34.0795	34.2196	34.3264	34.6803	34.4533	34.7805	34.707	34.52	34.2997	34.2664	34.3998	35.3819	35.3686	34.9675	35.5424	35.4555	35.9037	35.6762	36.2317	36.7208	36.5331	37.5121	37.9149	38.0425	38.7079	38.5734	38.9635	39.4818	40.2499	40.8234	40.6074	41.1542	41.6271
	25.8261	25.9511	25.8787	26.2932	26.3064	26.03	26.2866	25.9971	26.0826	26.0168	25.8129	25.9511	25.9905	25.78	25.6946	25.734	25.7932	25.6551	25.6814	25.5959	25.7274	25.5894	25.0702	24.9258	24.4466	23.8368	24.3351	24.3613	24.8404	25.2279	25.0965	24.7485	24.9061	25.5499	26.1682	26.4644	26.471	28.2052	28.5355	29.1437	30.5478	31.3042	31.5565	32.8666	34.1262	35.0811	35.723	37.4316	38.1097
	27.2418	27.1825	27.0573	27.4858	26.8003	26.7607	27.3341	27.1429	27.1627	27.0309	27.0638	27.0111	27.499	27.2352	27.2089	27.1298	26.8662	26.9584	27.0638	26.9123	25.8919	26.109	25.9445	26.4051	25.6748	25.425	25.4513	25.2542	25.8327	26.3788	26.6817	26.5961	27.0836	27.6837	27.6441	28.7139	29.1702	30.9989	31.0652	32.627	33.2462	34.7604	35.5357	36.761	38.056	39.0106	40.3646	42.3778	43.082
	34.7003	34.9007	34.54	35.0611	34.3264	34.5	35.7364	36.4059	37.1968	36.0911	35.9639	35.3552	34.5133	33.8928	34.1529	34.2263	34.1062	33.7927	33.0863	33.8461	33.2928	33.5127	32.2877	32.5604	31.8755	31.7824	32.2345	32.9998	32.9998	33.1063	33.8061	33.8261	34.3731	34.9541	35.5826	36.6336	37.3712	38.439	39.3673	40.9719	42.371	44.5202	44.7104	46.4728	48.0765	49.616	50.8575	52.7211	54.5078
	36.6604	37.0761	36.5599	37.5658	36.6806	36.9755	36.7744	36.8682	36.8481	35.9439	36.5733	36.3054	36.8548	36.9286	36.9353	37.056	36.6671	36.6336	37.1834	36.694	36.138	36.694	36.1916	36.2987	35.7899	35.6963	34.9475	36.051	36.1179	36.3389	36.6336	36.2585	35.9773	36.3858	36.7945	37.2102	37.2773	38.2374	38.4054	38.6003	39.3404	40.041	40.2769	40.5467	41.5325	41.8096	43.0075	43.57	43.9295
	23.686	24.0924	23.6467	24.486	23.4371	23.6336	23.6271	23.5681	23.7385	23.3978	22.8087	23.2734	23.2668	23.5222	23.4829	24.1055	23.2341	23.2603	23.293	23.7909	23.2406	23.4567	22.8741	22.9461	23.1097	22.6386	23.1228	23.3782	23.0901	23.4764	23.4567	23.221	23.2472	23.5222	23.9285	24.5516	25.044	25.3265	25.7866	26.4841	27.565	27.8949	28.7073	29.2297	30.3025	31.4901	32.1214	33.2129	34.2931
	17.1061	17.0024	16.983	17.2227	17.0607	17.443	16.9895	16.6852	16.0383	16.1159	16.2776	16.1805	16.09	16.1482	15.9155	16.0318	15.9284	15.741	15.6634	15.9607	15.7086	15.2565	15.3082	15.5213	15.0887	14.7725	15.2242	15.1984	15.6634	15.9995	16.1288	16.2711	16.7823	17.2551	18.2472	18.5784	19.5078	20.9145	21.691	22.4294	24.1646	24.8141	26.1879	27.1561	28.1458	30.0043	30.223	32.0417	32.7135
	17.5921	17.2356	17.9098	18.1045	17.7996	18.085	18.0136	18.085	17.456	17.4754	17.5791	17.7153	18.085	18.1045	17.8969	18.2862	18.2602	18.2862	17.9942	18.1304	17.8385	17.858	17.6893	17.618	17.6051	17.2097	17.6699	18.0655	18.111	18.1694	18.2732	17.9488	18.5719	18.9356	19.2932	19.8852	19.9568	20.9211	21.1754	21.5474	22.8349	23.3716	23.6533	24.4729	25.7209	26.3459	27.1759	28.2448	29.5341
	19.9958	19.4232	19.3257	20.2368	19.5208	19.8787	19.1501	19.2607	19.2477	19.1371	19.4167	19.2607	19.5078	19.0656	19.2477	19.2281	19.0591	19.4818	18.9746	19.1176	18.7342	18.6758	18.429	18.2278	18.481	18.072	18.2797	18.6173	19.2021	19.8136	20.4648	20.7711	21.2929	22.1352	23.1294	24.3416	24.9192	26.5566	27.0902	27.9741	29.1305	30.0639	31.1581	32.3675	33.646	35.021	35.5692	36.9889	37.4517
	23.4633	23.804	23.4175	23.7188	23.1359	23.3847	23.0181	23.1359	23.2276	22.7433	23.2537	23.0574	23.3782	22.6517	22.9199	23.4044	23.2145	22.5078	23.1294	22.9068	22.8021	22.9657	22.0111	22.5013	22.5405	21.7825	21.6323	22.3313	22.7367	22.9919	23.1359	23.4436	24.4466	24.3613	25.287	26.1221	26.4907	27.7035	28.6214	29.9513	31.3905	31.8688	32.7534	33.8994	35.3418	36.694	37.5524	39.3471	39.9399
	26.6554	26.2406	26.3064	27.1891	26.9584	27.1298	27.5254	27.3341	26.8662	26.7739	27.0177	26.4907	27.1232	26.4776	27.5782	27.7233	27.3473	27.4397	27.1693	26.8662	26.9189	26.8398	26.5961	26.0234	26.4644	25.9313	26.1484	27.0111	26.9386	27.11	27.6375	27.5122	28.3968	28.7007	29.4944	29.9513	31.5499	32.6736	33.8527	34.5534	36.2786	36.8347	38.0157	39.3673	41.3298	43.1498	43.5429	45.7713	47.1956
	21.4821	21.6649	21.4234	21.9588	21.5082	21.8086	21.332	21.0711	21.2537	20.6147	21.1428	21.1037	21.3908	21.5213	21.4952	21.5343	21.0189	21.1232	21.3777	21.0058	21.2602	20.8885	20.6407	20.9798	20.3931	20.1261	19.9828	20.7907	21.045	21.7498	22.534	23.0508	23.9613	25.0243	26.2537	27.4199	28.4166	30.2495	31.8422	32.84	34.48	35.81	37.1364	38.8357	39.9533	41.4581	42.6553	44.1128	45.9755
	13.3293	13.0205	13.2199	13.4194	13.014	12.9948	12.9112	12.7504	12.9047	13.2134	13.2006	13.0012	13.4129	13.1749	13.0591	13.0848	12.9304	13.0269	13.0269	12.9755	12.969	12.9755	12.8983	12.4163	12.4355	12.2685	12.4548	12.8147	12.8533	12.9433	13.117	13.3679	13.8636	14.2953	15.1468	16.1611	16.7564	18.416	19.0071	19.8266	20.8624	22.3509	23.3585	24.4269	25.4908	26.9386	27.9873	28.9519	30.3953
	21.5866	21.4625	21.5148	22.0307	21.3059	21.8478	21.5148	21.1363	21.8151	21.4495	21.5996	21.5735	21.5148	21.2602	22.1091	21.8216	21.5735	21.8478	21.6845	21.789	22.5732	21.8478	22.3378	21.8543	22.0372	21.8412	22.096	22.4686	22.7956	23.0312	23.5681	23.6664	24.0662	24.9849	25.5236	26.7278	27.3539	28.6809	29.071	30.4881	32.035	32.9199	33.6727	35.6695	36.2719	38.009	38.7415	40.3713	40.9314
	15.2759	15.4696	15.3986	15.7151	15.2178	15.1726	15.3792	15.108	14.708	15.0177	15.3017	14.5403	15.1468	15.1468	15.0564	15.2759	15.0693	15.1661	14.9338	15.0628	14.966	15.1919	14.8951	14.2953	14.1664	13.9731	14.1728	14.8047	14.8241	15.4954	15.741	15.8056	16.4134	17.2421	18.3511	19.3842	20.0935	21.9849	23.0115	24.8141	26.4644	27.2418	28.6148	29.8718	31.5632	33.6994	35.0277	36.2384	37.6195
	24.7485	23.9547	24.0465	24.9652	24.2039	24.7748	24.3285	23.9679	24.1777	23.9089	23.745	24.217	24.4794	24.217	24.1842	24.322	24.381	24.4663	24.5319	24.4204	24.0465	24.5844	24.0859	24.3088	24.44	23.9154	24.4269	25.379	25.044	25.5828	26.1682	26.2208	27.0111	27.5914	28.9784	29.8586	30.7268	32.0948	33.7327	34.7203	36.2518	37.7471	38.5936	40.5804	41.6541	43.4073	44.5066	46.3365	47.1274
	26.5763	26.3261	25.7998	26.5895	26.0497	26.6422	26.4973	26.7212	26.8464	26.313	26.8134	26.1024	26.4841	26.6093	26.9386	26.9979	26.1287	26.9584	26.8266	26.8596	26.5829	26.3327	25.8064	26.1155	26.2932	25.6748	25.9379	26.2735	26.3985	26.7278	26.5632	26.7146	27.1891	27.565	28.5289	28.985	29.8188	31.1449	31.8223	33.2862	34.4533	35.0477	36.5733	38.1231	39.6502	41.4514	42.2492	44.1874	45.9891
	39.7781	40.196	40.1488	40.9584	40.1421	40.3241	40.4523	40.9651	40.1825	40.6951	40.5197	40.6142	40.8369	40.3309	41.1474	41.1677	40.5602	40.5737	40.0073	40.4523	40.4995	40.4523	40.2971	40.5804	40.2095	39.603	40.5332	40.8774	41.6744	41.6879	42.3033	42.0124	41.9178	43.3599	43.6718	44.4387	45.159	46.7318	47.5505	48.4593	49.8011	51.0154	52.1635	53.2517	55.3443	56.4731	57.3818	59.3568	60.7934
	45.1318	44.6356	45.0706	45.6556	44.2146	44.3164	44.7104	46.0777	47.0933	45.4719	45.3562	44.6424	44.6424	44.4726	44.6968	44.8055	43.821	44.4251	42.9939	43.387	43.5836	43.6107	42.7907	42.4658	42.4996	40.9719	41.6676	42.4725	42.8517	43.1362	43.4073	43.8142	44.1399	44.2282	45.3222	45.6079	46.7182	48.3362	48.8697	50.2604	52.3424	53.4655	54.0658	55.628	58.0695	59.4752	60.1165	62.1776	63.5299
	29.746	29.2827	29.4415	30.2296	29.2562	29.3091	28.8726	29.1041	29.071	28.78	29.0115	29.1768	29.6599	29.5937	29.1107	29.3422	29.1305	29.415	28.9784	29.4481	29.3422	29.7129	28.8594	28.7867	28.7139	28.6346	28.4298	28.9189	29.243	30.1567	30.1236	30.0838	29.9712	30.9391	31.7559	31.9885	32.9998	34.4866	35.4087	35.8635	37.3779	38.1836	39.2663	40.8099	41.9042	43.3463	43.8413	45.5875	46.0572
	17.4495	17.5597	17.4949	18.1369	17.3717	17.4754	17.3199	17.5143	17.9877	17.6893	17.3717	17.5143	17.9423	17.9163	18.0136	17.9034	17.618	17.5467	18.085	18.3965	18.2992	18.4095	17.8385	17.7282	17.8255	17.5726	18.1045	18.0136	18.2148	18.4485	18.6563	18.8447	18.8187	19.5403	19.7745	19.9438	20.3215	21.1298	21.6062	22.0111	22.8283	23.3192	23.3061	24.0072	24.5319	25.2016	25.2673	26.0432	26.853
	29.9778	29.8188	30.3555	30.0971	29.799	30.1501	30.3555	30.5146	30.0838	30.1633	30.3754	30.1898	31.5034	31.2245	30.9126	31.7293	31.1449	31.4636	31.4436	30.9192	31.1847	31.623	31.9552	31.8356	31.3507	30.7202	31.1316	31.8622	32.2145	32.4008	32.7002	32.8466	32.8799	33.4794	33.5261	34.4666	35.1279	35.7163	36.0242	36.9151	37.8411	37.9687	38.4188	39.5626	39.7916	41.296	40.8841	41.5325	42.5673
[truncated: 400 more columns]

## Sheet: Panel C
HEK NS shRNA -YM	15.881	23.0735	19.2848	18.7678	18.7003	17.0374	15.8355	17.8605	17.5497	17.612	16.8095	18.0592	18.6804	17.2402	17.7816	18.5963	17.8691	18.9588	20.0809	28.6924	24.0725	24.3936	26.8802	25.5978	26.3991	47.8527	53.9334	57.155	61.2111	63.9132	65.4307	67.9483	67.4378	72.6165	69.3608	73.3894	73.0902	73.1787	78.8193	75.8274	75.1353	75.6003	76.387	72.7983	76.9397	73.4274	74.3593	74.2258	76.2772
	5.31251	11.943	8.74282	8.7389	9.0496	7.49875	7.18087	8.04046	8.45669	9.226	7.90541	7.8684	8.95934	8.43216	8.64414	8.94048	8.90789	9.51058	9.44564	18.0025	14.0219	14.0546	16.4483	15.2871	15.3786	23.3485	27.6268	29.5219	38.9689	105.794	204.856	234.855	242.017	276.292	273.777	270.918	250.442	223.831	209.392	184.269	165.565	147.366	134.022	112.253	105.901	90.6917	82.092	74.1583	70.3263
	4.00941	10.1653	7.12958	7.23584	7.63911	6.03825	5.93667	7.21768	7.8642	8.18487	6.53692	7.32479	7.01449	6.12295	6.60462	6.77653	6.18411	7.69536	7.63184	15.7779	12.2251	11.1329	13.6571	12.9674	12.6743	41.8369	48.7458	51.3211	54.6467	60.003	66.2812	73.5531	75.1972	84.0569	84.5755	87.8918	87.127	83.5957	85.7536	84.1858	82.5902	81.8318	84.1153	76.9803	79.4576	73.428	74.0613	72.7252	72.0074
	2.93445	9.77681	6.78696	6.10114	6.84319	5.76796	5.43986	6.02511	6.96141	6.83668	6.05517	6.97017	6.93175	5.73792	6.24279	6.81095	6.44434	7.43288	8.08151	16.1236	11.6629	12.331	13.8335	13.4231	13.3954	20.8316	25.1371	26.8719	30.0228	42.679	58.104	71.4117	87.1386	158.155	233.259	264.104	264.184	247.893	238.396	211.604	190.312	172.746	155.969	132.55	123.507	105.059	95.1409	84.4434	79.6418
	20.9462	27.787	24.8149	23.4308	24.5872	22.8611	21.9965	23.6146	24.3153	23.7084	22.6954	23.016	23.808	22.6502	23.0606	23.187	23.3865	24.2106	24.3881	33.9856	29.1489	28.5071	31.3379	31.013	31.4032	311.013	437.346	486.104	515.535	497.26	467.973	452.924	428.757	433.222	416.146	417.737	408.781	404.13	402.855	382.556	370.323	356.977	350.041	328.326	323.537	302.065	287.89	274.502	256.634
	20.4828	27.369	24.4743	23.8731	24.2712	22.1806	22.3817	24.0345	23.8621	24.108	23.527	24.8368	24.8026	23.767	23.9762	25.4195	24.9758	26.857	26.4984	35.4279	30.4946	29.9903	32.9935	32.4731	32.2926	67.9446	79.805	89.8352	98.0967	101.004	101.847	103.828	103.315	108.189	103.71	108.376	105.954	104.648	107.613	103.892	103.89	101.903	103.793	102.223	105.629	101.915	102.074	100.824	101.804
	15.4297	21.8934	19.1858	18.9183	18.9953	17.9393	17.6328	19.0324	19.8581	19.9058	19.032	19.8692	20.4144	19.1649	19.6925	20.3008	18.6094	19.4541	20.2998	29.6633	25.9288	25.5863	27.4121	26.1542	26.7468	109.779	257.913	335.111	433.264	436.257	418.539	404.101	378.104	367.606	337.717	336.373	320.488	308.204	307.984	290.261	287.745	281.242	280.468	270.085	278.745	266.373	252.388	239.231	230.045
	11.4026	18.3154	15.726	14.5664	15.0046	14.0406	13.153	14.5745	14.6392	15.4529	14.5541	15.9706	16.7155	15.2509	15.7643	16.2961	15.8351	16.4959	17.6963	25.8715	22.315	21.4086	23.7444	23.9275	22.9049	297.444	330.022	342.356	347.204	345.952	339.41	339.663	326.823	331.677	314.844	317.837	306.52	297.982	298.377	287.127	274.941	270.385	269.133	255.845	256.474	242.953	238.433	231.307	228.392
	11.9284	19.0223	15.2689	15.3813	15.8655	14.7178	13.9259	16.039	16.741	16.2902	16.2227	15.4645	16.912	15.478	15.3071	16.8537	16.6315	16.6171	17.1641	26.2103	23.2961	21.8809	24.9069	23.7514	23.4101	242.79	291.185	299.825	303.373	303.385	311.633	312.428	300.567	310.756	293.346	292.225	283.186	271.496	269.988	254.548	245.942	239.092	234.748	220.892	220.153	204.817	200.958	193.241	187.957
	13.7532	20.4418	16.8641	16.4616	16.8224	15.575	15.5271	16.8016	17.0261	16.8175	15.9126	16.8127	16.8614	15.2782	15.4558	16.3522	16.0882	16.6841	18.0975	26.4821	22.1429	22.1514	24.6332	23.343	24.2062	58.6897	69.3578	74.6931	85.1596	111.624	242.302	279.072	278.816	284.155	265.623	253.622	229.343	205.003	188.397	167.18	150.724	136.186	125.783	112.628	108.337	95.5539	92.5211	89.4371	87.211
	12.4568	18.0633	15.6889	14.8639	15.3258	14.1109	15.3617	16.6335	17.291	16.9064	16.3881	16.5738	16.7952	15.3728	16.6026	17.1485	16.3836	17.0485	17.7922	25.8409	21.8362	21.5902	23.5482	22.8653	22.2995	56.8824	81.7203	92.285	99.6033	105.253	111.127	112.476	111.913	115.346	109.006	108.966	107.214	102.854	105.01	100.374	98.0837	99.44	99.3041	95.6624	99.4379	93.1001	91.9951	90.1962	90.7433
	16.2676	23.4831	20.2096	19.2501	19.3548	18.5349	18.8831	20.5199	20.6659	20.7984	19.9956	20.3426	20.9447	18.9401	20.4904	21.3539	20.4981	21.5605	21.8609	30.6525	26.6936	26.6219	28.8326	28.6842	28.3017	48.4971	167.85	262.979	288.301	295.429	297.939	291.422	271.619	263.419	239.334	231.563	219.653	202.434	200.496	187.013	180.641	179.637	182.921	174.563	181.567	172.788	170.15	167.267	164.621
	15.5514	22.0376	19.0981	18.2403	17.8536	17.0538	17.2588	18.1241	18.7306	18.7468	17.8429	18.5796	18.6928	17.717	17.7911	18.6956	17.9292	19.3118	20.1996	29.8323	24.7421	24.5825	26.3144	26.2393	25.7392	79.0224	125.975	141.151	152.568	155.553	154.25	155.545	150.625	153.131	145.998	150.079	146.834	144.891	149.692	143.513	141.154	140.866	140.889	135.241	138.139	130.306	127.211	122.952	119.917
	17.0919	23.5567	20.8621	20.6012	21.0099	19.1751	19.7075	21.8619	21.9152	21.5859	21.2624	21.2607	21.7254	20.7663	21.7485	20.7168	21.365	21.8831	22.4273	31.802	27.1031	26.9613	28.2784	29.0883	28.8906	48.6005	66.0523	73.5206	80.2543	86.0804	98.487	100.81	101.075	104.591	96.7183	99.7177	96.1773	90.8561	92.2628	86.29	86.5542	86.323	85.7644	81.5878	85.1857	78.5053	80.1341	78.7996	79.9452
	11.6437	18.3993	15.8328	15.2961	15.9562	14.4012	14.1596	16.2902	17.0408	16.381	14.9959	15.4602	16.5671	15.209	16.0803	16.3529	15.6903	16.8567	16.8787	26.6046	22.3838	21.9424	24.1085	23.1355	23.9483	33.6068	49.807	58.2274	62.8822	65.7095	67.2565	70.1243	70.4166	74.1191	69.8748	73.4986	71.3197	68.9745	71.1303	66.3534	66.563	67.5946	68.896	66.3423	70.8095	67.9239	68.2839	67.5648	69.3292
	13.489	19.7292	17.2755	15.8644	16.5704	16.4543	15.086	17.1642	17.3747	16.845	17.0379	17.2493	18.2306	16.1064	16.8963	17.5993	16.9911	17.7473	18.195	27.0038	22.7354	22.4732	25.8358	24.4691	24.94	35.4631	44.0052	49.6317	53.8731	56.8857	61.2164	66.8385	68.723	71.7088	69.7568	70.3408	68.3873	66.8112	70.2407	64.5544	64.0392	62.3628	64.2235	61.5492	65.0384	60.8973	62.0342	61.9041	64.403
	24.1369	29.3812	26.9425	26.5372	26.3018	25.9373	25.7523	26.2925	27.7231	26.9809	25.938	27.399	27.712	26.4392	26.6979	27.2133	27.3148	28.375	28.6912	37.9921	33.3218	32.9824	35.7008	35.9786	35.3844	48.7245	54.4067	55.0945	58.6541	67.9257	74.9478	92.1214	106.805	116.028	113.136	117.514	114.107	108.726	111.654	104.677	100.428	98.1382	96.2557	88.5126	91.3608	85.3169	85.6158	83.8936	85.1447
	21.5095	27.5303	25.4223	23.7308	24.6394	23.3483	22.8487	24.8379	25.3169	25.9235	25.3293	25.9124	26.2617	24.8319	25.6461	25.4302	25.4599	25.9702	26.6761	36.2202	31.7447	30.917	33.8841	33.1766	32.7822	42.9182	48.8342	48.9298	53.9321	76.139	94.5775	158.305	230.511	259.075	251.542	253.889	235.917	221.393	209.75	188.603	170.612	154.674	140.31	125.633	118.974	107.1	100.753	93.6706	92.0275
	16.8748	23.5374	19.8028	18.7803	19.848	17.9951	18.2541	19.7267	20.1427	20.0779	18.8858	19.6247	20.7021	19.1139	19.6451	20.6133	19.6827	21.0817	21.1494	29.9838	25.6423	25.02	27.6124	26.3967	27.178	34.7773	39.4427	39.4515	42.1724	46.453	48.4994	53.0549	55.5872	61.6649	58.4176	62.0898	61.7678	61.7009	64.0835	61.4911	60.5664	61.0875	61.0674	58.7714	61.3371	58.6102	58.7342	58.5672	60.3278
	24.0168	29.3272	27.0251	25.5216	26.29	24.8069	25.1763	25.9791	27.8003	27.0258	26.8355	27.0469	27.5657	26.3076	26.6253	26.5886	26.2882	27.2964	28.6826	38.1066	34.2933	33.5352	36.4462	36.5166	36.5945	47.5684	53.05	71.8855	130.586	275.495	325.699	346.984	338.365	336.133	306.16	285.452	255.586	224.408	204.057	175.148	154.433	139.229	129.235	114.256	112.468	99.7653	94.3203	90.4143	87.6738
	30.3284	35.9707	33.5688	33.8448	33.2174	32.5615	32.3113	32.6906	34.2719	33.7347	32.5703	32.3053	33.9671	33.0859	33.1971	34.2972	34.8349	35.7593	35.9928	45.8453	40.1414	40.0912	43.0522	42.9398	42.1069	51.2825	56.7382	70.375	91.5901	113.606	125.353	131.554	129.942	131.337	123.221	121.943	118.628	112.117	110.431	101.304	97.6141	94.7184	92.7845	87.6779	90.6831	83.6851	82.5723	81.5264	82.9963
	14.6709	20.2484	18.7755	17.5868	18.7336	16.4456	16.5718	17.0356	17.8485	18.7877	17.6826	17.5779	19.5138	18.6096	17.9991	18.7219	17.6436	19.3084	18.5298	27.5272	23.2256	23.8565	25.9023	25.0847	25.2217	33.8977	37.1573	37.764	40.0185	44.6738	46.9609	52.1431	54.481	59.2307	57.4072	61.6013	60.8573	58.7464	61.1757	59.5915	59.0414	58.972	59.919	57.0364	59.4955	56.3768	57.3411	58.2249	59.4935
	23.0637	21.5721	20.9515	22.258	21.3537	21.7637	20.7808	21.0911	20.3779	20.3064	21.2497	20.0841	19.7949	20.4875	17.8887	19.3518	19.7641	19.2734	18.5597	22.5448	20.1224	19.2827	20.4756	21.0935	20.5056	21.8312	27.0946	30.7215	37.2044	43.5317	45.1254	48.8532	48.1669	47.7412	47.4642	47.4642	47.3903	45.0104	45.3288	46.9328	47.9899	45.6928	43.9556	46.2894	46.526	48.4769	48.4309	49.2376	48.8816
	15.5172	13.6512	13.0401	13.3199	13.4098	13.2023	12.4387	13.0329	13.18	12.177	13.0056	11.4944	11.3542	12.026	9.74738	11.0851	10.5794	11.6606	9.28029	13.0811	10.3682	9.96733	12.3381	12.2235	10.7718	10.9898	18.3105	22.6629	26.7138	29.247	30.34	34.4649	34.8203	34.1355	34.0176	34.6805	36.7295	35.6257	34.9847	36.553	37.2934	37.04	35.454	35.9425	38.2184	40.0066	41.344	40.8694	41.1818
	15.8479	15.5122	14.4237	15.1044	14.6942	14.4695	13.7356	13.2926	13.9404	12.846	14.5851	14.3413	12.9789	13.5298	11.1071	12.1991	12.668	13.6471	10.2429	14.8566	13.2976	12.3692	14.4665	14.7457	13.6404	11.9009	18.9826	27.4389	30.7619	33.1877	35.2027	39.127	38.2152	36.2641	35.9636	35.1977	35.4857	36.1169	34.9768	36.8248	36.9471	35.7688	34.8308	36.1031	37.2442	38.7516	38.564	38.718	39.4199
	16.3081	16.2813	14.3652	15.301	14.9832	14.9839	14.0727	14.9237	14.9643	13.6754	15.6824	13.799	12.132	13.5265	11.6425	11.8571	13.0413	13.7599	11.3663	13.8063	12.8867	13.3214	13.4964	14.6249	14.2489	11.8397	27.1125	42.1448	49.8957	53.4798	53.9927	57.9878	55.0486	53.9099	51.0518	49.5287	50.2075	47.841	48.5939	50.5476	50.0196	47.4322	46.5103	46.2439	47.8796	47.7175	47.4914	47.3473	46.7335
	21.1228	20.3614	19.207	20.4726	19.1391	19.1419	17.6981	18.0054	17.9995	17.6014	18.2883	17.0215	17.4536	17.4922	14.9104	16.2234	16.7841	18.2894	15.5872	19.2373	17.4475	16.1182	19.2441	19.1676	17.8315	16.7293	89.5307	187.006	247.942	257.283	246.44	229.741	198.478	161.074	131.262	113.868	107.908	106	114.766	123.741	124.773	117.17	100.625	89.9272	82.4301	78.1526	69.3203	63.5268	60.6227
	19.5425	17.8941	16.8765	17.694	18.1074	17.4986	16.2074	16.105	15.8888	15.8773	16.1349	15.1115	14.8057	15.2208	13.4546	15.197	15.1648	16.1477	13.7047	17.3372	14.6756	14.6254	15.9599	16.2191	15.2834	15.3509	103.051	211.73	243.719	256.354	249.498	245.423	226.941	210.095	188.244	172.22	155.552	139.706	120.509	109.794	101.312	91.4992	88.9781	89.5284	88.4321	81.2514	75.2213	70.3001	68.2393
	15.0029	13.675	12.6827	14.6581	13.4287	13.2167	12.741	12.8472	12.5546	12.7743	12.3064	13.6338	11.6693	11.0949	10.1816	10.9676	12.0075	12.5169	10.3855	13.1996	11.2243	10.4981	12.5555	12.8015	12.6798	9.23127	31.5963	138.389	172.865	180.189	177.117	173.956	162.894	149.948	133.112	123.37	112.408	99.5776	92.6796	88.6736	82.4177	74.2815	70.5497	67.4016	64.6682	63.8345	63.8224	61.237	59.5571
	16.1	15.2032	13.3829	15.0263	14.0912	13.6557	12.9813	13.8702	13.6998	13.2208	13.7543	12.8043	12.2729	13.3814	10.6815	11.6243	12.4709	13.9651	10.6534	15.2687	13.097	12.1156	13.8661	14.8378	13.1344	10.3003	15.7803	40.3809	165.194	190.275	185.109	180.722	167.581	144.779	120.111	103.999	87.67	70.7191	58.574	55.0056	47.5941	42.5956	37.875	37.1255	37.4592	37.1239	36.2016	35.0639	34.2164
	19.2377	18.2786	17.3223	17.614	16.2575	16.5268	14.2823	15.4087	16.0259	15.0668	15.5403	15.2399	14.9823	15.0068	13.5078	13.9479	14.493	14.4393	12.5204	14.6481	14.6283	13.6451	15.7825	15.5792	15.0213	10.872	15.5154	26.2683	33.4667	37.6352	38.5031	41.8045	42.0089	40.4409	37.5919	36.4331	37.1836	33.9048	32.6573	33.8011	32.937	30.9671	30.2405	30.696	31.9404	33.1685	34.1027	33.9109	33.765
	21.0081	19.6537	18.5552	19.7305	18.6537	18.3893	17.374	17.5006	18.4893	18.135	17.9881	17.8842	17.135	16.9015	15.1995	16.69	17.2737	17.8539	14.2881	18.3922	16.8171	15.7864	17.4411	18.2358	16.8458	12.861	15.2521	22.8977	30.0726	37.9537	50.7607	74.6585	98.6283	106.813	104.182	99.0847	91.1135	73.5583	59.1472	48.4302	39.8814	33.8225	30.4002	29.4296	31.0967	31.6983	31.3556	30.8459	31.2001
	12.7541	11.7376	11.2634	12.0081	11.5761	12.2388	11.1338	11.445	10.4839	10.813	11.0543	10.6513	9.04209	9.97178	7.71276	8.45442	9.06841	10.088	7.08182	11.3848	8.86748	8.66562	10.2901	10.6762	9.47093	7.74249	19.1736	74.9683	152.79	245.907	252.143	243.008	217.233	178.936	141.424	113.682	91.0086	76.2401	65.7618	60.6497	56.9651	53.9647	50.6129	49.3494	50.3255	49.2034	49.2743	46.4806	44.6439
	8.06088	6.24078	5.97751	6.30146	6.08059	6.41196	4.82088	5.34641	4.95368	5.04699	5.39692	4.32374	3.50242	3.86536	3.10051	4.04207	4.20576	6.03995	2.34623	5.4173	3.67968	4.71997	5.36442	5.47913	4.99575	5.23947	41.3894	201.403	291.235	307.547	299.947	284.485	255.309	220.828	188.061	154.363	133.275	112.449	99.9014	92.2333	85.2433	79.266	75.088	75.4591	76.163	70.8716	67.8382	64.894	61.7965
	5.64807	5.17819	3.15245	4.26675	4.93958	4.82987	3.67786	3.28067	3.00765	3.34544	3.55526	4.46098	2.26331	3.29349	1.30175	2.58109	2.76903	2.71744	0.70023	5.10847	2.69122	2.10334	4.00276	3.703	3.37521	3.57651	20.8048	184.002	259.795	284.219	277.135	272.054	244.57	216.66	187.142	160.7	146.019	126.305	110.031	102.178	94.0314	85.3041	75.4954	71.8514	69.4654	62.7699	58.1366	51.8177	47.1746
	3.80424	3.25562	2.52787	3.4286	3.16351	2.98256	1.727	1.4645	1.4596	2.97989	2.16189	2.10863	2.30698	1.62125	0.264261	1.03184	2.73663	2.38231	-0.278989	3.007	1.57981	0.860127	2.66936	2.98146	1.89723	2.29291	9.90061	19.0078	70.1358	155.341	163.17	169.469	153.354	134.858	110.619	85.2998	74.8493	63.5192	56.7626	57.6585	49.9789	42.3468	37.2586	35.5346	35.3969	35.782	32.6938	33.095	32.241
	14.9135	13.7051	13.5629	13.9662	13.6984	13.3675	12.0512	12.6826	13.0024	12.1948	14.1859	12.4025	10.9843	11.3306	9.54379	10.4538	11.1393	12.6727	10.2806	12.4882	11.1908	9.55747	12.3657	11.9588	10.5753	9.8268	17.2618	22.0441	27.7705	36.1463	41.6334	56.217	61.7726	65.6728	65.9097	65.9207	69.3752	75.0285	111.14	173.393	177.537	165.271	146.434	132.882	118.001	103.323	87.682	76.2881	71.6844
	11.2025	9.77781	9.42099	10.5897	10.7636	10.6144	9.46814	9.95081	9.87339	9.48681	9.51306	8.33482	8.19859	8.77886	6.9645	6.49466	7.95303	9.23054	5.98926	10.1141	7.69906	7.85543	8.98826	9.52499	8.80017	7.84246	15.4104	18.4229	25.1117	30.8557	46.4828	102.621	202.912	204.705	183.129	155.245	113.64	80.4591	61.5005	56.3327	47.7356	42.8537	37.0483	36.2332	35.8508	34.7944	35.0145	35.5642	35.3692
	26.2375	25.987	23.9412	25.3517	24.6306	25.3557	23.5758	24.1461	23.7933	23.2011	24.0198	22.3963	22.4335	23.4158	21.4738	22.6959	22.7453	24.2398	22.0006	25.512	23.1841	23.0527	24.3606	25.9855	24.7761	24.0044	48.1228	80.0766	124.352	154.993	158.313	160.414	154.72	144.332	133.002	121.213	115.522	104.825	98.7458	96.4955	89.2422	85.8345	79.8404	79.584	79.2477	77.5289	76.8181	74.5985	72.7715
	10.4468	8.59034	6.80743	8.97395	8.41201	7.86855	6.95115	7.5401	6.81416	7.17864	7.40667	7.2278	6.08152	5.64158	4.33548	5.71063	6.79059	7.24379	4.85468	9.07918	7.272	6.3902	7.26452	8.21176	7.19581	7.62619	85.0644	165.532	205.412	210.696	205.403	200.315	184.557	167.952	151.176	136.973	127.788	116.817	109.541	104.166	98.7578	93.6456	88.3739	87.0594	82.1471	78.4574	73.9511	68.6963	64.7503
	2.56186	2.3102	0.886839	3.05699	2.38902	2.27978	0.54432	1.71474	1.09479	0.509057	1.85946	0.852954	0.717542	0.872828	-1.47515	-0.420651	-0.0890196	0.287933	-1.36838	1.79939	0.677594	0.212887	1.87701	2.21735	1.54727	1.08647	32.8527	183.809	221.511	244.592	240.596	235.319	209.11	187.573	163.139	139.939	117.953	101.59	85.902	80.5829	73.763	68.2943	59.8229	59.8206	57.9116	55.3923	52.7952	51.5194	48.2129
	22.8709	20.5169	20.772	22.1116	20.7063	21.2206	18.8412	19.5203	18.2932	19.5832	19.0933	18.4046	18.8301	19.0141	16.4878	17.661	17.766	18.874	15.8225	19.145	17.6864	16.9275	19.2841	18.7439	18.0817	15.3157	15.7471	22.0682	25.229	26.5982	26.7591	26.9715	26.5821	27.0709	24.4494	23.2942	22.8907	19.6516	18.0713	18.4917	17.5439	15.8588	14.9609	15.4263	16.767	17.0373	16.9737	18.1577	17.8198
	46.6295	45.5574	44.0558	45.5486	42.9006	43.2725	41.5291	43.2262	44.5065	41.3211	43.9794	42.8876	41.1767	41.2474	40.1388	40.5	40.4024	42.5243	36.7426	42.0591	39.5655	38.9254	42.0336	41.0733	40.1209	35.4362	47.3929	121.465	139.351	143.339	130.348	113.753	95.2953	77.3589	58.7826	42.2624	32.582	25.1381	20.7806	20.4088	18.4981	16.0669	14.8878	15.866	17.9207	18.1945	18.5313	18.8838	19.3428
	21.8997	21.1149	18.8723	20.3741	20.1823	19.4396	17.6736	18.0676	18.5833	17.0605	18.2783	17.6248	17.3357	16.7899	15.4157	16.1814	16.3402	17.6112	15.3865	18.3269	17.9431	16.2948	19.571	18.6605	16.6967	15.7729	34.2452	191.283	226.257	233.049	219.979	196.896	160.6	116.279	82.4358	63.4204	56.1799	49.7499	48.6495	50.3909	49.2894	46.891	44.2452	44.5296	44.488	45.6527	44.0375	44.7654	43.4247
HEK NS shRNA+YM	19.377	16.4171	18.3091	20.4151	22.1111	19.2297	22.6289	20.2244	18.6505	19.8602	20.4185	22.557	25.4737	23.0534	20.4251	21.5164	19.6679	19.0355	17.5052	17.9167	21.382	20.1168	21.9926	26.7019	25.9175	21.3083	21.2609	21.8086	23.8671	24.3254	26.3449	29.2155	29.6871	30.165	29.2607	31.4499	31.6228	31.0663	34.6755	29.5643	29.3411	32.1675	34.6036	32.5206	32.7438	32.7529	35.2955	32.907	34.4483
	19.0174	16.1734	18.5738	19.8842	21.9839	20.3992	22.8877	20.4567	19.9077	20.6454	21.3926	23.501	27.6278	23.08	21.7194	22.7654	20.1629	19.6427	18.3786	19.06	22.1296	21.248	22.8969	27.36	26.3834	22.0479	20.362	20.8473	23.062	23.4582	24.9423	26.2003	27.2973	28.2919	26.6102	29.513	30.205	30.6992	32.4747	27.9802	27.809	30.5981	31.4026	30.8825	30.8794	30.3483	34.0213	30.0962	32.948
	20.4913	18.5831	20.9595	22.3481	23.6431	20.876	23.6166	21.8702	19.6229	21.4721	21.6907	23.7226	27.6409	24.4844	22.9694	23.176	20.5402	19.9948	19.0212	19.4211	22.7268	21.3546	23.5022	28.3854	27.3143	24.1895	23.4974	23.475	26.2502	27.3169	28.8466	31.4381	32.3214	32.9796	31.3603	33.5254	34.3457	32.8245	36.8591	32.6434	31.0386	33.3513	35.4939	33.2229	34.2516	34.1704	36.9316	34.1239	36.102
	2.36419	0.363575	2.43084	4.11204	6.14573	2.67027	6.34116	3.49701	1.99661	3.49696	4.01553	5.67903	9.6431	6.28962	4.51413	4.84456	2.77223	2.51875	1.53494	1.44322	5.01285	3.70238	5.43448	10.3373	8.73197	5.33133	5.03162	5.59897	8.37225	9.21749	10.3165	13.6499	14.0457	14.9297	13.6874	15.4834	15.7763	15.2407	19.2428	14.4753	14.1374	16.2555	17.7005	16.5023	16.9649	16.5433	19.5736	16.0441	18.0281
	16.929	14.8775	16.4139	18.3441	19.5824	17.6013	20.2508	18.066	16.1442	17.3454	17.1036	20.5642	24.1641	20.7372	19.5412	19.653	17.0584	16.7828	15.1038	15.3068	19.7785	17.5639	19.7147	24.4002	23.0465	18.8586	18.308	18.3742	20.6997	21.8118	23.2379	26.2775	26.2322	27.5088	25.7527	28.8202	29.6812	27.6269	32.8174	27.4645	27.1555	30.3369	30.8655	30.509	29.8747	30.7231	31.8086	29.5965	31.3472
	12.2607	9.64651	12.7746	12.9659	14.9635	12.2851	15.2241	12.9477	11.7447	12.9397	13.9713	15.5775	19.2553	15.7464	15.4227	14.8961	12.421	12.6725	10.8173	10.9794	14.9398	12.9663	15.3415	20.4403	19.2781	14.2378	14.6396	14.6318	16.9254	17.6456	19.8083	22.6035	23.2261	23.3872	22.6459	24.3693	24.8467	24.0067	28.5962	22.6324	22.7268	24.8786	26.7782	26.0299	25.937	25.5404	28.3712	25.081	27.4393
	15.7518	13.5954	16.1717	16.6795	18.5536	15.6535	18.6024	16.1135	14.2637	14.9389	15.9882	18.2262	21.7918	18.6705	17.4077	17.5754	15.4683	14.4282	13.7007	13.463	17.1381	15.8817	18.0486	22.1216	20.6514	17.1632	17.0149	16.934	19.2023	20.1309	21.6303	24.7065	24.895	25.5034	24.2886	26.3858	26.6098	25.7031	30.0616	24.6114	24.2959	25.9717	28.0641	27.4805	26.4704	26.8002	29.1485	27.1206	28.6845
	30.7115	28.6661	30.8931	32.6688	34.6369	31.7614	34.5541	31.3047	30.8211	31.9183	31.9359	35.1892	39.5569	35.7818	32.5383	33.4371	32.1202	31.301	30.595	31.2384	33.0367	31.8094	33.1602	38.7887	37.6284	32.901	32.1919	31.7969	34.3474	35.7081	36.4758	38.272	39.0193	40.3518	38.6045	41.0884	41.9072	39.5928	45.1505	38.9974	38.39	41.4992	42.3541	42.0136	41.4371	42.6291	44.3985	41.2962	43.2599
	49.9006	47.9067	48.9938	51.0376	54.1914	49.8145	53.4279	51.1641	49.4456	51.2159	49.9458	53.0528	56.8969	53.5906	53.1149	51.8361	50.1454	51.1287	48.2787	48.5017	52.1669	50.9365	53.7879	58.2955	56.8111	51.5468	51.5008	52.4993	54.5333	54.8835	56.7377	60.1896	61.0196	60.6029	59.5316	62.1637	63.4921	60.7481	65.5892	59.7603	60.1608	62.0505	63.8413	62.0741	62.3288	62.3395	65.7349	62.5457	65.1537
	27.0863	24.4041	28.0142	28.2556	30.282	27.7461	31.0707	27.7898	26.219	28.0519	28.7499	30.6821	35.2162	32.0302	30.4617	30.9191	28.2482	27.9806	25.9491	26.8971	31.6431	29.0507	31.0909	35.3688	34.1187	29.2117	27.8442	28.6779	31.5351	31.3723	33.5156	36.378	36.2974	37.6167	35.8429	38.4623	38.0691	36.6272	40.4386	36.2965	35.2956	37.913	39.1996	38.9962	38.8418	39.1603	41.5509	38.5382	41.0235
	30.7131	27.5827	30.267	31.7467	33.3861	29.8774	33.1931	30.5088	28.3423	31.6519	29.6516	33.209	36.9402	33.0455	32.3278	32.4672	29.7536	29.9324	27.7193	28.0745	31.4478	30.9235	32.5688	37.3507	35.8654	31.3981	31.5243	31.5736	34.1991	34.7219	35.674	38.1708	39.0735	39.8073	39.3558	40.9214	41.8967	40.2949	44.1411	38.5909	37.8428	40.2978	42.2679	41.7663	40.7228	42.2227	43.6071	41.7052	42.1798
	4.07222	1.82839	3.76749	4.88242	6.77156	4.28466	7.07549	5.04554	3.52132	4.38448	4.96884	6.99289	10.6113	7.5254	5.96579	6.43893	3.79209	4.12748	2.28421	2.19952	5.84231	4.65535	6.66537	9.9256	10.1062	6.38013	6.73104	6.57418	8.57322	9.30858	11.1445	13.9285	14.0333	14.8771	14.1875	16.0273	17.1314	15.805	19.1543	14.4596	13.9163	16.2763	17.4094	17.2755	17.0291	17.6515	18.9083	16.6122	18.4685
	14.4293	12.6911	13.7503	14.8726	17.0211	14.4473	17.0579	15.0867	13.421	15.0937	15.3257	16.8455	20.6463	18.1015	15.7537	16.2749	13.8784	13.6257	12.8601	12.4414	16.1304	15.4056	16.803	20.8509	20.7687	17.0863	16.7353	16.5956	19.346	19.5454	20.8832	24.6056	25.4056	25.7342	25.1714	26.5897	27.4039	26.6922	30.2798	25.089	24.7341	27.0807	28.4773	28.6224	27.9223	28.4321	30.4196	27.6767	30.6146
	8.12726	5.38721	7.66352	8.83442	11.1799	8.0934	10.6192	8.80277	7.06812	8.46369	8.60005	11.0838	14.5769	11.8112	10.8258	10.477	7.73579	7.9163	6.93203	6.93296	10.3428	9.40051	10.7958	15.8313	14.4494	10.2518	9.97131	10.4016	12.2205	12.9295	13.9357	16.6888	17.4855	17.9698	17.3661	19.1201	19.3294	18.1703	21.685	17.1762	16.8859	19.099	20.6419	19.7854	20.0614	20.0036	21.0812	19.0878	20.8959
	18.3208	15.2117	17.3228	18.737	20.432	17.5664	20.9252	17.9848	17.4551	18.7094	19.3218	21.9601	24.5078	21.2031	20.7054	20.1835	17.7226	17.551	16.5268	16.8168	19.9459	18.42	20.7854	24.7768	24.8346	19.9288	20.2908	19.6147	21.4607	22.7802	23.1865	26.7268	27.359	27.502	26.707	29.4579	30.576	28.7662	32.8127	28.1314	27.7458	28.9135	31.1023	30.9703	29.9325	30.2212	32.5672	30.3294	31.3299
	21.7904	18.6654	21.1285	22.4675	24.6525	21.3374	24.7788	22.0336	20.7025	21.9602	22.3219	25.0446	28.2059	26.4009	24.6314	24.085	22.056	21.479	20.3326	20.3394	23.8223	22.7734	24.5218	29.72	27.8092	24.3436	23.6976	23.7769	25.5877	26.945	27.8009	30.2822	30.3595	31.6894	30.5895	32.5327	33.567	32.4618	35.6579	31.3963	30.5814	33.6408	34.406	33.6066	33.4497	33.2252	35.6406	33.7213	35.99
	24.7573	22.0363	23.695	26.0047	27.1485	23.3193	27.0114	24.713	23.6981	25.4089	25.5636	28.2095	31.4586	27.6423	26.7197	26.7647	23.3697	23.7328	22.6016	22.7245	26.5111	25.0801	26.5466	31.5415	31.178	27.374	26.3493	26.3186	29.0007	30.2896	31.5245	34.9081	35.7592	35.2158	34.5799	37.4675	37.8245	36.8062	41.3567	35.6243	34.5059	37.8913	40.2407	38.1742	39.2554	38.7102	40.3726	37.5454	39.2576
	24.3322	21.198	23.5647	25.617	26.9792	24.4093	27.0907	25.1203	23.4148	24.4383	25.3453	27.3339	31.432	28.1289	26.6129	26.3812	24.2821	23.9189	23.2703	22.2237	26.5289	24.8791	27.4136	32.6469	31.9582	27.0026	26.7541	27.022	29.6039	29.8235	32.0726	34.9908	34.5817	35.8765	34.9116	37.6854	37.8815	36.4944	40.7121	35.2788	35.2103	37.147	38.4464	38.4068	37.8964	37.7125	40.1414	37.8832	39.9391
	21.0226	19.224	20.8852	22.0693	23.4855	21.5593	24.5451	22.388	20.6693	21.7451	22.3653	24.1288	27.4469	25.6905	23.8556	23.6156	21.5032	21.4178	19.9115	20.5858	23.8301	21.9289	24.3364	28.9668	28.2852	24.0928	23.9357	24.3426	27.1643	27.3901	29.1445	31.7066	32.5085	32.971	32.1063	34.0313	34.2482	34.0835	37.5546	32.5173	32.4942	34.0459	34.8014	35.5613	35.2451	35.5491	37.555	34.5467	36.8309
	29.5299	27.1716	29.2178	30.5774	33.5689	29.7179	32.8195	30.5672	30.2395	31.1556	31.2185	32.551	36.5341	33.2152	32.6448	32.0708	29.2207	29.4136	28.3736	28.1936	31.5399	30.5045	32.537	37.3222	36.2269	32.9047	32.3869	32.4259	35.2642	35.0576	37.1768	39.4076	40.2751	40.912	39.1989	41.9816	42.7802	41.3316	45.8933	41.141	40.576	42.8889	43.6328	43.3142	42.988	44.624	44.8527	42.432	44.0921
	28.3973	26.4006	28.2555	29.8356	31.7973	28.8595	31.7582	29.933	28.9251	29.5951	29.7621	32.5834	36.008	32.8809	31.7609	32.1153	29.6949	29.4471	28.2665	28.674	31.8874	30.7524	31.7339	36.9567	36.1393	32.5808	32.8983	32.2886	34.57	34.741	35.6311	38.8977	39.68	39.8089	38.9696	40.93	41.9143	41.4776	45.0041	39.0843	38.8606	40.9283	43.0404	41.9168	42.4242	42.1786	44.1378	41.6393	43.8783
	20.1954	18.2164	19.9948	21.8765	22.9412	20.6055	23.4579	21.662	21.0024	21.9971	22.7298	24.5371	27.8835	24.8365	24.0318	24.1375	21.3299	21.6913	20.5354	20.6025	24.5812	22.6314	24.3999	28.7645	28.1142	23.7696	24.0925	23.8942	25.8839	26.9063	28.1489	31.2743	31.5428	31.449	31.1745	33.5229	33.7413	32.4726	36.4515	32.4105	31.7869	34.3043	34.7537	35.3668	34.6785	35.4223	36.3591	33.9255	36.2327
	37.3795	35.0783	36.5653	38.2284	40.0352	37.3731	40.2548	38.4625	36.2805	36.9837	38.2485	40.5592	44.4747	41.1414	39.5506	40.2456	38.3715	37.9317	36.7299	36.8378	40.2057	38.9303	40.657	45.6081	45.1043	40.7815	40.0576	40.4565	42.5288	43.4453	45.7083	48.1122	48.069	48.3789	47.3915	50.2528	50.133	48.9643	53.003	47.5741	47.7707	49.0524	50.6939	50.9768	50.2294	51.5388	52.7288	50.2287	52.3684
	32.5945	30.3863	32.8203	35.6583	36.724	34.1271	36.4996	35.1815	33.8196	34.7415	35.3596	37.8725	40.4074	38.0499	36.2107	37.0762	33.8483	34.9565	33.7364	34.4242	36.7949	35.3346	37.4695	43.2744	41.7163	37.9902	37.3466	37.669	40.126	41.1803	42.6542	45.1108	46.179	45.8833	44.2853	47.0885	48.4962	46.6293	50.4597	45.6569	45.7989	47.5114	49.3283	49.4409	49.2315	48.5822	50.696	48.9195	49.4825
	42.4942	40.4201	43.2616	43.3294	44.988	42.6723	46.0307	44.0164	42.4095	43.8858	43.8594	45.1657	50.0583	46.414	45.9522	46.0977	42.3318	43.4469	41.7916	41.893	44.7401	43.5615	46.153	52.2613	49.6833	46.6858	46.3063	45.7056	48.7963	49.626	50.6772	53.7571	53.9221	54.7974	54.6547	56.1357	57.4941	54.1859	59.7381	54.4012	53.9592	57.1491	57.139	57.1437	55.7718	57.9398	58.4685	56.4734	58.0785
	24.8573	23.7642	25.8747	27.1686	28.6558	25.8866	29.1728	27.2924	25.9238	27.5317	27.5716	30.0501	33.659	31.05	29.4646	29.4969	27.3281	27.3049	26.1763	26.7445	29.3946	28.4939	29.5947	34.9256	34.4158	29.5913	29.2832	28.7401	31.1574	31.5954	32.7312	35.5591	35.4552	35.8294	35.3648	36.9336	37.9438	36.9385	40.0846	36.0725	35.8109	37.3794	38.8854	38.8485	38.0063	38.4238	40.6082	38.6132	40.1724
	41.1024	38.0431	40.4287	41.9939	43.3491	40.4447	43.2852	40.9883	40.3731	41.2876	41.8944	44.1984	48.1633	43.9638	43.3553	43.0925	41.7896	39.9667	39.7812	39.541	43.2744	40.8469	43.3252	48.2959	46.9278	43.1795	43.5946	42.7728	45.3439	45.5295	47.1283	49.8624	51.2155	50.5314	50.4161	52.1394	53.2329	51.5788	56.0362	49.6106	49.7591	51.315	52.8642	53.4569	52.4213	52.5332	53.8976	51.3246	54.0787
	13.4154	11.9127	12.2805	14.6688	17.0167	14.4036	17.0399	14.2666	13.0315	13.975	15.9645	17.2446	20.3067	17.7474	15.4424	16.2227	13.5017	13.3333	12.1664	13.1574	17.2104	14.2386	15.8816	20.5023	21.0686	16.757	17.083	17.9502	20.0628	20.3689	22.0091	25.1156	26.0879	26.2789	24.0142	27.5007	27.1374	26.0243	29.961	24.5002	24.1245	27.2521	29.1582	26.1414	27.4457	27.4594	28.4487	26.5499	29.477
	17.9721	15.7099	17.3503	19.6286	21.0517	18.1913	21.2375	17.7994	16.9822	18.7041	18.9941	21.4919	24.476	22.1045	19.497	20.2994	18.3116	17.4368	16.5091	16.8458	19.944	19.2862	20.9913	25.1128	25.1967	21.5969	20.9376	21.2885	23.7545	25.6487	26.8845	29.1539	30.7247	30.9895	29.2948	32.3667	33.0927	31.5175	35.352	30.0841	30.2328	32.9098	33.5167	33.7399	34.4828	33.9968	36.0121	32.8063	35.3035
	16.0998	14.1081	15.7549	18.0328	19.5506	16.8909	19.6608	17.4568	15.9205	17.2121	18.0543	19.9628	24.0423	20.9724	18.7113	19.3599	16.7945	16.9657	15.8857	15.8127	20.647	17.7106	19.9893	24.4051	24.1868	20.4675	19.7047	20.0217	22.9771	24.1791	25.8623	29.1018	29.5373	29.3984	28.9112	31.0547	32.4236	29.5076	34.4541	29.8882	29.4049	31.9131	33.6076	32.8624	33.4297	33.1176	34.811	32.8108	34.2083
	31.5768	29.5128	31.878	33.3228	34.8532	32.4369	34.6727	31.9182	31.2973	32.3706	32.5523	35.1006	39.0959	35.9085	34.636	35.0792	31.6566	31.8923	31.0936	31.7069	35.057	33.8623	35.9721	41.1845	39.9982	35.3966	35.0326	35.2132	37.9299	39.1159	40.5025	43.9768	43.9789	44.3626	43.4003	46.89	46.4245	44.9259	50.0866	43.3535	44.074	45.3379	47.6127	47.6835	47.0071	47.7724	50.1223	46.1354	48.5528
	25.896	23.3072	25.9893	27.9932	29.5216	26.2182	29.2168	26.0376	25.2155	26.5643	26.7031	29.8991	32.7163	29.5635	27.0379	29.0033	25.0885	26.4085	24.1734	24.1229	28.2741	26.9425	28.9166	33.9733	31.6141	27.0676	27.5351	27.3979	29.9393	31.0816	32.9819	35.9014	36.385	37.8738	36.4957	38.407	39.7595	37.959	43.1382	36.9447	36.32	39.2312	40.6357	40.1909	40.1521	41.7403	43.0444	40.7115	42.538
	33.3572	30.2672	32.6157	34.9048	35.8612	33.6506	36.5973	34.6226	32.4179	33.7104	33.6896	36.813	40.5085	37.5963	36.5878	35.7539	32.973	32.9722	31.2191	31.8932	34.4269	34.3627	36.9101	41.6827	39.1182	34.2034	34.6292	33.492	36.4019	37.3774	38.8702	40.856	41.8189	41.7136	41.15	43.9613	44.1778	42.1149	46.2543	39.8021	41.5507	42.1199	44.9589	43.3476	43.0271	44.3641	44.9714	43.0496	45.1838
	14.8326	13.0053	14.2741	16.8705	17.7461	14.9863	18.1936	15.7422	14.4834	16.5521	16.7456	18.7517	22.2798	20.1885	17.2762	18.1624	15.6533	14.802	13.9585	13.8721	17.6039	16.9862	18.2381	22.7911	22.2185	17.6337	17.9287	17.7926	20.1589	20.993	22.4084	25.0724	26.099	26.1933	24.9851	28.0002	27.9374	26.5425	30.237	25.0564	24.383	26.9933	29.3079	28.055	28.1958	28.3788	30.8353	28.1279	29.65
	15.756	13.6088	15.4071	16.8565	19.1991	16.7976	19.0082	17.786	14.975	16.552	17.0208	19.1087	23.8449	20.1548	19.397	18.8957	17.5986	17.0371	15.1031	15.0055	19.0987	17.1393	19.9947	23.5105	22.8565	18.079	18.8852	18.2612	19.6256	21.0157	23.243	25.4521	26.3301	26.3337	25.5654	28.7182	28.3233	26.9811	31.7511	26.3489	25.7279	28.2381	30.1469	29.3114	28.7513	29.385	30.3441	29.0378	31.5449
	21.5302	19.5921	21.5102	23.7668	24.146	22.0985	24.7677	22.0985	21.5972	22.3058	22.4304	25.0387	28.6119	25.3506	23.7783	23.2792	20.8359	20.51	19.5005	19.1882	23.5601	21.9617	24.6077	29.052	27.096	23.8193	23.4234	22.5244	25.3706	25.6921	27.9242	29.9329	31.5961	31.8828	30.3153	33.1612	32.6313	31.5504	36.5658	30.3645	30.4719	32.3529	34.4032	33.2421	33.6429	34.5194	35.5847	33.3339	36.5176
	11.2105	9.44913	11.2258	12.7669	13.8297	12.1373	15.3235	12.7602	11.527	13.1546	12.9831	15.272	18.6191	15.3365	13.3435	14.5129	11.8667	11.5255	10.4602	10.5631	14.1171	12.1359	14.2428	18.7363	17.7009	12.9079	12.781	12.7726	14.8973	15.4198	17.0214	20.0936	20.9851	20.6019	19.4589	22.271	22.8557	21.585	26.2359	20.8304	20.0901	21.1746	23.5109	23.5686	23.2146	23.5541	25.0906	23.0446	24.5053
	20.2407	17.8769	20.017	21.5889	22.6967	20.4972	23.2282	21.2569	19.9322	20.6565	20.6891	23.1155	26.9155	24.3681	23.0556	23.3675	20.7701	20.2893	19.0321	19.6356	23.0799	21.7234	23.6955	28.3436	27.7502	23.3516	23.4363	22.0688	25.2657	25.8513	27.5572	31.0654	31.4254	31.2347	31.1878	33.6807	34.3467	32.6618	36.3425	31.6758	31.4419	33.6501	34.1255	34.373	34.3656	34.7108	35.6558	33.4573	36.044
	26.7598	24.2452	26.848	28.0073	29.2164	27.2172	30.0001	27.7911	26.0607	26.9235	27.4195	30.1773	34.2922	30.9523	29.411	29.6774	27.615	26.9312	25.9077	25.6835	29.5733	28.7891	29.8785	34.1546	33.9285	29.2902	29.0583	28.4161	31.5701	32.0079	33.4513	35.3472	36.4087	36.6709	34.9083	37.6081	38.5627	37.0131	41.2908	36.4203	36.3051	37.895	39.9711	38.322	38.6796	39.0698	40.9962	38.1198	39.5853
	25.5886	22.5615	25.5876	27.3843	28.5842	26.0002	29.8811	26.6131	25.7307	26.3806	27.5537	30.006	33.1346	30.33	29.2161	28.9477	26.8778	26.5518	25.8721	25.5662	28.3698	27.7008	29.2672	35.9501	34.2618	29.9681	29.7204	29.7796	31.8934	33.2493	34.631	38.5993	38.8317	38.5433	38.3224	41.2812	40.9752	39.1833	43.454	38.1812	37.1767	40.6883	40.6783	42.0421	41.6587	42.3654	44.0865	41.654	43.9465
	8.69649	7.93814	9.82383	10.7758	12.1777	10.0938	13.2252	11.2972	9.69036	10.5412	11.156	13.6038	16.8863	14.5347	13.4278	13.2516	11.4522	10.3011	9.85074	10.116	13.42	12.637	14.146	18.2791	17.3184	14.445	14.7723	14.4583	16.9818	17.1858	18.7424	21.9807	22.5024	23.1206	22.1291	24.5554	24.5101	23.118	26.96	22.6348	22.7684	24.2412	25.9937	25.201	25.2296	25.225	26.9251	25.0423	26.5406
	17.5147	15.8088	18.276	19.3873	21.1237	18.3818	22.1662	19.4868	18.7078	19.3662	19.8411	22.295	25.149	22.7083	21.0446	21.6194	19.1718	18.6231	18.2074	18.3209	21.6961	20.0556	22.4257	26.8244	26.1362	21.4799	22.3284	21.7029	23.7716	23.833	25.626	28.4154	28.8586	29.6015	28.1037	30.8478	31.0176	29.859	33.6591	29.3184	29.1489	31.2945	31.8874	32.0802	31.1551	32.264	33.8906	31.3486	33.3892
	13.6756	11.4265	14.1708	15.1573	17.1832	14.9079	17.1321	15.2763	14.6804	16.1725	16.5171	17.8943	21.0321	19.0028	18.2568	18.146	15.6686	15.1551	14.0496	14.8219	17.7538	16.7424	18.4191	23.4666	22.078	19.3832	19.9985	19.4655	21.2372	22.4906	24.5203	26.7178	27.4948	28.8523	27.4033	29.6752	30.6484	29.4648	33.6933	28.6682	28.6426	30.3569	32.1578	31.6598	32.5181	31.799	32.819	31.6649	33.7443
	6.41662	4.67065	6.66551	7.68024	10.1129	7.51344	9.86328	8.00342	7.48558	8.78439	8.43214	10.7208	13.1642	11.594	10.4613	10.6742	8.16452	7.79645	7.29347	7.1887	10.9137	9.13673	11.8334	15.8874	14.4584	11.0359	12.01	11.8238	13.6441	14.4342	15.4286	18.4676	18.633	20.2294	18.5446	21.1492	21.381	19.9721	24.0792	19.6566	19.7704	21.7678	22.2956	22.6987	23.2114	21.6993	24.8304	22.0138	23.6225
	12.6585	10.5505	12.6385	13.7159	15.0633	13.0485	15.6247	13.4085	13.0327	13.0852	13.8985	16.4916	19.7474	16.4324	15.3883	15.753	13.145	13.2262	12.3734	12.7824	16.1593	14.883	16.6165	21.1517	19.5593	16.6904	16.2394	16.0989	18.5747	19.0422	21.3191	23.7829	23.6839	24.9275	23.864	26.0264	27.1438	25.0028	29.3669	25.0869	25.317	26.8841	28.5731	27.5284	27.9342	27.8801	29.2156	28.0877	29.5794
	22.6596	20.4782	22.9919	23.9082	25.4677	22.9728	25.6123	24.1705	22.9009	23.9918	24.7322	26.7656	30.321	27.7052	26.4512	26.5459	25.1553	24.8645	23.4099	23.845	27.2369	26.0162	27.5559	32.6578	32.4315	26.6078	26.4837	25.9432	28.4847	29.3957	30.3066	33.2445	33.5043	33.566	32.4249	35.4152	35.7	34.4478	38.619	33.5456	33.7955	35.7337	37.4107	37.3347	37.1441	37.6573	39.2184	36.9383	38.6657
	34.8325	32.7115	34.7923	35.6015	38.4962	34.8194	38.1169	35.813	33.5123	36.2115	35.4969	38.3567	41.0291	39.1325	37.4828	37.2626	35.6476	34.4043	33.309	34.1211	36.518	35.7191	36.9457	42.3247	41.4228	37.9564	37.2347	37.6216	40.6866	41.4952	42.3512	45.4076	46.3421	47.2478	45.6161	49.0663	48.9578	46.9559	52.2333	46.1052	46.9908	47.7921	50.4706	50.0055	49.8265	49.7764	51.7804	49.6043	51.2639
Time(s)	0	2	4	6	8	10	12	14	16	18	20	22	24	26	28	30	32	34	36	38	40	42	44	46	48	50	52	54	56	58	60	62	64	66	68	70	72	74	76	78	80	82	84	86	88	90	92	94	96
[truncated: 28 more columns]

## Sheet: Panel E
HEK WT+YM	28.0983	28.7269	28.0679	28.7793	28.567	27.8684	27.7567	28.43	28.7245	27.4326	27.2433	27.7956	28.2387	28.4428	27.907	27.6495	28.9227	28.4408	27.9905	28.1865	28.3889	27.645	27.7641	27.0627	28.2356	29.4788	29.7147	30.8547	33.3808	33.7071	36.7195	38.3393	40.3129	41.4828	44.3901	45.908	47.7995	49.3199	51.4754	53.6403	55.6002	56.9668	59.5403	61.0081	64.6011	65.5642	66.3651	69.1315	70.8258
	26.0971	26.3374	25.7937	26.1969	26.2012	25.322	25.3558	26.6024	26.4564	25.091	25.0362	25.7021	26.1728	26.0804	25.4534	25.6904	26.6331	26.0931	25.7995	25.847	26.4012	25.4575	25.2689	24.9532	25.6927	26.749	26.2905	27.6697	30.1056	30.0277	32.7021	34.2541	36.4151	37.2247	39.9778	41.5	43.4544	45.0019	47.3083	49.5163	51.2711	52.734	54.7817	57.089	60.042	62.0564	63.2384	65.7621	67.9943
	26.5576	26.5466	26.418	27.0181	26.672	25.8045	26.0863	27.4053	27.2307	25.7082	25.7422	26.2577	26.4605	26.4398	25.5503	26.1426	27.0628	26.6197	25.8203	25.9638	26.1636	25.4881	25.5223	24.7838	25.4898	26.6133	26.809	27.4524	29.4272	29.6357	31.4554	33.2156	34.9323	35.919	38.2953	39.7998	42.0807	43.9532	46.4447	48.8245	51.2284	53.1475	56.4968	59.0362	62.7936	65.4598	66.7448	70.3809	73.3967
	20.7946	21.2347	20.5311	21.0528	20.8859	20.1727	20.1322	21.4885	21.3783	19.9168	20.308	20.8515	20.8264	20.8562	20.2192	20.1503	20.9366	20.7636	20.117	20.2887	20.67	19.8389	20.4786	19.6375	20.4103	21.4422	21.1815	22.0874	24.1192	23.7307	26.0537	27.1319	28.3702	29.0005	31.4348	33.1213	34.105	35.9776	38.0864	40.4514	42.3148	44.0428	46.4285	48.8651	52.2341	53.9108	55.2929	58.7448	60.8091
	27.8963	28.3468	27.7956	28.2761	28.2789	27.9337	27.6909	28.7994	29.0136	27.6894	27.7158	28.0794	28.1004	28.5572	27.7525	27.5638	28.578	27.6832	27.5869	27.3894	28.0742	27.4673	27.4748	26.8364	27.7735	28.4114	28.9296	29.6364	32.0173	32.1692	34.2956	36.1203	37.5472	38.4119	41.2436	42.4853	44.6504	45.8216	48.3696	50.3477	52.3831	52.9364	55.5767	56.7042	60.0078	61.2493	62.3198	65.6397	66.4938
	33.6478	33.8501	33.4862	34.0171	34.0912	33.2576	33.3376	34.2655	34.7556	33.3289	33.4661	33.8498	34.254	34.217	34.2277	33.7474	34.9089	33.7624	33.5607	34.0947	34.3414	33.7046	33.6941	33.1919	34.3697	35.1698	35.0005	36.0753	38.5268	38.4742	41.547	43.3633	44.7701	45.9712	48.5007	49.9151	52.1466	53.7946	55.9943	57.844	59.7908	60.9978	63.5505	65.5471	68.6311	70.2557	71.4675	74.1198	75.643
	23.8316	24.4746	23.7342	24.1064	24.4997	23.6195	23.6858	24.4537	24.7989	23.2167	23.623	23.811	23.9489	24.5025	23.57	23.2233	24.1452	23.9768	23.6613	23.1085	24.1006	23.2035	23.164	22.5108	23.555	24.0088	23.8919	25.2422	27.366	27.7257	30.9255	32.8494	34.3663	35.9544	38.9893	40.4124	42.8168	44.969	47.7891	49.9851	52.0547	53.9925	56.5508	59.2174	62.4667	64.5261	65.7937	69.5061	71.514
	24.5055	25.0273	24.4891	24.9132	24.8962	24.3045	23.8484	25.4542	25.5851	24.1358	24.2073	24.5783	24.6794	25.0317	24.2532	23.9574	25.0496	24.1021	24.029	23.9606	24.6455	23.6193	24.0335	23.385	24.1948	24.8506	25.0944	26.2245	28.3212	28.6866	31.7515	33.4359	35.4441	36.4807	39.5131	41.4789	43.7227	45.223	48.0467	51.049	52.9752	54.9089	57.5875	59.7288	63.2989	65.642	67.3004	70.3626	72.9969
	28.5677	29.0557	28.7259	29.0291	28.697	28.3791	28.3255	29.4417	29.395	28.2908	28.1731	28.9026	28.8881	29.2532	28.5329	28.2501	29.6287	28.8011	28.6799	28.9421	29.5541	29.1555	28.7294	28.1951	28.7096	29.5642	29.6796	30.505	32.5334	33.2311	35.9834	37.9979	39.8851	41.6511	45.1086	47.1079	49.5359	51.7128	54.4405	57.6635	59.5715	61.2531	63.848	66.8483	69.8238	71.9651	73.3489	76.4607	78.4723
	25.881	26.238	25.7564	26.5755	26.6458	25.5523	26.1761	26.4299	26.8048	25.5134	25.7657	26.4171	26.3639	26.6932	25.8369	25.7393	26.7518	25.7538	26.2177	26.2866	26.2881	25.7981	26.0022	25.7207	26.7343	26.6279	26.651	26.6201	28.4858	28.2917	30.1753	31.5162	32.4945	32.874	35.0769	36.1838	37.9339	39.205	41.0222	42.8582	43.8847	45.0527	46.8443	48.8403	51.1597	52.492	53.4094	55.4659	57.9363
	25.7287	26.6722	25.8637	26.8548	26.4449	26.3103	26.3332	26.9859	26.8269	25.7228	25.526	26.1753	26.7711	26.7987	25.9875	26.1356	26.8514	26.266	26.2048	25.7238	26.714	26.2339	25.8888	24.6899	26.2703	25.7856	26.3585	26.8457	28.3412	27.2009	29.9591	30.8693	31.9279	31.9975	33.9049	34.5547	35.8433	37.1466	38.4832	39.8131	41.0353	40.9047	43.0884	44.0974	46.2581	47.0562	47.9742	49.621	50.7685
	30.1007	30.3366	30.0882	30.6043	30.3548	30.0293	29.8579	30.7922	30.9063	29.7236	29.7969	30.6332	30.0799	30.8547	29.9953	29.6461	30.5393	30.099	29.7562	29.592	30.1985	29.3298	29.5578	28.9351	29.9063	30.936	31.275	32.4089	34.2954	34.7619	37.7587	39.5085	41.0794	41.8121	44.8921	46.144	48.0195	49.3858	52.0656	54.2327	55.3141	56.7057	59.3454	60.7396	63.6356	65.045	66.1152	68.5975	70.3043
	35.4377	35.6031	35.2142	35.9945	36.0902	35.5264	35.508	36.276	36.1854	35.2152	35.0696	35.6376	35.9464	36.0299	35.1532	35.2032	36.0612	35.4258	35.2046	35.3199	35.8229	34.7858	35.072	34.3545	35.127	35.9504	36.3759	37.1654	39.368	39.7868	42.4725	44.351	46.2056	47.4185	50.9955	52.6451	54.8731	56.805	59.2177	61.376	63.2586	64.9823	67.9405	70.2909	73.5235	75.3002	77.4123	80.2505	81.9084
	17.7281	18.2675	17.7377	18.1544	18.2687	17.8544	17.956	19.1602	18.6666	17.238	17.7011	18.5587	18.3543	18.5755	17.6927	17.713	18.427	18.2504	18.0509	17.7051	18.2329	17.4883	17.9947	17.3719	17.9117	19.4422	19.2999	20.1581	22.0409	21.9335	24.0986	25.2428	26.5067	26.6087	28.7803	30.0665	31.8276	32.8753	34.7247	36.259	38.1665	38.7292	41.1033	42.6016	44.5832	46.084	46.815	49.1673	50.4292
	24.7369	25.1414	24.3771	24.7759	25.0765	24.2391	24.2715	25.3413	25.6644	24.3393	24.3673	24.7427	24.8753	25.5221	24.3447	24.3581	25.3114	24.2809	24.2949	24.3428	24.9127	24.0707	24.4453	23.6737	24.5984	25.9016	25.6448	26.3588	28.1206	28.205	29.8491	30.6453	32.0407	32.7335	34.8364	36.2825	37.0057	38.2386	39.8195	41.9071	42.7774	43.2144	45.5369	47.5285	49.3793	50.3927	50.7042	53.2742	54.2851
	28.1777	28.6191	28.3437	29.0043	28.6309	27.9236	28.5096	29.0566	28.9961	27.6866	27.7138	28.2782	28.3426	28.4611	27.9048	27.4982	28.7127	28.2005	27.9238	28.0684	28.1731	27.5334	27.7664	27.0853	28.0279	29.1719	29.6528	30.5276	32.685	32.6283	35.3123	37.3264	38.8308	39.7127	42.4106	43.7479	45.6965	46.6368	49.1434	51.7684	53.4512	54.7368	57.5315	59.5749	62.2272	63.516	64.6759	67.5956	69.4458
	27.9567	28.2358	27.9661	28.3474	28.1307	27.5961	27.9761	28.8158	28.8771	27.2464	27.3539	27.914	27.9847	28.3184	27.7069	27.3599	28.4433	27.9947	27.7908	27.6171	28.3325	26.9884	27.3241	26.7922	28.0071	29.3115	29.1242	30.2917	32.1883	32.4939	35.3846	36.7022	38.4799	39.1888	41.8669	42.923	44.4942	45.4319	48.0513	49.5858	51.0611	51.9069	54.0142	55.6447	58.6596	58.9674	60.0339	63.0281	64.2296
	21.7516	22.3571	21.9722	22.5727	22.4159	22.0966	21.5366	22.3982	22.4639	21.046	21.4983	21.3032	21.7764	22.3445	21.4495	21.651	22.4062	21.7393	21.3059	21.68	22.0769	21.0315	21.129	20.72	21.6103	23.0609	23.1666	24.4774	26.8364	27.1475	29.7955	31.8778	33.2238	34.7176	37.5641	39.3787	41.5478	42.9297	45.7581	47.7081	49.6449	51.2832	53.664	55.6737	58.7005	59.9743	61.3888	64.3881	65.9858
	40.8173	41.4473	41.2155	41.5344	41.67	40.9189	40.9724	42.2047	41.9251	40.3604	40.2757	40.9117	41.0005	41.2125	40.4343	40.5953	41.7062	40.6687	40.4273	40.3166	40.4017	39.7721	40.4012	39.0553	40.3334	42.0768	42.4025	43.1746	46.2506	46.5441	49.2705	51.1467	53.1517	53.8062	57.2481	58.6368	60.5655	62.0359	63.9737	66.8732	68.213	69.4996	72.0102	73.9122	77.2632	78.3387	79.548	81.9754	83.7526
	22.5134	23.0495	22.2907	23.0863	23.0695	22.3878	21.9092	23.2136	23.4887	21.7617	22.1737	22.4916	22.5277	23.0042	22.0035	21.9268	22.6352	21.9609	21.9515	22.5549	22.4095	21.8827	21.951	21.414	22.2744	23.8537	24.1643	24.8037	27.0117	27.486	30.5606	32.4066	34.4434	35.428	38.2917	40.0598	42.1437	43.8511	46.3262	48.745	50.7654	52.7889	55.2267	57.1787	60.3356	61.5308	63.7265	66.0856	67.8707
	18.0682	18.6142	18.2012	18.7573	18.3103	17.8019	17.6318	18.6279	18.6787	17.4739	17.2613	17.7394	18.2613	18.2559	17.6155	17.6634	18.815	18.1619	17.6007	17.8746	18.442	17.9124	17.87	17.1835	17.985	19.9699	19.9527	20.6185	22.7342	23.1761	26.2214	28.2427	30.0683	31.5616	34.7367	36.9951	39.7003	42.1434	45.1346	49.0036	52.2971	54.6789	58.5324	61.8837	66.4783	69.4372	71.4576	76.2457	78.9924
	20.0418	20.2346	19.9426	20.5622	20.4774	19.6153	19.5921	20.6183	20.688	18.7946	19.1833	19.7195	20.2238	20.4188	19.6676	19.4194	20.6569	19.9559	19.6585	19.6325	20.4905	19.3868	19.6482	18.9354	19.9634	21.7199	21.7686	22.7286	25.0172	25.1881	28.5601	30.6514	32.3925	33.4916	37.02	39.4735	41.8896	44.0235	47.1637	50.6109	53.2779	55.516	58.9704	62.0279	66.4513	68.1349	70.7545	74.4694	77.7417
	17.7293	18.2032	17.6625	18.1104	18.1964	17.6783	17.8516	18.665	18.5231	17.4778	17.6302	17.9019	17.9731	18.4153	17.2901	17.6523	18.5298	17.8805	17.5279	17.5788	17.8522	17.1918	17.3204	16.7519	17.5866	18.9876	19.4404	20.05	21.893	22.1915	25.0544	27.0401	28.6679	29.3986	32.6476	35.129	37.1192	38.9662	42.2928	45.1417	47.5815	49.6127	53.5156	56.6981	60.4933	62.4818	64.544	67.725	71.002
	29.1245	29.4227	28.9283	29.5906	29.4109	28.4892	28.4528	30.1247	29.5139	28.4219	29.0669	29.1217	29.1071	29.9668	28.985	28.7069	29.918	29.4441	28.7664	29.3967	29.4499	28.8169	28.9709	28.8217	29.5149	31.0703	31.3269	32.2793	34.6527	34.642	37.2591	38.5425	40.2396	40.9458	43.102	44.7506	46.2286	47.2474	49.3002	51.5528	53.0079	53.7328	56.1441	57.7422	59.988	61.5087	61.9132	64.4147	65.8262
	27.1367	27.5468	26.8816	27.3133	27.1446	26.7998	26.7258	27.9018	27.568	26.3868	25.9489	26.6836	26.764	27.2698	26.6825	26.1762	27.2675	26.8155	26.7522	26.7461	26.9455	26.2068	25.8984	25.6671	26.8539	27.5744	28.0941	29.4989	31.0881	31.2956	34.0229	34.9407	36.7203	37.9056	39.7645	41.3909	42.8398	44.5004	46.3084	48.2804	50.0075	50.6287	53.136	54.9781	57.3271	58.8307	59.6615	62.2823	63.5966
	27.7366	28.1602	28	28.2287	28.1997	27.6316	27.6946	28.7676	28.4691	26.6381	27.0719	27.5178	27.9499	27.5456	27.4007	26.8994	27.8426	27.6792	27.1658	27.17	27.8413	26.9778	26.8911	26.4291	27.2489	28.5839	29.0004	29.5646	31.6145	32.3479	34.6297	36.5376	37.9981	38.4675	41.246	42.1608	44.406	45.6614	47.696	49.5296	51.0856	52.12	53.8961	56.0034	57.9827	59.6559	59.7149	62.6076	64.4019
	27.2592	27.8373	27.8224	28.0374	27.9654	27.4686	27.3882	28.4317	28.4497	27.2455	27.2462	28.0405	27.7807	28.7347	27.6984	27.042	28.874	28.0826	27.6525	28.3641	28.1989	27.6352	27.5078	26.7847	28.1642	29.3077	29.2204	30.1888	32.5713	32.2521	34.9276	36.3175	38.2166	38.9288	42.1401	44.4003	46.4157	48.7187	51.949	54.4485	56.8059	58.9585	62.2921	64.912	68.4395	70.5636	72.6239	75.9677	78.5129
	28.8673	27.9542	27.0058	26.901	28.1066	27.9962	27.0982	27.6605	27.2558	27.2771	27.6629	27.7422	27.3563	26.8139	27.0732	27.1773	27.1404	27.0647	26.7061	26.5107	27.1895	27.4885	27.9833	27.2806	26.8428	27.7157	27.5493	29.1135	31.0211	33.0321	33.9612	35.5974	38.6261	40.1671	41.8526	44.2093	46.6496	47.6652	49.5685	52.4326	54.2513	54.9823	57.1169	59.5263	61.6828	62.0066	63.2408	66.6752	68.16
	33.0898	32.4278	30.833	31.2728	32.0465	31.4492	31.7413	31.3363	30.8746	30.9525	31.9051	31.9326	31.6197	30.8343	31.0684	31.7822	31.3281	30.8681	30.4645	31.1913	31.275	31.3545	32.191	31.3154	30.5856	31.7501	31.551	32.8209	35.2044	36.3272	38.2005	40.0565	42.6638	45.3384	46.2813	49.7292	52.7604	53.5935	55.9884	58.932	61.9316	62.6177	64.5836	67.4076	70.2425	70.8106	71.9678	76.3086	77.6645
	29.7038	28.7677	27.7866	27.8447	28.6496	28.2642	28.0424	28.434	27.4417	28.0133	28.3997	28.5869	28.0085	27.6835	28.003	28.6021	28.3602	28.2012	28.0769	27.93	28.5705	28.9514	29.5821	28.724	28.3237	29.253	29.2137	30.3233	32.0449	33.619	34.698	35.9991	39.2736	41.027	42.1766	45.5931	48.3165	49.8041	52.0087	55.2302	57.1436	58.0793	60.7457	62.7002	64.9571	65.538	66.7107	70.3089	71.1664
	31.5534	30.8359	30.1736	30.2851	30.7847	30.6392	30.205	30.6277	29.9633	30.4555	30.5639	30.7853	30.0866	29.9446	30.1819	30.7404	30.6073	30.2447	29.5314	30.1923	30.5772	30.5034	30.8434	30.3698	29.504	30.6153	30.5259	31.7844	33.6703	35.0153	36.2217	37.8006	40.3275	42.5185	42.6969	46.2083	48.1587	49.2072	50.6806	53.9561	54.8662	56.1312	58.1328	59.6569	61.8437	62.3152	63.6508	66.6932	67.6978
	30.423	29.1119	28.4103	28.4578	29.2677	28.9561	28.6369	29.2295	28.1718	29.0881	29.3789	29.2193	28.8019	28.3711	28.7967	29.1302	28.7119	28.8133	28.588	28.5336	29.0464	28.7964	29.4383	28.6572	28.1868	29.0463	29.3214	30.3317	32.6747	34.0948	35.7086	37.2023	40.4868	42.4612	43.5291	46.995	49.8464	51.1059	53.6632	57.35	59.281	60.5899	63.3396	65.4876	68.1319	69.649	70.9231	74.3649	76.9426
	27.2019	26.0569	25.3477	25.3317	26.1704	25.8626	25.6702	26.2744	25.2687	25.7308	26.1435	25.9302	25.9147	25.5561	25.7748	25.8841	25.739	25.8537	25.4022	25.8584	25.8114	26.2903	26.1268	25.8029	25.4866	25.5755	25.601	27.0868	28.6896	30.0402	31.242	32.6472	36.1134	37.9713	39.5942	42.9488	45.9238	47.0859	50.4597	54.1404	56.329	57.7298	60.5701	63.3921	66.7248	68.2545	70.2985	73.949	75.9618
	32.2886	31.1222	30.2959	30.6828	31.3315	30.6767	30.6677	31.0449	30.4249	30.6595	31.2625	30.9378	31.3111	30.9786	30.966	31.6777	30.7906	31.0505	29.6907	30.7614	31.2905	31.0721	32.1507	31.2059	30.7904	30.8007	30.725	31.8614	33.9122	35.3454	36.2599	37.6897	41.1419	43.3647	44.7175	48.2718	51.2358	53.0449	55.985	59.5695	61.2543	63.0024	66.6996	68.6144	72.1478	72.9539	75.3963	78.6601	80.9723
	35.1781	34.0135	33.0594	33.2982	33.8229	33.4265	33.6315	33.7692	32.9987	33.69	33.8706	33.998	33.5839	33.1888	33.2304	33.9024	33.4858	33.4316	32.7891	32.9868	33.0482	33.7486	34.109	33.2691	32.9292	33.8426	33.8405	34.1961	35.9337	37.5876	38.4	39.359	41.8841	43.805	44.7594	47.0888	50.0492	51.5554	53.7708	57.2731	59.2352	60.7273	63.8448	66.3969	68.7568	69.7742	71.5652	75.7727	77.5162
	24.2584	23.5836	22.5603	22.5687	23.4442	23.1736	22.9444	23.2192	22.4386	22.864	23.0533	23.3322	23.2512	22.7358	22.9842	23.251	22.5706	22.5313	22.2734	22.5948	22.9164	23.1801	23.5458	22.9726	22.6638	22.9708	22.8627	23.6537	24.9139	25.9553	26.7927	27.391	29.9915	31.2302	32.2665	34.7477	36.9568	38.3656	40.3338	43.6723	45.5713	46.6212	49.8166	52.1801	54.857	56.103	58.127	62.0987	64.4095
	21.103	20.1462	19.2199	19.1619	20.078	19.7447	19.1807	20.0593	19.3036	19.5617	20.0242	19.9862	19.6293	19.5798	19.6534	20.0022	19.6194	19.4825	18.9663	19.1884	19.4544	19.8225	20.1926	19.5582	18.9887	16.2738	16.0696	16.8692	18.0046	18.9502	20.1056	20.7335	22.9333	24.0408	24.9095	27.1988	28.854	29.7628	31.6837	34.0494	36.0229	36.6881	39.4451	41.4542	43.6711	43.9005	45.5597	48.7981	50.668
	16.0275	15.0196	13.998	14.5927	14.6907	14.1852	14.3477	14.7	14.026	15.0464	14.2066	14.8684	14.3895	14.0793	14.3257	14.6598	14.6114	14.2689	13.6866	13.8401	14.3094	14.2958	14.6757	14.5996	14.015	13.8878	13.3418	14.2992	15.9126	16.7592	17.1092	18.2885	20.0796	21.1894	22.5124	24.653	26.881	27.7079	30.2052	32.8108	34.6101	36.5376	39.0273	42.1038	44.3125	45.3274	47.7435	51.2603	53.7761
	28.295	27.8047	26.5342	26.3488	27.5289	27.2986	27.1059	27.0683	26.3948	26.638	26.7569	26.7801	27.0645	25.9533	26.1023	27.379	26.5318	26.6043	25.8905	26.2702	26.3101	26.9452	27.1851	26.3183	25.9667	24.6984	25.0019	25.3827	27.2385	28.3563	28.9593	30.1421	32.4773	33.1536	34.578	37.0942	39.1865	40.1168	42.6404	45.8665	47.676	49.6118	52.5883	54.3269	57.4666	58.4661	60.4966	64.7745	66.6807
	30.178	28.8535	28.0113	28.0289	29.2952	28.4392	28.4749	29.0255	28.0002	28.446	28.9972	28.9394	28.2211	28.5489	28.3846	28.9193	28.0696	28.0344	27.4254	27.9147	28.2707	28.095	28.9251	28.7048	27.8465	27.9614	28.1721	29.5355	31.1794	32.3627	33.531	34.828	37.5419	39.5887	41.1599	43.9622	47.0565	48.7261	51.2293	54.7758	57.0356	58.3607	61.4558	63.9882	66.4465	67.6624	69.6443	73.4147	74.7216
	20.1782	19.2399	18.4784	18.024	18.9415	18.2005	18.4153	19.2928	17.7619	18.2576	18.0472	18.8982	18.2928	17.9326	18.3628	17.8734	18.0851	17.6944	17.2448	17.3957	17.838	17.937	18.5771	18.0454	17.2018	17.0682	17.0657	17.2695	19.4018	19.7029	20.9891	21.7572	23.9609	25.2023	26.5185	29.3966	31.8811	32.3524	34.7589	38.3511	40.7459	41.9881	45.9699	47.9002	51.6886	52.3339	54.8839	58.6331	60.7108
	65.343	63.914	62.9696	63.073	64.5879	63.8008	63.3	63.0781	61.8962	62.4935	63.085	63.397	63.702	63.8061	64.4451	64.6406	63.4034	63.0764	62.4374	63.1852	63.7562	64.1608	64.0187	62.7016	62.6869	63.2148	63.819	65.2442	68.4547	71.8497	74.2289	76.726	81.5246	84.3135	87.5199	92.8057	97.7724	99.9038	104.178	109.515	113.25	115.305	119.899	123.4	126.445	126.407	127.728	131.772	132.087
	19.5826	18.4341	17.6298	17.5564	18.5029	18.3832	17.8059	18.5685	17.8852	17.5709	18.1358	18.3655	17.8371	17.5428	17.8674	18.3369	18.0922	17.6439	17.3915	17.6718	17.8637	17.7283	18.2361	18.0441	17.4836	17.4784	17.8778	17.7235	19.3159	20.2375	20.6436	21.4808	23.6441	24.5355	25.4665	27.0461	28.9442	29.483	30.8722	34.0782	35.3956	36.5839	38.7027	41.3738	43.7303	44.482	46.2482	50.0218	52.038
	25.5957	24.9376	23.7912	23.915	24.6609	24.3709	24.173	24.317	23.5702	23.8716	24.0243	24.462	23.9885	23.775	23.9673	24.3068	23.9879	23.6663	23.4928	23.5744	23.8873	24.0016	24.3695	23.5033	23.4095	23.9792	24.3368	24.9909	27.0832	28.8038	29.8591	31.1029	34.1588	36.3758	37.6717	40.4317	43.6078	44.5258	47.0321	50.3841	52.4109	53.721	55.9635	58.6617	61.4036	62.3137	63.9801	68.0942	69.9563
	33.7013	32.6295	31.7779	31.3854	32.1256	31.8204	31.9844	32.1352	31.253	31.5899	32.3912	32.0115	31.9776	31.3082	31.6778	32.4356	32.1064	31.6813	31.2666	31.4237	32.0524	32.3166	32.7928	32.0709	31.5044	31.2061	31.4098	32.6808	35.0199	36.2081	38.2586	40.6085	43.829	46.3667	48.2162	52.5183	56.2106	58.401	61.5824	65.852	68.8428	70.8838	74.6826	77.9059	81.033	82.0967	83.8698	89.0257	91.4716
	35.426	34.7442	33.2691	33.4722	34.4068	33.8679	33.6466	33.8877	33.3282	33.5457	33.8884	34.2237	33.7487	33.4077	33.6243	34.3571	34.1243	33.4235	33.0697	33.3416	33.746	33.5597	34.271	33.6469	33.0776	33.5608	33.855	35.3212	37.3371	38.7586	40.6601	42.6077	46.6702	49.8351	51.833	55.9971	60.102	62.5612	65.7761	70.9873	74.5819	77.8033	83.0634	87.0251	91.3234	93.656	96.4254	103.025	106.255
	43.6348	42.6273	41.3393	41.8885	42.1033	41.757	41.8476	42.0785	41.3517	41.9258	42.3402	41.8211	41.6622	41.5292	41.7085	42.3753	41.5697	41.3978	40.8178	40.4294	41.3945	41.6087	41.9844	41.2698	40.9965	41.596	41.4805	42.4789	44.614	45.5339	47.4886	48.7834	51.7534	54.0248	55.5939	59.0715	63.052	65.0023	67.644	71.7908	74.7191	77.1672	80.9102	83.6383	86.2379	87.972	90.4184	94.718	96.736
	36.9453	35.8357	35.1092	35.1158	35.5633	35.8593	35.2366	34.9971	34.9549	35.8598	35.3162	35.9485	34.8913	35.0193	35.4662	36.2606	35.1797	35.0156	34.2828	35.1203	35.65	35.5701	36.2893	35.5935	35.2407	35.1643	35.3481	36.0965	38.0374	39.0003	40.5901	41.884	44.9812	46.7538	48.2581	51.1887	54.5391	55.9377	58.9294	62.5443	64.8555	66.3258	69.8694	72.5215	74.9987	75.5743	78.0776	81.9957	83.6158
	31.2966	30.6958	29.2211	29.255	30.4037	29.8633	29.8856	30.2586	29.6015	29.8247	30.214	30.3469	30.3873	29.9367	29.7941	30.5345	29.9362	30.0689	29.5592	29.5412	30.4706	30.2125	30.9023	29.8809	29.286	30.5602	30.7351	31.8057	34.443	35.3684	36.7332	37.8665	41.4378	43.339	45.0746	48.9234	51.7592	53.8909	56.6026	60.118	63.3058	64.6021	67.7435	70.8726	73.3494	74.1333	76.8088	81.208	83.5778
	32.9232	32.0868	30.8398	31.2678	32.2061	31.4228	31.4424	31.6789	31.0436	31.3375	31.8875	32.1645	31.453	31.4426	31.6093	31.9057	31.1277	31.4876	30.9289	30.9499	31.5907	31.6349	32.3095	31.6005	30.9492	32.2436	32.1999	33.3877	35.9712	37.3576	38.6101	40.2388	43.4452	44.8765	46.4631	49.3868	52.0624	53.0698	55.4177	58.5267	60.6441	61.4088	63.794	65.5989	68.4032	69.2639	70.5008	74.392	75.9907
	34.0701	32.9381	31.9705	32.3839	32.8259	32.1611	32.3403	32.7635	31.7574	32.5246	32.0632	32.6052	31.8617	31.9656	32.0232	32.5116	31.6792	31.8538	31.6051	31.6026	32.339	32.2831	32.8994	32.1768	31.6116	31.9682	32.2886	32.9302	34.7372	35.7308	36.6281	38.1702	40.6203	42.5248	43.6013	46.7807	49.6083	51.1506	53.5584	56.7415	58.7065	59.6315	62.7804	64.7567	68.1485	68.6778	70.7799	74.4436	76.7645
	24.6106	23.5704	22.6006	23.03	23.5877	23.0878	22.8685	23.334	22.4142	23.0156	22.9858	23.224	22.8474	22.7056	22.8682	23.2672	22.9219	22.6859	22.119	22.3573	23.0983	23.1419	23.5891	23.1767	22.5244	22.8686	22.7754	23.9546	25.721	26.7711	27.9269	29.3283	32.1692	34.0958	35.005	37.6465	40.4835	41.6708	43.8625	46.3865	48.3455	48.8996	51.4531	53.8387	56.3499	56.635	58.3155	61.98	63.5768
	31.3662	30.7787	29.4785	29.9686	30.4414	30.2757	30.1878	30.6664	29.6831	30.344	30.8949	31.121	30.5111	29.9942	30.1627	30.7943	30.3828	29.9953	29.6923	29.4296	29.992	30.3612	30.8556	29.9973	29.5749	30.4987	30.6406	31.6708	33.9367	35.2671	36.6627	38.2195	41.3466	43.007	44.3886	47.1445	49.8142	50.9673	53.5164	56.362	58.1281	59.1008	61.7282	64.1413	66.6269	67.0251	68.5185	72.2776	74.0716
	29.028	27.7004	26.5156	26.7947	27.4277	27.4322	26.9848	27.4499	26.6834	27.07	27.5356	27.7022	27.2479	26.8199	26.8658	27.4172	26.8436	26.6848	26.2728	26.4937	26.9928	27.1282	27.3422	26.9165	26.4628	27.1311	27.4412	28.4459	30.2631	31.9534	32.9286	34.5079	37.6403	39.7962	40.9856	44.1953	47.3576	48.539	51.2318	54.4403	56.7445	58.2887	60.969	63.5547	65.804	66.9751	68.7109	72.8347	74.3505
	32.9991	31.8818	30.9422	31.2402	31.7088	30.9934	31.0442	31.2947	30.8102	31.0962	31.3313	31.6246	31.1062	31.22	30.9398	31.3075	30.9936	30.4184	30.1247	30.1297	30.4095	30.9501	31.3137	30.4316	30.1356	30.5529	30.5747	31.7785	33.6756	35.1703	36.0323	37.325	40.1284	41.9231	43.1902	46.206	49.0327	50.6546	53.2577	56.6709	59.5135	60.8749	64.201	66.9893	69.7719	71.2524	73.3782	77.4604	79.5795
	39.4377	39.8895	37.2524	37.1827	36.4983	35.9679	35.7293	33.8048	33.4845	34.2178	35.139	33.3881	33.6971	35.5659	36.4523	35.5798	34.4941	35.0201	35.1022	34.7293	33.2738	33.4193	33.7516	32.979	32.5075	35.3273	36.823	40.5008	45.0193	50.163	57.8411	66.1054	73.5669	79.2038	86.0676	96.8741	103.458	107.186	111.127	115.488	121.909	124.596	127.546	127.778	128.234	132.516	133.22	131.367	133.209
	34.5779	35.4081	34.5753	34.4599	34.9254	35.4775	34.8563	33.0202	32.9202	34.1032	34.2344	33.5242	33.6919	34.8761	34.9883	34.6166	34.0552	34.6804	34.5985	34.7009	33.4336	33.7609	33.8899	32.3692	31.7221	32.6259	33.6092	35.5479	37.1628	39.3965	43.8259	47.4614	52.1528	54.492	59.1864	65.7646	70.6899	73.572	75.943	80.1752	84.3149	86.1688	90.2182	91.8586	93.6445	98.038	99.3613	100.237	103.227
	27.6128	28.0938	26.7631	27.2248	27.3385	27.592	27.4889	25.7298	26.2508	27.0906	27.214	26.3219	26.4547	26.5969	27.0054	26.2568	25.7073	26.562	26.7542	27.0712	26.2676	26.269	26.0973	25.6552	25.4453	26.545	27.0577	27.8801	28.776	29.0296	31.677	33.5731	36.0317	36.752	38.6249	43.0355	45.8335	47.2016	48.5391	51.1172	54.2159	55.5747	58.6313	60.5214	61.9494	65.5668	66.752	67.6658	70.8821
	24.2667	25.199	23.8842	24.0594	24.2106	24.4544	24.2215	22.7326	22.7629	23.8973	23.9025	22.8184	23.0144	23.3394	23.5328	23.7311	22.6754	23.767	23.7255	23.5285	22.5942	23.2021	23.1381	22.4186	22.4667	23.354	23.8245	24.8174	25.1713	25.2781	27.3545	28.7764	30.6289	30.8669	32.0833	35.8355	37.5155	37.9111	38.7443	41.2546	43.2183	44.0876	46.747	47.4493	49.4419	52.0418	53.0283	54.3836	56.8914
	34.4944	35.0985	33.966	33.7799	34.2981	34.4808	34.3841	32.7519	33.0419	34.0145	34.2349	33.5834	33.4981	34.7004	34.0755	34.374	33.747	34.571	35.2333	34.6614	34.3712	34.091	34.0951	33.9869	32.9194	34.7528	34.8257	35.8778	36.7924	37.8302	42.484	44.7482	47.6107	49.4289	52.7301	57.5232	60.247	61.6593	62.4604	65.3723	68.8909	71.17	75.1926	77.2552	79.6378	83.7083	85.752	87.9397	90.196
	23.916	24.2435	23.3347	23.4272	23.617	23.8387	24.0224	22.3224	22.5506	23.1976	23.7512	22.4033	22.4855	22.6515	23.3223	23.1622	22.2619	23.6465	23.8054	24.1801	23.5031	24.0308	23.9846	23.5996	23.5811	24.218	24.8915	26.1283	27.0367	27.336	30.1286	32.4673	34.7401	35.7077	38.1937	42.9827	45.9578	47.824	49.8259	54.2248	58.4495	61.4139	66.2778	69.144	72.0721	77.4142	80.5752	83.2795	88.0793
	17.6112	18.3501	17.2191	17.0865	17.4477	17.8063	17.842	16.1435	16.5721	17.5622	17.8583	16.828	17.1071	17.2191	17.5931	17.391	16.4856	17.3767	17.7009	17.5334	16.8583	17.2632	17.5404	16.9164	16.8629	18.4051	18.0844	19.1858	19.33	19.5597	22.2304	23.5145	25.2137	25.6893	27.4335	31.3145	33.2039	34.3306	35.6486	38.7338	41.9124	43.4593	46.8379	48.4118	50.2166	54.5468	56.5586	57.3672	61.0951
	21.9465	22.1126	21.1467	21.3084	21.6303	22.1172	21.9719	20.4413	21.1855	22.2606	22.4682	21.4961	20.8263	21.4534	21.6351	21.1755	20.5889	21.5839	21.3245	21.1055	20.1434	20.7508	20.8183	20.1631	20.4534	21.6304	21.7624	22.6613	22.7729	23.1115	25.4661	26.918	28.8557	29.0428	30.703	34.5433	36.268	37.4659	38.5653	40.5977	43.4646	44.4766	46.6955	48.1075	49.6038	52.7643	54.2079	54.8624	57.3708
	17.1219	17.7245	17.3451	16.5124	17.0918	17.4622	17.2032	15.7038	16.1279	17.1405	16.8756	16.0155	15.8439	16.4967	16.4409	16.8682	15.658	17.0638	16.4387	16.6057	15.6698	16.28	16.4698	15.7924	16.7599	17.5727	18.0295	19.8463	20.2579	21.1404	23.327	25.1668	27.5259	27.9139	29.316	32.739	34.381	34.7536	35.3107	37.1724	39.1489	40.0354	42.0592	43.3618	44.1695	47.1409	47.6848	48.3183	50.2628
	20.5008	20.5685	19.5425	19.6896	19.9351	20.3465	20.2809	18.8326	19.0055	19.9999	20.4387	19.2898	19.169	19.8918	19.8916	19.3116	18.7192	19.897	19.7648	19.8131	19.1928	19.1812	19.3218	19.0036	18.9043	20.0262	20.0781	20.9165	21.1164	21.4724	23.1776	24.9939	26.1842	26.4611	27.6967	30.818	32.7611	33.6198	34.1664	36.1906	38.9346	39.7986	42.584	43.3716	44.1478	47.6641	48.5112	48.9988	51.3997
	22.9071	23.3165	21.978	22.2318	22.1594	23.1329	23.1352	21.6817	21.5697	22.6253	23.1252	22.1013	21.916	22.4322	22.5455	22.7195	21.7096	22.473	22.3873	22.454	21.8194	22.6061	22.3521	21.8317	21.9387	23.6508	23.8167	24.5466	24.8629	25.1024	27.2621	28.1697	30.2605	30.9678	32.2367	36.3949	38.6555	40.2344	41.7704	44.8933	48.6892	49.8552	54.2384	56.4061	59.2871	63.4084	65.2028	66.608	70.1133
	23.3141	23.324	22.4932	22.5358	22.7793	23.0838	23.3364	21.4267	21.6676	22.7304	23.2617	22.1081	22.1094	22.3326	22.7726	22.3174	21.4638	22.7113	23.1608	22.9634	22.4209	22.3247	22.7217	22.2751	22.1085	23.2954	23.713	24.7142	25.3929	25.6202	28.107	29.8897	32.3677	32.5317	35.0178	39.0981	41.6364	43.4015	45.3856	48.3206	51.9365	54.0512	57.9447	59.7555	61.9113	66.927	68.672	70.4264	74.2879
	24.9232	25.1728	24.521	24.2253	24.5993	25.0106	24.7666	23.2839	23.6619	24.7052	25.0991	23.7756	23.8217	24.3465	24.616	24.3469	23.593	24.4664	24.4862	24.373	23.6212	24.1498	23.9666	23.5396	23.8486	24.7712	24.8875	26.2402	27.0328	27.6124	30.1337	32.3387	34.2902	35.2577	37.3652	41.1924	43.7839	44.6598	46.3658	48.6224	51.9693	53.1618	56.4153	57.6648	58.7511	62.5702	63.58	64.5656	67.7291
	18.1773	18.4583	17.4313	17.4901	18.2443	18.6237	18.5222	17.22	17.1454	18.0296	18.4814	17.5424	17.2176	17.5892	18.1598	17.7601	17.0429	18.3026	18.0205	17.7454	17.2265	17.678	17.6401	17.5175	17.0765	18.7185	18.3348	19.0171	19.4009	19.4671	21.5882	23.2074	24.4997	24.7516	26.3569	29.9083	31.41	32.3545	33.3246	35.6681	38.2009	39.7626	42.3431	44.0728	45.4828	48.5875	49.2231	50.0599	53.1542
	17.5669	18.2776	17.1304	17.4365	17.9404	18.2721	18.167	16.6325	16.9027	18.146	18.2101	17.1796	17.1022	17.5337	17.8015	17.3676	16.7942	17.9506	17.6636	17.9347	17.2533	17.8618	17.7505	17.2104	17.2222	23.818	24.2537	24.7615	24.8731	24.7965	27.2574	28.2998	29.9826	30.019	31.6333	34.5398	37.4746	38.3148	39.7342	43.0817	46.0981	47.9661	51.6781	53.535	55.4921	59.0092	61.3883	62.9116	67.0587
	20.4824	20.9967	20.4814	19.9674	20.7168	21.0754	20.7754	19.3546	19.5671	20.6034	21.0066	20.0567	19.6712	20.3647	20.7248	20.4215	19.7932	20.8271	20.7205	20.755	19.9636	20.5136	20.6991	20.0785	20.2609	23.4977	23.1445	23.694	24.2522	24.3843	26.8152	27.8878	30.6519	30.5804	32.5432	36.2652	38.6912	40.4429	41.409	44.5035	47.9792	49.3559	52.7685	54.6113	56.3889	59.7114	61.8485	62.5097	66.3227
	15.8275	15.9596	15.0524	14.9249	15.2763	15.6927	15.4671	14.052	14.2316	15.0687	15.3084	14.1287	14.3727	14.7329	14.8981	14.5975	14.0118	14.8461	15.0269	14.887	14.2575	14.6013	14.8808	14.1451	14.3787	16.3068	16.1675	17.2634	17.5986	17.8404	20.1611	21.8614	24.1517	24.1109	25.705	29.1134	31.3496	32.5156	34.1158	36.4325	38.9724	40.4527	43.6789	44.8934	46.5925	49.9383	51.6997	52.2493	55.5099
	16.9484	17.6575	16.2792	16.1977	16.4223	16.8219	17.0954	15.4343	15.6903	16.9956	17.2039	16.3895	15.8719	16.051	16.5995	16.2004	15.168	16.5502	16.5434	16.1311	15.4357	16.2205	16.3537	15.1246	15.8435	16.6343	16.431	17.2595	17.2482	17.1863	18.9297	20.0222	20.714	20.7463	21.6668	24.3479	25.6163	26.0133	26.2792	28.4011	29.9957	30.744	32.2909	33.192	34.2903	36.7329	37.9083	38.103	39.8683
	7.53274	7.84138	7.02282	6.79254	7.30275	7.43563	7.38849	6.12345	6.48888	7.23461	7.38173	6.68176	6.68182	7.14669	7.50083	7.11499	6.12512	6.96138	7.36868	7.14054	6.51728	6.67445	6.65454	6.50254	6.21306	7.37088	7.42032	7.72249	7.56623	7.59082	9.02825	9.75662	10.6327	10.1922	10.9513	13.2397	14.575	14.516	14.9441	16.299	18.1244	18.5924	20.0762	20.5472	21.3186	23.2297	23.9147	24.2378	25.8967
	13.7361	14.1328	13.0046	13.1041	13.7042	13.5199	13.4948	12.3112	12.5694	13.2355	13.9294	12.905	12.6061	12.9191	13.0828	12.7695	12.4093	13.1204	13.2693	12.9812	12.4104	12.9083	13.137	12.5954	12.4551	13.1137	13.3496	13.914	14.4166	14.2889	16.0501	17.3515	19.1255	18.951	20.5024	23.6158	25.0013	26.2493	27.0322	29.218	32.0617	33.1728	35.8659	36.9041	38.2879	41.4273	42.7473	43.5214	46.0581
	13.0481	13.3948	12.1142	12.3831	12.2977	13.0782	12.7767	11.3327	11.4918	12.7556	12.8388	11.8947	11.6554	12.4036	12.4682	12.3125	11.4348	12.1656	12.0176	12.137	11.7412	11.787	12.1774	11.8943	11.79	12.9711	13.0011	13.7776	14.027	14.3269	16.0429	17.1543	18.7821	18.8178	20.3787	23.2174	24.9589	26.0298	27.1385	29.5547	32.0579	32.5563	35.8826	36.7778	38.6613	41.469	42.9381	43.5474	46.3761
	11.9994	12.5924	11.7018	11.6724	11.8368	12.4322	12.2554	10.9414	11.3209	12.4619	12.8235	11.5032	11.439	12.1221	12.1991	12.0804	11.2878	12.5221	12.4699	12.7262	11.3888	12.2457	12.4585	11.6513	11.8849	13.3348	13.5227	13.7105	13.4774	13.561	15.0899	15.5984	16.9001	16.1966	16.8499	19.4081	20.1671	20.5837	20.8705	22.7615	24.1035	25.0032	26.9843	27.5833	28.8201	31.6169	32.668	33.6725	36.1826
	11.8735	11.9053	11.0503	11.0578	11.2554	11.6486	11.3028	10.1411	10.7089	11.2536	11.5179	10.6109	10.6624	11.2887	11.2957	11.1289	10.2214	10.8608	11.3064	11.2731	10.7106	10.8902	11.2942	10.7397	10.544	12.8593	13.0128	13.9215	13.7805	13.4621	15.2089	16.6881	18.0211	18.0133	19.2283	22.3814	24.6671	25.1622	26.2273	28.3915	30.4943	31.5195	34.3314	35.6935	36.9746	39.8053	40.723	42.0988	44.6478
	17.109	17.3367	16.4421	16.3615	16.6163	16.6567	16.667	15.4248	15.6128	16.7026	17.0105	15.6697	15.6841	16.0543	16.5701	15.7841	15.2667	16.0514	16.3028	16.3716	15.2498	15.4883	15.633	15.2506	14.866	16.4023	16.2102	17.2706	17.3654	17.7033	19.5925	21.3732	22.8522	22.7675	24.3928	27.7048	29.9211	30.9721	32.3915	34.9219	37.5765	38.9039	41.9697	43.0324	43.6351	47.5475	49.1438	50.7957	53.1488
	19.3072	19.5929	18.4638	18.5081	18.8706	19.2514	19.4196	17.6224	17.9541	19.0682	19.8178	18.3467	18.5089	19.0462	18.9981	19.2445	18.3369	19.2329	18.7351	18.9197	17.84	18.4753	18.4114	17.9169	18.0729	19.045	19.5579	20.4516	21.0348	21.4923	24.2424	26.1342	28.1459	29.0159	30.7217	34.8781	37.3071	38.4107	40.0056	42.6149	45.6557	47.0105	50.4843	51.3966	53.461	56.8752	58.0007	59.4567	62.0997
	15.5285	15.856	14.5292	14.7899	14.7953	15.4134	14.9939	13.4643	13.8409	14.9578	15.4006	14.1864	14.1761	14.6859	14.6384	14.4571	13.6172	14.4655	14.666	14.4074	13.6481	13.8975	14.1457	13.6096	13.5457	14.5678	14.9182	16.2947	16.7658	17.2921	19.7553	21.3305	23.2398	23.3018	24.8083	28.0324	30.1001	30.9231	32.0004	34.4295	36.8326	37.7561	40.4859	41.6555	42.6559	45.5733	46.9625	47.9255	50.7273
	20.6694	21.0775	20.1204	20.0536	20.475	20.8183	20.8687	19.1347	19.2772	20.2732	20.5294	19.481	19.0632	19.7661	20.1385	19.6568	18.8617	19.5007	19.5202	19.5305	19.1064	19.5744	19.6131	18.6943	18.9611	19.9426	19.8287	20.8676	21.0263	21.5999	24.2276	25.7573	27.7989	28.1056	29.9536	34.0576	36.3511	38.0109	39.7031	42.2773	45.3883	47.0687	50.3726	51.8512	53.3247	57.4101	58.801	59.7032	62.8214
	21.0745	21.3003	20.5039	20.2982	20.2533	21.0163	20.8702	19.5024	19.8977	20.5906	20.9757	19.6876	19.8421	20.0174	20.2713	19.9442	19.3891	20.5142	20.4973	20.4547	19.7146	19.8715	20.2185	19.5964	19.3329	20.5517	21.2425	21.9491	22.2139	22.9893	25.7713	27.8908	30.1671	30.6481	32.9684	36.561	38.742	39.9761	41.6188	44.1984	47.6863	48.6604	51.7385	52.9374	54.0835	58.3108	59.5773	60.7432	63.7633
	20.7519	20.9799	19.8144	20.3616	20.1643	21.1738	20.3302	19.2032	19.3759	20.23	21.0183	20.1084	19.9068	20.0234	20.3316	20.135	19.3791	20.664	20.0346	20.3733	19.8256	20.1048	20.261	19.6679	19.7667	20.9659	21.0262	22.1989	23.1219	23.3962	26.2204	28.3001	30.4864	30.583	32.9312	36.1534	38.9934	39.4418	41.2724	44.2658	46.882	48.3178	51.2442	53.4766	54.5233	57.8863	60.4805	60.4077	64.0135
	14.4923	15.0959	14.1075	13.9412	14.0394	14.8091	14.4688	13.2325	13.325	14.0571	14.9208	13.4948	13.5324	14.1847	14.6275	13.9052	13.6684	14.3304	14.426	14.4816	13.6536	14.1201	13.8572	13.7002	13.3004	14.7687	14.8261	15.5911	15.6793	16.1261	18.1521	19.6382	21.6977	22.1608	23.6316	26.937	29.2825	30.7069	32.1321	34.5493	37.4754	38.7159	41.749	43.4259	45.1278	48.6451	50.2542	51.3333	54.9697
	24.3008	24.2665	23.1341	23.3978	23.7737	24.322	24.1867	22.2933	22.7281	23.9763	24.0561	23.1791	23.0592	23.9568	23.7427	23.4186	22.7904	24.2412	24.0043	24.1419	23.5043	24.1355	23.8622	23.3041	23.7599	24.6478	24.9255	26.0818	26.3883	26.6536	29.592	31.3386	33.7971	34.3685	36.2944	40.8462	43.3705	44.697	45.836	48.7195	51.7732	53.1577	57.1418	57.8687	59.6465	63.2806	65.1169	66.6884	69.6131
	20.3074	20.5874	19.8391	19.8724	20.1371	20.7348	20.8974	19.2175	19.2076	20.2521	20.531	19.5261	19.4645	19.9636	20.1291	19.7971	19.0828	20.0787	20.3531	20.0108	19.2611	20.038	20.1183	19.6788	19.2322	20.6606	20.6969	21.5014	22.2814	22.7478	25.3914	27.154	29.7069	30.1733	32.4102	36.6333	39.6087	41.3154	42.5798	45.6252	48.7445	50.3959	54.1544	55.7891	57.3364	61.2504	63.1159	64.117	67.7938
	16.557	16.7984	16.2253	16.0663	16.0229	16.4924	16.4041	15.1646	15.3375	16.3996	16.491	15.3322	15.2793	16.0613	15.8269	15.9165	14.9264	15.9701	16.1422	15.7845	15.2305	15.6451	15.9659	15.1467	15.3725	15.8329	16.1735	16.8615	17.362	18.0343	20.3439	22.1493	24.5787	25.0924	26.5328	30.2833	32.4216	33.5063	34.6618	36.8555	39.7563	40.8299	44.1681	45.4082	46.4643	49.8943	51.0123	51.9315	54.4231
	21.2225	21.5356	20.7816	20.6976	20.8783	21.4562	21.5859	19.991	20.3162	21.217	21.7079	20.7812	20.5066	20.9063	20.925	21.0716	20.1425	21.3641	21.1774	21.0843	20.2742	20.4159	20.7182	20.2941	20.4143	21.173	21.2164	22.0271	22.1098	22.1592	24.3449	25.563	27.0676	27.3153	28.5624	31.5434	33.5756	34.4746	35.5331	38.1333	40.781	42.348	45.4134	46.7375	48.7023	52.5126	54.3041	55.3192	58.3884
	21.1374	21.63	20.741	20.6156	20.6658	21.2875	21.0558	19.2319	19.7734	20.7224	21.1827	19.3527	19.5416	20.3428	20.1535	20.0422	19.2061	20.0904	20.346	20.0271	19.412	19.5975	19.5678	19.4899	19.0433	21.0457	21.4343	22.1937	22.7873	23.5549	26.5018	28.1165	30.471	31.2117	33.2502	37.0157	39.2043	40.4153	41.9412	44.3984	47.3018	48.3837	52.3352	53.3341	54.8649	58.7006	60.0361	61.2158	63.8556
	21.3288	21.075	20.1239	19.9918	20.3944	20.9654	20.7496	19.0376	19.7519	20.5093	21.0566	19.832	20.0837	20.3872	20.5636	20.2949	19.4086	20.6013	20.6053	20.5434	19.4375	20.1152	20.3538	19.8412	19.8737	20.7588	21.1999	22.1952	22.3679	23.1881	25.5025	27.0699	29.1122	29.9815	32.2973	35.4298	38.416	39.487	41.0013	43.5387	46.0669	47.8037	51.0901	52.1314	53.7685	57.2495	58.8119	59.8868	62.9584
	23.4153	23.8856	24.0731	22.8084	23.37	23.9377	23.192	22.5955	23.2019	23.2896	22.4155	22.3647	23.9024	22.847	22.3303	22.5353	23.0516	23.3087	22.4202	21.7435	22.201	23.0257	22.1669	22.3948	21.983	22.1857	23.8287	23.4021	25.1621	27.7035	29.6981	31.7935	33.864	37.0062	39.0104	41.0724	45.0622	48.6598	50.8533	51.7742	55.4273	57.0695	59.1076	61.465	63.5796	64.066	65.6271	67.4634	69.4406
	9.31232	10.01	10.1914	9.53751	9.93161	10.2988	9.11264	9.22674	9.36524	9.82341	9.00268	8.86183	10.0207	9.17126	8.60431	9.16177	9.21148	9.59628	9.03521	8.68161	8.86249	9.84814	8.96155	9.12538	8.73979	8.93664	9.97446	9.78748	12.3959	13.5818	15.2123	16.4693	18.2751	20.8613	21.3991	22.5067	25.2098	28.2027	29.4904	30.2347	33.187	33.9683	35.9508	36.8323	38.7597	39.6333	41.1951	42.3019	43.8591
	27.3534	27.3152	27.4591	26.2826	26.7968	27.9625	26.2059	26.1594	26.9022	26.828	26.0049	26.1275	27.1145	26.6485	26.505	26.0654	27.528	27.7601	26.7577	25.9112	26.132	27.7847	26.2842	26.3855	26.7368	25.9245	27.5584	27.0142	28.5195	26.1204	28.1519	30.5803	33.8765	36.2094	38.0234	39.56	42.7695	46.7152	48.325	49.7731	52.1249	54.74	56.6396	58.0998	60.7031	61.1578	63.1463	65.0055	67.9418
	47.3442	48.5514	48.2342	47.2507	47.7103	48.8399	47.5948	46.4204	46.188	47.6798	46.2805	46.1709	47.7137	47.2729	46.7442	46.8425	46.9105	47.4525	47.3321	46.1749	46.6204	47.1133	46.5271	45.6483	45.3661	46.324	48.8442	49.3301	52.3401	59.6095	63.6868	68.5214	73.06	76.8829	80.2791	83.5447	88.2044	92.6973	94.92	96.4931	98.9265	99.4403	102.818	103.682	106.267	105.83	106.287	107.877	109.154
	17.7983	17.7541	18.3408	17.6983	16.8718	18.0377	16.7175	16.783	17.0654	18.0626	17.3672	17.6666	19.2975	18.9314	17.4309	17.8346	17.8123	17.3469	16.3853	16.0381	15.9181	16.2737	15.1063	15.5331	14.6668	13.7535	15.8754	15.7948	20.0953	22.4251	24.2889	27.5682	30.3334	33.5189	36.2541	37.7762	42.1074	46.6554	48.6134	48.4282	50.9439	51.9321	54.3279	54.5539	57.2195	57.1662	57.5973	58.3763	59.8249
	34.2383	35.3854	34.7737	34.3123	35.1317	35.1549	34.8186	34.5201	34.6211	35.1129	33.8866	33.706	35.6479	34.6324	34.6986	34.735	34.9038	35.8766	35.3874	34.6684	34.4812	35.8077	34.5632	34.8585	34.4014	35.6113	37.3128	36.585	38.1378	42.0029	42.8507	45.1945	47.6915	50.0395	51.2948	52.4774	54.9363	57.9562	59.5997	59.8935	63.0005	63.5003	65.5662	66.5157	68.6982	69.0772	70.1396	71.4703	73.4988
	29.4831	30.5419	30.6514	29.7491	29.9589	30.8291	29.9061	29.9421	29.9711	30.5142	29.3493	29.3866	31.0503	29.8659	29.2514	29.7162	30.4171	30.4346	30.5209	29.6088	29.8644	31.0604	30.5164	30.4227	30.1244	29.822	31.8862	31.6552	34.1089	37.5971	39.592	40.839	43.181	45.3014	47.3063	48.2775	50.991	53.4823	55.5098	55.9059	58.5951	59.2859	61.4166	62.5558	64.5237	65.3987	66.89	67.9702	71.265
	27.5603	28.2252	28.4119	26.8341	27.139	27.6787	26.9837	27.1887	27.114	27.0044	26.1058	25.6523	27.0234	26.1971	25.791	26.2869	26.4871	27.2035	26.4657	25.2842	26.0251	26.4292	26.0165	26.1005	25.4377	25.3809	26.659	26.1181	28.212	33.0193	34.8996	36.8161	39.4238	41.8973	43.3444	44.3882	47.0681	50.672	52.2458	53.2559	56.1905	57.3808	59.6843	60.5823	63.0012	63.6916	66.004	67.4427	69.8437
	24.5143	25.4636	27.5508	25.5975	26.1297	26.2468	24.6311	23.353	23.7036	24.2845	22.8408	22.0167	25.2556	23.8652	23.4728	23.695	27.1305	28.3372	27.7357	26.4825	27.087	28.1275	28.1602	29.3354	28.2236	30.875	34.1685	34.8094	36.5871	38.8492	42.0482	47.0628	50.9534	56.9448	60.7998	64.4452	69.5246	75.4278	78.7809	80.873	85.9002	86.8016	89.148	90.5624	93.3078	93.2587	94.2133	94.6242	96.2978
	14.8171	15.8174	16.0006	14.1356	16.953	18.1115	15.9762	15.1122	15.6775	15.5587	14.0468	13.4931	15.1856	13.9217	13.7052	13.7006	14.0888	13.573	12.9767	11.3304	12.082	12.7136	11.5051	12.3205	11.4091	10.8596	13.6429	14.4866	17.2757	18.9561	22.2338	26.7635	30.6812	35.1175	38.5414	40.6095	44.4162	48.5265	50.9984	52.1339	54.9628	56.1773	58.8798	59.5417	61.3818	60.3053	60.676	61.749	63.3621
	54.3659	55.3522	53.7804	51.2271	51.7748	53.4122	49.6372	49.6844	49.1004	49.9497	48.5675	46.4543	48.9127	47.6691	45.9323	46.518	46.8755	48.2713	46.0089	44.7556	45.6015	46.8453	45.9496	44.9524	45.5422	45.2683	49.4628	49.8907	51.6998	66.6229	68.4508	73.3611	75.3399	80.8724	84.1013	84.9744	90.2254	94.9309	98.1632	98.3408	104.287	102.577	106.951	107.684	110.231	110.245	110.56	112.205	115.586
	25.2181	25.3238	25.6574	24.0103	24.6629	24.9769	23.1298	22.8089	23.1856	23.2652	21.1112	21.7214	23.7597	21.7227	21.732	21.4306	22.2249	22.255	21.2373	19.395	20.8636	21.6321	19.8433	20.0805	20.0018	18.3791	21.9391	21.387	26.1425	31.0179	33.6189	36.7104	40.1292	44.7562	48.0511	50.6216	55.6109	65.3704	73.3966	77.1389	84.8986	87.08	90.6356	92.6532	94.6522	93.8064	93.4118	93.8016	95.4876
	29.1176	28.901	28.797	26.7856	26.4773	26.3212	25.0817	23.4918	22.9669	24.0938	21.703	20.8394	22.4586	21.2026	19.5206	19.166	20.0293	20.1478	19.3638	18.7298	18.9264	18.5021	17.5724	17.7535	16.5486	14.081	17.4344	17.9432	21.7382	30.3934	33.2718	38.6707	42.3528	47.7198	51.1852	54.2919	58.1324	63.8668	66.2975	66.4543	69.9393	69.9431	72.9986	72.2891	75.0108	73.6346	73.3505	74.9687	75.3721
	40.8776	41.7217	42.3961	41.1383	41.3862	42.5715	41.2096	40.8013	41.1013	41.635	40.9462	40.8729	42.2746	40.7673	41.1342	41.1316	41.8901	42.3099	42.2534	41.0613	42.2096	43.3667	42.1228	41.4302	42.1098	41.6577	44.5714	45.0958	47.5283	55.1351	59.2477	62.7604	68.1664	72.2107	75.5544	78.4197	83.7698	89.5104	92.5073	93.7478	98.5127	99.0259	102.519	104.186	106.893	107.297	108.727	111.096	113.054
	41.187	42.1423	41.4328	40.2246	40.7749	41.159	39.9254	39.4931	39.8671	40.9598	37.9846	37.5867	39.0226	38.0651	37.6303	38.1662	38.5977	38.1195	38.3632	37.549	38.3037	38.3207	37.2556	37.9654	37.1075	49.3185	54.4747	56.8367	63.0143	77.0738	80.9703	84.0071	87.0859	89.8346	90.7143	91.3177	93.9358	97.3185	98.7322	97.0858	99.7985	100.015	101.731	101.345	102.047	101.116	101.68	102.489	103.791
	12.1274	12.4086	12.7394	11.0984	11.5203	12.5849	10.1639	9.74509	9.29431	10.9095	8.7359	8.99695	12.4971	10.4664	9.48776	8.83343	9.41987	9.89634	9.62354	8.06116	9.23158	9.96662	8.71283	8.69141	6.71735	7.05776	12.1317	11.3596	12.5671	7.74531	11.229	15.7426	21.1479	25.5556	29.801	34.1145	39.2332	49.1061	51.7381	52.4252	57.016	66.0683	71.2652	72.7618	75.9559	79.1685	81.3481	85.0743	89.3983
	14.7061	14.8799	15.0718	13.3511	13.8878	15.0135	13.2259	12.8645	12.9451	13.4156	14.114	15.3661	16.3037	14.1074	13.0112	12.5436	12.8584	12.7664	12.3324	10.6037	15.4185	15.5881	13.8971	12.7432	12.1002	10.0003	12.7274	14.4308	19.9263	24.2299	27.4825	32.2989	36.3067	40.6062	43.4195	46.0271	50.9078	55.5187	57.2892	58.6545	62.5708	63.3922	66.1283	68.159	70.4033	68.7821	70.5187	72.8953	73.7776
	34.3068	35.521	35.9746	35.5456	37.078	37.2212	35.132	32.2903	31.7239	32.0222	30.1709	30.9376	32.2501	30.1049	29.6571	29.8281	31.5701	31.8597	32.7825	32.0996	34.9247	35.7956	34.1788	34.9419	33.4174	42.03	48.2558	55.3176	66.0842	72.5556	83.3685	95.7684	105.946	114.345	119.019	124.272	127.55	133.005	132.213	130.812	131.89	128.399	128.693	125.733	125.95	122.9	121.218	119.938	117.73
	13.2356	14.1718	13.5086	12.4189	13.3691	13.9318	12.7839	12.6892	13.3996	13.639	12.5382	12.0197	13.475	12.8303	12.1277	11.6484	12.0231	13.1225	12.9215	12.0657	12.6858	13.0214	12.0819	12.8007	12.1393	13.465	15.427	15.3912	17.9722	20.9972	23.8784	28.0126	31.5062	35.87	38.4678	41.1709	44.7494	48.4736	50.1728	50.5246	53.9617	54.3305	56.3344	57.0008	58.7725	58.4264	59.6674	60.4179	60.6752
	12.9613	14.0766	13.084	11.7187	13.3447	14.1128	11.776	12.5465	12.678	13.4858	12.3444	11.9181	13.6484	12.7232	11.6029	11.7257	12.1805	12.4414	12.6193	12.5718	12.5513	13.2314	11.9165	11.8315	11.7635	12.2731	13.9273	10.1052	16.2384	17.536	19.8034	22.9762	25.8572	28.8422	30.1581	31.7186	35.5764	37.5952	39.7594	39.512	42.4423	43.2886	44.2434	44.474	46.1903	45.4459	47.0459	48.3241	48.5591
	35.2384	36.4535	35.6662	34.7523	35.3938	36.4439	35.6615	34.6888	35.2842	36.7225	34.3697	34.327	36.5387	35.9993	34.7739	36.0137	36.0267	36.883	36.0806	35.4823	36.188	36.5026	36.1693	35.6906	35.4966	37.0066	40.4947	34.8045	41.8401	44.5518	46.8006	50.162	53.1905	57.114	59.6847	61.797	66.3944	70.0081	72.2321	73.5414	77.7787	77.934	80.6311	80.8433	82.4817	84.0587	84.6106	86.5201	88.3129
	53.9094	55.1781	55.2814	73.072	83.3046	85.4836	81.9923	80.0942	78.6268	79.6538	76.9269	74.5448	74.9253	72.1064	70.0179	69.3755	69.1844	68.3593	65.7639	70.597	71.1663	72.8214	71.3407	70.7711	68.6458	71.05	75.0631	79.2284	83.3481	86.4543	90.7915	96.3734	101.471	106.079	109.289	112.817	117.226	122.702	124.54	127.768	135.224	135.671	140.109	141.684	147.086	149.578	151.434	154.436	156.911
	40.8779	41.264	42.0589	40.9397	42.829	43.4663	40.7407	40.9421	41.9014	42.6085	40.5227	41.3921	44.008	41.9742	41.3301	42.4222	41.7952	41.8087	40.9276	39.8656	39.6527	41.4697	39.2809	40.32	39.524	41.9838	44.8935	43.9963	45.7301	49.3729	53.0462	57.4992	60.6775	65.3272	67.1404	69.4507	74.1486	80.4728	81.9808	83.0699	87.2932	88.4227	91.9857	93.3299	96.5355	95.6904	96.2332	98.3649	99.625
	18.3361	19.0793	18.8491	16.7806	17.5254	19.1956	17.1956	16.8311	15.9012	16.0104	17.0565	18.005	19.0801	16.3558	14.3145	14.3618	14.8042	13.7166	12.7052	11.5016	12.8878	12.3949	10.8494	11.4862	10.0433	9.17102	13.3196	13.4284	16.1498	14.7095	18.654	23.4349	28.4406	32.7256	41.9929	47.1336	51.569	58.484	60.9129	60.5716	64.6679	78.4947	86.2176	91.5123	95.9212	97.2064	98.4708	100.474	104.496
	37.4126	37.7366	38.0893	36.9151	38.0353	38.1026	36.8151	36.9504	36.7381	37.6478	36.7108	36.7991	38.5887	36.325	36.8147	36.9281	37.9781	37.5831	37.4542	36.7514	36.9498	37.9932	37.0664	37.1381	36.9354	38.1995	39.8067	39.16	41.3478	42.1342	43.9421	45.0068	46.1722	48.1442	48.1874	49.1803	51.1818	52.8813	53.6678	53.5477	55.4529	55.1637	56.7058	57.3701	58.621	58.6614	59.0412	59.6137	61.0752
	34.0932	34.5419	34.6395	33.6362	33.6032	34.7091	33.178	33.1775	33.2886	33.8592	31.9565	32.125	33.7886	32.7449	32.9863	32.8653	33.2089	33.461	33.0743	32.1338	33.065	33.9736	33.1741	33.4814	32.793	32.6558	34.7562	34.7327	36.9458	39.6702	41.8954	43.9127	47.3863	50.3207	51.6625	53.8984	57.4681	61.5272	63.7969	64.4563	67.9493	69.5634	72.4799	73.4144	76.5895	76.8485	78.4911	79.7123	82.7932
	38.0816	38.3215	38.9743	38.0063	38.4007	38.9041	37.7626	37.3689	37.7845	38.1283	37.4843	37.1613	39.1492	37.6986	37.2832	37.6036	37.977	38.279	37.9697	36.7328	38.038	39.3099	37.714	38.1114	37.9706	37.724	39.156	38.8329	41.2905	43.9951	45.6179	47.9391	50.5954	53.0568	55.8185	57.2776	61.1608	64.0961	66.2677	66.7818	70.8088	72.2209	75.9564	77.1946	79.3941	80.5974	82.3813	84.8377	86.7846
	25.6468	26.2807	26.0752	24.4949	25.1755	25.8913	23.0001	21.8241	21.8345	22.0099	19.4872	18.4644	20.5498	18.7329	18.0257	17.4132	17.7838	18.0579	17.8298	16.1245	16.6085	17.6286	16.4225	16.2882	16.5752	17.0732	20.0268	20.8657	23.1337	25.2508	28.5118	32.9212	37.6126	42.2679	45.5752	48.0749	53.436	58.7746	61.9316	62.2565	66.4916	68.1008	71.345	72.2454	75.1397	75.904	77.5584	79.4894	81.0222
	40.8909	42.2624	42.1891	40.6989	41.2609	42.6026	42.1648	42.4206	42.1607	42.7157	40.296	40.0753	41.7152	39.5939	38.4266	39.9373	39.8941	39.5031	37.9364	36.0584	37.2859	37.4327	34.9327	35.2467	33.92	34.3651	37.7546	40.1338	44.2184	47.6025	52.4189	56.8591	61.9786	68.1135	71.788	75.4111	80.4073	85.1152	87.4777	88.3404	92.5766	93.6081	96.5119	97.0986	100.336	99.8559	103.398	111.113	115.68
	44.7977	44.2387	44.8798	41.0852	41.0835	43.138	39.7986	40.0277	38.328	38.0669	37.5546	35.4556	37.76	34.6023	35.5216	35.8532	37.4524	37.9412	37.1623	35.313	36.7129	36.9916	35.4504	39.9145	44.0743	43.0976	46.3817	49.2908	52.8542	52.728	57.996	65.1278	68.9843	76.7379	81.3962	81.3379	88.0172	92.1334	94.2312	94.8483	96.9271	97.0964	100.65	97.2159	100.522	97.9485	98.263	99.0364	101.439
	29.7331	31.1361	31.5489	30.2237	30.8112	31.5435	30.0361	30.1817	30.113	31.1616	29.518	29.1134	31.5854	30.13	29.0733	29.7546	30.4218	30.6956	30.6657	29.5723	29.9541	31.4821	30.2478	30.1973	29.4587	30.9262	33.5162	31.5223	35.1586	38.4127	40.4634	44.9042	48.0976	52.8868	55.0023	57.4165	61.2689	65.8364	68.2105	69.1993	71.9471	73.5865	75.8485	77.3432	79.7029	80.1579	80.8109	83.2686	85.8142
	35.0821	35.6626	35.4929	34.3836	34.7671	34.7717	33.2489	32.82	33.3444	33.8931	32.4091	31.4952	33.7702	31.9626	31.0566	31.3937	31.6913	30.8318	31.2127	31.3076	32.5175	34.8758	34.0029	33.0355	32.1558	31.8427	34.5609	37.1481	39.3173	48.4885	52.1555	56.4802	60.2145	64.4273	67.0887	69.1073	72.4907	76.4354	78.8329	78.6818	80.7217	80.2228	82.6956	82.3426	84.5524	85.1033	85.6616	87.5162	88.1513
	40.0527	40.229	39.1769	38.2348	38.6681	38.1717	36.1688	34.5375	33.5338	33.6279	31.2856	29.7949	31.6353	28.6407	26.4945	26.8034	25.9258	26.6494	24.1693	21.9789	22.946	24.1074	20.7207	20.5585	19.2348	18.5307	23.2367	19.8644	24.5344	28.3656	32.0489	37.3644	41.1644	46.1423	49.0306	52.5207	57.4495	63.4846	65.7343	65.3336	69.7124	69.4984	73.0622	73.9284	76.5986	75.2238	82.2592	85.9375	86.1691
	25.9829	26.3012	25.8596	24.3722	25.0317	25.1992	23.4382	22.908	23.0735	23.7589	21.0126	21.2616	23.4518	22.3422	21.6944	21.665	22.7465	23.1319	22.1339	21.0283	20.6732	21.6576	20.5633	21.89	21.7117	21.4178	25.04	31.6824	32.4378	39.1476	43.605	47.7301	51.0898	55.1787	56.6796	58.701	61.5018	66.0988	66.7509	67.0642	70.3214	70.1808	84.2446	90.3188	94.7158	92.9832	93.0391	93.395	93.1182
	41.7934	43.4403	43.3672	42.4028	42.2167	42.4518	38.431	39.3874	40.7683	42.1404	39.9976	40.3711	43.0664	42.557	44.9591	48.9589	49.8917	49.1583	47.7574	46.5435	49.6949	51.0129	51.0194	49.9507	49.5984	58.612	65.9111	75.7653	81.5277	89.4376	98.5922	109.266	117.534	127.265	133.207	138.266	143.217	150.717	153.459	153.942	157.951	158.867	161.641	164.651	168.113	168.016	167.428	166.912	167.913
	38.8972	40.0252	39.8877	38.5293	38.7477	39.3279	37.2111	36.3111	36.8849	37.6632	36.5393	36.2818	39.1202	39.0939	38.6851	38.777	40.9586	39.876	40.0937	38.7013	38.6905	40.0691	38.5685	38.6108	37.7164	38.468	42.3626	38.6731	47.3955	51.0995	56.4396	61.1615	65.0973	71.2717	73.7538	76.1336	80.9793	85.2564	87.057	86.2646	90.1749	89.9616	92.6242	92.7169	94.3768	93.1153	93.2885	94.3603	96.9402
	47.4106	48.9474	48.705	47.7186	47.7348	48.9564	46.7836	46.7918	47.5606	48.1842	46.3596	46.2529	48.2645	47.0502	46.4919	47.4547	48.7556	48.9457	47.8865	46.4353	46.4247	47.2067	46.0403	47.0956	46.6075	45.3212	48.3568	46.2825	51.7723	53.7797	58.7811	63.6369	67.9748	72.6362	75.6898	78.7085	83.0216	86.7002	90.3292	90.343	93.9699	94.9803	97.5942	98.956	100.481	100.14	99.7981	102.457	103.017
	35.3986	36.5011	35.5628	35.1286	35.3745	35.727	34.8615	34.7624	35.9662	36.9531	35.3099	34.0101	35.5766	34.638	33.9427	34.0189	33.6537	33.9948	33.8558	32.489	32.6454	33.5143	33.3548	33.704	33.2359	32.9941	35.5422	34.4101	39.3631	42.0272	45.9859	51.2493	54.5967	59.1883	63.2963	65.1091	71.1122	75.3483	78.4889	79.9559	84.3636	83.9278	86.8473	89.5955	91.5765	91.607	91.9629	92.1633	94.071
	44.2047	44.7587	45.0774	43.6029	43.8005	45.1391	43.162	43.5517	43.307	44.4097	41.9188	41.3824	43.103	41.288	40.8089	41.4145	42.2682	42.6882	41.8293	41.5366	41.741	42.394	41.2571	41.555	41.1843	42.0869	43.7834	45.9673	50.311	55.7532	59.5524	63.8921	68.8891	72.6872	75.6084	77.9446	81.8938	86.4168	88.4605	87.8508	91.3645	92.2077	93.6184	94.8734	96.3503	96.8986	97.0348	98.1171	99.3228
	36.1698	36.2608	36.4162	34.9436	35.6951	36.3176	34.1367	34.1969	34.2255	33.9061	31.5819	31.6727	34.8469	32.6856	31.1737	31.4462	31.9182	32.3898	30.9256	28.9693	30.2546	30.5614	28.6708	28.8081	27.4773	28.5214	31.8692	30.927	34.0778	33.3585	37.0769	40.7913	45.4556	50.286	53.0315	55.8735	59.3783	64.9187	67.5817	67.2522	70.4075	71.6468	74.2911	76.0347	79.0101	78.2229	79.9811	81.7767	83.3251
	32.0567	33.2934	33.6745	32.1387	33.4208	34.1896	33.1688	33.2097	33.3749	33.5649	31.6707	31.9983	33.8477	32.7021	31.9102	32.0209	32.6917	32.643	32.6023	31.4516	31.4704	32.4059	31.6119	31.6343	31.2323	31.0645	33.6776	32.7146	35.5369	38.468	41.163	44.8676	49.0135	53.0451	55.5484	58.5296	62.798	66.8044	68.4982	69.1029	72.2807	72.4457	75.1047	75.9642	78.612	78.3799	79.121	80.5081	82.1836
HEK WT -YM	22.6621	22.4966	23.1267	23.093	22.6547	22.4884	23.2853	22.8054	23.1885	23.6265	23.244	23.325	24.2783	24.5268	24.3302	24.4086	25.4996	25.1207	25.7621	25.6855	25.148	25.9506	26.1341	25.9889	26.4946	27.2834	27.7416	28.7886	29.4198	29.7134	31.1544	33.8211	34.7188	35.5772	37.1692	39.6264	40.1593	41.2606	43.7245	45.1262	46.094	47.3927	50.0642	50.8692	51.3384	54.0735	55.1831	55.9583	58.8197
	21.7858	21.4681	21.4663	21.6042	21.4709	21.5535	22.2835	21.2864	21.0906	22.2509	21.9108	22.0264	22.8647	23.0152	22.6795	22.4116	24.0632	23.3502	23.4725	23.6217	23.3138	23.4863	24.2862	24.0221	24.3532	25.4991	25.6505	26.7382	27.5193	27.8168	29.2465	31.815	32.9294	33.871	35.6242	37.7677	38.8137	39.9191	42.2243	44.1085	44.9487	46.2786	49.1256	49.7855	50.4983	53.2872	53.9253	54.9159	57.807
	20.6917	20.5453	20.868	21.1301	20.6682	20.4374	21.4632	20.7524	20.7872	21.4821	21.0569	21.1865	22.299	22.2999	21.9287	21.928	23.2254	22.5584	22.8804	23.0247	22.6699	23.0367	23.5228	23.0492	23.5959	27.0224	26.9513	28.2773	28.8479	29.1156	30.0043	32.4177	33.7163	34.3564	35.8583	38.6315	39.0102	40.2034	42.4246	43.8369	44.5865	46.2098	48.5563	48.6701	50.0321	52.2197	53.2157	53.85	56.3959
	36.3942	36.097	36.0994	36.7412	36.5226	36.4113	36.9414	36.1046	36.2313	36.9178	36.6312	36.2609	37.2516	37.3606	36.9337	37.0924	38.5103	37.9263	38.5113	38.5406	38.0748	38.1968	38.851	38.1833	38.9435	41.3857	42.0169	43.6709	44.6997	45.4319	47.1065	49.9366	51.1337	51.731	53.5323	55.5727	56.2973	57.031	59.0254	60.0875	60.4923	61.9877	64.327	64.1401	64.038	66.5472	66.8968	67.6644	69.3803
	21.3381	20.9331	21.4202	21.9384	21.4007	21.4021	22.1043	22.0503	21.9273	23.1316	23.057	23.4078	24.4612	25.1546	24.4748	24.6	26.1466	25.5801	26.1632	26.6612	25.846	26.569	27.0901	27.0862	27.6791	30.5356	30.7733	32.2252	32.6223	33.0288	34.3819	36.4592	37.0379	38.2813	39.6624	41.7915	42.2864	43.4531	44.979	46.7034	46.9623	48.4771	50.651	51.3171	51.9842	54.2553	54.6749	55.1498	57.442
	24.926	24.8084	25.248	25.2078	25.1251	25.2476	25.9143	25.6351	26.1959	26.9481	26.4801	27.1089	27.9918	27.8619	28.1149	27.8067	29.389	28.8151	29.8856	30.0561	29.6131	30.0123	30.4936	30.4756	31.1665	32.6911	32.6163	33.8448	34.0581	34.221	35.1012	37.7524	38.5993	39.3507	40.3041	41.9765	42.7987	43.5276	45.2679	45.8309	46.1372	46.9087	49.2424	49.6962	49.9104	51.7188	52.4684	52.7325	54.5768
	20.8121	20.6484	21.0847	21.1119	20.8814	20.4252	21.4059	21.0917	21.2492	22.0659	21.7636	21.924	23.0867	23.2419	23.338	23.1466	24.645	24.1227	24.6151	24.8439	24.1603	25.0296	25.5935	24.893	25.5296	26.5616	26.7027	27.8345	28.4544	28.8606	29.6593	32.1355	32.961	33.5641	35.0531	36.7263	37.5927	38.2276	39.8978	41.0062	40.8352	42.3483	44.0495	44.7069	45.1381	46.9862	47.5044	47.7775	49.8773
	19.0296	18.6546	19.1026	19.5513	19.2294	19.0476	19.744	19.5828	19.5009	20.5048	20.0919	20.1439	21.4132	21.6726	21.2045	21.6434	22.7909	22.6173	23.1384	23.2545	22.8565	23.104	23.6742	23.4327	23.7063	25.1926	24.9894	25.9361	26.2535	26.2021	27.2194	28.8675	29.7242	30.2668	31.1191	33.2786	33.5909	34.5674	36.1801	37.7469	38.2855	39.2728	41.4728	41.9282	42.2582	44.395	45.2696	45.6436	48.2371
	21.1332	20.9962	21.103	21.3806	20.9251	20.7613	21.4775	20.9477	21.1861	21.6567	21.4683	21.6102	22.7514	22.9423	22.4405	22.5711	23.8601	23.2507	23.7339	23.9226	23.3782	24.0521	24.1774	24.0368	24.544	25.7109	25.8012	27.0168	27.3174	27.3733	28.5518	30.7317	31.4516	32.4594	33.6607	35.9152	36.5076	37.0275	39.4718	40.7509	41.2303	42.5783	44.579	45.3166	45.7137	47.7513	48.6734	49.2366	51.4458
	24.0127	23.9122	23.9742	24.7043	23.9497	23.9357	24.7809	24.5119	24.2008	25.3013	25.3313	25.5522	26.6404	27.1951	26.8397	26.9616	27.8976	27.9362	28.6181	28.4472	27.7499	28.7763	28.9622	28.6867	29.4308	30.8686	30.872	32.0054	32.5319	32.9221	34.0332	35.9422	37.197	37.9191	39.0513	41.567	41.9261	42.8604	44.8524	45.7709	46.7501	48.0662	50.1583	51.5344	51.2106	53.461	54.8105	55.0707	57.5827
	18.6783	18.253	18.707	19.0183	18.5554	18.5876	19.0487	18.5772	18.4421	19.4276	18.961	18.9787	19.9549	20.3736	19.8512	20.1062	21.2036	20.4614	21.1255	20.914	20.5647	21.1357	21.5081	20.9506	21.5335	22.4488	22.3646	23.6699	23.6455	23.988	25.0839	27.4848	28.2452	29.2775	30.6349	32.7733	33.4776	34.2617	36.6155	38.1462	38.848	40.1463	42.8138	43.3286	44.0498	46.5363	47.759	48.3731	50.8642
	16.3122	16.4664	16.2942	16.7215	16.6554	16.6365	17.3875	16.6015	16.7918	17.3559	17.3651	17.2006	18.3529	18.0755	17.9493	17.9189	19.3789	18.6105	19.256	19.1386	18.4506	18.9752	19.5976	19.3679	19.5411	19.9212	19.8767	20.8677	21.3944	21.6393	22.7516	24.5732	24.8283	25.2061	26.8156	28.4041	28.8702	29.3869	30.8784	31.8315	32.0819	32.9743	34.8615	34.6881	35.3214	36.9882	37.6939	38.1053	39.5857
	22.1127	21.966	22.2669	22.2258	21.6943	22.2158	22.6336	21.9378	22.2073	23.1262	22.3878	22.8915	23.7128	24.024	23.2318	23.3822	24.8654	24.1339	24.9593	24.6386	24.6803	24.8597	25.2244	25.2511	25.7013	26.5838	26.3934	27.1509	27.4586	26.9699	28.3246	29.8749	30.8777	31.0318	32.5687	34.7981	35.2921	35.7272	37.8219	39.2777	39.5247	41.0579	43.289	43.9852	44.7758	46.4647	47.5059	48.1172	50.3864
	21.7884	21.3651	21.5203	22.0575	21.774	21.7457	22.1411	21.745	21.3708	22.4668	22.0322	22.0303	23.0393	23.0735	22.7511	22.3776	24.0665	23.2284	24.1152	24.0651	23.6889	23.8337	24.4516	23.9604	24.4358	24.6813	24.665	25.6118	25.8676	25.7554	26.9173	28.5837	28.9794	29.6112	30.8896	33.0073	33.1609	34.1446	35.7538	37.0911	37.8034	38.6906	40.7564	41.2001	41.4986	43.9106	43.8503	44.6221	46.9051
	18.4941	18.2099	18.4234	18.611	18.7106	18.5154	19.4936	18.8614	18.8264	19.7389	19.5187	19.7417	20.8299	20.8152	20.5726	20.7957	21.9806	21.553	22.4026	22.1672	21.6975	22.3303	22.6764	22.4678	22.8897	24.1871	24.2597	24.844	25.2995	24.5934	25.3645	27.4928	27.7444	28.0613	29.2909	31.0122	31.3917	31.994	33.4076	34.587	34.6888	35.5401	37.8032	38.124	38.5226	40.0863	40.3417	41.0822	43.1505
	22.9676	22.5733	23.4278	23.4924	23.3084	22.7883	23.718	23.6562	23.8834	24.8342	24.3152	24.4055	25.2269	25.3121	25.0687	25.5369	26.5674	26.0775	26.9373	27.0833	26.655	26.4874	27.741	27.1828	27.9981	28.8574	28.7507	29.9837	31.0122	31.0162	32.0314	34.4116	35.461	36.169	37.5661	39.7828	40.0032	41.0814	42.6913	44.142	44.5509	46.1271	48.1127	48.4079	49.3078	51.4451	52.5823	52.7266	55.2317
	21.9005	21.3729	22.0826	22.3324	22.0145	21.897	22.7416	22.1915	22.8185	23.1253	23.0469	22.9138	24.3004	24.5074	24.334	24.2123	25.8826	25.0624	25.5995	25.6202	25.3821	26.1186	26.9207	26.5617	26.7322	27.5491	27.4182	28.3786	28.4304	28.4597	29.883	31.7345	32.5551	33.586	35.1768	37.1592	38.1099	39.1549	41.6056	42.9569	43.6101	45.2361	47.2768	48.6	48.4529	51.2814	52.3217	52.8608	55.7003
	24.9554	24.7553	25.2191	25.5916	25.3126	24.974	26.3216	25.5173	25.7535	26.9494	26.3754	26.7911	27.8301	28.0529	27.9329	27.723	29.3351	28.8541	29.3975	29.6107	29.1881	29.7884	30.2341	30.177	30.57	31.8041	32.0412	33.3189	34.022	34.2396	35.9307	38.4469	39.1723	40.7013	42.5162	45.1923	46.2182	47.7816	50.0335	51.7164	52.9489	54.4037	57.3507	58.3985	58.8235	61.3489	61.8426	62.9798	65.5683
	23.7173	23.0256	23.7912	24.1739	23.73	23.6041	24.4811	24.2309	24.4125	25.2837	24.9816	24.9924	26.5185	26.4081	26.1952	26.2497	27.717	27.0453	27.8477	27.7745	27.6601	28.0483	28.485	28.0429	28.7342	30.0618	30.0578	31.4407	32.0681	32.7071	34.0626	37.0933	38.3232	39.5792	41.9187	45.2187	46.71	48.4217	51.1961	53.149	54.6392	56.5936	59.8712	61.0007	62.1342	64.4929	65.7551	66.8564	69.9132
	22.3776	21.9901	22.651	22.7287	22.6163	22.1363	23.153	22.6067	23.0388	23.7183	23.2431	23.2733	24.6934	24.6269	24.4285	24.5213	25.7239	25.2334	25.814	25.7489	25.2668	25.9703	26.3101	26.2875	26.5664	30.5836	30.8659	32.2843	32.9482	33.6203	34.801	37.3959	38.7358	39.9615	42.3536	45.3025	46.3209	48.1919	50.9527	52.1557	53.6877	55.8464	58.7218	60.107	61.2699	63.8059	65.1906	66.5984	69.3992
	20.7208	20.7521	20.7599	21.4204	21.0387	21.0362	21.8618	21.4272	21.5436	22.4467	22.2816	22.6931	24.0194	24.1667	24.1111	24.1373	25.735	24.907	25.6588	25.9981	25.2997	26.0153	26.7619	26.5632	27.0627	29.2861	29.7489	30.6873	31.3448	31.3866	32.9435	35.5159	36.522	37.4232	39.0736	41.612	42.7139	43.7686	46.304	47.8079	48.8811	50.9016	52.9706	54.1738	54.9249	58.0774	58.5363	59.7145	62.4084
	22.5925	22.3692	22.8364	22.8889	22.8157	22.7794	23.4882	23.233	23.2614	24.3472	24.2649	24.4337	25.5768	26.0678	25.3393	25.497	27.0722	26.7512	26.9663	27.1991	26.7187	27.5788	27.5983	27.613	28.0304	34.2407	34.1561	35.7587	35.8238	36.4879	37.5649	39.9406	41.0092	41.9383	43.6719	45.6659	46.5829	47.7794	49.9076	51.3254	51.5044	53.5589	55.4251	56.4667	56.8264	59.0797	59.9716	60.4927	63.1451
	21.3548	20.9605	21.2312	21.5091	21.0519	21.1036	21.9396	21.3751	21.4126	22.2145	21.8364	22.0434	22.7199	22.8471	22.4046	22.5589	23.7098	23.4891	23.8971	23.6398	23.3449	23.7911	24.0692	23.8943	24.3403	26.1747	25.9782	27.4374	28.0415	28.2553	29.4136	31.5113	32.4825	32.7954	34.2023	36.1107	36.4563	37.4516	39.2104	39.858	40.1922	41.3352	42.645	43.3578	43.5126	45.3496	45.9102	46.5111	48.4071
	24.7423	24.8229	24.9847	25.4493	25.2274	25.1667	26.1016	25.361	26.0409	26.7354	26.9082	26.9978	27.7788	28.1753	27.7904	27.5532	29.148	28.744	29.4016	29.5791	29.0913	29.556	30.2368	30.1259	30.8313	31.8798	31.7667	32.8875	33.4075	33.3076	34.3368	36.8211	37.3816	37.7994	39.1285	41.1935	41.6839	42.4994	44.2458	45.3843	46.0437	46.9642	49.0857	49.4814	49.7449	52.2015	52.675	53.3237	55.4325
	19.7717	19.4462	19.819	20.0803	19.8314	19.8655	20.3897	20.2443	19.9955	21.0284	20.3418	20.5888	21.878	21.9347	21.6059	21.6406	22.7234	22.0932	22.5737	22.5771	22.346	22.812	23.0863	22.8433	23.3764	24.0906	24.083	25.0772	25.5148	25.635	26.5741	28.7556	29.2617	29.8345	31.0927	32.8374	33.1636	34.0059	35.736	36.9767	37.1393	38.5964	40.5873	41.2315	41.5343	43.022	44.0052	44.4037	46.4575
	23.485	23.3874	23.6602	23.7477	23.7835	23.7384	24.5588	24.4447	24.6355	25.7091	25.5723	25.7736	27.0883	27.3789	27.2282	27.3186	28.8103	28.3762	28.9246	28.891	28.6211	29.3429	29.7033	29.5868	30.0974	31.4701	31.3753	33.2068	33.8849	34.2785	35.8694	38.7425	39.7247	40.6596	42.12	44.8417	45.3627	46.7741	48.8928	50.3123	50.9086	52.8932	54.8205	55.8249	56.4474	58.8286	59.4045	60.4927	62.9449
	29.0872	28.5723	29.0488	29.4252	29.1392	29.2549	29.7591	29.4221	29.3788	30.6217	29.9933	29.9935	31.1443	31.2984	31.2897	31.2326	32.7284	32.3078	32.9174	33.0073	32.3273	32.9533	33.3896	33.3855	33.7279	36.138	36.1342	37.6403	38.2659	38.6804	39.8627	42.1608	43.2613	44.4385	45.9785	48.1872	48.9622	50.2516	52.2911	53.4323	54.4283	55.6129	58.1284	58.7152	59.1151	61.4795	62.606	63.1822	65.6223
	33.5761	33.2407	33.6298	34.3991	34.0544	33.6573	34.4518	34.2647	34.6126	35.6799	35.135	35.922	36.9067	37.4958	36.783	36.953	38.9957	38.4316	39.0377	39.5185	39.0799	39.3605	40.4252	39.4672	40.3668	36.9278	36.6661	38.422	38.8998	39.093	40.6134	43.1516	44.3753	45.6602	47.0096	49.4235	50.5862	52.1829	53.9002	55.8404	56.4801	58.098	60.4959	61.8504	62.1513	64.7499	66.0794	66.9438	69.6946
	26.8107	26.7385	27.1526	27.2812	26.9812	27.0746	27.8656	27.7424	27.8203	28.8753	28.6255	28.87	29.9763	30.3768	30.2168	30.2813	31.698	31.2599	31.7796	32.0579	31.4339	32.1039	32.6362	32.2774	33.1082	32.2184	32.1547	33.6405	34.2722	34.5347	35.846	38.7624	39.8167	40.6391	42.6822	45.1261	46.0324	47.7466	49.9936	51.6234	52.812	54.0967	56.7788	57.7873	58.6195	61.4044	62.2708	63.0014	65.5909
	32.1967	32.0226	32.1399	32.6212	32.1677	32.0256	32.6317	32.1714	32.0778	32.8704	32.6946	32.6479	33.2765	33.4891	33.1066	32.9817	34.4505	33.9229	34.3236	34.6302	33.7962	34.1461	34.5033	34.0663	34.8084	28.074	27.8363	29.0451	29.6022	30.0682	30.9977	33.2649	34.2588	35.3814	36.6653	39.5294	40.3109	41.7408	44.4376	46.4422	47.2345	49.2104	52.2721	53.4082	54.2548	56.9557	58.5409	59.3803	62.2882
	24.578	24.3932	24.7221	24.7689	24.9005	24.8047	25.3864	25.3214	25.1256	25.8767	25.3712	25.5782	26.9762	26.9861	26.6383	26.8258	28.2321	27.6613	28.3169	28.4126	28.1845	28.7725	28.946	28.5974	29.3372	29.5719	29.3537	30.7756	31.4424	32.1622	33.227	35.9353	36.8493	37.5355	39.3223	41.3064	42.1696	43.2361	45.4939	47.3078	47.7511	49.1439	51.6593	52.7811	53.2886	55.8576	56.7677	57.443	59.5123
	25.3875	25.2398	25.1704	25.4744	25.3421	25.3902	25.7968	25.4012	25.4158	26.115	25.7961	25.7897	26.9161	26.9043	26.5211	26.3853	28.0108	27.3313	27.9356	27.7378	27.5527	27.7951	28.4341	27.9859	28.4823	27.7696	27.7052	28.9719	29.6877	29.9757	31.2941	34.0596	34.9273	35.8222	37.2975	39.7344	40.5068	41.4531	43.585	45.3448	46.0258	47.8205	50.2327	50.8366	51.6077	54.3486	55.2678	55.5903	58.3466
	35.6396	35.1795	35.7204	36.0372	35.7273	35.562	36.3424	35.7749	35.8898	36.7934	36.5211	36.5337	37.8991	37.6801	37.5883	37.7695	39.3942	38.8724	39.3519	39.4684	38.8955	39.7589	40.1509	39.7575	40.4251	37.0315	36.947	38.3073	38.8618	39.0703	40.0599	42.7987	43.6338	44.435	46.2109	48.7895	49.6245	51.0659	53.5409	54.8793	56.1191	57.769	60.759	61.9445	62.5917	65.831	66.9894	67.9011	70.69
	33.6488	33.1503	33.747	33.9399	33.8324	33.913	34.7109	34.5601	34.4291	35.3627	35.1589	35.5482	37.0557	37.0054	37.1455	37.1788	38.8871	38.5993	38.9843	39.4088	38.8594	39.9611	40.0857	39.7829	40.3652	38.6745	38.5933	39.7669	39.8949	39.915	40.888	43.3245	43.765	44.6041	46.2182	48.4458	49.1149	50.4407	53.179	54.5676	55.7247	57.2626	60.2279	61.4155	62.0735	64.9081	66.1608	67.3988	70.6858
	25.7509	25.3569	25.754	25.9503	25.755	25.6744	26.5165	26.3326	25.9972	26.9723	26.8924	27.3048	28.6035	28.6382	28.6681	28.6159	30.2759	29.8101	30.4115	30.533	29.8265	30.5097	31.1596	30.8426	31.0432	30.6427	30.5065	31.5511	32.0895	31.9852	33.1822	35.3607	36.4154	37.4695	38.7874	41.3189	42.3738	44.1134	46.6933	48.643	50.0768	52.0485	55.1017	57.0977	58.5654	61.7396	63.1838	64.7518	68.2269
	21.2544	21.0335	21.1947	21.6436	21.4126	21.218	21.9903	21.5265	21.6775	22.4704	22.0707	22.2187	23.4688	23.6216	23.1142	23.3419	24.6846	24.0078	24.4663	24.5845	24.0207	24.6242	24.8379	24.7665	25.0837	25.9889	25.8169	26.8536	27.4571	27.804	28.6959	31.0583	31.9206	32.8514	34.476	36.7558	37.7539	39.2333	41.6025	43.7286	44.875	47.2038	50.1436	51.7089	52.7437	55.9653	57.4885	58.8817	61.9707
	25.1415	25.1183	25.3008	25.8935	25.5125	25.5668	26.267	25.8493	25.7159	26.9826	26.8513	27.0248	28.1825	28.2468	28.1294	28.2316	29.7604	29.3232	29.7855	30.4444	29.8016	30.1355	30.8375	30.4758	31.1592	32.5994	32.6803	34.024	34.4351	34.5559	35.6159	38.0445	38.9888	39.6485	41.13	43.3973	44.1243	45.3895	47.7639	49.1659	50.26	52.3645	54.7268	55.8707	57.0103	59.95	60.9203	62.1571	65.0557
	24.7174	24.741	24.8132	25.2672	24.8877	25.1338	25.6829	25.2887	25.3983	26.208	25.9691	26.1497	27.1633	27.5888	27.2215	27.3785	28.6391	28.2497	29.0157	28.7498	28.5013	28.9403	29.322	29.2914	29.6951	29.7122	29.8443	30.6124	31.1284	31.2822	32.203	34.5238	34.9599	35.7241	37.3821	39.5818	40.2311	41.3594	43.6953	45.3471	46.2553	48.3895	50.523	52.138	52.9738	55.2974	57.0394	57.9616	60.7824
	21.453	20.1506	20.2731	20.7336	20.888	20.6885	20.3665	19.9091	19.5122	20.6297	20.4113	19.6731	20.1708	19.3973	19.4932	20.1749	19.6386	19.4286	20.5877	19.7375	19.998	20.2385	19.6707	19.3467	20.6043	19.9462	20.3342	21.389	21.6371	22.4357	24.1094	26.302	28.1799	29.2156	30.8154	32.998	33.974	36.0198	38.8644	40.414	42.6734	44.8349	47.1245	47.5051	48.4684	51.2495	53.5379	54.0633	55.4652
	19.2815	18.3797	18.5509	19.0508	19.1645	18.7741	18.9065	18.6396	18.4401	18.8715	18.8871	18.2632	18.8276	18.4636	18.0831	19.1472	18.2471	17.9719	19.1722	18.344	18.1001	18.0455	17.8593	17.7155	18.3136	18.4209	18.1751	18.9904	18.7371	19.1458	19.7669	21.3999	22.856	22.9001	23.1915	24.7192	24.8361	26.1537	28.1242	28.4507	29.6922	31.3039	32.4147	32.6172	33.1159	34.5355	36.3297	36.5734	37.0608
	26.0547	24.8779	25.0681	25.7785	26.2061	26.096	25.8223	25.8515	25.56	26.0979	26.1582	25.5452	25.9534	25.7818	25.3105	26.4883	25.7884	25.0965	26.7861	25.9511	25.3314	25.9183	25.6282	25.4294	26.2571	25.8863	25.7204	27.1305	26.8452	27.4763	28.3715	30.4612	32.4252	33.0167	33.7687	35.4552	36.3415	38.2151	40.7728	42.1128	43.9698	46.424	47.8665	48.7547	49.9438	52.448	54.7889	55.65	57.0076
	46.3538	45.0839	45.8135	46.6316	47.1176	46.6919	46.7648	46.4171	46.2163	47.1889	47.2284	46.2719	47.3281	46.5706	46.2894	47.5462	46.464	45.9103	47.625	46.5453	46.0021	46.4431	45.9122	45.5115	46.3011	46.6302	46.8852	48.7366	49.303	50.873	52.8816	56.0031	58.9882	60.6824	62.2856	65.8621	66.9565	69.546	73.6663	75.0736	77.6767	80.8556	83.2446	83.9122	85.4012	88.5965	91.1417	92.1024	93.2217
	39.1262	37.7449	38.1391	38.6042	39.0969	38.5225	38.3735	38.0409	37.6124	38.288	38.2354	37.3472	38.2531	37.497	37.0286	38.2589	37.5531	36.9691	38.6252	37.692	36.7965	37.5513	37.1704	36.6605	37.5364	37.3265	37.4788	39.2627	39.6458	41.1756	43.4851	46.4259	49.029	50.6951	52.4393	54.8856	56.5754	59.1266	62.3175	64.5188	66.9015	69.2544	71.4313	71.9287	72.87	75.6558	78.2283	78.5107	79.7965
	29.7799	28.8928	28.9707	29.5116	29.6246	29.3877	28.9282	28.7628	28.5256	29.1317	28.9733	28.1217	29.2678	28.5934	28.4218	29.3582	28.6136	27.6817	29.1531	28.5629	28.3323	28.4126	27.9419	28.2225	28.7897	28.217	27.9381	29.3619	29.2358	29.4057	30.8612	32.1803	33.713	34.2132	35.0184	36.4177	36.8693	38.5708	41.1122	42.2096	43.6277	46.2419	47.5849	48.4627	49.4081	51.851	54.1457	55.0437	56.5175
	29.5489	28.2464	28.7332	29.3057	29.7136	29.3047	28.9886	28.786	28.4959	29.4288	29.2203	28.6452	29.436	28.959	28.7863	29.6803	28.7166	28.3758	29.702	29.2556	28.9114	29.126	28.9196	28.569	29.4793	29.5314	29.4908	30.8048	30.8455	31.5432	32.722	34.9118	36.6546	37.3592	38.2308	40.2589	41.0025	42.6354	45.2382	46.0756	48.0654	50.4257	51.5185	51.9451	52.9459	55.2537	56.7412	57.488	57.9351
	36.2439	34.9939	35.4795	35.9869	36.5057	35.9941	35.785	35.5131	35.2449	36.0259	35.9951	35.2792	35.9396	35.1859	35.5648	36.2029	35.3502	34.8261	36.3481	35.5109	34.8243	35.2807	34.8535	34.9041	35.254	35.3862	35.3265	37.341	37.989	39.1984	41.409	44.1296	47.4141	48.9113	50.5778	53.672	54.9673	58.0484	61.2653	63.3195	66.0707	68.9449	71.232	72.3955	74.5758	77.2815	80.1232	81.0352	82.2025
	26.1748	25.1117	25.6147	25.9629	26.1702	25.556	25.5228	25.6293	25.1475	25.7974	26.0238	25.4632	25.9958	25.1974	25.3679	26.422	25.5147	24.908	26.4729	25.7288	25.4489	25.9742	25.4778	25.7755	25.8889	26.7655	26.9972	29.0449	29.4506	30.4349	32.4767	34.8467	36.4671	38.4398	39.174	41.7459	42.1906	44.3329	46.8906	48.1357	49.5304	51.7509	53.4675	53.9081	54.905	57.6312	59.4082	59.9947	60.7044
	35.3603	34.3179	34.6269	35.2708	35.5756	35.3675	35.3421	34.8396	34.9827	35.3053	35.2908	34.7154	35.407	34.8707	35.0108	35.7376	35.1604	34.6358	36.0633	35.2346	34.7962	35.21	34.8016	34.843	35.9793	35.8746	36.1885	37.6937	38.485	39.6498	41.4849	43.5936	46.6853	47.8515	48.8768	51.5649	52.6255	54.8479	57.5961	58.8628	61.4128	63.6902	65.7725	66.0275	67.5913	70.0856	72.3393	73.2593	74.2968
	52.0756	50.5308	50.9502	52.0115	52.4626	51.9313	51.5696	51.6876	51.4361	53.6382	53.4018	52.5417	53.8902	53.1195	53.0181	53.9073	53.2131	51.9353	54.3895	53.3639	52.6132	52.6884	52.6757	51.6961	52.2946	52.9093	52.8486	54.6734	55.5651	57.347	59.2038	62.4872	65.9435	69.2912	71.822	75.0917	77.5351	80.7088	85.0503	86.5098	89.1576	92.5278	95.2461	95.0271	96.532	99.3995	102.042	101.537	101.9
	44.5922	43.3833	44.2312	45.155	45.2019	45.0191	44.823	44.577	44.3412	45.2334	44.995	44.4248	45.3201	44.7342	44.3659	45.518	44.8902	44.2154	46.0436	45.1246	44.3615	44.8192	44.6173	44.0698	45.3344	45.1011	45.8053	47.6749	48.3136	49.9058	51.9823	55.419	58.7468	60.6008	63.1777	66.6357	68.5566	71.2294	75.265	76.9764	79.458	82.2229	84.0506	84.3734	85.4858	87.5681	89.9192	90.1384	90.6913
	29.1025	27.8547	28.4779	29.0613	29.217	28.8123	28.9003	28.7368	28.1404	28.9572	29.2467	27.9837	28.9276	28.2119	28.0876	29.1039	28.3656	27.8352	29.3982	28.5726	28.1862	28.6426	28.1742	28.0237	28.7116	28.4826	28.9742	30.4798	31.1828	32.1983	34.7443	37.5114	40.4702	41.6602	43.5224	46.3609	47.3457	50.0255	53.1282	55.0717	57.1405	60.0307	62.5836	63.2427	64.0836	67.1343	69.1882	70.4571	71.09
	42.3625	41.0356	41.0501	41.8052	41.8274	41.1205	41.1026	41.0594	40.5633	41.1318	41.2829	40.2635	41.2688	40.5036	40.3071	41.2785	40.3003	39.756	41.3563	40.4507	40.2084	40.4125	40.2779	40.1195	40.7804	40.669	41.3991	43.3025	44.1693	45.9315	48.8493	52.009	56.0104	57.9328	59.8849	63.6289	65.8477	69.3885	73.7684	77.1768	81.2675	85.3154	88.1905	89.6786	91.0445	94.3951	97.1978	98.5185	99.97
	37.1869	36.057	36.3425	36.9102	37.1338	37.1531	36.6164	36.3538	36.2352	36.8922	37.0482	35.7715	36.7193	36.1944	36.0768	37.2434	36.5511	36.1011	37.3821	36.4642	35.7588	36.3153	35.908	35.5938	36.0966	36.2533	36.5402	37.8678	37.6994	38.6572	40.0454	42.606	44.9048	45.5833	46.5827	48.9322	49.9992	52.1383	55.4942	57.8691	60.1016	62.8756	65.2794	66.1199	67.9538	71.1517	74.233	75.4656	76.9529
	16.0076	14.8605	15.0925	15.4393	15.6014	15.1833	15.2588	14.762	14.4209	15.1509	15.092	14.3831	14.7741	14.5293	14.4365	15.1758	14.4777	14.079	15.147	14.7735	13.9308	14.5399	14.1756	14.2108	14.6718	14.6489	14.9198	15.844	15.8178	16.5023	17.4625	19.0488	20.502	21.1463	21.7138	23.3602	23.4569	24.8483	26.7267	27.5411	28.7751	30.5006	31.409	31.6164	31.857	33.709	35.3502	35.8231	36.0678
	31.1534	29.8919	29.8888	30.2037	30.7762	30.2862	30.0106	30.1545	29.4347	30.6069	31.0456	29.9384	30.8124	30.082	30.2828	31.4083	30.4841	29.951	31.5584	30.2674	29.9258	30.1775	29.6547	29.4674	29.9738	29.8638	30.1434	31.4284	32.0115	32.9119	34.7563	37.2192	39.884	40.785	42.322	44.4586	45.5604	47.8284	50.9866	52.661	54.6671	57.6792	59.9914	60.7637	62.2335	65.162	67.5257	68.1968	70.251
	31.4909	30.1509	30.5863	31.5196	31.7405	31.3912	31.234	31.2975	30.8255	31.5835	31.6157	30.6175	31.5431	30.7778	30.9074	32.2242	31.3133	30.9427	32.5712	31.9371	31.1328	31.6011	31.0919	30.802	31.5258	31.8001	31.8222	33.0587	33.5167	34.3771	36.2711	38.7053	40.9104	41.7686	43.1895	46.1457	47.5582	50.5063	53.9308	55.4606	57.9726	61.7721	63.6281	65.1424	66.6456	69.6767	72.5847	73.3648	75.3681
	27.8372	26.4254	26.4858	27.0817	27.1875	26.6546	26.5211	26.566	26.4315	27.0764	26.6476	26.1063	26.9361	26.4	25.9414	27.1411	26.1106	25.5611	26.7505	26.4092	25.9081	26.1316	25.4946	25.2569	26.1053	25.3109	25.6388	26.6455	26.8019	27.2116	28.7908	30.7097	32.8708	33.7128	34.5453	37.0821	37.7203	40.0013	43.1386	44.5387	46.0652	49.1347	51.4425	52.058	53.6364	56.7688	59.3004	60.6044	62.2213
	28.8691	27.6717	28.5425	29.0159	29.4038	29.0333	29.025	28.9466	28.697	29.5242	29.8764	29.4191	29.8263	28.9614	29.0907	30.0719	29.5692	29.4534	30.8662	29.8277	29.1595	29.3965	29.3743	29.0778	29.6952	29.5927	30.158	31.2917	31.4904	32.621	33.9627	35.5273	38.0648	38.4187	39.5291	42.7182	43.3012	45.0885	48.8884	50.3888	52.6617	55.7162	57.6872	58.5303	60.1349	63.2785	65.7035	66.8237	67.6102
	28.6381	27.4609	28.0963	28.8053	28.9083	28.4777	28.2083	28.1376	27.9928	28.6464	28.4979	27.7367	28.5852	27.7704	27.9165	28.9164	28.1027	27.7919	29.3076	27.988	28.0535	28.6019	28.0617	27.6582	28.5741	28.4412	29.0942	29.9512	30.7874	31.5146	33.3487	35.6324	37.7541	38.8878	40.1954	42.7174	43.8874	45.9957	49.0544	50.9312	53.3205	55.78	57.8302	58.4653	60.1377	62.4652	64.9883	65.9203	67.1223
	30.8566	29.0941	29.676	30.3074	30.0573	30.0187	29.3317	29.3483	29.2159	30.1948	29.4851	29.0767	29.9173	29.2277	29.2076	30.0627	29.5509	29.0514	30.3976	29.9106	29.3123	29.587	29.2426	28.8244	29.4939	29.4421	29.8847	32.0351	32.8462	34.3774	36.6539	39.5129	42.5398	43.79	45.65	48.381	49.6866	52.4901	55.6818	57.3534	60.2679	62.785	65.2597	66.2368	67.4445	70.4096	73.1046	74.0007	75.5833
	26.9974	25.874	25.8007	26.3014	26.7749	26.2731	25.8723	25.2285	25.4176	25.9907	26.098	25.3321	25.9795	25.2217	24.9842	26.2607	25.7438	24.9939	26.4051	25.9047	25.6675	25.566	25.5043	25.3412	25.8767	25.1844	24.9093	26.3411	26.1348	26.526	27.8392	29.2233	31.1585	31.4549	31.8921	33.7472	34.0074	35.5905	38.0557	39.3544	41.0417	43.3682	45.1533	45.4914	47.3938	49.3988	51.9706	52.4591	53.7669
	24.9372	23.8671	24.1346	24.6989	24.9278	24.3587	24.2815	24.1662	24.1717	24.6254	24.5427	23.7838	24.6895	24.1049	23.9466	24.6143	24.0129	23.4075	24.7646	24.0038	23.4494	24.0023	23.6817	23.5372	24.3044	24.4069	24.7691	26.2953	26.5792	27.7357	29.8303	32.4887	34.9944	36.3417	37.5217	40.3696	41.476	43.6641	46.2064	47.9622	49.6962	52.2871	54.3251	54.8519	55.913	58.5115	60.6748	61.248	62.6135
	37.846	37.2097	37.6011	38.1248	38.5529	38.2969	38.1282	37.9259	37.6682	38.8581	38.6171	37.6624	38.2382	37.6912	37.7923	38.9064	37.8966	37.7772	39.1918	38.0786	37.8855	38.0934	37.7872	37.7993	38.9972	38.8715	39.336	41.5975	42.2595	44.1979	46.8274	50.7049	54.1851	56.6583	59.0431	62.5747	64.3674	67.9104	71.3569	73.3399	76.2302	79.1312	80.9669	81.3507	82.8486	85.0602	87.4813	87.4406	87.8353
	32.1136	30.9602	31.6478	32.2083	32.2484	31.8728	32.267	31.6818	31.5614	32.0855	32.071	31.6522	32.5581	31.5399	31.1964	32.4739	31.8114	30.8103	32.2472	31.8045	31.4564	31.3999	31.0524	31.1765	31.8496	31.3223	31.6399	33.4014	34.0311	35.1307	37.2056	39.6898	42.156	43.4192	45.2809	47.7385	49.1234	51.1777	54.6256	56.1546	58.6329	61.313	63.5677	64.0825	65.6521	68.6754	71.0669	72.3659	73.3704
	34.2792	32.6724	33.5272	33.5556	33.9092	33.1356	32.9487	32.7292	32.4967	33.097	33.0344	32.29	33.0661	32.2746	32.2192	33.4906	32.4779	31.8438	33.4304	32.4552	31.9456	32.4409	31.9132	31.8565	32.871	32.1851	32.2617	33.9259	34.5055	35.8044	38.0832	41.4774	44.205	45.8698	48.0639	50.5216	52.1323	55.2371	58.3922	60.3631	62.5335	65.5354	67.6823	68.7257	69.627	72.5689	74.2453	75.1434	75.8766
	108.524	105.214	105.729	105.53	105.966	104.889	104.084	103.404	102.836	103.371	102.69	101.208	102.158	100.441	100.156	101.002	99.2976	98.5974	100.708	98.6172	97.1794	97.5713	96.6709	95.9995	97.2134	97.2475	101.294	106.465	109.21	112.951	117.93	123.822	127.657	130.548	131.544	135.514	135.161	137.554	141.407	142.436	144.193	147.029	149.342	148.345	148.324	150.432	151.832	150.9	150.428
	24.9248	23.5802	23.8594	24.5479	24.9855	24.3019	24.2485	24.2654	23.8135	24.5532	24.5811	23.6385	24.3563	23.8672	23.6482	24.8154	24.0482	23.3208	24.9112	24.1329	23.46	23.9769	23.6429	23.4625	23.9974	23.6538	23.9319	25.3461	25.631	26.4136	28.1245	30.7026	32.9241	34.2886	35.5617	38.1215	38.9785	41.1509	44.4233	46.3041	48.1406	51.0264	53.1898	54.0787	54.9903	57.5821	59.8485	60.6499	62.1576
	36.9542	35.4174	35.7188	35.9907	36.4126	35.6493	35.2401	34.9368	34.5178	35.4903	35.468	34.2465	34.8797	34.2375	34.2267	35.4166	34.6094	33.9172	35.2278	34.3262	33.8343	34.0522	33.7375	33.5886	34.5337	34.8962	35.5078	37.6574	38.1122	39.1958	41.4013	44.4968	47.3631	48.6026	49.7484	52.3742	53.4499	55.2155	58.3164	59.5892	61.6924	63.6614	65.9861	66.327	67.0748	69.8197	71.6972	72.357	73.07
	27.3506	25.9314	26.4063	26.9456	27.1412	26.6853	26.2211	26.1664	25.6809	26.4235	26.5546	25.5404	26.4493	25.7252	25.661	26.4821	25.9608	25.1524	26.4681	26.1478	25.6588	26.1517	25.7942	25.3461	26.0089	25.8939	26.237	27.7181	27.8549	28.8262	30.2457	32.8871	34.7848	35.8737	37.0853	39.2952	39.8191	41.7762	44.6034	45.8424	47.837	49.7886	51.4323	51.8754	53.0917	55.1042	57.6363	57.9682	59.0308
	37.7447	36.2241	36.941	37.3479	38.0541	37.2526	36.9663	36.9254	36.6972	37.3284	37.2882	36.3178	36.7733	36.7032	36.3643	37.1954	36.4736	35.5742	37.3288	36.2861	35.8577	36.1755	36.0514	35.3327	36.2854	36.2482	36.5689	38.0213	38.1946	39.3075	40.9385	43.527	46.1042	47.6217	48.6895	51.2296	52.5261	54.8983	58.4803	59.7861	61.6752	64.7274	67.0769	67.6498	68.5944	71.5308	73.8499	74.4632	75.2252
	31.3851	29.9418	30.1027	30.4422	30.9822	30.3905	30.1411	29.7859	29.4763	30.2671	30.2132	29.5553	30.2572	29.6527	29.5221	30.3287	29.5793	28.8785	30.5239	29.7942	28.8577	29.5025	29.0959	28.713	29.5142	29.147	29.4839	31.0964	31.2149	32.0663	33.8881	36.3024	38.5916	39.753	40.8275	43.1687	44.1612	46.4604	49.088	50.2709	52.2451	54.3183	56.1765	56.7908	57.9241	60.1205	62.4809	63.0981	63.6941
	37.9347	36.4049	36.6785	37.3902	37.7604	37.3864	36.9887	36.9729	36.8429	37.7077	37.558	36.8156	37.7641	37.0222	37.0124	37.9971	37.2016	36.3781	38.1162	36.7344	36.457	37.1699	36.278	35.9119	36.5235	36.1912	36.3939	37.8053	37.8526	39.1851	40.7206	42.8839	45.2587	46.3183	47.4269	49.6793	50.7202	52.6138	56.2463	58.0176	60.387	63.2503	65.8064	66.4417	67.8035	71.2844	73.853	75.3858	76.7464
	41.0529	39.5964	39.9068	40.6768	40.946	40.6869	40.5167	40.4341	40.1899	40.8692	41.5978	40.5409	41.3762	40.581	40.6431	41.2609	40.4039	39.8836	41.4685	40.3298	39.7703	40.3438	40.1471	39.5355	40.3568	40.0076	39.8266	41.959	42.0244	43.2333	45.1047	47.137	49.5091	50.5404	51.0968	53.437	53.5025	55.1826	57.5584	58.9286	60.7428	62.6583	64.5183	63.8049	65.5215	67.2224	69.554	70.3386	71.7005
	29.0024	27.5025	27.5347	28.0555	28.9461	28.077	27.965	27.77	27.9727	28.4978	28.7488	27.6532	28.8939	28.0675	27.9536	29.1661	28.6889	27.7856	29.6944	28.5156	28.0666	28.594	28.2001	27.8427	28.4064	28.6936	29.1003	30.304	30.0725	31.367	32.4407	34.9669	37.1714	38.3182	39.5469	42.0305	42.7731	45.3441	48.3313	49.6664	51.9805	54.4451	56.1517	57.2491	58.378	61.2575	63.7195	64.4605	65.5739
	21.8132	22.2552	22.6366	21.8934	21.4955	21.2459	21.0358	21.5868	21.0664	20.7768	20.8866	21.2902	21.4911	19.4981	20.0423	20.8072	20.593	20.3172	20.2528	20.3402	20.2032	19.5324	20.0749	19.8647	19.3113	19.6929	20.409	21.4868	22.9873	22.257	25.2921	26.9925	28.4588	29.7256	31.9241	33.2758	34.8252	36.017	35.9823	38.1975	38.7667	39.0918	39.7263	40.5241	41.3132	41.816	42.4646	42.8792	43.5522
	17.5016	17.8491	18.2784	17.6712	17.7152	17.8304	18.0583	18.3688	17.8224	17.3308	17.5571	18.5967	18.4761	17.4541	16.9713	19.0125	18.2881	17.8109	18.2351	17.987	18.4242	17.9352	18.5826	18.3657	17.7027	18.0416	19.0572	20.4086	21.8807	21.6249	25.1849	27.5464	30.1128	31.0403	34.7006	36.5181	37.9223	39.3038	39.449	41.2591	43.769	44.1235	44.8019	45.611	46.8538	48.202	49.0609	49.1102	49.6885
	13.0651	13.6928	13.6889	13.7626	13.0443	12.5823	13.3777	13.9267	13.1663	13.2908	13.3016	13.6576	14.5976	13.3727	13.3591	13.7281	14.3235	13.8832	13.7929	13.7492	13.9349	13.6733	14.2353	14.4349	14.0547	14.0007	15.5051	17.0521	18.4032	18.0603	21.3583	24.3658	26.5592	28.7992	31.2642	33.4868	34.9732	37.2775	37.6227	39.7071	41.7134	41.9516	42.5839	42.264	45.0447	46.0222	46.4597	46.4654	47.7647
	15.4995	16.0669	16.5629	16.0762	16.2522	16.4828	17.1277	17.1862	17.322	17.1202	16.675	17.8927	17.7582	17.3806	16.9408	17.6583	18.1519	17.4986	17.194	18.0741	17.94	17.5402	18.4323	17.7618	17.4307	17.8181	18.7541	20.2435	21.9916	22.3718	25.7603	28.4339	30.3778	32.0517	36.0813	38.7101	40.3261	42.5874	44.346	46.6101	48.9569	50.5548	51.6308	52.4986	54.8277	55.4974	57.0749	58.1622	57.6881
	17.5472	17.9099	18.0451	17.7369	17.954	17.8726	18.1505	18.1263	18.1257	17.9835	17.6606	18.3171	18.8537	17.3622	17.7514	18.4232	18.5397	18.1004	18.512	17.944	18.5955	18.471	19.0186	18.559	18.4589	17.6385	19.391	20.911	22.4989	23.1282	26.5121	29.2754	31.4509	32.145	35.8956	38.264	38.6411	41.2701	41.9619	44.7971	46.2774	46.6447	47.9555	47.8059	49.4906	50.7625	52.2253	51.9969	52.912
	7.33768	7.82103	8.02289	7.69171	7.6913	7.61586	8.51713	8.44623	7.75684	7.99816	8.22766	8.90477	8.9428	7.7648	8.39077	9.32065	9.76249	8.93955	8.77933	8.72014	9.16563	8.61294	9.51943	9.15662	8.98289	8.79089	9.42434	11.4422	13.5098	13.3797	16.5896	19.4225	21.9788	24.1323	27.7409	30.7267	32.8861	35.2497	35.6607	39.2758	41.0248	43.2912	44.6507	45.8323	47.7266	49.3288	50.4669	51.4006	52.3875
	12.7349	13.7834	14.1125	13.7179	14.1362	14.0329	14.01	15.0386	14.3464	14.0945	14.2134	15.2984	15.4838	14.208	14.4651	15.5153	15.2578	14.5928	15.2226	14.7599	15.3317	14.862	16.1636	15.6172	15.3394	15.2716	16.9296	18.185	19.5341	20.65	22.3169	24.9656	26.7482	27.9264	31.3593	33.6138	35.7359	38.0029	38.7579	41.3973	43.4785	44.7704	46.0134	46.6782	48.7842	50.6022	52.6498	52.9545	53.5818
	38.1185	41.8342	43.2534	41.9991	42.088	40.6411	41.5198	42.3265	42.1446	41.078	40.4722	40.1825	39.9203	38.3456	38.516	39.1619	39.2592	37.9952	39.2219	39.2246	39.3692	39.0723	38.9205	38.1763	38.1188	37.1001	38.8283	40.6249	43.5186	44.5433	50.0196	54.8067	59.5657	63.8622	69.2261	73.504	77.3096	81.0956	81.7434	85.7361	85.3096	83.5478	82.7621	79.9637	79.5941	79.6707	78.5131	76.3486	73.9735
	24.99	25.8399	25.862	25.8815	25.6478	25.7679	25.8679	25.8095	25.6247	26.0799	25.5551	26.2808	26.6344	25.699	25.7811	26.5521	27.105	25.9723	26.0787	26.5328	26.6139	25.8901	26.9519	27.0545	26.2427	26.6023	27.9234	28.4872	30.6343	29.1855	32.8864	35.5342	37.2238	37.4845	41.23	42.3668	43.7268	45.9124	45.7236	48.3843	49.2862	50.2561	50.3655	51.7439	52.46	53.902	54.6026	55.2254	55.4442
	19.4529	20.289	20.3611	20.6605	21.3951	21.9079	24.144	25.0831	25.6931	24.9796	24.5393	23.8762	23.5294	21.5536	21.434	22.7984	22.7808	22.1487	23.3222	23.158	23.6379	23.1158	24.2721	24.176	24.0586	23.9888	24.8796	26.5294	28.3683	28.4814	32.8556	35.5823	38.2603	40.2186	44.6327	47.2265	49.1995	52.1732	52.614	55.6005	57.8937	59.0331	59.9881	60.3502	61.7332	63.7095	63.8656	63.3987	63.5561
	16.3976	16.9725	16.8805	16.9568	16.6898	16.6871	16.9439	16.9983	17.2218	16.4209	16.8882	17.7826	17.5703	16.2291	16.5327	17.603	17.4947	16.4943	17.0197	17.0877	17.8769	16.8134	17.7814	17.4834	17.6235	17.3973	18.5484	19.9171	21.3667	21.1486	24.6879	26.8348	28.6982	30.2859	33.5986	36.4175	37.5841	39.8332	40.6061	42.8716	44.197	45.8054	47.0639	47.4979	49.3309	51.147	52.3134	53.3596	53.4255
	12.9741	14.1765	14.5739	14.4161	14.0857	14.0356	14.564	14.8946	14.9498	14.2734	14.6413	15.8269	16.0225	14.9595	15.6021	16.6341	16.6445	15.4866	16.4156	16.3509	16.1629	15.933	17.0119	16.8801	16.6256	15.7614	17.1404	18.4238	20.0842	20.2113	22.4145	24.8211	27.0613	28.6498	31.8384	34.5511	36.3364	37.9706	39.7174	42.4574	44.7121	45.7841	47.772	48.9785	51.0635	52.4744	53.3306	54.6818	55.4525
	8.14599	8.10794	8.96502	8.00081	8.06369	7.85262	8.66297	8.41946	8.08075	8.1263	7.89989	9.12535	9.09579	8.22301	8.26575	9.06459	9.09497	8.76697	8.4269	9.04485	9.10969	8.86074	9.31537	9.04123	8.59256	8.90977	10.665	12.21	13.2884	12.9782	16.4184	18.6156	20.4464	21.9683	24.9422	26.9286	28.5713	31.1001	31.1195	33.3613	34.6157	36.4018	36.9103	36.9875	38.8581	40.5145	41.2713	42.2258	42.1674
	19.1542	20.6229	20.6822	20.0915	20.2953	19.3729	20.2466	20.9701	20.7241	20.1073	20.0334	20.8169	20.2804	19.7511	19.428	20.0365	20.5243	19.5873	19.9507	20.456	20.5742	19.6456	20.7702	20.4442	19.8802	20.5512	21.9253	23.296	25.5894	26.5619	29.8513	33.5022	36.3387	38.3506	42.3911	45.5715	48.1	51.1469	51.6682	54.2912	56.2696	56.39	56.7131	56.1711	56.5781	58.5339	58.91	58.8426	58.0129
	18.4575	19.5345	19.6737	19.3356	19.1305	19.0298	19.3918	19.7847	19.43	19.6136	19.3697	19.9105	20.0364	18.5221	19.3243	20.3841	20.0749	19.0097	19.5183	19.5918	19.5999	19.641	19.9964	20.3078	19.8456	20.0975	21.3685	23.1196	24.782	26.1871	28.9513	31.7138	34.4567	35.946	40.4473	42.7936	44.7833	47.8707	48.6611	51.5047	53.8945	55.0828	56.2439	57.5821	59.3478	60.9453	62.0944	62.525	62.4446
	27.355	27.8529	28.2363	27.3646	27.0677	26.8059	27.131	26.948	26.7946	26.2223	25.9879	26.3026	25.997	25.135	25.2395	26.1807	25.9319	24.8163	24.8412	24.8936	25.0465	24.5678	25.6607	24.8044	24.1837	24.9062	26.4533	28.2141	30.4952	31.3021	34.5003	38.406	41.5414	43.8063	47.9455	51.7154	54.2143	57.5043	58.2506	61.8397	63.6111	64.1999	64.7914	65.7413	67.3643	69.2064	69.5745	69.3629	69.2141
	59.3731	59.3348	57.6724	56.2193	54.7849	53.4318	52.8274	51.5967	50.8084	49.0714	48.1204	48.2785	46.8083	44.801	44.3899	44.7621	43.5564	41.1681	41.0753	40.3664	39.6031	38.4151	38.5972	37.053	36.4449	33.5335	35.4286	37.1079	39.3205	39.6004	44.5066	47.9847	51.3798	53.2143	57.8037	60.9716	62.6741	66.0453	66.2873	68.6536	70.6876	71.3681	71.219	70.9937	71.8374	73.0202	73.9819	73.5104	72.5552
	30.2724	30.5468	30.7027	30.1765	29.97	30.0977	30.1249	30.3069	29.7648	29.5783	29.46	30.1604	30.6923	28.9334	29.3784	30.5747	30.5576	29.4042	29.4559	29.0558	29.2001	28.8378	29.2549	29.401	28.5338	29.2035	31.2268	33.5098	35.7778	37.8648	40.9374	44.2506	48.0894	51.1948	55.9161	58.8366	62.4334	64.5087	65.0231	68.4741	70.044	71.8874	72.5003	73.157	74.9037	76.5385	77.2612	76.9991	77.438
	19.2006	20.2764	19.9021	19.9855	19.6597	20.0191	20.084	20.5129	20.7886	20.0611	19.8845	20.7569	20.611	19.6443	19.8852	20.9845	21.1582	20.0056	20.3434	20.3621	20.3547	19.9363	20.7565	20.7795	19.9266	20.3075	22.0583	24.1466	26.3915	27.0352	31.3332	34.7891	37.1458	39.4607	44.4672	46.8638	48.7412	52.1382	52.7048	55.5733	57.9416	58.8622	59.8251	61.36	62.7676	65.3282	65.5655	67.4142	67.3862
	12.3324	13.1818	13.4308	13.1785	13.14	12.7171	13.2838	13.7732	13.2057	13.184	12.9399	13.9767	13.838	13.0139	13.2934	14.2382	14.0276	13.5775	13.4694	13.8133	14.065	13.5995	14.4397	14.4845	13.4065	14.4949	15.9487	17.5108	19.6872	20.3701	24.667	27.3992	30.5342	33.3927	36.6559	39.8618	41.5226	44.1979	45.3017	48.121	51.1509	52.1609	52.804	54.3176	55.9322	56.9711	58.5581	59.2399	60.5707
	11.8061	12.3285	12.584	12.416	12.1786	12.261	12.3732	12.718	12.2012	11.6576	12.0583	12.9829	12.5821	11.5847	11.7909	12.8454	12.8427	11.8511	12.5527	12.6589	12.3367	12.1964	12.5669	12.7129	12.1931	12.371	14.0283	15.1939	16.9205	17.776	20.4884	23.1522	25.9713	27.7282	31.8651	34.1427	36.8331	39.4017	40.5708	44.1018	46.224	47.6497	48.566	50.228	51.8172	53.2917	54.9764	55.2957	56.4612
	20.1073	20.8543	21.0191	20.784	20.827	21.0716	20.7158	21.1033	20.784	20.6794	20.4711	21.0794	21.626	20.1588	20.3486	21.3799	21.611	20.5485	20.775	20.774	21.224	20.8731	21.648	21.3714	21.2174	20.1281	21.4838	22.6698	24.0558	23.6497	26.7404	28.4627	30.8162	31.8391	35.0634	37.3204	38.9881	41.3079	42.1559	45.0758	46.6594	48.2524	49.7023	50.5521	53.0319	54.9714	56.0021	56.4019	58.1342
	9.48811	9.77364	9.9348	9.50899	9.78427	9.13727	9.74999	9.81898	9.91029	9.3321	9.78583	9.8852	10.5172	9.74125	9.86796	10.6529	10.6225	9.94804	9.82906	10.4223	10.2606	10.0702	11.0831	10.6816	10.8414	10.3295	11.6936	13.5966	15.899	16.9413	20.6215	24.5408	27.1145	29.8052	34.1734	38.2226	41.0838	43.1508	45.2156	47.9787	51.0403	51.6311	53.5453	54.0661	56.8006	58.4965	60.2934	60.5174	61.4517
	20.135	21.2744	21.2193	21.1684	21.0834	21.0052	22.0605	22.3525	22.0517	21.5476	21.8184	22.1246	22.1865	20.8	21.0949	22.219	22.238	21.3496	22.0965	21.729	22.6126	21.8592	22.4427	22.4967	22.2075	22.4679	23.9928	25.6558	27.8962	28.5197	32.0394	35.4196	38.5993	40.7122	45.443	48.4735	50.9379	53.4269	55.0285	58.7009	61.116	62.0412	64.3076	65.1116	66.8602	69.4969	70.8027	71.1783	71.2753
	26.8303	26.9438	27.6094	27.0049	27.2416	26.3384	26.8451	27.046	26.9363	26.2871	26.7222	27.2835	27.5947	26.114	26.8136	27.7219	27.4766	26.7001	27.3373	26.9175	27.5087	26.4957	27.6	27.6724	26.8477	29.8343	32.8	35.9676	39.7334	41.3857	47.1672	52.1042	56.7554	60.6923	66.6544	71.0477	73.6307	77.6638	79.4468	83.4104	85.9276	87.2388	88.1572	89.3289	91.6744	93.0915	94.3227	94.3794	94.9019
	36.647	37.7832	37.4368	37.2238	37.2511	37.128	38.0871	38.1184	38.7585	37.7344	37.373	38.6581	38.8531	37.3842	37.2871	38.7667	38.6199	37.9111	37.9809	38.4667	38.5042	37.8999	38.875	38.8376	38.2425	40.749	43.4833	45.5764	48.8712	50.1332	54.8037	58.9253	62.1165	66.5611	72.1859	76.4976	79.6379	83.4639	85.7229	90.0738	93.9206	95.2141	96.081	96.9343	99.3378	101.4	102.776	102.896	102.507
	26.4968	26.7909	27.4808	26.8055	27.1726	26.8606	27.3039	27.6926	27.1478	26.7968	27.0266	27.4357	27.9073	26.7692	27.0494	28.0947	28.5878	27.5385	27.8726	27.879	27.6652	27.7267	28.1747	27.936	27.5249	27.5361	29.1528	30.0799	31.4163	31.5408	34.7049	37.5331	39.5567	40.9988	45.1087	47.2526	49.074	51.9034	52.9164	55.2577	57.4015	58.8091	59.9976	61.8162	63.9765	65.3188	66.9691	67.6252	68.9992
	24.7745	25.4558	25.6723	25.6473	25.8568	25.1495	25.4863	26.0969	25.5672	25.373	25.4563	26.1614	26.6303	25.3637	25.8088	26.2844	26.45	25.9282	26.0459	26.3382	25.9417	25.7911	26.5163	26.0675	26.032	25.4626	26.6024	27.5539	28.6071	28.9557	31.135	32.4348	33.9561	34.7616	38.0287	39.7403	40.814	42.752	42.9916	45.4095	47.203	48.3954	49.2114	50.4148	52.0821	54.1732	55.6468	56.88	57.8823
	29.6715	30.9181	30.4862	29.4374	29.3874	30.0643	30.0584	29.9418	29.0365	29.405	28.792	30.0103	30.1306	28.9036	29.6377	30.0937	29.9754	29.2009	29.1418	29.3571	29.5815	29.065	29.5196	30.3943	29.1117	29.1605	30.3695	31.0167	31.726	30.8232	33.6553	34.835	36.1979	36.6787	39.494	40.7482	41.5143	42.6532	42.3193	44.9211	45.8311	45.9084	46.2051	46.261	47.6456	48.5014	49.0696	49.4383	49.475
	22.3907	23.159	23.4361	23.1563	22.6393	22.6094	22.7659	22.589	22.2674	21.9339	21.757	22.3307	22.2801	21.0846	21.4252	21.9858	21.6236	20.9781	21.4514	20.9701	21.0423	20.4489	21.1935	20.7334	20.2671	19.209	20.24	21.3293	22.2861	22.309	24.5232	25.9008	27.1519	27.382	30.4983	31.3507	32.7072	33.2889	32.8663	34.9856	36.3248	36.1582	36.6093	36.1124	37.2329	38.1369	39.0798	39.1836	38.8626
	34.6041	34.5753	34.5211	34.2987	33.4693	33.0455	33.1789	33.4135	32.5039	31.8302	31.7735	32.7252	32.416	30.6859	31.1482	31.6735	31.5122	30.3969	30.5133	30.4965	30.4915	29.6048	30.5207	30.0765	29.7765	28.0662	29.1287	29.9139	30.5249	29.7123	32.572	33.4902	35.8036	35.8634	39.3829	40.4632	41.9811	42.5941	42.9737	45.0005	46.105	46.665	46.9137	46.754	48.026	48.805	49.574	48.9517	48.3767
	17.2391	17.8119	17.5029	17.1735	16.5172	16.0368	16.4242	16.4974	16.1345	15.4769	15.488	15.5878	15.6796	14.1527	14.4332	14.9644	14.9492	13.903	13.9754	14.1331	13.9065	13.4031	13.8992	13.5055	12.8172	11.72	13.0102	13.36	14.1144	14.5657	15.7085	16.7304	17.8527	18.5146	20.9172	22.3547	23.3721	24.1972	24.423	26.2068	27.4408	28.0785	28.1168	28.2911	29.6695	30.6033	31.091	30.9227	30.7978
	49.5895	50.6123	50.5521	49.7872	49.5058	49.1361	49.8049	49.2921	48.427	48.0384	48.7998	49.5503	49.6154	47.4364	47.7133	49.0662	48.1123	48.0417	48.1803	47.8703	48.2365	46.7544	48.4411	47.3958	46.4025	50.4759	51.3599	52.2563	53.2998	50.6156	55.0198	56.8623	59.9421	60.0725	65.1655	67.8984	70.5732	73.1952	74.095	78.1726	80.858	81.3266	84.1145	85.3469	87.7457	90.999	91.5499	92.2166	93.2749
	2.74245	3.32962	3.54169	2.89967	2.788	2.68503	3.05795	3.15952	2.93475	2.47068	2.27991	3.17094	2.70368	2.13842	2.91475	3.45225	3.3598	2.3995	3.2745	3.2125	2.89914	2.47071	3.27597	2.93077	2.57603	2.22375	3.50749	3.84046	4.97435	5.08134	6.39265	8.084	8.76966	9.2455	12.1443	13.6673	14.7649	15.8872	16.3828	18.3761	20.7515	21.0714	22.3911	22.7898	25.2865	26.8918	28.4127	28.9266	30.0186
	39.0883	40.3895	40.1189	39.1889	39.3039	38.5256	39.6175	39.3589	38.5704	38.4113	38.7208	39.5149	41.4996	40.6378	41.2466	43.3157	43.5434	42.333	44.0161	44.1013	44.4291	44.5202	44.9115	44.8604	44.382	46.5783	49.0164	49.845	52.8008	51.3152	57.6472	61.22	64.053	66.9048	73.0009	76.6365	79.8609	84.1355	87.3986	90.8261	93.9533	95.3001	96.6343	98.0268	100.166	101.989	102.864	103.974	103.85
	24.995	25.633	25.8437	25.3688	25.494	25.1733	25.4422	25.9178	25.4878	25.336	25.6694	26.5912	26.6061	25.6743	25.4306	26.4627	26.4518	25.8919	26.1923	26.2887	26.3252	25.2847	26.7122	26.5553	25.9676	25.4944	26.5351	27.5221	29.1366	29.4212	32.9661	35.0461	37.8974	39.3915	43.4424	46.8256	49.1583	51.858	53.139	55.8429	58.3778	59.4598	61.5681	62.5528	64.5654	66.3196	67.7007	68.0546	68.7422
	25.0016	25.2965	25.9919	25.2883	25.781	25.3067	26.2849	26.4792	25.794	25.7048	26.0793	26.4923	26.4033	25.0599	25.3188	25.9752	26.0843	25.4927	26.0544	26.0693	26.262	25.7364	26.7022	26.689	25.986	27.7372	29.5474	31.7549	34.499	35.7456	39.1336	43.2907	45.4019	48.6357	53.4402	57.7159	59.4609	61.7607	62.7089	66.0232	68.4093	69.3719	70.4597	71.0693	72.5673	74.192	74.8875	75.2725	75.9806
	21.3993	21.6272	22.7326	22.1169	21.3647	21.6019	22.2088	22.8627	22.5967	22.09	22.4335	23.4985	23.0209	21.7407	22.3211	22.9395	23.3608	22.2647	22.2422	23.061	23.1216	23.3016	24.1247	23.2714	23.0169	23.8238	26.4826	28.1928	30.319	31.9867	35.8289	38.7924	42.497	45.5503	50.4354	52.7991	54.4881	57.5965	58.2552	60.7269	63.1439	63.6832	64.2856	64.399	66.1632	67.922	68.4446	67.5798	68.1158
	1.95294	3.09111	3.34771	2.81158	2.83122	2.26777	2.70516	2.83573	2.62831	2.58084	2.08252	2.91668	3.55415	2.36465	2.44765	2.96902	3.12882	2.22206	2.4135	2.69255	3.11657	2.48059	3.20982	2.67938	2.56628	2.27391	3.42	4.78105	5.43904	6.01143	8.71393	10.5687	12.8706	13.9454	17.6433	20.1722	21.9872	24.5426	26.2224	28.8149	30.7453	32.8525	34.6515	34.5758	37.0581	39.2911	40.4138	41.7552	41.3325
	11.3706	12.3698	12.5474	11.8938	11.7722	11.6603	12.1355	12.5349	12.466	12.267	12.5446	13.5673	13.0842	11.5803	12.1266	12.8725	12.8981	12.4836	12.4663	12.2644	12.3384	12.5662	13.0757	12.4242	11.9255	11.8704	12.9874	13.9273	15.4082	16.9561	18.7784	21.2026	23.6325	25.1191	29.3063	31.7303	33.6286	35.9424	37.1884	40.2692	42.3994	43.3874	44.8468	45.1116	48.2299	50.2285	51.8902	52.2388	53.3113
	26.8568	26.9035	27.649	27.1332	27.359	27.1451	27.2667	28.056	26.941	26.8991	26.2295	27.7503	27.5349	26.3823	26.7907	27.3127	27.3298	26.2962	27.1763	27.3758	27.7629	27.4551	28.4394	28.5931	28.0102	28.8191	30.558	31.9847	34.5488	35.7779	38.6138	41.4362	46.0209	48.3943	54.4591	57.7921	62.3814	66.8145	69.5082	72.8467	77.5367	79.936	82.7688	84.3326	87.494	89.7841	91.6773	92.4197	93.4321
	10.9876	11.6222	11.863	11.3122	10.8763	10.5958	11.0036	10.9798	10.5586	9.79751	9.6142	10.361	10.3233	8.71624	8.99062	9.70865	9.90129	9.24744	9.27622	9.11677	8.92738	8.41179	9.22254	9.01343	8.76826	8.24632	9.13565	9.38007	10.1205	9.12501	11.7665	13.1824	14.057	14.4041	16.5996	18.5733	19.6127	20.8576	21.6573	23.1915	25.0408	25.4559	26.1397	27.2221	28.4692	30.2009	30.7134	31.6286	31.8475
	13.0132	13.3981	12.9985	13.0663	13.3833	12.9032	13.4984	13.7347	12.6027	12.8493	12.4248	14.1619	13.7588	12.5582	12.4184	13.5268	13.103	13.1921	14.4464	13.1127	13.5338	13.1291	13.9057	13.7519	13.3181	12.3852	13.7978	14.7592	15.1776	15.7304	16.125	18.8997	20.119	21.0284	23.4575	24.1	24.486	25.7278	25.4573	27.8292	29.2048	29.4682	30.307	30.7362	32.3548	33.4766	34.1693	34.9115	36.0824
	22.7639	23.7441	23.8059	23.4741	23.6871	22.5667	23.2761	23.229	23.6347	24.2509	23.6737	24.1686	25.0544	23.0732	23.3458	23.98	24.3029	23.3368	23.4043	23.8718	23.7441	23.5151	23.6362	24.2293	23.356	24.6972	25.7538	27.1554	28.8838	28.8967	31.3485	34.0076	36.0862	37.8501	41.3794	43.4399	44.9961	47.8683	49.0333	51.8845	53.4535	54.006	54.5524	54.5754	55.6537	56.4326	56.0253	55.6571	54.7258
	39.352	39.4907	38.902	38.366	38.1545	37.3562	37.4986	37.0519	36.456	35.1095	35.0294	35.2825	35.6585	33.7162	33.5327	33.6252	33.7616	32.3559	32.5508	31.8161	31.1276	30.7459	30.9968	30.4749	29.3286	27.2239	28.0336	28.1355	29.2319	29.0715	31.0502	32.8399	33.8337	33.9375	37.0102	38.761	39.4645	41.6331	41.1455	43.1433	44.5623	44.6133	45.3192	45.5372	46.161	47.744	48.0991	48.5325	47.9206
Time (s)	0	2	4	6	8	10	12	14	16	18	20	22	24	26	28	30	32	34	36	38	40	42	44	46	48	50	52	54	56	58	60	62	64	66	68	70	72	74	76	78	80	82	84	86	88	90	92	94	96
[truncated: 273 more columns]

## Sheet: Panel F
HEK TKO +YM	25.7914	26.5038	25.8644	25.7158	26.9186	25.3366	25.5882	26.1398	25.8952	25.3708	25.4193	26.4627	25.8082	24.5375	25.3415	25.8241	25.6892	25.4004	25.9787	26.1031	25.0766	24.5058	26.3824	25.5896	25.0034	24.4564	26.1343	26.7423	27.0047	28.9272	29.1126	30.3176	32.871	33.1391	34.5286	37.2534	38.9517	40.0942	40.9589	42.8342	43.3773	45.0664	48.1532	48.9686	49.4797	51.015	53.5427	54.4111	55.6984
	38.0775	38.6217	38.0265	38.1487	38.721	37.4918	37.982	38.3933	38.159	37.3926	37.3802	38.2938	37.3685	36.6587	37.2966	37.6909	36.9411	37.0581	37.3604	37.5982	36.6386	36.1309	37.9419	37.3389	36.053	35.7345	38.0584	38.697	39.28	41.32	42.3116	43.6848	46.7838	47.6609	48.7821	52.5623	55.3033	56.7303	57.7944	60.4049	62.1964	64.3509	67.8728	68.9559	69.6574	71.4378	74.3654	75.2298	76.9572
	22.3644	22.9709	22.5755	22.5531	23.0305	22.2126	22.2799	23.1249	22.7836	21.9809	22.1437	23.0632	22.7292	21.7499	22.1994	23.153	22.1937	22.3478	22.5604	22.8675	21.7651	20.8835	23.0998	22.4783	21.6376	21.2274	23.3153	23.578	24.0164	25.6286	26.5059	27.2992	30.0343	30.2727	31.5543	34.344	36.2086	37.0899	38.1932	39.9626	41.0526	43.1529	45.8839	47.0243	47.6871	49.1535	51.798	52.9307	54.3664
	25.4278	25.9375	25.5057	25.4789	26.1342	24.8858	25.3016	25.9894	25.8154	24.8296	24.9738	25.8942	25.2653	24.4145	25.2156	25.5987	25.1413	24.928	25.7081	25.6972	24.8709	24.0881	26.1011	25.4032	24.5343	24.3652	26.1071	26.5112	27.0794	28.3231	29.1323	30.2028	32.5523	33.0402	33.6595	36.4114	38.3168	39.1263	39.7681	41.4623	42.4121	43.873	46.6428	47.5618	47.8865	49.2658	51.7027	52.8714	53.9765
	12.3726	13.2184	12.5324	12.7462	13.5111	12.2494	12.8024	13.4872	12.9625	12.2849	12.1766	12.6913	12.5496	11.4017	12.2134	12.7076	12.103	12.2379	12.9234	12.6421	12.1837	11.4432	13.2241	13.0079	11.7677	11.0507	12.6551	13.1007	13.5986	14.7672	15.8102	16.1056	18.3237	18.8176	19.2023	21.9064	23.3918	24.1814	24.7979	26.1956	26.7174	28.1138	30.7322	31.2404	31.4628	32.7828	34.8488	35.188	36.1861
	22.4258	22.8584	22.496	22.6411	23.3522	22.5211	22.3013	23.343	22.8476	22.9715	22.8247	23.3324	22.7888	22.4259	22.7366	23.1647	22.7241	22.8366	23.2958	23.3622	22.4195	21.5881	23.2986	22.7927	21.8669	21.4799	23.534	24.3978	24.745	26.8668	27.2954	28.4493	31.1398	31.5758	32.6634	35.4295	37.4565	39.2165	40.2309	42.8903	43.9949	46.5161	49.6927	50.8072	51.9075	54.134	57.08	58.5891	60.0922
	22.5007	22.8045	22.4175	22.6158	23.1211	22.1851	22.3672	23.079	22.8174	22.1855	22.0113	23.0875	22.2976	21.4254	21.9291	22.834	22.3258	22.3511	22.2289	22.8535	21.7543	20.9048	23.1193	22.233	21.1944	20.91	22.7504	22.8329	23.5443	24.5596	25.1806	25.7427	28.1198	28.5454	29.2872	32.1172	33.9944	34.7656	35.769	37.9637	38.9958	41.1908	43.9649	45.2859	46.4531	48.1937	51.3429	52.9566	54.5704
	23.4621	24.2155	23.4654	23.3749	24.0154	23.0259	23.2343	24.1722	23.7414	22.8497	23.0259	23.7931	22.8829	22.1307	22.8137	23.03	22.6013	22.2371	22.4406	22.6429	22.0285	21.0903	22.8095	22.3834	21.2759	21.0476	23.0131	23.3765	24.1605	26.1668	27.0721	28.466	31.5338	32.183	33.9513	37.2436	39.6175	41.4278	42.5359	45.0471	46.5989	49.0567	52.5932	53.995	55.3638	56.6678	59.9801	61.1641	62.4801
	18.936	19.4202	19.0291	18.9296	19.5709	18.5669	19.1325	19.7304	19.2643	18.5241	18.3605	19.514	18.8239	17.7666	18.5685	19.2427	18.5757	18.64	18.7732	19.1551	18.2089	17.3905	19.2347	18.8208	17.7692	17.0507	18.8854	19.0565	19.4877	20.8872	21.403	22.1229	24.5098	24.6995	25.3873	28.2715	29.7666	30.9005	31.3537	33.0029	33.8974	35.5987	38.2038	38.6911	39.5719	40.6315	42.9302	43.7391	45.0123
	28.0642	28.5352	28.1668	28.1269	28.585	27.5689	28.0287	28.6374	28.356	27.4529	27.6351	28.3446	27.8149	26.6378	27.5528	28.149	27.6579	27.3322	27.6466	27.6151	26.7189	25.9439	27.8119	27.2	26.2249	26.5354	28.11	28.9073	29.8984	31.8238	33.0313	34.2195	37.3379	38.1021	39.4611	42.6881	45.093	46.244	47.4272	49.8204	50.7313	52.8067	55.737	56.6744	57.1316	58.7854	61.372	62.5184	63.5192
	16.2497	16.7319	16.3672	16.2588	16.6467	15.6981	16.3413	16.6609	16.6442	15.9012	15.7653	16.5858	16.0464	15.177	16.1908	16.5656	15.8953	15.7984	16.0045	16.4011	15.48	14.7205	16.4111	15.7617	15.1574	14.9801	16.4345	17.0557	17.4725	18.7502	19.3911	20.3764	22.7586	22.9991	23.8013	26.5799	28.4719	28.7615	29.5965	31.4933	32.2041	33.7299	36.2088	36.5761	37.3863	38.5289	40.7803	41.365	42.5934
	18.5058	19.0053	18.7205	18.7902	19.3747	18.1914	18.6137	19.2267	18.8764	18.2957	18.2918	19.2524	18.506	17.4096	18.3198	18.8553	17.9923	18.3049	18.4495	18.6409	17.9833	17.2501	18.7942	18.218	17.0324	16.9539	18.6297	19.1359	19.4163	20.6937	21.5451	22.3275	24.7513	24.8603	26.0546	28.62	30.2713	30.9526	31.7747	33.4321	34.254	36.3084	38.6593	39.5235	39.9376	40.9539	43.2497	44.4649	45.3424
	40.7675	40.9265	40.2107	40.0664	41.0787	39.2659	39.7601	40.4618	39.4636	38.6544	38.7592	39.5029	38.3901	37.3172	37.7543	38.6512	37.7617	37.6192	37.8333	37.9676	36.7599	35.8851	37.8863	37.115	35.7463	35.0835	37.4454	37.5599	38.5417	40.2178	40.9258	42.0974	44.9185	45.443	46.4085	49.4983	51.3691	52.3434	52.8068	54.9903	55.4207	57.3042	59.6395	60.237	60.4438	61.8873	63.9873	64.2194	64.8964
	13.5023	13.909	13.6475	13.7234	14.1415	13.4399	13.8431	14.4121	14.2074	13.5554	13.6526	14.0765	13.9906	12.9923	13.8137	14.0082	13.9876	13.7143	14.1367	14.1947	13.6855	12.6131	14.9735	13.9607	12.8586	12.6325	14.176	14.154	14.9046	15.8162	16.5819	17.1775	19.0762	19.4338	20.3336	22.6971	24.2202	24.9815	25.3408	26.96	27.9897	29.3369	31.6098	32.2205	33.1104	34.2109	36.2777	37.4743	38.274
	17.6292	18.1495	17.704	17.5264	18.0585	17.0325	17.5489	18.3063	17.9939	17.302	17.4592	18.2167	17.3546	16.7434	17.4394	17.9482	17.6132	17.546	17.4509	17.9588	17.1149	16.55	18.3598	17.551	16.5609	16.0975	18.0705	18.1369	18.5751	19.8015	20.3698	20.9215	23.119	23.6213	24.3876	26.7901	28.2228	28.8198	29.5784	31.0027	31.6498	32.9329	35.4402	36.0287	36.4555	37.2948	39.7931	40.6236	41.1909
	20.0299	20.5473	20.034	20.1635	20.8495	19.6079	20.3156	20.6182	20.2469	19.6923	19.5351	20.6289	19.735	19.058	19.6809	20.1918	19.7308	19.5119	19.8675	19.9508	19.0862	18.2671	20.0193	19.7018	18.4652	18.5772	20.4563	20.9886	21.6862	22.6313	23.8653	24.341	27.0182	27.0749	28.0266	30.5736	32.4044	33.2389	33.8021	35.8578	36.7182	38.283	41.0677	42.0277	42.6313	44.1579	46.3506	47.6547	48.8997
	22.4674	22.732	22.3173	22.3973	23.0962	22.1659	22.5355	22.9727	23.0182	22.0325	21.9635	22.9116	22.1222	21.1695	21.9897	22.4974	21.7965	22.0075	22.0221	22.2697	21.4611	20.6764	22.5711	21.9301	20.9102	21.1188	22.5157	23.0355	23.0862	24.0116	24.6099	25.2146	27.143	27.0848	27.6614	29.9784	31.1634	31.7924	32.0527	33.2558	33.9997	35.246	37.338	38.0436	38.3403	39.3799	41.4835	42.3239	43.1487
	18.5579	18.97	18.4932	18.7427	19.1779	18.2924	18.9131	19.3332	18.9986	18.4283	18.3948	19.2994	18.559	17.725	18.5408	18.8823	18.3621	18.2176	18.7566	18.8256	17.8102	17.2468	19.0246	18.6658	17.6745	17.1121	18.7764	18.8249	19.0521	20.245	20.5021	20.7763	22.8806	22.9949	23.6701	25.7798	27.2706	28.3318	28.6507	30.0896	31.1094	32.3399	34.9521	35.5326	36.1265	37.2673	39.6451	40.5928	41.6832
	14.8219	15.1898	14.8083	14.7148	15.6802	14.5752	14.9564	15.4064	15.282	14.756	14.5352	15.5839	14.8816	13.9753	14.6928	15.0087	14.7017	14.8624	15.1301	14.9944	14.4238	13.6212	15.4209	14.6601	14.0383	13.1561	14.5942	14.5242	14.4212	15.4303	15.7023	15.954	17.7332	17.7295	18.0405	20.3191	21.383	22.1472	22.6445	24.056	24.7431	26.2747	28.3246	29.0285	29.7364	30.6076	32.787	33.7075	34.8512
	26.4696	27.2824	26.637	26.8269	27.426	26.3405	26.4357	27.1427	27.0894	26.0924	26.1476	27.2325	26.4002	25.2377	26.1234	26.5535	25.7747	25.373	25.8149	26.1661	25.0576	24.2835	26.0491	25.3652	24.4426	24.1806	26.1386	26.4193	26.8484	28.4431	29.0264	29.6543	32.0458	32.36	33.2499	35.8248	37.6322	38.5089	39.1065	41.1634	42.105	43.5933	46.4187	47.1329	47.9068	49.3437	51.8318	53.0272	54.1771
	30.5762	31.1674	30.9978	31.1005	31.6467	30.6686	31.0004	31.3885	31.0363	30.516	30.3239	31.3061	30.3856	29.4316	29.8467	30.5256	30.1756	29.859	29.9168	30.3095	29.4204	28.7398	30.7531	29.9562	28.7508	29.079	31.2528	31.4555	32.0318	33.2707	33.5116	34.0299	36.4499	36.2005	36.6697	39.2029	40.9815	41.5124	41.7881	43.138	43.8991	45.189	47.5722	48.3498	48.3899	49.2901	51.9265	52.6515	53.3085
	16.136	16.4419	16.2318	15.9827	16.9148	15.8178	16.0859	16.9565	16.5622	16.0252	15.8223	16.875	16.0505	15.1664	15.9055	16.4398	15.7908	15.9537	16.3019	16.4129	15.5171	14.789	16.8297	16.0216	15.2047	15.6341	17.3761	17.8686	18.1393	19.2815	20.055	20.836	23.3735	23.8046	24.5924	27.4422	29.5849	30.9106	32.3539	34.3288	35.6604	38.0159	41.2166	42.3984	43.5885	45.6136	48.7077	50.0447	51.7194
	16.2165	16.7249	16.4344	16.4362	16.9983	16.2692	16.4095	17.097	16.8604	16.1212	15.9783	16.9243	16.4165	15.5555	16.3698	16.6662	16.3726	16.4131	16.4219	16.6822	15.8519	15.4168	16.9375	16.3346	15.3221	15.2315	16.355	16.7722	16.9385	17.7199	18.1935	18.671	20.8034	20.785	21.3283	23.605	24.8008	25.5724	26.3414	28.1392	28.9314	30.568	32.7519	33.6908	34.5709	35.7489	38.0929	39.4707	40.4986
	28.2791	29.0945	28.4758	28.4056	29.2723	28.1879	28.633	29.4084	28.9123	28.1006	28.1308	28.9871	28.3961	27.4522	28.4316	28.7558	28.0123	28.1273	28.7046	28.9059	27.4909	26.9659	28.7083	28.4601	27.5074	27.3341	29.3941	30.0356	31.0111	32.4381	33.5069	34.7805	37.5682	38.1581	39.4081	42.845	44.8117	46.2079	47.8622	50.0349	51.8744	54.2405	57.8101	59.0707	60.722	62.5846	66.005	67.4819	69.5295
	18.2022	18.6784	18.4072	18.2583	18.9949	17.8929	18.1446	18.887	18.443	17.6869	18.0269	18.8997	17.9785	17.0693	18.0111	18.4583	17.931	17.8782	18.0083	18.1305	17.3908	16.6605	18.288	18.0201	16.7147	16.6339	17.7584	18.113	18.2491	19.2205	19.5251	19.8969	22.2086	22.218	23.0268	25.0967	26.9269	27.5342	28.595	30.1449	31.1977	33.2626	35.6544	36.9863	37.9545	39.4981	42.7043	43.8802	45.6199
	17.4824	18.0862	17.6298	17.9808	18.6029	17.7458	17.7558	18.4191	18.0396	17.3598	17.1326	18.9085	17.767	17.2124	17.72	18.277	17.9782	17.4173	17.4339	18.2784	17.3943	16.4751	18.4656	17.9318	16.9065	16.8844	18.6301	18.653	19.5553	19.9543	20.1073	20.9046	23.387	23.2426	23.7448	26.4094	28.0738	28.8472	29.5187	31.4187	32.6218	34.7975	37.5413	38.6128	39.244	41.3726	44.1355	46.1062	47.4309
	15.972	16.3987	16.0949	16.0794	16.7018	15.7721	16.4962	16.6721	16.7058	15.9662	15.758	16.7587	16.0963	14.8166	15.9172	16.4414	15.6829	15.9081	16.1055	16.2067	15.3915	14.2718	16.3951	15.6388	14.8217	14.2401	15.268	15.7908	16.2027	17	17.4778	18.1814	20.5406	20.6514	21.2308	23.8747	25.5842	26.4413	27.2226	29.4091	30.6406	32.3398	35.4158	36.0353	37.3175	38.8922	41.9368	43.5768	44.9526
	28.6248	28.143	28.0184	28.0326	28.3043	28.8223	28.1874	27.5233	27.0091	26.7417	27.1613	27.7553	26.932	27.4274	27.5905	26.9208	27.4044	27.8245	26.6222	26.3929	27.1056	26.185	26.3966	26.8399	26.6459	27.414	28.2236	29.2707	31.1921	33.5916	34.3026	36.9821	40.9075	42.8345	44.2304	48.0084	50.9538	52.5704	55.7488	59.629	62.8804	64.4702	69.3734	72.0183	73.4857	76.8522	80.6379	82.1767	84.5384
	29.4127	28.9898	28.6839	28.7665	29.2888	29.7005	29.851	29.4786	28.7495	28.4509	29.0394	28.9497	28.3802	29.3482	29.5966	29.136	29.3503	29.871	28.8597	28.4147	29.4901	28.6381	28.5767	29.2695	28.8648	29.0885	29.2573	29.7824	30.4534	31.5972	31.2005	32.2396	35.0559	35.0783	35.6995	37.768	39.3613	39.3873	41.2936	43.6757	45.201	45.6463	48.8501	50.3597	51.1924	53.7397	57.0766	58.0219	60.0402
	26.091	25.9777	25.555	25.8602	26.1817	26.3417	26.4749	26.1891	25.7197	25.516	25.8863	26.3097	25.2851	26.141	26.1316	25.9668	26.6434	26.758	25.8271	25.3515	26.239	25.5577	25.4785	26.3084	25.6648	25.8206	26.2888	26.6466	27.2392	28.8705	28.4543	30.0778	32.2962	32.4873	33.2605	35.6449	37.2472	37.7358	39.2487	41.3975	43.2085	44.038	47.009	48.3908	49.2242	51.6418	54.4984	55.1978	57.0697
	22.9148	22.4911	22.289	22.421	22.8325	23.2984	23.5333	22.9339	22.4417	22.4577	22.9881	23.0843	22.3321	23.3643	23.5962	23.0756	23.7135	23.929	22.9534	22.8255	23.8588	22.7304	22.5885	23.6222	23.1663	23.1028	23.2427	23.8094	24.6956	26.1292	26.0089	27.0569	29.5127	30.0686	30.4838	32.9361	34.4605	34.8672	36.5417	39.0795	40.7479	41.2546	44.8307	46.3796	47.2944	49.785	52.9494	54.1741	56.3108
	21.4372	20.9112	20.6881	20.9033	21.2808	21.7011	21.6605	21.1768	20.8214	20.7915	21.0806	21.6069	20.7151	21.4391	21.7658	21.2341	21.768	22.3802	21.2967	20.941	21.9041	20.8553	20.9937	21.6936	21.2684	21.533	21.7726	22.6656	24.0027	25.6014	25.6091	27.2823	30.4475	31.022	32.0683	34.2676	36.2622	36.8758	38.5784	41.0621	42.5624	43.3593	46.5086	47.8804	48.731	50.8042	53.9642	54.4309	56.1068
	23.1313	22.8287	22.4922	22.8098	22.9863	23.4299	23.4707	22.9993	22.4929	22.3034	22.6505	23.2219	22.3199	22.9479	23.268	22.8835	23.3495	23.7896	22.5542	22.3842	23.3613	22.2882	22.5386	23.2111	22.5647	22.9029	23.0393	23.6554	24.69	26.3776	26.0854	27.4051	30.0251	30.1259	30.7173	32.5809	34.0297	34.0691	35.2848	36.8844	37.7887	37.8125	40.3855	41.03	41.1642	42.6903	44.3795	44.3528	45.2211
	24.1364	24.0273	23.5572	23.812	23.9613	24.5274	24.6871	24.0801	23.5634	23.4088	23.6838	24.2342	23.4576	24.0701	24.0688	23.8521	24.1547	24.6671	23.447	23.465	24.0916	23.1863	23.3486	24.0193	23.6439	23.6327	23.9094	24.2875	25.3216	26.9399	26.6611	28.0286	30.4526	30.9642	31.5358	33.7119	35.454	35.5031	36.9329	39.0436	40.2784	40.4846	43.1861	43.9998	44.139	45.9091	48.2099	48.1321	49.2769
	25.2039	25.1166	24.8372	24.9371	25.5034	25.7864	25.8721	25.5192	24.8338	24.5801	24.9779	25.3301	24.5856	25.4607	25.5475	25.1111	25.4918	25.7306	24.8628	24.6369	25.541	24.7528	24.7682	25.554	24.9981	25.441	25.5202	26.2724	27.3764	29.129	28.7184	29.8561	32.412	32.372	33.1141	34.8482	36.2903	36.1312	37.1958	38.8644	39.8996	39.8595	42.2448	42.7749	42.7574	44.0081	45.7542	45.8116	46.3522
	28.6248	28.143	28.0184	28.0326	28.3043	28.8223	28.1874	27.5233	27.0091	26.7417	27.1613	27.7553	26.932	27.4274	27.5905	26.9208	27.4044	27.8245	26.6222	26.3929	27.1056	26.185	26.3966	26.8399	26.6459	27.414	28.2236	29.2707	31.1921	33.5916	34.3026	36.9821	40.9075	42.8345	44.2304	48.0084	50.9538	52.5704	55.7488	59.629	62.8804	64.4702	69.3734	72.0183	73.4857	76.8522	80.6379	82.1767	84.5384
	27.6813	27.556	27.0626	27.1763	27.7687	28.2402	28.0992	27.7099	27.101	26.9331	27.4093	27.6075	26.8791	27.685	27.8991	27.5317	28.087	28.1543	27.2891	26.9611	27.8577	26.9519	27.1321	27.732	27.2611	27.8132	28.0986	28.879	30.0231	31.6721	31.6291	32.9173	35.9975	36.3759	36.9162	38.622	40.3765	40.3235	41.5585	43.5157	44.6931	44.2426	47.2956	47.7712	47.975	49.114	51.6031	51.6524	52.4558
	25.815	25.8706	25.4891	25.4965	25.9793	26.5342	26.2847	25.9827	25.3442	25.4107	25.5836	25.996	25.3012	26.1624	26.2413	25.9482	26.1735	26.5204	25.4519	25.2968	26.2271	25.3224	25.4733	26.2908	25.7086	26.0424	26.1973	27.1641	28.1061	29.8049	29.7555	31.2226	33.6912	34.1245	35.0393	37.1586	38.7115	38.9596	40.519	42.0675	43.6364	43.7856	46.3445	47.3197	47.5757	49.4207	51.7884	51.7751	52.634
	16.737	16.4289	16.2623	16.2819	16.5974	17.2093	17.3243	16.6984	16.3844	15.9582	16.3954	16.8509	16.1337	16.8482	17.0588	16.6711	16.9033	17.2523	16.5418	16.1552	16.8843	15.9508	16.2931	16.9391	16.4879	16.8712	16.913	17.3543	18.5124	20.0221	19.902	20.9141	23.084	23.1311	23.7416	25.503	26.7353	26.5012	27.7232	29.2696	30.0938	30.0234	32.2255	32.6271	32.5399	34.0634	35.6879	35.5318	36.3133
	24.4718	23.9233	23.71	23.7826	24.1843	24.7417	24.8429	24.1781	23.8294	23.4924	23.7471	24.4237	23.341	24.1321	24.3724	23.9214	24.4998	24.8192	23.8512	23.4012	24.3939	23.4099	23.66	24.3603	23.8633	24.2154	24.494	24.9378	25.8597	27.2636	27.2292	28.4997	31.1091	31.125	31.8407	33.8457	35.539	35.3779	36.5999	38.362	39.7576	39.9621	42.2767	43.1173	43.3772	44.7284	47.0611	47.1845	47.8208
	29.5514	29.3216	29.137	29.2223	29.702	29.9744	30.0537	29.5876	29.1043	28.899	29.4096	29.7092	28.9222	29.7866	29.8368	29.4166	29.8264	30.2378	29.1826	28.8419	29.7473	28.7583	29.0506	29.6602	29.0312	29.6157	29.7606	30.5028	31.3836	33.2965	32.7691	34.0854	36.8741	36.8117	37.2096	39.2269	40.7753	40.4828	41.7965	43.3693	44.5551	44.4343	46.9445	47.2919	47.5515	48.7628	50.9141	50.8348	51.5342
	19.5301	19.3284	18.9889	19.1213	19.5523	19.868	20.0806	19.7401	19.3232	18.8412	19.1906	19.5699	19.109	19.9314	19.6929	19.8542	20.1347	20.2657	19.6411	19.3087	20.0165	19.0903	19.4631	19.8353	19.6414	19.8475	20.0934	20.7735	21.8214	23.3032	22.9055	24.2085	26.6109	27.2334	27.4106	29.3138	30.7031	30.5613	31.7409	33.4189	34.3546	34.4855	36.6575	37.1732	37.8056	38.5508	40.7321	40.3807	41.0142
	26.2394	26.0403	25.7369	25.9946	26.4409	26.7571	26.8259	26.5071	25.8971	25.602	26.4868	26.6156	25.8675	26.6197	26.8902	26.5297	26.8872	27.3069	26.0513	26.1722	26.8971	25.9627	26.1582	26.7776	26.2255	26.3785	26.6612	27.2739	28.1396	29.574	29.1305	30.4007	33.0426	32.8519	33.1974	35.3103	36.4868	36.0829	37.4076	38.5877	39.6376	39.4039	41.809	42.0795	42.1717	43.2405	45.3239	45.0719	45.5249
	23.8272	24.5425	24.6635	24.1788	23.3503	24.2873	24.4283	23.9498	23.1937	23.0211	23.4965	24.2707	23.8871	23.3137	23.8497	24.6305	24.6028	23.7498	23.0776	23.5546	24.561	24.2103	23.6793	23.8755	23.4006	24.9776	25.7665	26.0541	26.8326	28.4674	29.9987	30.6731	31.4957	33.4779	35.2959	35.6792	37.2213	38.6769	40.4769	40.4176	41.7475	44.4112	45.5797	45.2314	47.2184	49.1844	50.5453	51.1696	51.7172
	25.7593	26.6517	26.5492	26.5218	25.6098	26.2743	26.607	26.0791	25.5	25.2958	25.6016	26.5867	26.2356	25.65	25.9635	26.4131	26.391	25.6412	25.1231	25.5756	26.5953	26.1158	25.7708	25.7278	25.4098	25.9987	26.8716	27.0832	27.3441	28.825	30.5582	30.7912	31.593	33.3402	35.3677	35.6915	37.2581	38.4227	40.3016	40.3935	41.6924	43.9067	45.3628	44.6943	46.7009	48.6262	49.9508	50.6537	50.944
	24.467	25.4888	24.9243	25.1037	24.3661	25.1406	25.0828	24.8453	23.8188	23.8945	24.2711	25.0707	24.8904	23.957	24.4531	24.7372	24.8819	24.3255	23.7343	24.147	24.8472	24.8668	23.9795	24.1831	23.9378	24.8077	25.7129	25.9297	27.0226	28.0529	30.0866	30.7275	31.3162	33.4051	35.2038	35.3037	36.9527	38.0481	39.7494	39.5566	40.8568	43.3846	44.727	44.0435	46.0005	47.7237	49.3884	49.4116	50.0507
	18.8857	19.4673	19.4016	19.4622	18.6067	19.0712	19.2638	18.9595	18.0113	17.9755	18.4787	19.2899	19.2209	18.4964	18.9374	19.4814	19.5133	18.8032	18.3059	18.546	19.2665	19.1568	18.6569	19.0797	18.5301	19.3516	20.1291	20.2597	20.7105	22.2352	23.6222	23.8154	24.3802	26.1445	27.8926	28.2123	29.3004	30.6888	32.3164	32.156	33.178	35.4673	36.6474	36.1192	37.6247	39.5761	40.9039	41.2385	41.5309
	16.9953	17.668	17.7522	17.5018	16.4484	17.4216	17.3232	17.0869	16.161	16.0424	16.5688	17.4201	17.1083	16.6362	16.7772	17.617	17.3363	16.5146	16.2761	16.4245	17.4875	17.0892	16.4339	16.7412	16.3695	17.6203	18.2786	18.1699	18.8594	20.2304	21.9163	22.0286	22.6109	24.3726	25.9824	26.138	27.3157	28.4092	30.2325	30.0505	31.7327	33.7784	34.9545	34.4007	36.2606	38.089	39.3392	39.6282	39.9717
	22.6781	23.1988	22.7054	22.9439	22.1353	22.9486	23.1535	22.6632	21.8311	21.4586	22.0372	23.0293	22.5271	22.1557	22.3899	22.8024	23.072	21.9687	21.8694	21.8456	22.925	22.8429	22.4909	22.4523	22.0155	23.862	24.4584	25.0892	25.4638	26.9922	28.14	28.5631	29.8873	31.1805	33.2777	33.8967	34.8366	36.0108	37.3353	37.4988	38.4463	41.3642	42.3633	41.119	43.2474	44.7225	45.8286	46.5477	46.9586
	24.922	25.8278	25.6626	25.6457	24.8247	25.4367	25.9694	25.1511	24.4502	24.0723	24.8474	25.7484	25.7403	24.7138	25.173	25.5561	25.4253	24.8948	24.2911	24.8924	25.9372	25.8251	25.2085	25.4813	24.8212	26.0681	26.7623	26.8999	27.2251	28.9153	30.5623	30.9515	31.8619	33.659	35.3875	36.2434	37.8471	39.2718	41.0375	41.5287	42.9199	45.5966	46.5846	46.1516	48.586	50.677	52.2666	52.6017	53.1287
	22.5206	23.4371	23.4526	23.1562	22.2668	22.9138	22.9719	22.9856	21.8664	21.7384	22.0697	23.2283	22.94	21.8618	22.438	22.916	23.1278	22.1775	21.6603	22.2373	22.9848	22.8939	22.3224	22.4228	22.0657	23.045	23.9741	24.0518	24.4472	25.7769	27.8752	27.7959	28.7812	30.6635	32.6797	32.5298	34.4653	35.5704	37.263	37.2428	38.524	40.8869	42.2476	41.4588	43.746	45.498	47.0096	47.1017	47.3779
	22.7315	23.2302	23.1436	22.8005	22.1971	22.8639	22.7456	22.5092	21.6606	21.5989	22.0995	22.9953	22.6225	21.5603	22.1769	22.8354	22.7163	22.0652	21.323	22.0175	22.7098	22.3456	22.1939	22.269	21.5959	23.2793	24.0284	24.3257	24.7314	26.4747	28.1293	28.1053	29.36	30.7359	32.2818	32.8966	34.2362	35.4828	36.9626	36.9446	38.2662	40.6238	41.6275	41.1797	42.7495	44.3514	45.7762	46.2893	46.2553
	18.8693	19.5563	19.4198	19.5541	18.6506	19.2301	19.2637	18.8758	18.2549	17.863	18.5792	19.4941	18.9157	18.2953	18.4824	18.9473	19.1701	18.6395	17.7574	18.5338	19.3496	18.8847	18.6878	18.7571	18.2677	19.2494	20.0733	20.2252	20.9418	22.3745	24.2184	24.6589	25.3951	27.2829	29.1142	29.7663	31.1032	32.6707	34.5878	34.6568	36.0109	38.5916	39.9037	39.2383	40.9622	43.2715	44.7301	45.304	45.6473
	19.4331	20.4054	20.0942	20.2172	19.138	20.1513	20.0912	19.5756	19.0148	18.6729	19.4426	20.1992	19.8599	19.3442	19.6963	20.1368	20.1385	19.3787	18.6829	19.4828	20.2953	20.0093	19.7083	19.8609	19.2805	20.4884	21.0926	21.176	21.6016	22.8394	24.1362	24.4827	24.9671	26.5527	27.7962	28.2182	29.2393	30.3149	31.6116	31.2835	32.2816	34.4321	35.4023	34.7034	36.3403	38.0031	39.1443	39.2101	39.3551
	19.8174	20.4073	20.203	20.1629	19.5611	20.1225	20.0701	19.8484	19.0466	18.9296	19.6678	20.1551	19.9239	19.134	19.6657	20.2093	20.2575	19.5815	19.0078	19.4229	20.258	20.2012	19.6563	19.5315	19.2595	20.5196	21.244	21.4803	21.7392	23.1465	24.6353	24.613	25.1875	26.3706	27.9169	27.8101	28.9158	29.7905	31.3236	30.9286	31.8015	33.5303	34.4369	33.5396	35.0411	36.5258	37.633	37.9341	37.6878
	18.6549	19.53	19.3003	19.297	18.4899	19.2248	19.3069	18.9576	18.2608	18.0519	18.6566	19.5899	19.3421	18.537	18.8366	19.3586	19.5388	18.7201	18.4676	18.8277	19.6034	19.5534	19.0006	19.2395	18.6425	20.4743	21.4868	22.1338	22.9167	24.6802	26.6752	27.1716	28.5804	30.8717	32.8161	33.592	35.2689	37.3052	39.17	39.4952	40.9086	43.8066	45.2836	44.8302	46.8609	49.1213	50.9355	51.3757	51.5122
	22.3441	23.0037	22.7963	22.8473	21.7353	22.6759	22.885	22.5073	21.685	21.4934	22.0808	22.8297	22.7929	21.8444	22.3658	22.9168	22.988	22.232	21.6812	22.0972	22.9467	22.7918	22.3534	22.5135	21.9506	23.6183	24.4776	24.7989	25.7597	27.3408	29.0862	29.8125	30.5491	32.5755	34.4647	34.7139	36.3913	37.783	39.6823	39.5088	40.8473	43.4731	44.7551	44.3094	46.1839	48.1911	49.5755	49.738	50.1351
	23.1625	23.9988	23.6424	23.2287	22.8281	23.3391	23.7551	23.0365	22.3914	22.2957	23.1061	23.6321	23.7514	22.7253	23.2352	23.7076	23.8474	23.0037	22.3694	23.0557	23.7227	23.5574	22.9507	23.4358	22.823	28.5632	29.7551	30.426	31.186	33.6123	35.9009	36.8341	38.1002	40.1685	42.2664	42.9824	45.1297	46.691	49.2058	49.2057	51.1314	54.0565	55.4169	55.1035	58.1699	60.0993	61.8489	62.8729	63.8012
	22.6695	23.2287	23.282	23.1095	22.3354	23.1374	23.3564	22.9152	22.1239	22.1819	22.5954	23.2757	23.1481	22.4291	23.0602	23.4762	23.7014	23.0157	22.8072	23.1975	23.9037	23.7257	23.2835	23.5468	22.865	24.6898	25.7483	25.7529	26.3755	27.9937	29.3081	29.7371	30.261	32.0678	33.598	33.6946	34.8069	35.7582	37.4143	37.1259	38.0869	40.3431	41.4442	40.5991	42.2264	44.0338	45.0317	45.1233	45.3431
	22.0368	21.972	22.0062	22.6632	22.3441	21.8199	21.7929	21.911	22.5182	22.1389	21.7566	21.6549	22.3859	21.2592	21.6918	21.9843	21.7202	20.9434	21.717	21.6951	21.238	20.8929	21.5349	22.0798	21.513	20.9603	21.2946	21.3775	21.9963	22.5421	23.7017	25.8543	26.6336	27.6203	28.0104	28.8842	30.5518	32.0642	33.212	33.8713	35.4647	36.6995	36.7067	38.4038	39.7083	39.6708	41.5197	42.5549	42.7326
	24.7581	24.6799	24.5471	25.2219	24.6641	24.3833	23.9913	23.9477	24.4825	24.4985	23.7955	23.4917	24.3437	23.2582	23.8131	23.9793	23.4155	22.8079	23.4525	23.4863	22.9864	22.5031	23.2881	23.7951	22.8486	21.5861	21.9492	22.18	22.5892	23.2742	24.3508	26.3726	27.5754	28.3772	28.9071	29.7776	31.8779	33.3231	34.4959	35.5582	37.138	38.5632	38.7336	40.3943	41.8927	41.9972	43.6065	44.9372	45.2524
	27.2003	26.8565	26.8732	27.5112	27.4455	26.9682	26.2875	26.642	27.2031	27.2057	26.4698	26.2712	27.1622	26.0865	26.4468	26.7175	26.6166	25.6908	26.2056	26.4171	26.0444	25.6482	26.6014	26.5926	25.8791	26.9153	27.32	27.5313	28.068	28.8	30.0386	32.2445	33.0117	34.4074	34.7673	35.952	38.6954	39.8805	41.1496	42.4438	44.3024	45.5677	46.1505	48.2106	49.9775	50.6679	52.5464	54.1612	54.6233
	29.6207	29.296	29.3916	30.3516	29.7191	29.1942	29.3802	29.1526	29.9578	29.5633	29.0279	29.1893	29.9341	28.7757	29.5359	29.5015	29.2713	28.6553	29.386	29.1679	28.7	28.4538	29.3932	29.5449	29.1432	29.6587	30.0318	30.0331	30.6151	31.0449	32.6248	34.6729	36.1392	36.9389	37.8544	39.263	41.553	43.457	45.496	46.7812	49.3195	50.5702	51.3326	53.879	56.1284	56.8021	58.9834	60.521	61.3148
	40.852	39.8717	38.6324	40.1334	38.3115	37.7063	35.6138	35.1617	35.989	34.6032	32.8948	32.1481	32.5687	30.2173	30.251	29.938	28.8166	26.9825	26.9662	27.0842	25.6701	24.7101	25.2149	25.1064	24.1641	21.9004	23.704	23.8067	25.4951	27.2847	30.1361	34.043	36.6729	39.4182	40.5179	43.2042	47.1767	50.4411	52.5636	55.0497	58.0829	60.297	61.3564	64.4203	67.4009	67.7129	70.409	72.3641	72.4758
	26.2188	24.6454	24.1731	25.0591	23.5345	22.7244	21.5494	20.9087	21.3652	20.0809	18.468	18.1352	18.1983	15.8868	16.2324	15.9295	14.6621	12.8552	13.2571	13.0726	11.7188	10.6068	11.3549	10.8904	9.69075	8.40579	9.32597	9.84155	11.4994	13.1256	15.616	19.3916	21.4544	23.916	25.6061	27.9537	31.4212	34.5041	37.3149	38.9179	41.8811	44.1128	44.9902	48.4301	51.0113	51.5255	54.5138	55.9742	56.6358
	23.6424	23.5833	23.1282	24.1518	23.7807	23.3755	23.1803	23.3035	23.9843	23.7693	23.3491	23.2037	24.012	22.7235	23.3313	23.6058	23.1418	22.5787	23.247	23.1179	22.7904	22.305	22.981	23.4142	22.9047	23.7154	24.3671	24.1705	24.9598	25.8777	27.3123	29.2195	30.7608	32.1364	33.2782	34.727	37.3046	39.0907	41.1393	42.7983	44.8847	46.982	47.9553	50.3634	52.8364	53.8495	55.928	57.861	58.6921
	28.1676	28.0178	28.353	29.0053	28.6544	28.1307	28.2225	28.9766	29.8552	29.5547	28.8595	28.729	29.429	28.1439	28.7014	28.7625	28.3582	27.3643	28.0183	27.8673	27.3038	26.8261	27.8326	28.0322	27.4309	28.0744	28.5729	28.5374	29.374	30.1978	31.6873	34.0049	35.3451	36.8754	38.3451	39.8902	43.1763	45.776	48.0036	49.9659	52.9296	54.9982	57.2319	60.6519	64.0526	65.5629	68.8903	71.5989	72.5846
	21.6648	21.3909	21.2602	21.9621	21.6606	21.0548	20.8264	20.9834	21.7234	21.5066	20.7973	21.0324	21.5377	20.4147	21.101	21.3059	20.9149	20.1249	20.5907	20.5318	20.1073	19.5201	20.4166	20.6481	20.1407	20.207	20.3543	20.2154	20.5092	20.7042	21.6593	23.1855	23.7239	24.652	25.0497	25.9586	27.6792	29.0841	30.1085	31.0178	32.7389	33.8081	34.0661	35.705	37.3368	37.5228	39.3105	40.4724	40.8896
	21.6383	21.6167	21.37	22.3321	22.0124	21.3141	21.2001	21.5431	22.2218	21.9853	21.3622	21.1137	21.9904	20.9532	21.5042	21.9111	21.3999	20.8499	21.663	21.4869	20.8433	20.3899	21.1913	21.6917	21.3656	20.9127	20.8582	20.766	20.8906	21.2715	22.3097	23.895	24.658	25.4554	25.9208	26.6148	28.6247	29.983	31.3263	32.2982	34.3943	35.6668	36.2449	38.2645	40.3644	40.9158	42.9731	44.7179	45.3059
	31.4311	31.0698	31.0824	31.8018	31.3486	30.8235	30.6462	30.5709	31.8587	31.5187	30.8407	30.9707	31.4539	30.709	31.1471	31.5679	30.8882	30.1631	30.9767	30.6785	30.2121	29.8687	30.5792	30.947	30.3151	31.5142	32.3929	32.7213	33.7475	34.6621	36.6144	39.2281	41.1052	42.7168	44.1422	46.0968	49.2703	52.11	54.4788	56.4134	59.6647	62.2533	63.5031	67.1809	70.2678	71.2376	74.9	77.628	78.8007
	32.8956	32.6407	32.5852	33.316	32.7437	32.0941	32.0131	32.3417	32.9313	32.8873	32.5407	32.4134	33.2693	31.8049	32.4021	32.4355	32.3594	31.7308	32.2955	32.0902	31.4733	31.0332	31.995	32.2147	32.0363	33.3493	34.2529	34.3898	35.3664	36.5348	38.6398	40.8996	42.8217	44.4166	45.9057	48.0148	51.296	53.86	56.3376	58.3384	61.1468	63.9151	65.5937	68.9393	72.0801	73.178	76.7485	79.5876	80.8552
	27.4688	27.1089	27.2441	28.0833	27.7035	27.2989	27.1314	27.221	28.0285	27.646	26.9241	27.073	27.92	27.0964	27.4518	27.8451	27.5593	26.6503	27.6013	27.6904	27.2783	26.8042	27.3985	27.6041	27.0804	26.5756	27.0083	26.8455	27.9759	28.791	30.2706	32.7738	34.1322	35.8465	37.0209	39.2459	42.2458	44.7694	46.9147	49.1391	52.0273	54.1832	55.5276	58.4579	61.747	62.8989	65.8594	68.2227	69.6662
	17.5311	17.2631	17.3635	18.043	17.7102	17.3297	17.0842	17.3383	18.1876	17.9126	17.3318	17.2597	17.9386	16.9626	17.6008	17.9245	17.6436	16.8996	17.5418	17.4779	17.2798	16.8092	17.495	17.8797	17.3581	17.4984	17.451	17.2773	17.6175	17.8441	18.8679	20.1392	21.045	21.7227	22.1587	23.0214	24.7508	26.1796	27.3158	28.4646	30.1309	31.5798	32.1573	34.0894	36.0239	36.6774	38.9371	40.2093	41.0691
	18.1106	18.1519	18.0594	18.5618	18.2872	17.986	17.9877	18.356	19.0078	18.6729	18.4265	18.161	19.3417	18.3435	18.7199	19.082	18.744	18.038	18.8477	18.5298	18.2581	18.0308	18.8229	19.2043	18.6065	19.031	19.3453	19.0954	19.2529	19.9692	20.6909	22.8031	23.9427	24.623	24.7335	26.1127	27.8975	29.1413	30.1161	31.0982	32.4594	33.5682	33.9363	35.7714	37.535	37.106	38.8612	39.8345	40.4533
	17.6532	17.4582	17.3171	18.1387	17.9662	17.4281	17.444	17.4705	18.0356	18.0764	17.3309	17.6002	18.3719	17.0013	17.9262	18.0184	17.5025	17.2501	17.8818	17.6866	17.3499	17.0461	17.7867	17.9004	17.0276	18.1013	18.5548	18.4954	18.8966	19.4302	20.7076	22.6397	23.7012	24.8026	25.2767	26.4315	28.4478	30.1078	31.5277	32.5335	34.55	35.8511	36.6446	38.3026	39.86	40.7975	42.4975	43.9057	44.4763
	15.3642	15.5654	15.7136	14.6341	14.74	15.7658	15.0873	14.3283	14.3758	15.2039	14.9976	14.9296	14.6499	13.9164	14.3476	15.1946	15.1655	14.4818	14.6026	14.9335	15.27	14.7923	15.0388	14.8706	14.9184	14.563	15.4838	15.8843	16.1478	18.1374	18.7645	19.9456	20.8193	21.6752	22.1081	23.3133	24.9229	25.0973	26.9997	27.3095	27.7414	28.4318	29.9956	31.4631	32.627	32.6295	33.3335	35.4707	36.6731
	44.3739	44.3891	44.6545	43.0094	43.2566	44.6088	43.7374	42.7934	43.035	43.9781	43.5515	43.8397	43.3733	42.5302	43.3169	44.6553	44.4057	43.595	43.6603	44.1609	44.3315	43.6963	43.8129	43.871	43.6407	42.9402	44.6189	45.6106	46.54	49.8837	51.6922	54.0977	56.119	58.1603	59.5467	62.4547	65.7437	67.179	71.0447	72.6255	74.3589	76.6606	79.2398	82.5953	85.4005	85.9135	87.883	91.3791	94.0096
	51.9246	52.3466	52.4258	50.6585	51.0777	52.2171	51.418	50.3495	50.4336	51.7693	51.4761	51.5026	50.8906	50.1335	50.9028	52.3488	51.9886	51.1983	51.1862	51.6771	52.1468	50.9454	51.2455	51.1869	50.9689	50.7364	52.5179	53.4932	54.2938	57.7585	59.8251	62.1107	64.2756	66.189	68.0557	70.8918	74.4532	76.0222	79.9288	81.9805	83.5385	85.6169	88.9072	92.2248	94.9778	95.6	97.6891	101.563	104.295
	26.7873	26.9711	26.987	25.9887	25.9692	27.1914	26.3125	25.4834	25.8381	26.5196	26.402	26.2988	25.5896	24.9523	25.3924	26.4255	26.4519	25.9634	25.8241	26.4658	26.6475	26.0684	26.0249	26.4277	26.1376	26.0743	27.1512	28.2488	29.0596	32.1412	33.5213	35.6597	37.6423	39.3151	40.9517	43.558	46.5696	48.1983	51.3497	52.9486	54.6133	56.8264	59.2974	62.5637	65.4421	66.0918	68.4113	72.1156	74.689
	34.5056	34.7772	34.8319	33.6768	33.7997	35.271	34.287	33.4327	33.3877	34.4217	34.3363	34.2547	33.446	33.0972	33.326	34.914	34.4165	33.5019	33.8333	34.2997	34.9778	34.1784	34.5212	34.4526	34.711	34.4862	36.0639	36.5724	37.656	40.6451	42.5255	44.6528	46.2471	48.144	50.3226	52.8436	55.6885	56.9692	60.4084	62.5462	63.6123	65.6494	68.7609	71.9554	74.3191	75.1761	77.4424	80.8628	84.2567
	20.8279	21.094	21.2868	20.0962	20.5582	21.2296	20.8365	20.0231	20.2856	21.269	20.6927	20.8752	20.6898	20.1188	20.9677	21.9485	22.2043	21.2817	21.3879	21.9751	22.1638	21.6596	21.9275	21.7903	21.6676	21.2116	22.6366	22.9985	23.9055	26.0948	27.4248	29.3379	30.6004	32.2006	33.3301	36.0275	38.1925	39.4871	42.1145	43.1161	44.2246	45.8677	47.9481	50.2497	51.9208	52.0025	53.5298	56.1472	57.8143
	21.8177	22.062	22.1647	20.9724	21.2469	22.1141	21.3525	20.8403	21.4451	22.1046	21.7144	22.1309	21.5016	20.9977	21.7185	22.6641	22.9298	21.8445	22.397	22.802	23.2194	22.3387	22.4953	22.8062	22.5981	22.496	23.4178	23.9245	24.6583	27.0921	28.751	30.3434	31.5431	33.2101	34.4128	37.0619	39.9327	40.3093	43.3623	44.5911	45.6814	47.0855	49.3933	51.7308	53.4984	53.4074	54.7801	57.4702	59.6197
	25.1346	25.5571	25.3311	24.5013	24.4572	25.7012	25.2738	24.168	24.4575	25.4266	25.1151	25.0121	24.8099	23.996	24.763	25.684	25.4509	24.6338	25.1644	25.7031	25.6616	24.955	25.5061	25.1788	25.1572	24.7638	26.1363	26.5239	27.079	29.7374	30.8223	32.4382	34.0171	35.2515	36.2149	38.6014	40.8024	41.3209	44.2522	45.0358	45.8711	47.5608	49.5878	51.8919	53.5547	53.9484	55.6348	58.3921	59.953
	27.9337	27.9747	28.2199	26.8782	27.2939	28.3286	27.6222	26.7048	27.0697	27.9095	27.3884	27.812	27.5073	26.726	27.5146	28.2394	28.3734	27.6835	27.62	28.2019	28.4664	28.0887	28.2541	28.1696	28.2496	28.0096	29.0056	29.4979	29.8071	32.5583	33.4972	34.9833	36.522	37.7631	38.3965	40.3506	42.6259	43.339	45.9124	46.2592	47.2653	48.6012	50.847	52.8479	54.498	54.802	55.9774	58.5802	60.4611
	16.1074	16.2903	16.327	15.3735	15.3872	16.0433	15.9573	15.0395	14.841	15.8881	15.4844	15.6692	15.2102	14.7845	15.0683	15.9869	15.8515	15.2563	15.5185	15.86	16.0373	15.5402	15.6842	15.7585	15.6944	14.8907	15.8616	16.1203	16.3503	18.3811	19.3157	20.4276	21.5271	22.5447	22.9932	24.4946	26.1122	26.5265	28.53	29.2222	29.7046	30.3763	32.1552	33.8398	35.4867	35.5711	36.2917	38.4209	39.9296
	27.2651	27.5911	27.6117	26.6392	26.5797	27.8379	26.9032	26.1529	26.395	27.3243	26.879	27.0365	26.6799	25.9707	26.3737	27.7334	27.3855	27.182	27.1329	27.5464	27.5899	26.9863	27.0542	27.2402	27.3959	26.525	27.5156	28.3203	28.4595	30.7842	31.8791	32.7768	34.0558	35.4629	35.5659	37.1715	39.5344	39.5253	41.8918	42.4929	42.9579	44.2155	45.5973	47.8597	48.7017	49.1148	49.73	52.4474	53.9708
	21.0002	21.237	21.3712	20.1984	20.4566	21.3816	20.7783	19.7708	20.0812	20.8073	20.2525	20.4714	20.3314	19.5993	20.1191	21.2195	20.8765	20.5318	20.5473	21.2071	21.4177	20.9249	20.9402	21.0199	20.947	19.8936	21.0555	21.3624	21.8538	24.2648	25.1562	26.6178	27.469	28.0643	29.0675	30.1739	32.0623	32.4405	34.6088	34.9279	35.6183	36.8111	38.4566	39.9948	41.6967	41.5436	42.3135	44.3341	46.1246
	23.6731	23.7148	23.8132	22.4596	22.6897	23.8558	23.1281	22.0878	22.544	23.3304	23.0667	23.0007	22.3882	21.7293	22.1894	23.4909	23.2162	22.4307	22.4316	22.9263	23.4488	22.5976	23.0063	23.2928	22.818	22.1605	23.1855	24.0111	24.5163	26.7316	28.0759	29.2191	30.9185	32.2213	33.3686	35.006	36.9807	37.9019	40.5127	41.3855	41.9829	43.3565	45.4007	47.6881	49.5132	50.1828	51.5225	53.97	55.7824
	20.301	20.4423	20.6065	19.4673	19.6765	20.5041	20.4015	19.486	19.6356	20.3167	20.2743	20.1225	19.5406	19.0192	19.3208	20.3582	20.286	19.6559	19.8565	20.3964	20.6795	20.1612	20.5954	20.5544	20.4848	19.5663	20.1436	20.8849	20.8269	23.3113	23.8886	24.9884	26.2028	27.0023	27.8264	29.4433	31.2381	32.1635	33.9677	34.7013	35.4273	36.6228	38.5111	40.7166	42.2556	42.4947	43.5602	45.9132	48.1152
	18.6886	18.9848	19.0662	18.0781	18.1336	18.9317	18.1728	17.7037	17.7614	18.7187	18.3889	18.1051	18.0152	17.4253	17.7209	18.6884	18.675	18.1598	18.0323	18.4349	18.8917	18.4414	18.7194	18.8283	18.4877	17.6521	18.3608	18.7339	18.791	21.1177	21.7262	23.2142	24.3183	25.1096	25.7636	27.0686	28.946	29.8724	31.792	32.4249	32.965	34.0841	36.2797	38.0402	39.6396	40.0916	40.9406	43.1804	44.724
	32.3443	32.2622	32.3264	31.3302	31.6945	32.5113	31.5656	30.7582	30.9236	31.5811	31.7715	31.3816	30.8348	29.97	30.6639	31.7661	31.5532	31.2149	30.8945	31.5322	31.6853	31.1737	31.4118	31.5463	31.6733	30.4731	31.5716	32.2411	32.4196	34.6108	35.3662	36.6215	38.3066	38.6915	39.8517	41.6979	44.0033	44.066	46.712	47.935	48.0132	50.1598	52.0155	54.2185	55.6341	55.635	57.3027	59.7345	61.7437
	28.4443	28.492	28.7527	27.2375	27.6116	28.5993	27.971	27.109	27.6034	28.4856	28.0255	28.1021	27.5162	26.7001	27.5801	28.3442	28.4247	27.4605	27.4771	27.9771	28.6256	27.7394	28.2157	28.0936	27.8179	27.4336	28.8013	29.6561	30.3201	32.9917	34.1768	36.0615	37.9338	39.2638	40.4031	42.8325	45.4992	46.3268	49.6317	50.9736	52.0197	53.8262	56.6958	59.2937	61.7765	62.3913	63.8575	67.0605	69.0953
	26.0193	26.7245	26.6667	25.3867	25.5689	26.5406	25.8265	25.0886	25.4085	26.0434	25.7403	25.6313	25.3799	25.0375	25.5147	26.5875	26.3133	25.5767	25.6458	25.9173	26.344	25.8247	25.9435	25.7985	25.8145	25.4537	26.5229	27.2614	28.2229	30.9914	32.1255	34.4655	36.271	38.0549	39.1435	41.6374	44.6317	45.8513	49.1125	50.0933	51.23	53.6455	55.5011	58.4124	60.7876	61.5076	62.8721	65.8497	68.0576
	24.6901	24.745	25.0223	24.1024	24.2311	25.0849	24.1665	23.8454	23.8471	24.675	24.5861	24.1969	23.7102	23.3523	23.6914	25.0133	24.4615	23.8061	24.0339	24.4983	24.7522	24.2114	24.4281	24.3159	24.3913	23.9627	25.0452	25.6858	26.4249	29.0838	30.7466	32.5208	34.2232	35.5865	37.4001	39.6697	42.3444	43.7465	46.8755	48.8803	49.7747	52.0586	54.2244	56.8433	59.5328	60.1528	62.0672	65.1585	67.4213
HEK TKO-YM	27.7304	28.3688	28.2709	27.8528	28.1957	27.7764	27.6143	28.3482	28.8829	28.4349	27.9681	29.0388	28.6434	28.3052	28.1304	29.3056	28.666	27.9567	28.491	28.7445	27.9291	27.6175	27.8498	29.2274	28.2103	29.5873	29.5169	30.2305	31.468	32.0218	33.3886	34.1389	35.6452	37.9624	38.9565	40.3303	42.1992	44.1938	44.9848	46.1754	49.3919	49.9212	51.6879	54.1612	55.4079	56.5179	59.3976	61.3865	62.4023
	31.1914	31.9153	32.1835	31.5042	31.5898	30.8546	30.5442	31.6406	32.3705	31.7571	31.3256	32.2204	32.0309	31.535	31.4115	32.0617	31.7015	31.0753	31.6232	31.6389	31.1138	30.6375	31.0379	32.2794	31.1283	32.0907	31.8255	32.4279	33.5149	33.8198	35.242	35.8416	36.9359	39.0459	39.826	40.7036	42.6215	44.1577	45.029	46.4143	48.6286	49.2909	50.9371	52.7563	53.6848	54.6919	57.1962	59.587	60.3438
	24.1196	24.4985	24.5415	23.9025	24.2459	24.1029	23.4352	24.4147	25.0203	24.2247	23.9334	24.5606	24.7476	24.175	23.8306	24.6432	24.2609	23.6632	24.4228	24.3411	24.1768	23.3804	23.4817	24.6195	23.7223	24.5141	24.4564	25.1025	26.3153	26.7924	28.2317	29.1994	30.5545	32.7318	33.4982	34.6955	36.7106	38.3838	39.5911	40.4105	42.9177	43.7167	45.3031	47.2767	48.2329	49.4138	52.1069	54.4697	55.3057
	25.7244	26.0826	26.2584	25.7753	26.231	25.3049	25.525	26.2092	27.0455	26.0278	25.8768	26.9348	26.8019	26.5641	25.9292	26.6419	26.2421	26.1591	26.3894	26.7857	26.1048	25.8355	25.9852	27.07	26.1433	26.7564	26.625	27.3299	28.5176	28.961	30.6203	31.3889	32.9184	35.0054	35.8446	37.122	38.7802	41.0635	41.5593	42.9889	45.0665	45.6104	47.4277	49.7388	50.6625	52.0282	54.6149	56.499	57.3233
	24.9252	25.8546	25.7784	25.4685	25.8021	24.8815	24.6331	25.4039	26.0265	25.3689	25.4305	25.7481	25.753	25.1213	24.8	25.7201	25.2604	24.5554	25.3099	25.4243	25.2883	25.1576	25.6397	26.6983	26.0312	26.7227	26.3256	26.5917	27.2687	27.5258	28.6068	29.7187	30.5706	32.529	33.472	34.5746	36.5402	38.7353	40.0768	41.5444	44.8493	46.2654	48.8932	51.9495	53.6886	55.2347	59.002	62.0253	63.5994
	29.9606	30.7047	30.6048	30.2864	30.7567	29.9262	29.6847	30.6301	31.1676	30.4612	30.0213	31.0592	31.0246	30.5564	30.3841	31.124	30.6458	30.1227	30.652	30.9824	30.5326	30.0536	30.1096	31.2791	30.482	31.285	31.0275	31.8888	32.8076	32.9587	34.1853	35.0686	36.6835	38.3239	39.3276	40.5424	42.8954	44.8689	46.1512	47.4347	50.4445	51.5173	53.4733	56.5107	57.8261	59.6496	63.0977	65.5851	67.6013
	29.1278	29.6559	29.7257	29.1743	29.7968	29.3934	28.884	29.6337	30.1274	29.6847	29.185	30.012	29.907	29.4264	29.4132	29.978	29.6167	29.0943	29.6683	29.8161	29.3491	28.8963	29.1605	30.207	29.4812	30.322	29.8208	30.1081	31.1243	31.3137	31.8964	32.5019	33.3919	34.7235	35.5179	36.1476	37.8134	39.6219	40.0284	40.9966	43.2939	44.0074	45.2047	47.4575	48.556	49.3706	52.0532	53.8851	54.9675
	24.4365	24.9106	25.1021	24.4207	24.768	24.302	24.1607	24.8401	25.8735	24.8585	24.6314	25.3228	25.3612	24.9449	24.7045	25.3003	24.7752	24.5402	24.7259	24.9463	24.3369	24.2457	24.1355	25.3384	24.5615	25.5927	24.9494	25.2418	26.4149	26.2115	27.8111	27.8602	28.6794	30.0672	30.9935	31.3735	33.5443	34.6101	35.431	36.2309	38.5786	39.5826	40.5939	43.0031	44.1024	45.1184	47.9904	50.2901	51.577
	23.3585	23.8357	23.7236	23.5364	23.2546	23.3376	22.6456	23.4227	24.2436	23.5181	22.8694	24.0353	23.8558	23.3021	23.0753	23.7193	23.6403	22.7052	23.5243	23.5713	23.2664	22.5775	22.7942	23.8067	23.249	24.5367	24.2954	24.898	25.6455	25.7011	27.1711	28.1948	28.8536	30.8329	31.4858	32.5452	34.4185	35.2753	36.6833	37.7846	40.1864	40.9721	42.0087	44.0829	45.2415	46.1846	48.9547	50.6443	52.2925
	24.0328	24.1919	24.3875	23.8391	24.2307	23.6578	23.1023	24.2211	24.8438	24.1286	23.8981	24.4573	24.4428	24.0953	23.8373	24.2983	23.9212	23.5043	24.1516	24.4357	24.0126	23.3471	23.5523	24.6172	24.0048	25.7972	25.7199	26.2438	27.2088	27.748	28.9179	29.9784	31.2244	32.9916	34.2346	35.0925	36.959	39.0785	40.347	41.3561	43.9026	44.9311	46.6096	49.1634	50.2491	51.7474	54.2932	56.3063	57.8473
	22.4678	23.2684	22.9378	22.7469	22.9942	22.5122	22.0024	22.6813	23.2648	22.8533	22.5935	23.1466	22.9137	22.7389	22.4428	22.9855	22.7647	22.2296	22.5856	22.9432	22.4818	22.1628	22.4544	23.2913	22.6848	23.573	23.1762	23.3238	24.5757	24.7217	25.7127	26.4087	27.2184	28.3843	29.2332	29.7391	31.2561	32.9038	33.5699	34.4496	36.4093	37.2003	38.6777	40.6629	41.8523	42.8737	45.0174	47.3509	48.6351
	23.2267	24.1072	24.2207	23.7359	24.09	23.207	23.3154	23.7473	24.6197	23.9944	23.6414	24.5216	24.2709	23.9706	23.9834	24.7139	24.2284	23.8449	24.3832	24.4885	24.2522	23.7932	24.2736	25.1927	24.6097	25.01	24.8301	25.1683	26.2914	26.4974	27.4975	28.1542	29.4047	30.8396	31.5133	32.2669	34.1647	35.514	36.1229	37.11	39.4507	40.2113	41.6078	43.8402	44.877	45.8136	48.5325	50.1813	51.4789
	20.6046	21.2481	21.2449	20.8303	20.7738	20.2133	19.801	20.8215	21.2823	20.7745	20.4626	21.1593	21.2166	20.9483	20.8298	21.5632	20.8121	20.4859	21.3777	21.2932	20.9826	20.7758	20.7705	21.7636	20.8441	21.3571	21.0112	21.534	22.6643	22.7949	24.0368	24.7275	25.7786	27.2463	27.9607	28.3234	30.0811	31.7937	32.4112	33.2284	35.8506	36.4738	37.8196	39.9281	41.0092	41.7797	44.4714	45.9846	47.3806
	22.9985	23.3257	23.6068	23.1656	23.4903	22.6363	22.4956	23.1921	23.5485	23.1368	22.7455	23.5241	23.2595	23.0221	22.9595	23.4559	22.7809	22.5356	23.0883	23.0854	22.5028	22.2646	22.5397	23.434	22.4011	23.6495	23.11	23.7556	24.4403	24.4488	25.6885	26.3603	27.1061	28.7212	29.1589	30.0212	31.4792	32.9354	33.2563	34.2428	36.4076	37.3218	38.2018	40.1902	40.9863	42.0764	44.3814	46.1192	46.9743
	22.4094	22.8478	22.7079	22.4957	22.7138	22.0788	22.0462	22.7412	23.1558	22.5213	22.3362	22.8375	23.0904	22.7397	22.5031	23.1624	22.7448	22.2064	22.9383	23.1528	22.4793	22.1629	22.2932	23.4415	22.6113	23.676	23.205	23.8759	24.9218	25.0982	26.4647	27.0822	28.4766	30.0226	30.7841	31.7383	33.5282	35.1837	36.119	37.3125	39.8531	40.4759	41.7786	44.0159	44.8116	45.9298	48.4917	50.3088	51.1484
	26.0671	26.7808	26.567	26.1948	26.6586	25.9916	25.7261	26.667	27.0882	26.3753	26.2785	27.0803	26.9279	26.8045	26.8942	27.3505	26.752	26.3245	27.0824	27.2718	26.526	26.1503	26.191	27.4876	26.4812	27.4543	27.2093	27.865	29.0998	29.596	31.3745	32.1624	33.761	35.3248	36.4254	37.6111	39.3949	41.5335	42.5784	43.6189	46.3368	47.1456	48.645	51.1942	51.5833	52.9502	55.322	57.186	58.3691
	24.7002	25.2648	25.1871	24.8437	24.9832	24.4967	24.2735	25.122	25.6111	24.8686	24.6393	25.3691	25.2318	24.9672	25.0824	25.6603	25.1599	24.7525	25.5048	25.4808	25.0301	24.7301	24.8335	25.7389	25.0145	25.793	25.3816	25.9984	26.9409	27.1379	28.4011	29.0656	30.1495	31.6023	32.247	33.236	34.7889	36.3359	36.9757	37.8969	39.926	40.5691	41.6761	43.6459	44.2884	45.0094	47.0971	48.8334	49.5534
	26.8661	27.3701	27.5278	27.0264	27.1716	26.7555	26.4157	27.4536	27.6588	26.9984	26.9086	27.5463	27.4585	26.9952	27.2575	27.9762	27.4464	26.8168	27.5852	27.6618	27.3597	26.8021	27.2039	28.2636	27.1768	28.124	27.9177	28.3589	29.2951	29.7415	30.9492	31.7643	32.7903	34.1853	35.0331	35.9711	37.9259	39.7106	40.1389	41.3933	43.6166	44.4318	45.837	48.1346	48.5939	49.9988	52.3265	54.5435	55.1121
	24.0467	24.5614	24.3306	23.8915	24.0985	24.0157	23.4746	24.3739	24.8641	24.2763	23.6169	24.3738	24.7769	24.0103	24.2321	24.7426	24.2074	23.5066	24.3364	24.4826	23.9695	23.5865	23.809	24.7034	23.901	24.9985	24.373	24.9698	26.0949	26.251	27.5394	28.0892	29.0949	30.6791	31.628	32.3828	34.5509	35.7732	36.9737	38.1383	40.7671	42.0922	44.318	47.5012	49.739	52.3108	55.9739	58.2198	59.1519
	32.5384	32.915	32.9185	32.4806	32.2904	32.139	31.7443	32.6477	33.3899	32.3529	32.1002	32.8207	32.6994	32.3429	32.3909	33.0624	32.0824	31.733	32.6026	32.6689	32.1763	31.6453	32.1093	33.2343	32.2621	33.3584	33.371	33.7956	34.8423	34.9265	35.8566	36.9175	38.0597	39.6381	40.5442	41.4199	43.3491	45.5309	46.3903	47.7703	51.1171	53.0036	55.3927	59.8328	63.1442	67.4229	71.1465	73.6792	75.0852
	26.3681	26.7121	26.7591	26.2676	26.5545	25.9684	25.709	26.5331	27.1815	26.4424	25.87	26.9264	26.9143	26.2279	26.2678	26.689	26.1366	25.6716	26.259	26.6538	26.0335	25.6995	26.1281	27.1058	26.2563	26.8949	26.7821	26.8939	28.1685	28.3279	29.4084	29.9551	31.3137	33.0575	33.7273	34.6566	36.4538	38.1496	39.1	40.2036	42.6809	43.8084	45.3776	48.1592	50.0083	51.7073	54.409	56.9064	58.02
	45.7156	46.3006	47.5539	46.94	46.8973	45.7181	46.4413	47.1191	47.6194	46.9631	46.2262	47.8923	47.2554	46.6516	46.7278	48.2133	47.8198	46.5229	47.5967	47.2983	46.6616	46.6318	47.0163	47.6344	47.4148	48.6202	48.414	48.8302	49.4349	50.4835	52.0327	52.5801	54.9377	56.4779	57.8345	59.4318	61.3567	63.6886	64.4211	65.3914	68.9621	68.8785	71.0764	74.093	75.536	76.11	80.1698	82.2727	83.3863
	23.9231	24.3499	24.5169	24.2539	24.4963	24.1324	23.8724	24.4318	25.0038	24.4821	24.3046	25.0426	25.0453	24.2967	24.1052	24.9611	24.3587	23.5534	24.0779	24.4635	23.8985	23.5528	23.6269	24.6755	23.907	24.5483	24.2351	24.8215	25.6315	25.758	26.9252	27.3489	28.3215	29.8747	30.5301	31.394	32.9169	34.7614	35.5123	36.9079	39.6512	41.0657	43.1258	46.6096	49.8495	52.4428	56.2449	58.9068	60.2494
	21.9971	22.2217	22.3351	21.843	22.2538	21.364	21.1627	22.0705	22.4211	21.892	21.5836	22.1926	22.2097	21.8199	21.8872	22.2562	22.2367	21.0445	21.8676	21.867	21.3469	20.6366	21.2681	22.0076	21.3222	22.4332	22.2751	22.7872	23.5218	23.9257	25.1342	25.649	26.7546	27.9447	28.8988	29.8087	31.6928	33.4533	34.1215	35.0325	37.5846	38.4217	40.5948	43.1174	44.8744	46.2794	49.2317	51.3946	53.2256
	22.4959	22.8302	23.1089	22.5944	23.0279	22.398	22.0484	22.9218	23.1111	23.7065	22.7363	23.3785	23.0091	22.8317	23.0172	23.4505	23.5943	22.3856	22.7988	23.7196	22.81	22.7052	22.3898	24.0633	23.0265	23.8718	23.603	23.9902	25.2038	25.0211	26.5613	27.1111	27.9776	29.8016	30.658	30.964	33.2696	34.6139	35.4409	36.5765	38.9976	39.2171	41.0548	42.631	43.841	45.5541	48.7922	49.9104	51.7599
	23.1092	22.8457	23.2988	23.6091	22.6628	22.4801	22.2289	22.9913	22.9609	22.4883	22.5993	22.6371	23.4085	22.9448	23.1384	22.6472	21.9288	22.7431	23.2296	21.9904	22.0234	22.7466	23.2242	22.0316	22.1933	23.2099	23.1809	23.8564	25.3412	26.8469	27.1357	30.3494	30.8822	32.5136	34.9599	36.7178	37.4181	38.4031	40.95	42.7994	43.6186	45.0325	47.4826	49.1074	51.6113	51.88	52.9328	55.2757	57.1971
	51.5591	51.5815	51.6871	52.2108	50.8498	50.4931	50.6309	51.3229	51.3333	50.6453	50.0134	50.1932	50.9732	49.7369	50.147	49.0789	48.1368	49.145	49.6515	47.705	47.4647	48.6211	49.1259	47.2508	46.9046	48.0666	47.8587	48.8843	50.413	52.9972	53.4017	57.4729	58.0124	59.9542	63.2117	66.0598	67.218	69.1197	71.8937	74.6857	75.3069	77.0933	80.3664	82.4543	84.6312	85.525	86.4568	88.3606	90.6887
	23.4603	23.3123	23.5849	24.0036	23.1548	22.8066	22.82	23.6123	23.4151	23.1792	22.8685	22.9129	23.6216	22.9932	23.5455	23.0746	22.3622	23.2174	23.6142	22.4585	22.3186	23.0656	23.6033	22.509	22.3628	23.3537	22.8559	22.901	23.7809	25.1125	25.1454	27.459	28.0257	29.1572	31.1913	32.957	33.5146	34.7686	36.6935	38.7141	39.339	41.052	43.6814	45.3097	47.1566	47.7034	49.0308	50.9217	53.2128
	22.6589	22.5021	22.718	23.1541	22.2615	21.8893	22.0867	22.4401	22.6006	22.1584	21.9432	22.2072	22.8187	21.9179	22.3678	21.975	21.6339	22.3123	22.6058	21.5752	21.5951	22.4215	22.8676	21.9138	21.5981	22.3921	22.022	22.3179	23.0051	24.3622	24.0997	26.6229	27.074	28.0494	29.8823	31.2017	31.7521	32.8673	34.4819	36.1479	36.5986	38.0661	40.1021	41.6156	43.3358	43.5774	44.4643	46.338	48.4382
	20.1697	20.25	20.5468	21.0335	19.9771	20.019	19.8362	20.5146	20.4819	20.2165	20.1224	20.2959	20.7765	19.9348	20.6761	19.8362	19.6646	20.4252	20.4885	19.6086	19.7526	20.038	20.7817	19.5447	19.3997	20.2598	19.7477	19.9281	20.4759	21.7559	21.2803	23.6494	23.632	24.3932	26.4018	27.6002	27.8174	28.7933	30.3942	32.1343	32.446	33.6153	35.6506	36.9465	38.5308	38.7323	39.6429	41.2357	42.9847
	20.9491	21.0687	21.1161	21.6268	20.6731	20.6925	20.6174	21.1606	21.2798	20.5942	20.6589	20.9838	21.4406	20.9564	21.1614	20.687	20.2601	21.0047	21.2254	20.4452	20.2928	20.9187	21.4557	20.3115	20.256	20.949	20.4111	20.727	21.5634	22.5901	22.2504	24.6828	24.7396	25.5332	27.2821	28.7222	29.0112	29.902	31.5522	32.9401	33.101	34.1306	36.3386	37.4323	39.1047	39.1964	40.161	41.5227	43.2659
	22.3182	22.7111	22.7717	23.0735	22.1927	21.979	22.0089	22.6285	22.6462	21.8022	21.9931	22.0424	22.6179	21.9731	22.2596	21.6998	21.3958	22.3094	22.2651	21.3804	21.2149	21.9376	22.4268	21.3649	21.1311	21.7576	21.3314	21.8012	22.4761	23.6629	23.4936	25.8984	25.9046	26.6484	28.3209	30.2045	30.3338	31.1632	32.727	34.3404	34.6006	35.503	37.593	39.0468	40.5847	40.7966	41.7404	42.8132	44.6366
	25.5337	25.2489	25.6464	26.0915	25.2728	25.0801	25.0473	25.7363	25.6202	25.3143	25.0841	25.2538	25.7173	25.119	25.4951	25.1804	24.4572	25.135	25.6432	24.5123	24.6317	25.2718	25.6858	24.6346	24.5272	25.6187	25.0329	25.4877	26.4247	27.9086	28.0237	30.9507	31.3563	32.3778	34.765	36.5793	37.3494	38.382	40.2167	42.0292	42.6961	43.9287	46.2356	48.0091	49.8116	50.0109	51.183	52.8923	54.7511
	22.9584	23.0547	23.3742	23.6553	23.0668	22.6594	22.5434	23.4658	23.1717	22.9914	22.9534	22.9903	23.6339	22.7773	23.3023	22.8207	22.1227	23.0674	23.3707	22.6941	22.5797	23.1273	23.6199	22.6931	22.4639	23.7217	23.5302	23.9141	24.947	26.2855	26.1961	28.8418	28.9787	29.8915	31.7992	33.3526	33.5939	34.6053	36.3142	37.7009	37.808	38.8499	41.2974	42.2174	43.9535	44.2802	45.1188	46.2037	48.0476
	28.5316	28.4555	28.7873	29.1022	28.2186	28.059	28.169	28.816	28.9282	28.2423	28.2503	28.3439	29.076	28.2551	28.6061	27.9005	27.6731	28.4562	28.7769	27.8786	27.7012	28.5194	28.9571	27.7656	28.2613	31.2271	31.3924	31.867	33.2289	35.1484	35.2217	37.8911	38.4539	40.1855	42.523	44.9684	45.8225	47.3939	49.4933	51.8415	52.826	54.2515	57.0616	59.0549	61.2645	61.8564	63.4573	65.4698	67.7333
	44.0133	43.8078	43.7843	43.8987	42.3942	42.2394	42.1783	43.0717	42.8058	41.7978	41.5982	41.3259	42.2934	41.388	41.8112	41.1124	40.4876	41.3843	41.3315	40.1288	40.1383	40.6148	41.2243	39.6273	38.9801	38.0807	38.0619	38.7742	40.6371	42.9003	43.7839	47.5457	47.9141	50.3671	53.8352	56.4329	57.7664	59.6912	62.7239	65.573	67.099	68.9508	71.9333	74.5862	76.8339	77.6417	79.177	81.4814	84.0198
	20.7476	19.2858	19.4105	18.5817	17.4542	16.8912	16.0312	14.5837	14.2626	14.11	14.7071	12.7918	11.8312	11.6804	12.6806	11.3009	9.6637	9.33733	9.39383	9.88099	8.27904	7.41696	7.87616	8.1818	6.94616	7.37477	7.43921	8.40598	10.5388	12.4239	14.6865	16.2623	18.5087	20.4029	21.6552	23.053	25.6268	26.9177	27.4101	28.0743	32.2424	31.8716	32.2119	34.7041	34.6963	34.3884	36.6166	37.5144	38.2183
	14.5911	12.9391	13.1074	12.3025	10.9538	10.4055	9.50288	8.07861	7.61752	7.40933	8.05937	6.21066	5.53883	5.20941	5.61976	4.58164	2.93651	2.95429	2.91644	2.91202	1.85924	0.873036	1.38831	1.07948	0.168599	0.0398284	0.125333	0.77964	2.81845	4.59832	6.73767	8.47835	10.474	12.4787	13.6435	14.975	17.7722	18.949	19.4394	20.4862	24.2304	23.6787	24.21	26.6343	26.6935	26.6785	28.5037	29.6966	29.8479
	24.231	23.6096	24.0187	23.1641	22.7705	22.8572	22.0325	21.7292	21.3182	21.7343	22.4497	20.8063	21.1799	20.4681	21.1159	20.937	19.8521	20.1813	20.0331	20.4098	19.6387	19.0694	19.8647	20.4247	19.3652	21.9086	21.7813	21.5604	23.2708	24.6351	26.1297	26.5597	27.7989	28.9756	29.8058	31.0209	32.6595	34.4538	34.9772	36.2156	38.9437	39.8478	40.3148	42.6427	43.4897	44.1899	45.1047	46.7839	47.1067
	16.3241	15.5126	16.4346	16.4005	15.535	15.5695	15.2237	14.8793	14.8504	15.3773	16.4757	15.3209	14.7844	14.9831	16.0793	15.3799	14.1107	14.7264	14.8899	15.8345	15.2376	14.5338	15.1265	15.5564	14.7109	15.8109	16.162	16.4292	18.0696	19.1554	21.5815	23.0092	25.9556	27.9602	28.9203	30.9152	34.2417	36.379	37.6272	39.484	44.727	45.1839	46.9527	50.7343	52.0561	53.2392	56.3582	58.9142	60.131
	25.9892	24.3245	24.0302	22.9054	21.6009	21.0694	19.9371	18.7399	18.0329	17.5845	17.8928	15.863	14.895	14.1284	14.636	13.3796	11.5127	11.5826	11.0925	11.0077	9.99448	8.90348	9.24012	8.86204	7.57317	9.33229	9.19814	9.42576	10.921	12.2312	14.0468	15.3393	17.7765	19.7158	20.7481	22.1986	24.93	26.4056	27.505	28.837	32.7439	32.8941	33.8003	36.605	37.3928	38.1924	39.6715	41.3692	41.9448
	28.4566	26.6596	26.302	25.5949	23.6345	22.9711	21.898	20.4262	19.4964	19.153	19.3585	17.3948	16.2983	15.6591	15.9021	14.4279	12.8508	12.5923	12.1088	11.9651	10.5895	9.55272	9.83313	9.41244	7.90225	7.45543	7.67089	7.68344	9.16937	10.517	12.4318	13.5235	15.8584	18.0445	19.0345	20.7319	23.3001	25.0779	25.9871	27.0235	31.4595	31.2983	32.2527	34.7818	35.6638	35.8502	38.0779	39.4	40.4844
	23.1876	21.967	22.5299	22.8901	22.1801	22.1508	21.978	21.4515	21.8078	22.0881	22.8396	21.8854	21.515	21.6877	22.4325	22.2938	21.3623	21.9109	22.1147	23.0034	22.0943	21.6625	22.3639	22.6566	21.942	23.9385	23.8097	24.693	26.0865	27.6646	30.5221	32.5245	35.401	38.471	39.3462	42.1372	45.6332	48.4631	49.6012	51.4205	56.3789	57.6118	58.8411	61.367	63.2193	63.7589	66.5784	69.0337	69.9865
	12.2664	11.6602	12.0595	12.3825	11.7527	11.6652	11.8145	11.4762	11.2886	12.031	12.8471	11.7546	11.6166	11.8904	13.1076	12.3184	11.8362	11.7646	12.5174	13.0489	12.3292	12.1575	13.2313	13.5302	12.9339	13.475	13.583	13.8421	15.3883	16.3978	18.4063	19.6271	21.9193	23.8345	24.7855	25.8967	28.4226	30.2841	30.6554	32.275	36.3919	36.8053	37.7016	40.6261	41.6452	42.2676	44.6224	46.2623	47.9206
	40.2756	38.0786	37.1242	36.2955	34.3969	33.5945	32.0274	30.0404	29.3598	28.9899	29.0599	26.9494	25.8014	24.8233	25.5387	24.5582	22.3804	22.3759	21.9124	22.0966	20.7601	19.7552	19.9834	19.7399	18.2296	16.4305	16.497	17.0292	19.1073	20.8169	23.1941	24.7197	27.443	29.6001	30.393	32.3046	35.5885	37.4581	38.0848	39.1453	42.9643	43.202	43.151	46.1044	46.4663	46.3786	47.9625	49.0341	49.223
	21.2816	20.307	20.9073	20.9364	20.5642	20.5844	20.3912	20.0874	19.9908	20.6716	21.0745	20.0833	20.0889	20.1539	20.955	20.5853	19.6533	20.1567	20.4445	20.8414	20.131	19.8776	20.6112	20.9471	20.0776	20.94	20.8433	21.1273	22.3616	23.7646	25.1187	26.0823	28.4674	30.1257	31.0535	32.7573	35.512	37.5137	38.3239	39.6427	43.6091	44.6185	45.6702	48.5948	49.6922	50.679	52.9678	54.8129	56.1763
	31.332	30.331	30.9394	31.119	30.2194	30.5274	30.3163	29.8729	29.6925	30.0062	30.7234	29.5363	29.2403	29.2734	30.233	29.8378	28.9678	29.3541	29.6233	30.2092	29.6819	29.2044	29.8244	30.2695	29.5647	29.6634	29.533	29.9662	31.35	32.9446	34.7302	35.789	38.1458	40.1317	41.3258	42.5164	45.3951	46.9026	48.1648	48.9953	53.3551	53.6837	54.8269	57.42	58.2259	58.7675	61.4081	62.5673	63.9414
[truncated: 44 more rows]
[truncated: 273 more columns]
