# Supplementary material for: Regulation of store-operated Ca2+ entry by IP3 receptors independent of their ability to release Ca2+
Source: eLife. 2023 Jul 19;12:e80447. doi: 10.7554/eLife.80447 (PMC10406432; doi:10.7554/eLife.80447)
Supplement: Figure 5—source data 1. [file elife-80447-fig5-data1.zip]

Archive with 1 entries (1 files):
- Figure 5 source data/Figure 5 source data 1.xlsx
