# Supplementary material for: Regulation of store-operated Ca2+ entry by IP3 receptors independent of their ability to release Ca2+
Source: eLife. 2023 Jul 19;12:e80447. doi: 10.7554/eLife.80447 (PMC10406432; doi:10.7554/eLife.80447)
Supplement: Figure 5—figure supplement 1—source data 1. [file elife-80447-fig5-figsupp1-data1.zip › Figure 5- figure supplement 1/Figure 5- figure supplement 1.xlsx]

## Sheet: Panel O
	0 min Tg	5 min Tg
shRNA NS	18.4286	18
IP3R1 shRNA	7.7	9.42857
IP3R1 shRNA+IP3R1	15.9167	18.9091
IP3R1 shRNA+IP3R1 IP3R1 DA	16.8	21.8
IP3R1 shRNA+IP3R1 RQ/KQ	7.1	7.3
P Value	One way ANOVA, Tukey's test	Overall value is 5.66433E-17
	P value of individual comparison
shRNA NS Tg : shRNA NS	1
IP3R1 shRNA : shRNA NS	2.82645e-05
IP3R1 shRNA : shRNA NS Tg	2.82645e-05
IP3R1 shRNATg : shRNA NS	0.00459
IP3R1 shRNATg : shRNA NS Tg	0.00459
IP3R1 shRNATg : IP3R1 shRNA	0.99855
IP3R1 shRNA+IP3R1 : shRNA NS	0.98065
IP3R1 shRNA+IP3R1 : shRNA NS Tg	0.98065
IP3R1 shRNA+IP3R1 : IP3R1 shRNA	0.00142
IP3R1 shRNA+IP3R1 : IP3R1 shRNATg	0.007622
IP3R1 shRNA+IP3R1 Tg : shRNA NS	0.99998
IP3R1 shRNA+IP3R1 Tg : shRNA NS Tg	0.99998
IP3R1 shRNA+IP3R1 Tg : IP3R1 shRNA	3.83128e-06
IP3R1 shRNA+IP3R1 Tg : IP3R1 shRNATg	0.000998192
IP3R1 shRNA+IP3R1 Tg : IP3R1 shRNA+IP3R1	0.83558
IP3R1 shRNA+IP3R1 DA : shRNA NS	0.9998
IP3R1 shRNA+IP3R1 DA : shRNA NS Tg	0.9998
IP3R1 shRNA+IP3R1 DA : IP3R1 shRNA	0.000530366
IP3R1 shRNA+IP3R1 DA : IP3R1 shRNATg	0.003362
IP3R1 shRNA+IP3R1 DA : IP3R1 shRNA+ IP3R1	0.99998
IP3R1 shRNA+IP3R1 DA : IP3R1 shRNA+IP3R1 Tg	0.9846
IP3R1 shRNA+IP3R1 DA Tg : shRNA NS	0.62557
IP3R1 shRNA+IP3R1 DA Tg : shRNA NS Tg	0.62557
IP3R1 shRNA+IP3R1 DA Tg : IP3R1 shRNA	3.19366e-08
IP3R1 shRNA+IP3R1 DA Tg : IP3R1 shRNATg	6.51995e-06
IP3R1 shRNA+IP3R1 DA Tg : IP3R1 shRNA+ IP3R1	0.07193
IP3R1 shRNA+IP3R1 DA Tg: IP3R1 shRNA+ IP3R1 Tg	0.89123
IP3R1 shRNA+IP3R1 DA Tg: IP3R1 shRNA+ IP3R1 DA	0.26859
IP3R1 shRNA + IP3R1 RQ/KQ : shRNA NS	4.42601e-07
IP3R1 shRNA + IP3R1 RQ/KQ : shRNA NS Tg	4.42601e-07
IP3R1 shRNA + IP3R1 RQ/KQ : IP3R1 shRNA	0.99997
IP3R1 shRNA + IP3R1 RQ/KQ : IP3R1 shRNATg	0.95374
IP3R1 shRNA + IP3R1 RQ/KQ : IP3R1 shRNA+ IP3R1	3.98012e-05
IP3R1 shRNA + IP3R1 RQ/KQ: IP3R1 shRNA+ IP3R1 Tg	6.55466e-08
IP3R1 shRNA + IP3R1 RQ/KQ : IP3R1 shRNA+IP3R1 DA	1.57647e-05
IP3R1 shRNA + IP3R1 RQ/KQ : IP3R1 shRNA + IP3R1 DA Tg	1.41613e-08
IP3R1 shRNA + IP3R1 RQ/KQ Tg : shRNA NS	6.19079e-06
IP3R1 shRNA + IP3R1 RQ/KQ Tg :shRNA NS Tg	6.19079e-06
IP3R1 shRNA + IP3R1 RQ/KQ Tg : IP3R1 shRNA	1
IP3R1 shRNA + IP3R1 RQ/KQ Tg : IP3R1 shRNA Tg	0.99119
IP3R1 shRNA + IP3R1 RQ/KQ Tg : IP3R1 shRNA+ IP3R1	0.000387679
IP3R1 shRNA + IP3R1 RQ/KQ Tg : IP3R1 shRNA+ IP3R1 Tg	8.16455e-07
IP3R1 shRNA + IP3R1 RQ/KQ Tg : IP3R1 shRNA + IP3R1 DA	0.00014568
IP3R1 shRNA + IP3R1 RQ/KQ Tg : IP3R1 shRNA +IP3R1 DA Tg	2.13161e-08
IP3R1 shRNA + IP3R1 RQ/KQ Tg : IP3R1 shRNA + IP3R1 RQ/KQ	1
